# Supplementary material for: N6-methyladenosine RNA modification regulates photosynthesis during photodamage in plants
Source: Nat Commun. 2022 Dec 2;13:7441. doi: 10.1038/s41467-022-35146-z (PMC9718803; doi:10.1038/s41467-022-35146-z)
Supplement: Supplementary file 4 — Supplementary Data 1 [file 41467_2022_35146_MOESM4_ESM.xlsx]

## Sheet: Col-0-0h_1_peak (rep.1)
Supplementary Data 1. m6A peaks in Col-0 seedlings under growth light conditions (rep. 1)
Chromosome	Start	End	Gene ID	lg.p	lg.fdr	Fold_enrichment	Peak position
Chr1	23625	24103	AT1G01040	-7.63	-6.85	4.98	Exon (AT1G01040.1/AT1G01040, exon 1 of 20)
Chr1	25085	25235	AT1G01040	-1.43	-0.945	2.02	Exon (AT1G01040.1/AT1G01040, exon 4 of 20)
Chr1	30236	31018	AT1G01040	-49.6	-48.2	9.01	Exon (AT1G01040.1/AT1G01040, exon 18 of 20)
Chr1	72339	74096	AT1G01160	-60.9	-59.3	7.26	5' UTR
Chr1	75583	75936	AT1G01180	-3.02	-2.41	1.57	5' UTR
Chr1	89511	89745	AT1G01210	-3.09	-2.48	1.55	3' UTR
Chr1	97056	97378	AT1G01225	-1.81	-1.29	3.11	3' UTR
Chr1	97604	99240	AT1G01230	-9.15	-8.33	2.72	5' UTR
Chr1	101088	101595	AT1G01240	-42.9	-41.5	6.53	Exon (AT1G01240.3/AT1G01240, exon 1 of 1)
Chr1	110369	110818	AT1G01260	-5.14	-4.44	3.11	Exon (AT1G01260.3/AT1G01260, exon 2 of 2)
Chr1	114650	115488	AT1G01290	-13.6	-12.6	3.19	3' UTR
Chr1	117003	117689	AT1G01300	-31.3	-30	6.6	5' UTR
Chr1	136794	138162	AT1G01350	-46.5	-45.1	9.5	3' UTR
Chr1	142742	142889	AT1G01360	-1.58	-1.08	1.56	Exon (AT1G01360.1/AT1G01360, exon 3 of 3)
Chr1	144528	145626	AT1G01370	-19.8	-18.8	4.78	3' UTR
Chr1	164856	165036	AT1G01448	-1.77	-1.25	7.78	Exon (AT1G01448.1/AT1G01448, exon 4 of 5)
Chr1	165334	165761	AT1G01450	-1.53	-1.03	2.24	Exon (AT1G01448.1/AT1G01448, exon 4 of 5)
Chr1	165851	166239	AT1G01448	-3.24	-2.62	4.2	Exon (AT1G01448.1/AT1G01448, exon 5 of 5)
Chr1	188314	188936	AT1G01510	-12.3	-11.4	4.88	Exon (AT1G01510.1/AT1G01510, exon 3 of 7)
Chr1	189608	190056	AT1G01510	-21.1	-20	16.6	3' UTR
Chr1	190596	191375	AT1G01520	-21.3	-20.3	3.84	Exon (AT1G01520.1/AT1G01520, exon 1 of 8)
Chr1	191687	192109	AT1G01520	-1.7	-1.19	1.64	Exon (AT1G01520.1/AT1G01520, exon 5 of 8)
Chr1	195988	197322	AT1G01540	-10.4	-9.52	1.75	Exon (AT1G01540.2/AT1G01540, exon 1 of 7)
Chr1	197830	198684	AT1G01540	-204	-202	5.97	3' UTR
Chr1	220812	221138	AT1G01600	-8.3	-7.5	2.58	3' UTR
Chr1	229450	230917	AT1G01630	-213	-211	3.99	3' UTR
Chr1	250778	252403	AT1G01690	-5.63	-4.91	11.7	3' UTR
Chr1	264830	266374	AT1G01710	-122	-121	19.2	3' UTR
Chr1	267435	267771	AT1G01710	-2.84	-2.24	5.06	3' UTR
Chr1	271944	272061	AT1G01730	-6.58	-5.83	24.1	3' UTR
Chr1	275514	275851	AT1G01750	-1.63	-1.12	3.63	5' UTR
Chr1	281486	282570	AT1G01770	-2.23	-1.67	3.7	3' UTR
Chr1	282790	282937	AT1G01770	-1.77	-1.25	7.78	5' UTR
Chr1	283025	284245	AT1G01780	-17.7	-16.7	8.56	3' UTR
Chr1	290611	291094	AT1G01790	-113	-111	16.2	3' UTR
Chr1	294234	294655	AT1G01800	-3.26	-2.64	1.29	Exon (AT1G01800.1/AT1G01800, exon 4 of 5)
Chr1	294951	295040	AT1G01800	-1.48	-0.983	1.49	3' UTR
Chr1	304153	304358	AT1G01840	-4.44	-3.77	3.17	3' UTR
Chr1	310406	310646	AT1G01900	-1.61	-1.1	2.8	Exon (AT1G01900.1/AT1G01900, exon 1 of 2)
Chr1	318643	319650	AT1G01920	-24.6	-23.5	9.73	3' UTR
Chr1	323722	324888	AT1G01940	-84.8	-83.1	6.05	3' UTR
Chr1	327488	329373	AT1G01950	-16.8	-15.8	6.49	Exon (AT1G01950.1/AT1G01950, exon 8 of 19)
Chr1	329689	330529	AT1G01950	-41.4	-40	7.25	3' UTR
Chr1	339238	340077	AT1G01970	-54.6	-53.1	4.63	3' UTR
Chr1	345901	346227	AT1G02000	-1.61	-1.11	2.59	5' UTR
Chr1	349716	350514	AT1G02010	-2.38	-1.81	2.4	Exon (AT1G02010.1/AT1G02010, exon 9 of 21)
Chr1	351095	352480	AT1G02010	-21.6	-20.5	5.09	3' UTR
Chr1	365568	366017	AT1G02065	-1.55	-0.963	7	5' UTR
Chr1	366735	367071	AT1G02065	-2.2	-1.65	9.34	3' UTR
Chr1	385916	386847	AT1G02080	-12.1	-11.2	7.16	3' UTR
Chr1	391051	392816	AT1G02100	-61.5	-59.9	7.91	3' UTR
Chr1	392831	392979	AT1G02110	-1.55	-0.755	7	5' UTR
Chr1	393039	393691	AT1G02110	-9.49	-8.65	3.59	Exon (AT1G02110.1/AT1G02110, exon 1 of 4)
Chr1	394329	395528	AT1G02110	-19.9	-18.8	10.9	3' UTR
Chr1	397958	399897	AT1G02120	-123	-121	5.21	3' UTR
Chr1	407117	408619	AT1G02145	-19.8	-18.8	5.26	3' UTR
Chr1	409448	409776	AT1G02150	-5.57	-4.85	1.51	Exon (AT1G02150.1/AT1G02150, exon 2 of 2)
Chr1	410104	410551	AT1G02150	-32.1	-30.9	2.38	3' UTR
Chr1	411180	411597	AT1G02160	-18.6	-17.5	4.03	3' UTR
Chr1	411779	412254	AT1G02170	-4.76	-4.08	2.62	5' UTR
Chr1	412962	413554	AT1G02170	-1.99	-1.45	1.97	3' UTR
Chr1	419126	420817	AT1G02205	-36.7	-35.4	7.07	5' UTR
Chr1	420877	422289	AT1G02205	-21.6	-20.5	3.19	3' UTR
Chr1	457246	458104	AT1G02305	-12.4	-11.5	2.18	3' UTR
Chr1	470433	470693	AT1G02350	-1.88	-1.35	2.1	Exon (AT1G02350.1/AT1G02350, exon 3 of 4)
Chr1	477118	478971	AT1G02380	-18.3	-17.3	8.82	5' UTR
Chr1	481538	482516	AT1G02390	-2.4	-1.84	1.91	Exon (AT1G02390.1/AT1G02390, exon 1 of 2)
Chr1	492135	492926	AT1G02410	-44.2	-42.8	4.7	3' UTR
Chr1	494244	494834	AT1G02420	-3.3	-2.68	7.78	Exon (AT1G02420.1/AT1G02420, exon 1 of 1)
Chr1	494892	495099	AT1G02420	-1.55	-0.822	7	3' UTR
Chr1	519907	520408	AT1G02500	-48.6	-47.2	2.19	3' UTR
Chr1	538946	540109	AT1G02560	-42.4	-41	16.3	3' UTR
Chr1	579683	580299	AT1G02670	-4.01	-3.35	15.6	Exon (AT1G02670.1/AT1G02670, exon 13 of 16)
Chr1	581154	582281	AT1G02680	-99	-97.2	30	3' UTR
Chr1	586772	587010	AT1G02690	-1.79	-1.26	1.72	Exon (AT1G02690.1/AT1G02690, exon 10 of 10)
Chr1	591915	592270	AT1G02720	-3.54	-2.9	5.45	5' UTR
Chr1	593009	594118	AT1G02720	-5.09	-4.39	5.19	3' UTR
Chr1	604174	604292	AT1G02750	-2.06	-1.52	5.45	3' UTR
Chr1	627835	629819	AT1G02840	-46.2	-44.8	3.11	3' UTR
Chr1	632226	632742	AT1G02850	-3.39	-2.76	2.38	Exon (AT1G02850.1/AT1G02850, exon 9 of 13)
Chr1	675682	676348	AT1G02970	-2.47	-1.9	5.45	3' UTR
Chr1	702835	703864	AT1G03030	-25.5	-24.4	5.13	3' UTR
Chr1	731176	731528	AT1G03070	-2.64	-2.06	10.9	3' UTR
Chr1	742851	744184	AT1G03090	-16.3	-15.3	51.4	3' UTR
Chr1	751432	751963	AT1G03110	-6.51	-5.76	2.98	3' UTR
Chr1	752617	753140	AT1G03120	-2.26	-1.7	9.34	Exon (AT1G03120.1/AT1G03120, exon 1 of 2)
Chr1	756414	758612	AT1G03150	-46.8	-45.4	3.94	5' UTR
Chr1	762220	762517	AT1G03160	-1.86	-1.33	1.83	Exon (AT1G03160.1/AT1G03160, exon 2 of 11)
Chr1	765092	765241	AT1G03160	-2.04	-1.5	1.56	3' UTR
Chr1	765801	766158	AT1G03160	-19.9	-18.8	4.8	3' UTR
Chr1	769749	769924	AT1G03170	-1.35	-0.822	6.23	5' UTR
Chr1	774477	775134	AT1G03180	-1.4	-0.918	2.08	Exon (AT1G03180.1/AT1G03180, exon 3 of 7)
Chr1	778510	780002	AT1G03190	-4.76	-4.08	3.37	3' UTR
Chr1	787122	787542	AT1G03220	-13.5	-12.5	7.47	5' UTR
Chr1	790091	790385	AT1G03230	-9.55	-8.71	11.3	5' UTR
Chr1	801604	802190	AT1G03270	-2.9	-2.3	3.63	Exon (AT1G03270.1/AT1G03270, exon 10 of 13)
Chr1	803837	804794	AT1G03280	-3.39	-2.76	1.82	Exon (AT1G03280.1/AT1G03280, exon 3 of 11)
Chr1	804991	807007	AT1G03280	-91.1	-89.4	8.87	3' UTR
Chr1	809036	810868	AT1G03290	-12.5	-11.6	9.34	3' UTR
Chr1	816301	816719	AT1G03310	-12.6	-11.7	3.82	3' UTR
Chr1	817056	817364	AT1G03320	-2.42	-1.85	10.1	Exon (AT1G03320.1/AT1G03320, exon 1 of 2)
Chr1	828472	830323	AT1G03365	-29.5	-28.4	8.47	3' UTR
Chr1	833834	835002	AT1G03370	-11.8	-10.9	6.23	3' UTR
Chr1	839005	839184	AT1G03380	-1.38	-0.892	1.76	Exon (AT1G03380.1/AT1G03380, exon 5 of 9)
Chr1	839358	840880	AT1G03380	-16.6	-15.6	4.61	3' UTR
Chr1	846664	846783	AT1G03420.1	-1.43	-0.945	2.14	5' UTR
Chr1	847291	847440	AT1G03410	-1.55	-1.05	1.29	5' UTR
Chr1	848712	849500	AT1G03430	-22.6	-21.5	22.6	3' UTR
Chr1	852961	853913	AT1G03440	-15.3	-14.4	5.28	3' UTR
Chr1	873273	874074	AT1G03495	-16.5	-15.5	14	5' UTR
Chr1	886060	886239	AT1G03545	-1.99	-1.45	4.28	Exon (AT1G03545.1/AT1G03545, exon 1 of 3)
Chr1	887108	887906	AT1G03545	-1.55	-0.812	7	5' UTR
Chr1	900887	901335	AT1G03610	-7.78	-6.99	3.89	5' UTR
Chr1	902734	902973	AT1G03610	-3.69	-3.05	2.3	3' UTR
Chr1	919763	920507	AT1G03687	-63.7	-62.2	23.3	3' UTR
Chr1	933989	934227	AT1G03740	-1.35	-0.867	2.33	5' UTR
Chr1	935617	937043	AT1G03740	-14	-13.1	9.34	3' UTR
Chr1	940561	941162	AT1G03750	-3.8	-3.15	6.23	3' UTR
Chr1	944631	947424	AT1G03770	-3.94	-3.29	8.95	5' UTR
Chr1	991498	993118	AT1G03900	-143	-141	4.76	3' UTR
Chr1	995375	995784	AT1G03905	-2.53	-1.95	5.45	3' UTR
Chr1	996174	1000437	AT1G03910	-90.6	-88.8	12.5	5' UTR
Chr1	1007367	1008340	AT1G03930	-182	-180	22.6	3' UTR
Chr1	1014193	1014629	AT1G03960	-1.61	-1.11	3.11	5' UTR
Chr1	1017127	1017869	AT1G03960	-13.8	-12.9	7.39	3' UTR
Chr1	1018100	1019247	AT1G03970	-37.1	-35.8	7.78	5' UTR
Chr1	1039780	1040165	AT1G04020	-4.09	-3.43	2.05	3' UTR
Chr1	1041543	1042253	AT1G04030	-2.17	-1.62	5.45	Exon (AT1G04030.1/AT1G04030, exon 3 of 5)
Chr1	1055612	1055970	AT1G04080	-5.69	-4.97	1.61	Exon (AT1G04080.3/AT1G04080, exon 12 of 15)
Chr1	1056203	1056827	AT1G04080	-43.1	-41.7	7.61	3' UTR
Chr1	1074557	1075568	AT1G04130	-18	-17	13.4	3' UTR
Chr1	1089226	1090972	AT1G04160	-2.2	-1.65	9.34	Exon (AT1G04160.1/AT1G04160, exon 10 of 38)
Chr1	1092060	1093378	AT1G04160	-10.1	-9.29	8.72	Exon (AT1G04160.1/AT1G04160, exon 21 of 38)
Chr1	1095519	1096146	AT1G04160	-10.1	-9.29	11.4	Exon (AT1G04160.1/AT1G04160, exon 35 of 38)
Chr1	1098450	1098740	AT1G04170	-4	-3.34	1.45	Exon (AT1G04170.1/AT1G04170, exon 6 of 9)
Chr1	1099450	1099868	AT1G04170	-17.2	-16.2	2.04	3' UTR
Chr1	1112718	1114047	AT1G04200	-22.6	-21.5	4.94	3' UTR
Chr1	1118997	1119709	AT1G04210	-57.7	-56.2	9.43	3' UTR
Chr1	1126601	1127481	AT1G04230	-2.07	-1.53	2.63	Exon (AT1G04230.1/AT1G04230, exon 4 of 8)
Chr1	1127541	1128108	AT1G04230	-2.39	-1.82	2.85	3' UTR
Chr1	1147810	1147984	AT1G04290	-4.59	-3.91	1.66	Exon (AT1G04295.1/AT1G04295, exon 1 of 2)
Chr1	1166415	1166768	AT1G04350	-10.3	-9.42	1.86	3' UTR
Chr1	1192925	1193884	AT1G04420	-297	-294	4.85	3' UTR
Chr1	1194272	1196889	AT1G04425	-1.79	-1.27	1.86	Exon (AT1G04425.1/AT1G04425, exon 1 of 3)
Chr1	1200990	1201408	AT1G04430	-31.1	-29.9	2.41	3' UTR
Chr1	1204209	1205803	AT1G04440	-33.2	-31.9	10.6	3' UTR
Chr1	1229778	1230827	AT1G04510	-238	-236	23.3	3' UTR
Chr1	1231578	1231961	AT1G04520	-28.5	-27.3	5.3	5' UTR
Chr1	1232852	1234003	AT1G04520	-3.3	-2.68	2.1	3' UTR
Chr1	1240730	1241298	AT1G04550	-3.53	-2.9	1.43	Exon (AT1G04550.1/AT1G04550, exon 1 of 3)
Chr1	1242734	1244156	AT1G04555	-24.8	-23.7	10.9	5' UTR
Chr1	1315119	1315750	AT1G04690	-18.6	-17.6	6.18	3' UTR
Chr1	1320337	1320859	AT1G04700	-2.87	-2.27	11.7	3' UTR
Chr1	1323799	1324782	AT1G04710	-56.6	-55.1	3.92	3' UTR
Chr1	1335955	1336070	AT1G04760	-2.29	-1.73	3.89	Exon (AT1G04760.1/AT1G04760, exon 5 of 5)
Chr1	1345929	1346980	AT1G04790	-23.6	-22.5	6.83	Exon (AT1G04790.1/AT1G04790, exon 2 of 9)
Chr1	1347710	1348421	AT1G04790	-16.5	-15.5	4.98	3' UTR
Chr1	1354581	1355323	AT1G04810	-21.6	-20.5	3.75	3' UTR
Chr1	1387265	1387835	AT1G04900	-2.11	-1.56	2.53	3' UTR
Chr1	1400206	1401064	AT1G04945	-78.6	-76.9	5.85	5' UTR
Chr1	1402577	1402993	AT1G04945	-2.17	-1.62	5.45	3' UTR
Chr1	1400231	1400770	AT1G04940	-161	-159	16.6	3' UTR
Chr1	1412791	1413418	AT1G04970	-8.72	-7.9	3.14	Exon (AT1G04970.1/AT1G04970, exon 4 of 6)
Chr1	1464842	1465260	AT1G05090	-1.77	-1.25	7.78	Exon (AT1G05090.1/AT1G05090, exon 3 of 4)
Chr1	1469758	1470497	AT1G05100	-1.61	-1.1	2.8	Exon (AT1G05100.1/AT1G05100, exon 1 of 1)
Chr1	1482548	1482903	AT1G05140	-29.5	-28.3	15.6	5' UTR
Chr1	1483553	1483790	AT1G05140	-4.96	-4.27	1.56	Exon (AT1G05140.1/AT1G05140, exon 1 of 1)
Chr1	1508646	1509152	AT1G05200	-9.92	-9.08	3.11	3' UTR
Chr1	1553722	1556294	AT1G05320	-20.1	-19	13.9	5' UTR
Chr1	1556353	1557733	AT1G05320	-5.08	-4.38	2.87	3' UTR
Chr1	1566899	1567406	AT1G05360	-8.23	-7.43	14	3' UTR
Chr1	1577236	1578764	AT1G05380	-10.6	-9.78	4.93	Exon (AT1G05380.1/AT1G05380, exon 2 of 8)
Chr1	1582015	1582614	AT1G05380	-22.7	-21.6	10.7	3' UTR
Chr1	1590191	1590398	AT1G05420	-1.77	-1.25	7.78	Exon (AT1G05420.1/AT1G05420, exon 1 of 1)
Chr1	1628181	1629224	AT1G05500	-52.9	-51.5	4.93	3' UTR
Chr1	1645875	1646803	AT1G05562	-70.5	-68.9	4.44	Exon (AT1G05562.1/AT1G05562, exon 1 of 1)
Chr1	1669350	1670146	AT1G05590	-25.5	-24.3	8.04	5' UTR
Chr1	1671077	1671876	AT1G05590	-77.5	-75.8	12.5	3' UTR
Chr1	1681444	1681710	AT1G05620	-1.84	-1.31	2.53	3' UTR
Chr1	1686683	1687363	AT1G05630	-5.7	-4.98	4.47	3' UTR
Chr1	1708797	1709258	AT1G05690	-4.91	-4.22	2.57	3' UTR
Chr1	1716458	1717247	AT1G05710	-15.5	-14.6	5.32	3' UTR
Chr1	1719172	1720303	AT1G05730	-1.91	-1.38	4.67	3' UTR
Chr1	1727997	1728404	AT1G05780	-11.1	-10.2	4.34	3' UTR
Chr1	1731530	1732626	AT1G05785	-2.5	-1.93	2.72	3' UTR
Chr1	1736020	1737459	AT1G05790	-17.6	-16.6	11.3	3' UTR
Chr1	1745040	1745307	AT1G05805	-2.6	-2.02	2.16	Exon (AT1G05805.1/AT1G05805, exon 1 of 6)
Chr1	1746466	1747693	AT1G05805	-7.51	-6.73	4.67	3' UTR
Chr1	1748761	1749460	AT1G05810	-76.1	-74.4	13.8	3' UTR
Chr1	1752673	1753217	AT1G05820	-1.45	-0.963	3.37	Exon (AT1G05820.1/AT1G05820, exon 10 of 13)
Chr1	1753487	1753990	AT1G05820	-5.79	-5.06	4.2	3' UTR
Chr1	1754574	1754873	AT1G05830	-5.33	-4.63	3.29	Exon (AT1G05830.1/AT1G05830, exon 1 of 26)
Chr1	1756086	1757275	AT1G05830	-4.08	-3.42	3.45	Exon (AT1G05830.1/AT1G05830, exon 5 of 26)
Chr1	1758784	1761817	AT1G05830	-22.8	-21.7	5.36	3' UTR
Chr1	1762554	1762670	AT1G05835	-2.6	-2.02	1.34	Exon (AT1G05835.1/AT1G05835, exon 2 of 2)
Chr1	1770253	1771115	AT1G05860	-21.3	-20.2	7.62	3' UTR
Chr1	1781976	1784529	AT1G05890	-22.9	-21.8	17.1	3' UTR
Chr1	1786886	1787256	AT1G05900	-1.78	-1.26	1.61	5' UTR
Chr1	1788796	1789676	AT1G05900	-26.4	-25.3	3.72	3' UTR
Chr1	1790930	1792038	AT1G05910	-23.9	-22.8	20.5	Exon (AT1G05910.1/AT1G05910, exon 2 of 11)
Chr1	1795730	1796617	AT1G05910	-6.34	-5.59	4.41	3' UTR
Chr1	1821300	1821918	AT1G06000	-106	-104	6.35	5' UTR
Chr1	1823710	1823882	AT1G06010	-1.75	-1.24	1.47	3' UTR
Chr1	1833470	1834802	AT1G06060	-14.7	-13.8	4.51	3' UTR
Chr1	1889408	1891158	AT1G06180	-71.5	-69.9	7.42	5' UTR
Chr1	1898259	1899089	AT1G06210	-106	-104	5.72	3' UTR
Chr1	1902062	1902360	AT1G06220	-4.49	-3.82	2.7	Exon (AT1G06220.1/AT1G06220, exon 4 of 11)
Chr1	1903617	1904873	AT1G06220	-6.33	-5.59	3.26	3' UTR
Chr1	1908236	1910848	AT1G06230	-82.9	-81.2	9.38	3' UTR
Chr1	1911122	1911704	AT1G06240	-9.58	-8.74	3.89	5' UTR
Chr1	1912208	1913205	AT1G06240	-20.7	-19.6	7.47	3' UTR
Chr1	1925240	1926189	AT1G06290	-30.7	-29.4	4.03	3' UTR
Chr1	1949419	1950800	AT1G06390	-61.9	-60.4	5.73	3' UTR
Chr1	1957846	1958756	AT1G06410	-113	-111	6.74	3' UTR
Chr1	1958923	1959596	AT1G06420	-12.2	-11.3	13	5' UTR
Chr1	1972476	1973767	AT1G06470	-53	-51.5	17	3' UTR
Chr1	1989479	1989657	AT1G06500	-2.83	-2.23	3.11	5' UTR
Chr1	1989745	1990730	AT1G06500	-26.4	-25.3	3.74	5' UTR
Chr1	1992905	1993634	AT1G06510	-17.2	-16.2	3.62	3' UTR
Chr1	2001594	2002419	AT1G06530	-198	-195	5.22	5' UTR
Chr1	2009285	2009817	AT1G06560	-2.94	-2.34	7	Exon (AT1G06560.1/AT1G06560, exon 4 of 12)
Chr1	2033101	2033574	AT1G06640	-10.4	-9.55	2.01	3' UTR
Chr1	2034847	2035626	AT1G06645	-10	-9.17	3.44	3' UTR
Chr1	2036253	2037366	AT1G06650	-75.8	-74.2	5.04	3' UTR
Chr1	2041136	2041315	AT1G06670	-1.71	-1.19	2.12	Exon (AT1G06670.1/AT1G06670, exon 3 of 14)
Chr1	2046177	2047612	AT1G06670	-30.3	-29.1	5.73	3' UTR
Chr1	2047825	2047942	AT1G06680	-102	-101	6.62	5' UTR
Chr1	2067529	2067678	AT1G06730	-1.92	-1.39	3.11	5' UTR
Chr1	2069761	2070446	AT1G06730	-14	-13.1	13.2	3' UTR
Chr1	2084969	2085560	AT1G06780	-2.64	-2.06	10.9	Exon (AT1G06780.2/AT1G06780, exon 6 of 9)
Chr1	2086597	2087072	AT1G06780	-6.85	-6.09	7.16	3' UTR
Chr1	2088634	2089786	AT1G06790	-26.3	-25.1	10.2	3' UTR
Chr1	2105078	2105673	AT1G06850	-5.09	-4.39	14	5' UTR
Chr1	2110390	2110956	AT1G06870	-19.2	-18.2	6.81	3' UTR
Chr1	2121290	2123688	AT1G06910	-13.4	-12.5	5.78	3' UTR
Chr1	2136585	2137732	AT1G06960	-41.3	-40	5.04	3' UTR
Chr1	2152852	2152941	AT1G07010	-3.35	-2.72	2.15	5' UTR
Chr1	2153270	2155269	AT1G07010	-141	-139	3.32	3' UTR
Chr1	2169472	2169851	AT1G07070	-11.6	-10.7	1.99	3' UTR
Chr1	2170742	2172164	AT1G07080	-255	-252	6.62	3' UTR
Chr1	2188344	2188673	AT1G07128	-3.6	-2.96	11.7	3' UTR
Chr1	2200652	2201148	AT1G07170	-22.3	-21.2	4.56	5' UTR
Chr1	2206874	2206934	AT1G07180	-1.98	-1.45	2.21	3' UTR
Chr1	2215642	2216982	AT1G07210	-34.7	-33.4	3.6	3' UTR
Chr1	2225900	2226287	AT1G07250	-24.7	-23.5	5.6	5' UTR
Chr1	2239646	2241217	AT1G07280	-60.9	-59.4	7.78	3' UTR
Chr1	2249133	2250019	AT1G07320	-297	-295	2.31	5' UTR
Chr1	2251603	2251812	AT1G07330	-1.98	-1.45	8.56	Exon (AT1G07330.1/AT1G07330, exon 2 of 4)
Chr1	2252524	2252792	AT1G07330	-1.55	-0.755	7	Exon (AT1G07330.1/AT1G07330, exon 3 of 4)
Chr1	2264000	2264522	AT1G07370	-11.2	-10.4	2.93	3' UTR
Chr1	2274550	2274790	AT1G07390	-2.42	-1.85	10.1	3' UTR
Chr1	2275089	2275758	AT1G07400	-5.62	-4.9	4.67	5' UTR
Chr1	2276951	2277154	AT1G07410	-1.66	-1.15	2.25	Exon (AT1G07410.1/AT1G07410, exon 3 of 3)
Chr1	2278660	2278866	AT1G07420	-1.45	-0.959	3.89	5' UTR
Chr1	2279782	2280297	AT1G07420	-21.8	-20.8	6.37	3' UTR
Chr1	2292706	2294588	AT1G07470	-29.4	-28.2	5.68	3' UTR
Chr1	2307816	2309514	AT1G07510	-9.11	-8.29	2.45	3' UTR
Chr1	2368837	2368897	AT1G07660	-2.94	-2.34	2.66	5' UTR
Chr1	2380594	2381362	AT1G07700	-165	-163	9.87	3' UTR
Chr1	2385564	2386092	AT1G07705	-49.2	-47.8	22.3	3' UTR
Chr1	2412980	2413329	AT1G07790	-19.4	-18.3	1.58	5' UTR
Chr1	2420398	2420667	AT1G07810	-1.86	-1.33	2.14	3' UTR
Chr1	2422979	2423626	AT1G07830	-27.7	-26.6	3.22	3' UTR
Chr1	2424866	2426676	AT1G07840	-69.6	-68	6.16	3' UTR
Chr1	2454287	2454555	AT1G07910	-4.7	-4.02	17.9	3' UTR
Chr1	2457083	2457321	AT1G07920	-20.5	-19.4	1.76	3' UTR
Chr1	2460227	2460435	AT1G07930	-3.5	-2.87	1.19	Exon (AT1G07930.1/AT1G07930, exon 3 of 3)
Chr1	2467638	2469154	AT1G07960	-60.2	-58.7	6.56	5' UTR
Chr1	2475434	2475867	AT1G07985	-2.29	-1.73	2.04	5' UTR
Chr1	2480423	2483108	AT1G07990	-28.9	-27.7	7.25	3' UTR
Chr1	2535651	2537931	AT1G08110	-94.8	-93	2.84	5' UTR
Chr1	2567475	2568191	AT1G08190	-2.68	-2.09	5.45	5' UTR
Chr1	2571355	2573393	AT1G08190	-113	-111	16.9	3' UTR
Chr1	2592339	2593330	AT1G08260	-1.45	-0.963	6.23	Exon (AT1G08260.1/AT1G08260, exon 5 of 49)
Chr1	2605638	2606892	AT1G08260	-18.5	-17.4	5.76	3' UTR
Chr1	2617998	2618650	AT1G08310	-1.93	-1.4	2.92	5' UTR
Chr1	2631999	2632691	AT1G08340	-6.83	-6.07	23.3	3' UTR
Chr1	2637441	2637767	AT1G08360	-36.9	-35.6	1.49	3' UTR
Chr1	2638961	2640554	AT1G08370	-75.5	-73.8	30.9	3' UTR
Chr1	2642494	2643285	AT1G08390	-33.6	-32.4	4.29	3' UTR
Chr1	2648432	2649349	AT1G08410	-9.02	-8.2	4.67	3' UTR
Chr1	2656041	2657030	AT1G08420	-25.6	-24.4	5.13	3' UTR
Chr1	2673315	2674479	AT1G08460	-8.05	-7.25	2.75	3' UTR
Chr1	2675842	2678339	AT1G08465	-1.58	-1.08	4.67	5' UTR
Chr1	2679282	2679781	AT1G08465	-17.3	-16.3	8.56	3' UTR
Chr1	2684946	2685621	AT1G08480	-106	-104	6.25	3' UTR
Chr1	2697539	2699562	AT1G08520	-176	-174	4.83	Exon (AT1G08520.1/AT1G08520, exon 4 of 15)
Chr1	2700280	2700959	AT1G08520	-17.6	-16.5	5.97	3' UTR
Chr1	2701490	2703091	AT1G08530	-44.5	-43.1	7.33	3' UTR
Chr1	2703336	2704084	AT1G08540	-5.54	-4.83	3.4	5' UTR
Chr1	2705060	2706845	AT1G08540	-371	-Inf	7.28	3' UTR
Chr1	2708701	2709531	AT1G08550	-142	-140	8.58	3' UTR
Chr1	2718778	2719197	AT1G08590	-3.78	-3.13	14.8	5' UTR
Chr1	2721652	2721862	AT1G08592	-2.2	-1.65	9.34	Exon (AT1G08590.1/AT1G08590, exon 1 of 1)
Chr1	2723824	2725211	AT1G08600	-14.6	-13.7	8.82	5' UTR
Chr1	2725935	2727672	AT1G08600	-6.31	-5.56	8.56	Exon (AT1G08600.1/AT1G08600, exon 9 of 28)
Chr1	2730423	2732240	AT1G08600	-2.9	-2.3	3.63	Exon (AT1G08600.1/AT1G08600, exon 19 of 28)
Chr1	2732532	2733583	AT1G08600	-22.5	-21.4	7.89	3' UTR
Chr1	2741303	2741631	AT1G08620	-1.76	-1.24	2.72	Exon (AT1G08620.2/AT1G08620, exon 10 of 13)
Chr1	2742635	2743728	AT1G08620	-21.1	-20.1	8.69	3' UTR
Chr1	2752154	2752511	AT1G08650	-14.8	-13.8	4.47	5' UTR
Chr1	2763321	2765276	AT1G08680	-2.07	-1.53	3.31	Exon (AT1G08680.4/AT1G08680, exon 2 of 13)
Chr1	2766594	2768639	AT1G08680	-6.71	-5.96	3.15	3' UTR
Chr1	2772106	2773044	AT1G08710	-14.2	-13.3	4.63	3' UTR
Chr1	2773312	2773460	AT1G08710	-1.77	-1.25	7.78	3' UTR
Chr1	2775817	2775937	AT1G08720	-1.99	-1.45	4.15	Exon (AT1G08720.1/AT1G08720, exon 4 of 13)
Chr1	2776087	2776356	AT1G08720	-5.2	-4.5	8.3	Exon (AT1G08720.1/AT1G08720, exon 4 of 13)
Chr1	2787916	2788357	AT1G08730	-2.42	-1.85	10.1	3' UTR
Chr1	2803901	2804537	AT1G08750	-17.3	-16.3	6	3' UTR
Chr1	2807637	2807905	AT1G08760	-2.49	-1.92	1.87	Exon (AT1G08760.1/AT1G08760, exon 4 of 4)
Chr1	2808114	2808502	AT1G08760	-20.2	-19.2	9.06	3' UTR
Chr1	2828390	2829228	AT1G08830	-78.9	-77.2	1.99	3' UTR
Chr1	2839971	2840994	AT1G08845	-11.9	-11	3.75	3' UTR
Chr1	2851449	2852121	AT1G08890	-2.2	-1.65	9.34	3' UTR
Chr1	2854980	2855779	AT1G08900	-10.3	-9.43	14.8	3' UTR
Chr1	2859238	2861050	AT1G08910	-12.6	-11.7	7.78	3' UTR
Chr1	2870206	2870567	AT1G08920	-7.04	-6.28	3.78	3' UTR
Chr1	2873525	2873614	AT1G08930	-2.07	-1.53	3.63	5' UTR
Chr1	2879642	2880088	AT1G08960	-13.1	-12.1	13.8	5' UTR
Chr1	2882524	2882853	AT1G08970	-52.1	-50.7	5.18	5' UTR
Chr1	2883062	2883421	AT1G08970	-7.93	-7.14	4.67	5' UTR
Chr1	2883541	2884307	AT1G08970	-24.4	-23.3	3.07	3' UTR
Chr1	2885640	2885887	AT1G08980	-2.14	-1.59	1.74	Exon (AT1G08980.1/AT1G08980, exon 6 of 9)
Chr1	2894340	2895182	AT1G09000	-4.59	-3.91	12.5	3' UTR
Chr1	2914387	2915310	AT1G09040	-2.74	-2.15	10.9	3' UTR
Chr1	2920231	2920889	AT1G09050	-3.41	-2.78	7.39	3' UTR
Chr1	2927703	2927821	AT1G09070	-14.5	-13.6	1.96	5' UTR
Chr1	2946229	2947280	AT1G09150	-1.65	-1.14	2.02	5' UTR
Chr1	2948264	2949159	AT1G09150	-7.38	-6.6	2.72	3' UTR
Chr1	2984881	2985446	AT1G09240	-27.1	-26	10.6	5' UTR
Chr1	2989378	2990001	AT1G09250	-53.3	-51.8	2.73	5' UTR
Chr1	2994369	2995196	AT1G09270	-3.92	-3.27	7.78	5' UTR
Chr1	2997264	2998222	AT1G09270	-35.5	-34.2	6.33	3' UTR
Chr1	3003495	3003765	AT1G09290	-2.03	-1.49	1.95	5' UTR
Chr1	3006670	3008093	AT1G09300	-5.4	-4.69	4.24	Exon (AT1G09300.2/AT1G09300, exon 8 of 12)
Chr1	3009055	3009497	AT1G09310	-1080	-Inf	3.64	5' UTR
Chr1	3017908	3018234	AT1G09340	-116	-114	2.22	3' UTR
Chr1	3032824	3033582	AT1G09390	-23.5	-22.4	7.2	3' UTR
Chr1	3038631	3039154	AT1G09421	-5.04	-4.34	3.24	3' UTR
Chr1	3043606	3045224	AT1G09430	-105	-103	5.77	3' UTR
Chr1	3052180	3052992	AT1G09450	-9.73	-8.89	14	3' UTR
Chr1	3054018	3054283	AT1G09460	-1.77	-1.25	7.78	Exon (AT1G09460.1/AT1G09460, exon 1 of 3)
Chr1	3054737	3054920	AT1G09460	-1.55	-0.755	7	Exon (AT1G09460.1/AT1G09460, exon 2 of 3)
Chr1	3065450	3065937	AT1G09490	-8.4	-7.59	2.13	3' UTR
Chr1	3079035	3079450	AT1G09530	-7.55	-6.77	3.62	3' UTR
Chr1	3093839	3094305	AT1G09560	-5.7	-4.98	2.02	5' UTR
Chr1	3104588	3106231	AT1G09580	-17.2	-16.2	4.73	5' UTR
Chr1	3106531	3107772	AT1G09590	-159	-157	3.08	5' UTR
Chr1	3110840	3111318	AT1G09600	-3.09	-2.48	12.5	Exon (AT1G09600.1/AT1G09600, exon 6 of 7)
Chr1	3119908	3120135	AT1G09640	-3.12	-2.51	2.25	5' UTR
Chr1	3121188	3121487	AT1G09640	-45.4	-44	2.48	Exon (AT1G09640.1/AT1G09640, exon 7 of 8)
Chr1	3121868	3122406	AT1G09640	-168	-166	3.25	3' UTR
Chr1	3124145	3124549	AT1G09645	-29.2	-28	7.32	3' UTR
Chr1	3143448	3143805	AT1G09710	-2.87	-2.27	11.7	Exon (AT1G09710.2/AT1G09710, exon 7 of 7)
Chr1	3144043	3144340	AT1G09710	-4.01	-3.35	15.6	3' UTR
Chr1	3154971	3156275	AT1G09740	-7.42	-6.64	3.11	3' UTR
Chr1	3157501	3158423	AT1G09750	-79.8	-78.2	8.56	5' UTR
Chr1	3158791	3159118	AT1G09750	-9.6	-8.76	1.73	3' UTR
Chr1	3162110	3165360	AT1G09770	-133	-131	13.6	3' UTR
Chr1	3172108	3173463	AT1G09794	-73.2	-71.6	10.9	5' UTR
Chr1	3174655	3176910	AT1G09795	-24	-22.9	3.23	3' UTR
Chr1	3201799	3202097	AT1G09850	-5.51	-4.79	3.7	5' UTR
Chr1	3203086	3204090	AT1G09850	-21.3	-20.2	5.06	3' UTR
Chr1	3207712	3208598	AT1G09870	-58.8	-57.2	15.5	3' UTR
Chr1	3219749	3219929	AT1G09900	-1.57	-1.07	1.63	Exon (AT1G09900.1/AT1G09900, exon 1 of 1)
Chr1	3246725	3247200	AT1G09960	-13.8	-12.9	47.5	3' UTR
Chr1	3252329	3252657	AT1G09970	-1.55	-1.05	1.79	5' UTR
Chr1	3254742	3255604	AT1G09970	-40	-38.7	8.14	3' UTR
Chr1	3275378	3275837	AT1G10030	-7.38	-6.6	7.39	3' UTR
Chr1	3282585	3283362	AT1G10050	-4.15	-3.49	9.34	Exon (AT1G10050.1/AT1G10050, exon 8 of 8)
Chr1	3289718	3290471	AT1G10070	-2.87	-2.27	11.7	3' UTR
Chr1	3321077	3322153	AT1G10130	-48	-46.6	10.1	3' UTR
Chr1	3327137	3327614	AT1G10150	-9.74	-8.9	5.78	3' UTR
Chr1	3349755	3349963	AT1G10210	-1.55	-0.755	7	Exon (AT1G10210.1/AT1G10210, exon 2 of 3)
Chr1	3350644	3350823	AT1G10210	-1.38	-0.892	2.14	3' UTR
Chr1	3363504	3363952	AT1G10270	-5.04	-4.34	17.9	5' UTR
Chr1	3365623	3365951	AT1G10270	-2.42	-1.85	3.58	Exon (AT1G10270.1/AT1G10270, exon 1 of 1)
Chr1	3366249	3366428	AT1G10270	-1.55	-0.755	7	3' UTR
Chr1	3370558	3370826	AT1G10290	-1.42	-0.931	1.7	5' UTR
Chr1	3374022	3375498	AT1G10290	-25.3	-24.1	6.86	Exon (AT1G10290.1/AT1G10290, exon 11 of 22)
Chr1	3375793	3377403	AT1G10290	-43.4	-42.1	11.5	3' UTR
Chr1	3400606	3401075	AT1G10380	-8.26	-7.46	21.8	5' UTR
Chr1	3432594	3432917	AT1G10450	-1.94	-1.41	3.5	Exon (AT1G10450.1/AT1G10450, exon 3 of 20)
Chr1	3435690	3436476	AT1G10450	-7.41	-6.64	10.4	Exon (AT1G10450.1/AT1G10450, exon 12 of 20)
Chr1	3436775	3438310	AT1G10450	-10.3	-9.42	5.25	3' UTR
Chr1	3458765	3460471	AT1G10490	-33.7	-32.5	5.78	3' UTR
Chr1	3464675	3465756	AT1G10510	-34.6	-33.3	2.84	3' UTR
Chr1	3468112	3468570	AT1G10520	-1.35	-0.567	6.23	Exon (AT1G10520.1/AT1G10520, exon 9 of 14)
Chr1	3469938	3471488	AT1G10522	-243	-240	5.75	5' UTR
Chr1	3487584	3488779	AT1G10570	-9.51	-8.68	4.2	5' UTR
Chr1	3490862	3491277	AT1G10570	-10.5	-9.65	5.38	3' UTR
Chr1	3504587	3505502	AT1G10600	-34.6	-33.3	8.79	3' UTR
Chr1	3508019	3508271	AT1G10610	-1.61	-1.1	2.8	Exon (AT1G10610.1/AT1G10610, exon 5 of 8)
Chr1	3530497	3530858	AT1G10657	-2.69	-2.1	1.5	5' UTR
Chr1	3534773	3535131	AT1G10660	-19.7	-18.6	4.62	3' UTR
Chr1	3535502	3535680	AT1G10670	-2.06	-1.52	1.48	5' UTR
Chr1	3537410	3538439	AT1G10670	-495	-Inf	5.72	3' UTR
Chr1	3555837	3556503	AT1G10700	-4.52	-3.84	7.39	3' UTR
Chr1	3564191	3564759	AT1G10720	-9.93	-9.08	3.63	3' UTR
Chr1	3567040	3567779	AT1G10730	-1.68	-1.17	2.18	Exon (AT1G10730.1/AT1G10730, exon 8 of 11)
Chr1	3612850	3613356	AT1G10850	-25.7	-24.6	5.66	Exon (AT1G10850.1/AT1G10850, exon 1 of 2)
Chr1	3614047	3614524	AT1G10850	-8.31	-7.5	3.21	3' UTR
Chr1	3627726	3630586	AT1G10890	-162	-160	10.7	5' UTR
Chr1	3643064	3644162	AT1G10910	-41.9	-40.5	5.23	3' UTR
Chr1	3663595	3663984	AT1G10950	-27.8	-26.6	15.6	3' UTR
Chr1	3681888	3682303	AT1G11050	-4.85	-4.16	3.66	5' UTR
Chr1	3683428	3683962	AT1G11050	-1.64	-1.13	2.46	3' UTR
Chr1	3688864	3689847	AT1G11060	-25.3	-24.2	8.17	3' UTR
Chr1	3702608	3702842	AT1G11090	-3.03	-2.42	2.19	5' UTR
Chr1	3703252	3703545	AT1G11090	-2.97	-2.37	2.08	Exon (AT1G11090.1/AT1G11090, exon 1 of 1)
Chr1	3726695	3727361	AT1G11130	-5.84	-5.11	3.07	3' UTR
Chr1	3729716	3730163	AT1G11150.1	-5.46	-4.75	2.69	Exon (AT1G11150.1/AT1G11150.1, exon 1 of 1)
Chr1	3736565	3736949	AT1G11160	-1.55	-0.822	7	Exon (AT1G11160.1/AT1G11160, exon 10 of 19)
Chr1	3744050	3744586	AT1G11170	-3.72	-3.08	12.5	3' UTR
Chr1	3748225	3748403	AT1G11180	-1.45	-0.963	1.82	3' UTR
Chr1	3754655	3755641	AT1G11200	-7.29	-6.51	3.11	3' UTR
Chr1	3796862	3797329	AT1G11300	-2.74	-2.15	5.19	Exon (AT1G11300.1/AT1G11300, exon 6 of 14)
Chr1	3808374	3808846	AT1G11320	-4.99	-4.3	8.04	3' UTR
Chr1	3811082	3811622	AT1G11330	-1.78	-1.25	3.31	Exon (AT1G11330.2/AT1G11330, exon 1 of 7)
Chr1	3812309	3812617	AT1G11330	-1.46	-0.971	2.22	Exon (AT1G11330.2/AT1G11330, exon 4 of 7)
Chr1	3812986	3813547	AT1G11330	-17.3	-16.3	7.59	3' UTR
Chr1	3833486	3834191	AT1G11380	-16.1	-15.1	5.45	3' UTR
Chr1	3837821	3837939	AT1G11400	-1.92	-1.39	2.02	5' UTR
Chr1	3838738	3840207	AT1G11400	-101	-99.7	6.82	5' UTR
Chr1	3842330	3842509	AT1G11410	-1.7	-1.19	1.64	Exon (AT1G11410.1/AT1G11410, exon 1 of 6)
Chr1	3843099	3843442	AT1G11410	-2.21	-1.66	1.78	Exon (AT1G11410.1/AT1G11410, exon 3 of 6)
Chr1	3843802	3844432	AT1G11410	-9.26	-8.43	3.41	3' UTR
Chr1	3847511	3849162	AT1G11430	-353	-Inf	5.21	3' UTR
Chr1	3849863	3850662	AT1G11440	-26.7	-25.5	7.58	3' UTR
Chr1	3853273	3853839	AT1G11450	-1.45	-0.959	2.92	5' UTR
Chr1	3862429	3862488	AT1G11475	-1.68	-1.17	1.26	5' UTR
Chr1	3862547	3864030	AT1G11475	-12.9	-12	3.75	3' UTR
Chr1	3874466	3875368	AT1G11530	-11.1	-10.2	2.96	5' UTR
Chr1	3888690	3888928	AT1G11580	-4.66	-3.97	2.59	5' UTR
Chr1	3889226	3890097	AT1G11580	-7.68	-6.89	2.13	Exon (AT1G11580.1/AT1G11580, exon 1 of 3)
Chr1	3902012	3902425	AT1G11600	-5.57	-4.85	2.88	5' UTR
Chr1	3914774	3914863	AT1G11650	-4.15	-3.49	4.93	5' UTR
Chr1	3917036	3918176	AT1G11650	-319	-317	3.95	3' UTR
Chr1	3923492	3924555	AT1G11660	-109	-107	12.9	3' UTR
Chr1	3939957	3940281	AT1G11680	-17.3	-16.3	2.21	Exon (AT1G11680.1/AT1G11680, exon 3 of 3)
Chr1	3945737	3946233	AT1G11700	-23.2	-22.1	2.6	5' UTR
Chr1	3950913	3951092	AT1G11710	-1.81	-1.28	4.67	3' UTR
Chr1	3951553	3953407	AT1G11720	-37	-35.7	5.34	5' UTR
Chr1	3956514	3957044	AT1G11720	-48.6	-47.2	8.27	3' UTR
Chr1	3959545	3960113	AT1G11730	-3.41	-2.78	6.62	Exon (AT1G11730.1/AT1G11730, exon 9 of 11)
Chr1	3967536	3969877	AT1G11750	-184	-182	8.17	5' UTR
Chr1	3981248	3981307	AT1G11790	-1.61	-1.1	2.8	5' UTR
Chr1	3984320	3985067	AT1G11790	-28.1	-27	3.55	3' UTR
Chr1	3996783	3997877	AT1G11840	-242	-240	2.68	3' UTR
Chr1	4002908	4003442	AT1G11860	-501	-Inf	1.74	3' UTR
Chr1	4006116	4006739	AT1G11870	-59	-57.5	8.5	3' UTR
Chr1	4010779	4013125	AT1G11890	-164	-162	9.08	5' UTR
Chr1	4016126	4016481	AT1G11905	-1.68	-1.17	1.71	3' UTR
Chr1	4021825	4022060	AT1G11915	-1.35	-0.822	6.23	5' UTR
Chr1	4029913	4030584	AT1G11930	-3.94	-3.29	1.97	3' UTR
Chr1	4074903	4076207	AT1G12050	-44.6	-43.2	5.23	3' UTR
Chr1	4076334	4076922	AT1G12060	-6.68	-5.93	3.5	Exon (AT1G12060.1/AT1G12060, exon 1 of 1)
Chr1	4084191	4084928	AT1G12080	-165	-162	4.83	5' UTR
Chr1	4137533	4137917	AT1G12200	-7.86	-7.07	4.28	5' UTR
Chr1	4141366	4141664	AT1G12210	-1.77	-1.25	7.78	Exon (AT1G12210.1/AT1G12210, exon 1 of 1)
Chr1	4149832	4150967	AT1G12230	-131	-129	4.63	3' UTR
Chr1	4157317	4157614	AT1G12240	-15.7	-14.7	5.37	3' UTR
Chr1	4158209	4159046	AT1G12244	-18.7	-17.7	2.79	3' UTR
Chr1	4160901	4161455	AT1G12250	-59.8	-58.3	2.94	3' UTR
Chr1	4172405	4174775	AT1G12270	-96	-94.2	7.67	3' UTR
Chr1	4194658	4195576	AT1G12330	-77.1	-75.5	25.4	5' UTR
Chr1	4196167	4196572	AT1G12330	-6.18	-5.44	2.32	Exon (AT1G12330.1/AT1G12330, exon 2 of 3)
Chr1	4200070	4200772	AT1G12350	-27.6	-26.4	3.89	3' UTR
Chr1	4204569	4206345	AT1G12360	-29.1	-28	5.34	3' UTR
Chr1	4220338	4221744	AT1G12390	-27.9	-26.7	4.99	5' UTR
Chr1	4221892	4222606	AT1G12400	-5.87	-5.14	2.85	5' UTR
Chr1	4224281	4225124	AT1G12410	-408	-Inf	6.74	3' UTR
Chr1	4245162	4245874	AT1G12450	-13.2	-12.3	8.41	3' UTR
Chr1	4250331	4250630	AT1G12460	-3.24	-2.62	3.5	3' UTR
Chr1	4256276	4257392	AT1G12470	-15.4	-14.4	4.41	3' UTR
Chr1	4275064	4275981	AT1G12550	-6.33	-5.59	5.45	3' UTR
Chr1	4284835	4285829	AT1G12580	-21.7	-20.6	3.07	3' UTR
Chr1	4306258	4307916	AT1G12650	-129	-127	13.2	3' UTR
Chr1	4336823	4337814	AT1G12730	-5.04	-4.34	10.9	3' UTR
Chr1	4348498	4348676	AT1G12760	-1.79	-1.27	7.78	5' UTR
Chr1	4350088	4350808	AT1G12760	-24	-22.9	2.99	3' UTR
Chr1	4352156	4352636	AT1G12770	-3.51	-2.88	1.57	Exon (AT1G12770.1/AT1G12770, exon 2 of 2)
Chr1	4353116	4353685	AT1G12770	-8.61	-7.8	2.08	3' UTR
Chr1	4367286	4368822	AT1G12810	-6.58	-5.83	2.26	5' UTR
Chr1	4377397	4378395	AT1G12840	-47.7	-46.3	2.1	3' UTR
Chr1	4384413	4385781	AT1G12860	-56.3	-54.8	9.34	5' UTR
Chr1	4386162	4386490	AT1G12860	-5.33	-4.62	1.67	3' UTR
Chr1	4390278	4391004	AT1G12880	-13.5	-12.5	3.16	Exon (AT1G12880.1/AT1G12880, exon 2 of 5)
Chr1	4425253	4425789	AT1G12970	-2.2	-1.65	9.34	3' UTR
Chr1	4451181	4451653	AT1G13050	-1.98	-1.45	8.56	3' UTR
Chr1	4454183	4454846	AT1G13060	-238	-236	5.35	3' UTR
Chr1	4463041	4463395	AT1G13090	-1.96	-1.43	1.23	Exon (AT1G13090.1/AT1G13090, exon 2 of 2)
Chr1	4464778	4465273	AT1G13100	-9.82	-8.97	4.07	Exon (AT1G13100.1/AT1G13100, exon 1 of 2)
Chr1	4468047	4468442	AT1G13110	-5.24	-4.53	1.69	Exon (AT1G13110.1/AT1G13110, exon 1 of 2)
Chr1	4485547	4486046	AT1G13160	-1.76	-1.24	2.04	Exon (AT1G13160.1/AT1G13160, exon 3 of 14)
Chr1	4487303	4488577	AT1G13160	-33.3	-32.1	12.8	3' UTR
Chr1	4497757	4498469	AT1G13180	-2.65	-2.07	4.67	3' UTR
Chr1	4500181	4501255	AT1G13190	-29.3	-28.1	6.15	Exon (AT1G13190.1/AT1G13190, exon 2 of 2)
Chr1	4516308	4517527	AT1G13220	-11.2	-10.3	6.74	3' UTR
Chr1	4517625	4518727	AT1G13220	-25.8	-24.7	27	Exon (AT1G13220.2/AT1G13220, exon 6 of 7)
Chr1	4518876	4518995	AT1G13220	-2.06	-1.52	5.45	Exon (AT1G13220.2/AT1G13220, exon 6 of 7)
Chr1	4519383	4520224	AT1G13220	-19.3	-18.2	12.2	3' UTR
Chr1	4542227	4542643	AT1G13260	-21.6	-20.5	10.1	5' UTR
Chr1	4545876	4547312	AT1G13270	-26.9	-25.7	14.2	3' UTR
Chr1	4547514	4547813	AT1G13280	-3.28	-2.66	6.23	5' UTR
Chr1	4568162	4569406	AT1G13330	-3.51	-2.88	13.2	Exon (AT1G13330.1/AT1G13330, exon 2 of 7)
Chr1	4606589	4606738	AT1G13430	-1.77	-1.25	7.78	Exon (AT1G13430.1/AT1G13430, exon 1 of 1)
Chr1	4617629	4618152	AT1G13460	-5.45	-4.74	2.68	Exon (AT1G13460.1/AT1G13460, exon 2 of 3)
Chr1	4688156	4688792	AT1G13670	-4.79	-4.1	6.42	5' UTR
Chr1	4693466	4694410	AT1G13690	-6.48	-5.74	1.7	3' UTR
Chr1	4710855	4712550	AT1G13730	-74.2	-72.6	7.64	3' UTR
Chr1	4713703	4714936	AT1G13740	-10.9	-10	11.7	5' UTR
Chr1	4715260	4715407	AT1G13740	-1.35	-0.567	6.23	3' UTR
Chr1	4728299	4730366	AT1G13790	-14.8	-13.8	16.7	3' UTR
Chr1	4736990	4737808	AT1G13820	-151	-149	9.53	3' UTR
Chr1	4749986	4750255	AT1G13880	-1.73	-1.21	1.52	Exon (AT1G13880.1/AT1G13880, exon 3 of 3)
Chr1	4750524	4751122	AT1G13880	-12.9	-12	3.78	3' UTR
Chr1	4759413	4759754	AT1G13920	-3.32	-2.69	3.5	Exon (AT1G13920.1/AT1G13920, exon 6 of 7)
Chr1	4761012	4761101	AT1G13930	-30.9	-29.7	1.45	5' UTR
Chr1	4777001	4779340	AT1G13960	-37.6	-36.3	21.5	3' UTR
Chr1	4794176	4794594	AT1G13980	-1.7	-1.19	4.67	3' UTR
Chr1	4795024	4796597	AT1G13990	-18.6	-17.6	5.9	3' UTR
Chr1	4797388	4798433	AT1G14000	-8.96	-8.14	5.06	5' UTR
Chr1	4799180	4800283	AT1G14000	-110	-108	6.43	3' UTR
Chr1	4804655	4805375	AT1G14020	-5.66	-4.94	3.11	3' UTR
Chr1	4811908	4812116	AT1G14040	-1.55	-0.755	7	Exon (AT1G14040.1/AT1G14040, exon 2 of 12)
Chr1	4814068	4814543	AT1G14040	-2.88	-2.28	7	Exon (AT1G14040.1/AT1G14040, exon 10 of 12)
Chr1	4818578	4818831	AT1G14070	-1.98	-1.45	8.56	Exon (AT1G14070.1/AT1G14070, exon 1 of 2)
Chr1	4818951	4819371	AT1G14070	-2.64	-2.06	10.9	Exon (AT1G14070.1/AT1G14070, exon 2 of 2)
Chr1	4839853	4840291	AT1G14150	-72.4	-70.8	2.9	5' UTR
Chr1	4848909	4849207	AT1G14180	-2.53	-1.95	3.5	3' UTR
Chr1	4856097	4856930	AT1G14205	-1.76	-1.24	2.18	3' UTR
Chr1	4863392	4864005	AT1G14230	-9.7	-8.86	3.44	3' UTR
Chr1	4870443	4871458	AT1G14250	-13.4	-12.5	5.6	3' UTR
Chr1	4878254	4878433	AT1G14280	-1.96	-1.43	1.27	Exon (AT1G14280.1/AT1G14280, exon 1 of 1)
Chr1	4885759	4886793	AT1G14310	-36.4	-35.1	5.16	3' UTR
Chr1	4888895	4889632	AT1G14320	-379	-Inf	1.89	3' UTR
Chr1	4898427	4898931	AT1G14340	-32.2	-31	9.38	3' UTR
Chr1	4899145	4899383	AT1G14345	-16.3	-15.3	1.99	5' UTR
Chr1	4907953	4910689	AT1G14350	-44.4	-43	11	5' UTR
Chr1	4917990	4918138	AT1G14370	-3.09	-2.48	7.39	3' UTR
Chr1	4982657	4983284	AT1G14560	-31.8	-30.6	17.1	3' UTR
Chr1	4986433	4986870	AT1G14570	-25.6	-24.5	3.32	Exon (AT1G14570.1/AT1G14570, exon 8 of 10)
Chr1	4989562	4990256	AT1G14580	-1.77	-1.25	7.78	5' UTR
Chr1	4990867	4992082	AT1G14580	-9.42	-8.59	2.09	Exon (AT1G14580.2/AT1G14580, exon 3 of 4)
Chr1	5020853	5021508	AT1G14630	-18.7	-17.7	5.63	3' UTR
Chr1	5028635	5030008	AT1G14650	-28.7	-27.5	7.22	Exon (AT1G14650.1/AT1G14650, exon 2 of 3)
Chr1	5030158	5030632	AT1G14650	-6.12	-5.39	3.07	3' UTR
Chr1	5040350	5040528	AT1G14670	-4.93	-4.23	4.22	3' UTR
Chr1	5041413	5041733	AT1G14680	-2.17	-1.62	4.67	Exon (AT1G14680.1/AT1G14680, exon 1 of 1)
Chr1	5043189	5043667	AT1G14685	-12.4	-11.5	2.75	Exon (AT1G14685.1/AT1G14685, exon 2 of 2)
Chr1	5043966	5044175	AT1G14685	-2.5	-1.93	2.09	3' UTR
Chr1	5048193	5048372	AT1G14687	-1.89	-1.36	1.7	Exon (AT1G14687.1/AT1G14687, exon 1 of 1)
Chr1	5058680	5058739	AT1G14700	-2.39	-1.82	8.56	Exon (AT1G14700.1/AT1G14700, exon 1 of 7)
Chr1	5059971	5061136	AT1G14700	-29.2	-28	3.75	3' UTR
Chr1	5073164	5073339	AT1G14730	-1.35	-0.663	6.23	5' UTR
Chr1	5074369	5074603	AT1G14730	-1.63	-1.12	3.63	3' UTR
Chr1	5137043	5137368	AT1G14890	-8.33	-7.53	1.75	5' UTR
Chr1	5149286	5149556	AT1G14920	-1.62	-1.12	1.63	5' UTR
Chr1	5168596	5169066	AT1G15000	-9.6	-8.76	3.56	5' UTR
Chr1	5169243	5169743	AT1G15000	-14.5	-13.6	4.41	Exon (AT1G15000.1/AT1G15000, exon 1 of 1)
Chr1	5179243	5179929	AT1G15030	-47.9	-46.5	4.21	3' UTR
Chr1	5189069	5189673	AT1G15080	-5.23	-4.52	5.91	3' UTR
Chr1	5201397	5202145	AT1G15110	-4.88	-4.19	8.56	3' UTR
Chr1	5203498	5204135	AT1G15120	-336	-Inf	4.01	3' UTR
Chr1	5214444	5214799	AT1G15150	-2.2	-1.65	9.34	3' UTR
Chr1	5216127	5217545	AT1G15160	-7.52	-6.74	12.5	Exon (AT1G15160.1/AT1G15160, exon 2 of 7)
Chr1	5224963	5225319	AT1G15180	-3	-2.4	1.78	Exon (AT1G15180.1/AT1G15180, exon 2 of 7)
Chr1	5238915	5240051	AT1G15215	-12.6	-11.7	8.56	3' UTR
Chr1	5243867	5244159	AT1G15240	-1.61	-1.11	2.65	Exon (AT1G15240.1/AT1G15240, exon 1 of 7)
Chr1	5244942	5245851	AT1G15240	-19.1	-18.1	26.5	Exon (AT1G15240.1/AT1G15240, exon 4 of 7)
Chr1	5247883	5248604	AT1G15240	-39.7	-38.4	8.51	3' UTR
Chr1	5249760	5250079	AT1G15260	-15.6	-14.6	3.27	5' UTR
Chr1	5250254	5250573	AT1G15260	-12.2	-11.3	2.2	3' UTR
Chr1	5252315	5254349	AT1G15280	-71.6	-70	10.1	5' UTR
Chr1	5254826	5256723	AT1G15280	-44.7	-43.3	6.12	3' UTR
Chr1	5287895	5288577	AT1G15370	-207	-205	4.06	3' UTR
Chr1	5299917	5300927	AT1G15410	-15.5	-14.6	3.11	3' UTR
Chr1	5317108	5317863	AT1G15470	-15.5	-14.5	4.19	3' UTR
Chr1	5320178	5320505	AT1G15480	-1.38	-0.892	1.8	3' UTR
Chr1	5326290	5326439	AT1G15500	-5.64	-4.92	21	5' UTR
Chr1	5328252	5328576	AT1G15500	-5.28	-4.58	1.45	Exon (AT1G15500.1/AT1G15500, exon 4 of 5)
Chr1	5330934	5331711	AT1G15510	-7.38	-6.6	10.9	Exon (AT1G15510.1/AT1G15510, exon 1 of 1)
Chr1	5364702	5365519	AT1G15570	-29.2	-28	7.82	3' UTR
Chr1	5383003	5385224	AT1G15660	-22.2	-21.1	9.96	3' UTR
Chr1	5404358	5405007	AT1G15710	-48.2	-46.8	11.2	5' UTR
Chr1	5407158	5407486	AT1G15720	-1.48	-0.988	4.28	3' UTR
Chr1	5413810	5414889	AT1G15740	-27.6	-26.4	3.77	3' UTR
Chr1	5444448	5445337	AT1G15810	-15.1	-14.2	4.93	5' UTR
Chr1	5445767	5446445	AT1G15810	-10.9	-10	3.32	3' UTR
Chr1	5448756	5449022	AT1G15830	-2.52	-1.94	1.9	Exon (AT1G15830.1/AT1G15830, exon 1 of 1)
Chr1	5449170	5450147	AT1G15830	-31	-29.8	5.49	Exon (AT1G15830.1/AT1G15830, exon 1 of 1)
Chr1	5456189	5457022	AT1G15860	-67.2	-65.6	8.56	3' UTR
Chr1	5457830	5458399	AT1G15870	-3.82	-3.18	5.25	3' UTR
Chr1	5460535	5461281	AT1G15885	-24.5	-23.4	5.76	5' UTR
Chr1	5466403	5469125	AT1G15910	-37.4	-36.1	14.6	3' UTR
Chr1	5472231	5473014	AT1G15930	-731	-Inf	10.1	3' UTR
Chr1	5475386	5475536	AT1G15940	-1.31	-0.835	1.95	Exon (AT1G15940.1/AT1G15940, exon 7 of 14)
Chr1	5475596	5478259	AT1G15940	-69.6	-68	12.2	3' UTR
Chr1	5480443	5481971	AT1G15950	-29.8	-28.6	1.82	3' UTR
Chr1	5489505	5491363	AT1G15980	-82.2	-80.5	1.9	3' UTR
Chr1	5494533	5495359	AT1G16000	-89.4	-87.7	2.96	5' UTR
Chr1	5498801	5499238	AT1G16020	-1.46	-0.968	1.53	Exon (AT1G16020.1/AT1G16020, exon 2 of 10)
Chr1	5500134	5501299	AT1G16020	-30.3	-29.1	4.6	3' UTR
Chr1	5505615	5506611	AT1G16040	-6.68	-5.93	7.78	3' UTR
Chr1	5508537	5508942	AT1G16060	-4.93	-4.24	18.7	5' UTR
Chr1	5509149	5510292	AT1G16060	-3.26	-2.64	3.11	Exon (AT1G16060.1/AT1G16060, exon 3 of 8)
Chr1	5515452	5515967	AT1G16080	-38.3	-37	1.97	3' UTR
Chr1	5517179	5517822	AT1G16090	-10.9	-10	4.25	3' UTR
Chr1	5520473	5520742	AT1G16110	-1.77	-1.25	7.78	3' UTR
Chr1	5542000	5542873	AT1G16180	-29.7	-28.5	3.89	3' UTR
Chr1	5545252	5546073	AT1G16190	-70.6	-69	7.63	3' UTR
Chr1	5564782	5565289	AT1G16270	-4.39	-3.72	6.03	Exon (AT1G16270.1/AT1G16270, exon 2 of 9)
Chr1	5565528	5565677	AT1G16270	-2.2	-1.65	9.34	Exon (AT1G16270.1/AT1G16270, exon 2 of 9)
Chr1	5568129	5568368	AT1G16270	-1.94	-1.41	3.89	3' UTR
Chr1	5576836	5577592	AT1G16300	-12.8	-11.8	7.52	3' UTR
Chr1	5580336	5580693	AT1G16310	-3.87	-3.22	4.83	3' UTR
Chr1	5580855	5581271	AT1G16320	-11.7	-10.8	3.11	5' UTR
Chr1	5591280	5593007	AT1G16350	-36.8	-35.5	3.8	3' UTR
Chr1	5602873	5603291	AT1G16390	-18.9	-17.9	7.44	5' UTR
Chr1	5605159	5605606	AT1G16400	-7.77	-6.98	4.67	5' UTR
Chr1	5605993	5606528	AT1G16400	-1.41	-0.927	1.88	Exon (AT1G16400.1/AT1G16400, exon 1 of 3)
Chr1	5608807	5609164	AT1G16410	-38.8	-37.5	4.94	5' UTR
Chr1	5609640	5609759	AT1G16410	-1.76	-1.24	1.16	Exon (AT1G16410.2/AT1G16410, exon 1 of 2)
Chr1	5615192	5615510	AT1G16430	-3.77	-3.13	2.11	3' UTR
Chr1	5618729	5619334	AT1G16445	-4.34	-3.68	3.99	3' UTR
Chr1	5624269	5625524	AT1G16470	-66.6	-65	2.27	3' UTR
Chr1	5639150	5639553	AT1G16500	-1.61	-1.11	2.01	Exon (AT1G16500.1/AT1G16500, exon 1 of 2)
Chr1	5649141	5651138	AT1G16520	-64	-62.4	10.1	3' UTR
Chr1	5664463	5665299	AT1G16540	-1.99	-1.45	4.15	3' UTR
Chr1	5666415	5666595	AT1G16550	-1.55	-0.755	7	Exon (AT1G16550.1/AT1G16550, exon 1 of 1)
Chr1	5667940	5668209	AT1G16550	-2.74	-2.15	5.19	Exon (AT1G16550.1/AT1G16550, exon 1 of 1)
Chr1	5669526	5670678	AT1G16560	-39.6	-38.3	4.13	3' UTR
Chr1	5686812	5687536	AT1G16640	-2.06	-1.52	5.45	3' UTR
Chr1	5690579	5691139	AT1G16650	-9.26	-8.43	5.88	3' UTR
Chr1	5697843	5698556	AT1G16670	-3.72	-3.08	8.56	5' UTR
Chr1	5698942	5699502	AT1G16670	-12.3	-11.4	4.76	3' UTR
Chr1	5705018	5705838	AT1G16680	-37.5	-36.2	8	3' UTR
Chr1	5707858	5709533	AT1G16690	-24	-22.9	13.7	3' UTR
Chr1	5711034	5711902	AT1G16700	-296	-294	6.85	3' UTR
Chr1	5712894	5713317	AT1G16705	-1.77	-1.25	7.78	Exon (AT1G16705.1/AT1G16705, exon 3 of 5)
Chr1	5715969	5716762	AT1G16710	-3.51	-2.88	10.9	Exon (AT1G16710.2/AT1G16710, exon 5 of 19)
Chr1	5719939	5720203	AT1G16710	-1.45	-0.963	2.65	Exon (AT1G16710.2/AT1G16710, exon 13 of 19)
Chr1	5721435	5722404	AT1G16710	-9.14	-8.31	5.84	3' UTR
Chr1	5723088	5723358	AT1G16720	-32	-30.8	3.2	5' UTR
Chr1	5724769	5726478	AT1G16720	-121	-119	6.31	3' UTR
Chr1	5727690	5729080	AT1G16740	-163	-161	6.41	5' UTR
Chr1	5744553	5744642	AT1G16790	-1.65	-1.14	2.45	5' UTR
Chr1	5755617	5756837	AT1G16810	-284	-282	5.61	5' UTR
Chr1	5759697	5760471	AT1G16825	-2.68	-2.09	4.67	3' UTR
Chr1	5761189	5761487	AT1G16830	-2.2	-1.65	9.34	Exon (AT1G16830.1/AT1G16830, exon 1 of 1)
Chr1	5769489	5770008	AT1G16858	-5.46	-4.75	2.71	3' UTR
Chr1	5770127	5770602	AT1G16858	-5.3	-4.59	7	3' UTR
Chr1	5769489	5770008	AT1G16858	-5.46	-4.75	2.71	3' UTR
Chr1	5770127	5770602	AT1G16858	-5.3	-4.59	7	3' UTR
Chr1	5775048	5775324	AT1G16880	-27	-25.8	2.12	3' UTR
Chr1	5775473	5776308	AT1G16880	-1220	-Inf	7.63	3' UTR
Chr1	5827754	5828233	AT1G17040	-3.96	-3.3	2.89	3' UTR
Chr1	5830358	5830960	AT1G17050	-15.2	-14.3	1.6	Exon (AT1G17050.1/AT1G17050, exon 4 of 6)
Chr1	5831107	5831343	AT1G17050	-1.6	-1.1	1.22	3' UTR
Chr1	5837590	5838931	AT1G17070	-12.6	-11.7	6.93	5' UTR
Chr1	5854325	5856697	AT1G17130	-162	-160	11.7	3' UTR
Chr1	5869180	5869356	AT1G17160	-3.55	-2.91	14	3' UTR
Chr1	5869846	5870170	AT1G17170	-2.77	-2.18	2.59	5' UTR
Chr1	5885622	5886281	AT1G17220	-86.6	-84.9	3.07	Exon (AT1G17220.1/AT1G17220, exon 1 of 12)
Chr1	5886521	5886851	AT1G17220	-8.73	-7.91	1.49	Exon (AT1G17220.1/AT1G17220, exon 1 of 12)
Chr1	5886911	5888393	AT1G17220	-12.5	-11.6	1.73	Exon (AT1G17220.1/AT1G17220, exon 1 of 12)
Chr1	5889337	5890470	AT1G17220	-29.3	-28.1	1.81	3' UTR
Chr1	5894562	5895075	AT1G17230	-2.26	-1.7	5.84	3' UTR
Chr1	5900639	5901293	AT1G17250	-2.87	-2.27	11.7	Exon (AT1G17255.1/AT1G17255, exon 3 of 5)
Chr1	5903202	5903470	AT1G17250	-1.45	-0.959	2.92	Exon (AT1G17255.1/AT1G17255, exon 5 of 5)
Chr1	5922719	5922957	AT1G17290	-5.28	-4.58	2.04	5' UTR
Chr1	5925164	5926192	AT1G17290	-28.4	-27.2	2.16	3' UTR
Chr1	5929909	5931831	AT1G17330	-82.7	-81	13.8	5' UTR
Chr1	5936015	5936408	AT1G17340	-3.32	-2.7	13.2	Exon (AT1G17340.1/AT1G17340, exon 6 of 16)
Chr1	5937961	5938731	AT1G17340	-32.9	-31.6	17.5	3' UTR
Chr1	5940423	5940977	AT1G17345	-1.77	-1.25	7.78	5' UTR
Chr1	5943356	5944463	AT1G17350	-16.5	-15.5	5.67	3' UTR
Chr1	5947761	5948648	AT1G17360	-1.53	-1.03	1.46	Exon (AT1G17360.1/AT1G17360, exon 3 of 10)
Chr1	5948857	5950750	AT1G17360	-32.4	-31.1	4.81	Exon (AT1G17360.1/AT1G17360, exon 7 of 10)
Chr1	5951139	5951473	AT1G17360	-5.32	-4.61	2.66	3' UTR
Chr1	5978238	5979723	AT1G17420	-6.06	-5.33	9.34	Exon (AT1G17420.1/AT1G17420, exon 2 of 8)
Chr1	5979963	5980704	AT1G17420	-1.61	-1.1	2.8	Exon (AT1G17420.1/AT1G17420, exon 6 of 8)
Chr1	5982984	5983617	AT1G17430	-1.91	-1.37	2.06	Exon (AT1G17430.1/AT1G17430, exon 1 of 4)
Chr1	6004157	6006405	AT1G17470	-24.9	-23.8	28.8	3' UTR
Chr1	6008589	6009330	AT1G17490	-127	-125	7	5' UTR
Chr1	6020667	6020939	AT1G17500	-1.63	-1.12	3.63	Exon (AT1G17500.1/AT1G17500, exon 2 of 10)
Chr1	6020999	6021552	AT1G17500	-1.99	-1.45	4.15	Exon (AT1G17500.1/AT1G17500, exon 3 of 10)
Chr1	6022605	6022755	AT1G17500	-1.48	-0.989	2.33	Exon (AT1G17500.1/AT1G17500, exon 10 of 10)
Chr1	6023234	6023503	AT1G17500	-1.43	-0.945	6.23	3' UTR
Chr1	6036107	6037259	AT1G17550	-131	-129	14	3' UTR
Chr1	6041911	6042087	AT1G17580	-1.63	-1.12	3.63	Exon (AT1G17580.1/AT1G17580, exon 8 of 38)
Chr1	6044924	6047179	AT1G17580	-3.58	-2.94	3.45	Exon (AT1G17580.1/AT1G17580, exon 20 of 38)
Chr1	6048645	6049556	AT1G17580	-36.1	-34.8	9.51	3' UTR
Chr1	6062246	6062933	AT1G17620	-71.6	-70	5.7	5' UTR
Chr1	6066483	6066720	AT1G17630	-1.35	-0.567	6.23	Exon (AT1G17630.1/AT1G17630, exon 1 of 1)
Chr1	6076557	6076985	AT1G17680	-1.66	-1.15	2.25	Exon (AT1G17680.1/AT1G17680, exon 1 of 16)
Chr1	6077625	6078184	AT1G17680	-1.43	-0.945	2.02	Exon (AT1G17680.1/AT1G17680, exon 4 of 16)
Chr1	6079596	6080555	AT1G17680	-1.95	-1.41	2.33	Exon (AT1G17680.1/AT1G17680, exon 8 of 16)
Chr1	6081644	6082337	AT1G17680	-15.7	-14.7	19.1	3' UTR
Chr1	6089517	6089756	AT1G17700	-1.98	-1.45	8.56	5' UTR
Chr1	6099868	6100315	AT1G17730	-32.3	-31.1	3.64	3' UTR
Chr1	6104609	6105116	AT1G17745	-9.99	-9.14	3.63	3' UTR
Chr1	6109761	6109821	AT1G17750	-1.35	-0.567	6.23	Exon (AT1G17750.1/AT1G17750, exon 2 of 2)
Chr1	6124616	6125210	AT1G17780	-5.51	-4.79	2.51	3' UTR
Chr1	6131510	6131627	AT1G17810	-1.99	-1.45	8.56	3' UTR
Chr1	6142564	6142833	AT1G17840	-8.11	-7.32	2.58	5' UTR
Chr1	6145230	6146193	AT1G17840	-89.6	-87.9	4.3	3' UTR
Chr1	6146312	6146521	AT1G17840	-3.32	-2.7	2.1	3' UTR
Chr1	6149301	6149478	AT1G17860	-2.81	-2.21	2.72	5' UTR
Chr1	6184904	6185376	AT1G17970	-12	-11.1	4.17	5' UTR
Chr1	6202684	6203859	AT1G18020	-15.5	-14.5	52.9	3' UTR
Chr1	6205727	6206958	AT1G18030	-59.1	-57.6	11.1	3' UTR
Chr1	6227075	6227762	AT1G18090	-23.9	-22.8	8.5	3' UTR
Chr1	6251909	6252028	AT1G18160	-1.38	-0.894	1.59	Exon (AT1G18160.1/AT1G18160, exon 4 of 13)
Chr1	6252751	6253890	AT1G18160	-5.06	-4.36	2.36	3' UTR
Chr1	6254498	6255690	AT1G18170	-182	-180	7.6	3' UTR
Chr1	6257503	6257811	AT1G18180	-1.41	-0.927	1.99	3' UTR
Chr1	6300406	6300702	AT1G18300	-5.65	-4.93	1.53	Exon (AT1G18300.1/AT1G18300, exon 2 of 2)
Chr1	6305016	6305689	AT1G18320	-1.92	-1.39	7	3' UTR
Chr1	6331428	6331816	AT1G18400	-2.74	-2.15	5.45	5' UTR
Chr1	6343360	6344464	AT1G18415	-7.06	-6.3	24.1	Exon (AT1G18420.1/AT1G18420, exon 1 of 7)
Chr1	6346482	6347852	AT1G18440	-30	-28.8	6.05	3' UTR
Chr1	6351092	6351975	AT1G18450	-47.6	-46.2	4.13	3' UTR
Chr1	6355723	6355963	AT1G18460	-4.34	-3.67	1.52	Exon (AT1G18460.1/AT1G18460, exon 9 of 9)
Chr1	6361749	6362468	AT1G18480	-12.4	-11.5	5.56	Exon (AT1G18480.1/AT1G18480, exon 1 of 1)
Chr1	6365283	6366235	AT1G18485	-29.8	-28.6	18.9	3' UTR
Chr1	6367972	6368731	AT1G18490	-18.3	-17.2	3.26	3' UTR
Chr1	6369347	6369675	AT1G18500	-34	-32.7	7.1	Exon (AT1G18500.1/AT1G18500, exon 1 of 12)
Chr1	6369854	6373025	AT1G18500	-101	-99.2	5.81	3' UTR
Chr1	6387161	6387457	AT1G18560	-2.64	-2.06	10.9	Exon (AT1G18560.1/AT1G18560, exon 5 of 5)
Chr1	6389411	6389736	AT1G18570	-3.31	-2.69	9.34	5' UTR
Chr1	6390027	6390500	AT1G18570	-5.7	-4.98	4.41	Exon (AT1G18570.1/AT1G18570, exon 2 of 3)
Chr1	6397760	6398239	AT1G18580	-13.4	-12.5	8.41	3' UTR
Chr1	6398580	6398906	AT1G18590	-9.04	-8.21	2.32	5' UTR
Chr1	6400404	6400791	AT1G18600	-8.85	-8.03	4.93	5' UTR
Chr1	6402367	6402761	AT1G18600	-2.36	-1.8	4.67	3' UTR
Chr1	6408469	6409237	AT1G18610	-3.8	-3.15	3.74	3' UTR
Chr1	6410617	6411261	AT1G18620	-2.51	-1.94	1.95	5' UTR
Chr1	6412274	6412930	AT1G18620	-23.2	-22.1	4.37	Exon (AT1G18620.1/AT1G18620, exon 3 of 5)
Chr1	6413020	6413557	AT1G18620	-3.11	-2.5	1.9	Exon (AT1G18620.1/AT1G18620, exon 3 of 5)
Chr1	6413855	6414451	AT1G18620	-21	-19.9	7	3' UTR
Chr1	6415642	6416459	AT1G18630	-10.3	-9.43	2.8	3' UTR
Chr1	6424013	6425880	AT1G18660	-46	-44.6	3.9	3' UTR
Chr1	6435398	6435547	AT1G18690	-1.77	-1.25	7.78	Exon (AT1G18690.1/AT1G18690, exon 4 of 4)
Chr1	6436653	6436802	AT1G18690	-1.35	-0.567	6.23	3' UTR
Chr1	6442262	6443256	AT1G18700	-20.2	-19.2	8.3	3' UTR
Chr1	6450888	6453114	AT1G18710	-27	-25.8	3.37	3' UTR
Chr1	6460793	6461575	AT1G18730	-414	-Inf	4.1	3' UTR
Chr1	6461724	6462224	AT1G18735	-112	-110	3.91	3' UTR
Chr1	6469026	6469895	AT1G18750	-5.24	-4.54	4.56	3' UTR
Chr1	6475641	6475904	AT1G18773	-2.26	-1.7	8.56	3' UTR
Chr1	6515459	6515758	AT1G18870	-3.78	-3.13	14.8	5' UTR
Chr1	6517284	6517824	AT1G18870	-2.17	-1.62	4.41	Exon (AT1G18870.1/AT1G18870, exon 6 of 15)
Chr1	6518293	6519282	AT1G18870	-18.1	-17.1	11.7	3' UTR
Chr1	6523219	6523368	AT1G18880	-2.36	-1.8	2.68	3' UTR
Chr1	6549091	6551887	AT1G18950	-57.3	-55.8	12.3	3' UTR
Chr1	6566637	6567495	AT1G19010	-4.5	-3.82	2.77	3' UTR
Chr1	6585228	6586488	AT1G19080	-14.5	-13.5	6.29	3' UTR
Chr1	6595719	6596092	AT1G19100	-1.81	-1.28	3.89	Exon (AT1G19100.1/AT1G19100, exon 2 of 20)
Chr1	6602126	6602185	AT1G19110	-1.79	-1.27	2.33	5' UTR
Chr1	6604275	6605908	AT1G19110	-65.5	-63.9	11	3' UTR
Chr1	6608674	6609369	AT1G19120	-61.4	-59.9	4.25	3' UTR
Chr1	6618537	6618866	AT1G19170	-2.01	-1.47	1.62	Exon (AT1G19170.1/AT1G19170, exon 5 of 5)
Chr1	6622633	6623381	AT1G19180	-17	-16	4.83	5' UTR
Chr1	6624352	6624650	AT1G19190	-1.98	-1.45	8.56	Exon (AT1G19190.1/AT1G19190, exon 1 of 1)
Chr1	6649255	6649375	AT1G19230	-1.35	-0.567	6.23	3' UTR
Chr1	6663327	6663988	AT1G19270	-1.76	-1.24	2.72	Exon (AT1G19270.1/AT1G19270, exon 2 of 11)
Chr1	6688522	6688849	AT1G19350	-3.78	-3.14	1.7	5' UTR
Chr1	6689057	6689909	AT1G19350	-98.5	-96.7	2.96	Exon (AT1G19350.4/AT1G19350, exon 2 of 3)
Chr1	6690176	6690414	AT1G19350	-18.2	-17.1	8.42	3' UTR
Chr1	6728984	6729194	AT1G19440	-2.64	-2.06	10.9	5' UTR
Chr1	6730482	6730901	AT1G19440	-2.15	-1.6	4.28	3' UTR
Chr1	6744413	6744710	AT1G19480	-1.78	-1.26	3.89	5' UTR
Chr1	6748455	6748814	AT1G19485	-4.71	-4.02	4.93	Exon (AT1G19485.2/AT1G19485, exon 6 of 16)
Chr1	6750815	6751477	AT1G19485	-66	-64.4	9.66	3' UTR
Chr1	6759965	6760861	AT1G19520	-11.3	-10.4	4.44	5' UTR
Chr1	6761972	6762569	AT1G19520	-8.91	-8.09	3.29	Exon (AT1G19520.1/AT1G19520, exon 2 of 2)
Chr1	6776590	6777456	AT1G19580	-29.4	-28.2	3.26	3' UTR
Chr1	6780663	6780933	AT1G19600	-1.57	-1.07	1.25	3' UTR
Chr1	6807149	6807862	AT1G19680	-10.4	-9.56	3.47	3' UTR
Chr1	6815871	6816876	AT1G19710	-13.6	-12.7	4.39	3' UTR
Chr1	6824322	6824681	AT1G19740	-119	-117	9.34	5' UTR
Chr1	6824920	6825459	AT1G19740	-3.32	-2.7	3	3' UTR
Chr1	6828171	6829076	AT1G19750	-1.3	-0.822	3.89	Exon (AT1G19750.1/AT1G19750, exon 4 of 9)
Chr1	6829416	6830063	AT1G19750	-3.09	-2.48	12.5	3' UTR
Chr1	6832347	6833095	AT1G19770	-196	-194	13.5	5' UTR
Chr1	6890890	6891225	AT1G19850	-1.99	-1.45	1.97	3' UTR
Chr1	6913718	6914535	AT1G19910	-14.9	-14	1.73	3' UTR
Chr1	6925070	6926724	AT1G19950	-42.1	-40.8	14.1	3' UTR
Chr1	6928406	6928463	AT1G19960	-1.61	-1.11	1.61	3' UTR
Chr1	6934269	6934766	AT1G19980	-2.83	-2.23	3.11	3' UTR
Chr1	6935218	6936693	AT1G19990	-83.5	-81.8	11.4	5' UTR
Chr1	6942717	6942776	AT1G20020	-1.81	-1.29	1.97	5' UTR
Chr1	6944046	6944545	AT1G20020	-29.4	-28.2	1.32	Exon (AT1G20020.3/AT1G20020, exon 5 of 9)
Chr1	6944899	6945018	AT1G20020	-20.1	-19.1	2.7	3' UTR
Chr1	6957016	6957320	AT1G20065	-2.2	-1.65	9.34	Exon (AT1G20065.2/AT1G20065, exon 2 of 3)
Chr1	6968010	6968933	AT1G20090	-156	-154	3.71	3' UTR
Chr1	6971485	6972166	AT1G20110	-73.4	-71.7	13.5	5' UTR
Chr1	6973354	6974835	AT1G20110	-29.5	-28.3	7.78	3' UTR
Chr1	6975478	6975657	AT1G20120	-1.77	-1.25	7.78	5' UTR
Chr1	6977055	6977174	AT1G20120	-1.35	-0.567	6.23	3' UTR
Chr1	7011200	7011733	AT1G20230	-5.64	-4.92	21	Exon (AT1G20230.1/AT1G20230, exon 1 of 1)
Chr1	7019047	7020590	AT1G20260	-154	-152	5.54	3' UTR
Chr1	7029629	7030195	AT1G20290	-12.8	-11.9	13.2	5' UTR
Chr1	7030433	7031416	AT1G20300	-2.26	-1.7	5.84	3' UTR
Chr1	7066271	7071531	AT1G20390.1	-9.16	-8.34	26.5	Exon (AT1G20390.1/AT1G20390.1, exon 1 of 1)
Chr1	7114016	7115274	AT1G20540	-110	-109	12.3	3' UTR
Chr1	7129001	7130642	AT1G20580	-102	-99.8	4.36	3' UTR
Chr1	7145439	7145911	AT1G20620	-54.6	-53.2	1.72	3' UTR
Chr1	7148654	7149828	AT1G20630	-21.2	-20.1	8.73	3' UTR
Chr1	7156983	7158038	AT1G20640	-11.9	-11	3.99	3' UTR
Chr1	7176775	7176835	AT1G20693	-3.78	-3.13	14.8	5' UTR
Chr1	7177459	7178582	AT1G20693	-127	-125	2.43	3' UTR
Chr1	7180041	7181440	AT1G20696	-251	-249	3.02	3' UTR
Chr1	7211811	7213760	AT1G20760	-5.68	-4.96	3.03	Exon (AT1G20760.1/AT1G20760, exon 4 of 12)
Chr1	7214487	7214785	AT1G20760	-4.89	-4.2	3.22	3' UTR
Chr1	7220095	7220784	AT1G20780	-4.42	-3.74	6.62	3' UTR
Chr1	7232746	7233566	AT1G20810	-214	-212	7.08	3' UTR
Chr1	7233886	7235128	AT1G20816	-26.3	-25.1	2.26	3' UTR
Chr1	7238800	7238980	AT1G20823	-4.7	-4.02	2.21	5' UTR
Chr1	7244106	7244904	AT1G20830	-29.3	-28.1	4.67	3' UTR
Chr1	7252439	7253109	AT1G20850	-4.69	-4.01	1.79	Exon (AT1G20850.1/AT1G20850, exon 1 of 4)
Chr1	7285059	7286878	AT1G20920	-90.5	-88.8	24.3	5' UTR
Chr1	7288519	7289211	AT1G20920	-9.64	-8.8	4.01	3' UTR
Chr1	7289480	7289659	AT1G20920	-1.39	-0.906	1.44	3' UTR
Chr1	7314507	7314986	AT1G20970	-13.5	-12.6	4.75	Exon (AT1G20970.1/AT1G20970, exon 2 of 9)
Chr1	7316484	7319514	AT1G20970	-102	-100	14.8	3' UTR
Chr1	7325097	7325663	AT1G20980	-6.17	-5.44	2.8	Exon (AT1G20980.1/AT1G20980, exon 1 of 10)
Chr1	7328636	7329235	AT1G20980	-7.75	-6.96	5.45	3' UTR
Chr1	7366775	7367066	AT1G21050	-22.8	-21.7	3.56	5' UTR
Chr1	7372781	7374110	AT1G21060	-49.3	-47.9	8.45	3' UTR
Chr1	7374654	7375789	AT1G21065	-43.2	-41.8	2.44	3' UTR
Chr1	7384689	7386141	AT1G21090	-8.59	-7.77	6.03	5' UTR
Chr1	7413050	7413917	AT1G21170	-10.9	-10	6.23	Exon (AT1G21170.1/AT1G21170, exon 1 of 21)
Chr1	7419254	7419613	AT1G21170	-8.34	-7.54	11.7	3' UTR
Chr1	7422096	7422934	AT1G21200	-2.81	-2.22	2.39	3' UTR
Chr1	7439325	7439771	AT1G21250	-2.22	-1.66	5.45	5' UTR
Chr1	7440306	7440510	AT1G21250	-1.87	-1.34	5.06	Exon (AT1G21250.1/AT1G21250, exon 1 of 3)
Chr1	7446835	7447252	AT1G21270	-9.86	-9.02	2.8	Exon (AT1G21270.1/AT1G21270, exon 3 of 3)
Chr1	7485164	7485636	AT1G21370	-9.64	-8.8	4.34	3' UTR
Chr1	7495825	7496414	AT1G21400	-24.9	-23.8	3.32	3' UTR
Chr1	7499160	7499579	AT1G21410	-11.9	-11	3.4	3' UTR
Chr1	7510727	7510906	AT1G21450	-2.24	-1.68	1.91	Exon (AT1G21450.1/AT1G21450, exon 2 of 2)
Chr1	7510966	7511652	AT1G21450	-21.1	-20	4.06	3' UTR
Chr1	7554902	7557056	AT1G21560	-48.5	-47.1	13.6	5' UTR
Chr1	7575218	7575953	AT1G21610	-1.32	-0.846	2.33	Exon (AT1G21610.1/AT1G21610, exon 3 of 14)
Chr1	7577704	7578926	AT1G21610	-15	-14	6.59	3' UTR
Chr1	7582546	7582904	AT1G21630	-2.11	-1.56	2.27	Exon (AT1G21630.2/AT1G21630, exon 2 of 14)
Chr1	7584231	7585544	AT1G21630	-5.08	-4.38	2.98	Exon (AT1G21630.2/AT1G21630, exon 4 of 14)
Chr1	7587107	7588091	AT1G21630	-25.9	-24.7	5.82	3' UTR
Chr1	7588594	7588743	AT1G21640	-2.37	-1.81	6.23	5' UTR
Chr1	7591791	7592890	AT1G21640	-80.8	-79.1	6.65	3' UTR
Chr1	7607008	7607317	AT1G21660	-3.84	-3.19	1.81	Exon (AT1G21660.1/AT1G21660, exon 3 of 9)
Chr1	7607516	7609065	AT1G21660	-192	-190	10.1	3' UTR
Chr1	7613663	7614022	AT1G21680	-1.86	-1.33	1.66	Exon (AT1G21680.1/AT1G21680, exon 1 of 1)
Chr1	7614770	7615159	AT1G21680	-9.82	-8.97	2.58	3' UTR
Chr1	7617358	7618546	AT1G21690	-6.68	-5.93	6.23	3' UTR
Chr1	7627116	7628232	AT1G21720	-18.8	-17.7	1.84	3' UTR
Chr1	7631364	7632518	AT1G21730	-1.76	-1.25	2.96	Exon (AT1G21730.1/AT1G21730, exon 5 of 23)
Chr1	7634026	7636534	AT1G21730	-10.1	-9.28	8.56	3' UTR
Chr1	7642414	7643011	AT1G21740	-14.5	-13.6	49.8	Exon (AT1G21740.1/AT1G21740, exon 1 of 4)
Chr1	7644104	7644691	AT1G21740	-3.09	-2.48	7.39	Exon (AT1G21740.1/AT1G21740, exon 3 of 4)
Chr1	7647814	7648841	AT1G21750	-42.8	-41.4	3.05	3' UTR
Chr1	7650653	7651816	AT1G21760	-26.2	-25.1	3.65	3' UTR
Chr1	7652565	7653420	AT1G21780	-6.69	-5.93	2.14	Exon (AT1G21780.2/AT1G21780, exon 1 of 4)
Chr1	7653598	7653895	AT1G21780	-3.56	-2.92	1.59	3' UTR
Chr1	7654565	7655795	AT1G21790	-30.1	-28.9	5.49	3' UTR
Chr1	7680481	7681042	AT1G21880	-25.1	-23.9	9.46	5' UTR
Chr1	7681708	7682641	AT1G21880	-36.8	-35.5	16.7	3' UTR
Chr1	7696536	7697132	AT1G21910	-5.43	-4.72	4.05	5' UTR
Chr1	7712898	7714413	AT1G21930	-151	-149	5.16	5' UTR
Chr1	7735097	7736052	AT1G21980	-33.5	-32.2	7.46	Exon (AT1G21980.1/AT1G21980, exon 1 of 8)
Chr1	7737294	7738601	AT1G21980	-13.8	-12.9	3.8	3' UTR
Chr1	7756879	7757294	AT1G22020	-4.65	-3.96	2.42	3' UTR
Chr1	7769403	7769877	AT1G22040	-3.9	-3.25	3.35	3' UTR
Chr1	7773004	7773154	AT1G22050	-2.2	-1.65	9.34	3' UTR
Chr1	7791424	7792114	AT1G22070	-19.6	-18.5	4.46	3' UTR
Chr1	7823149	7823796	AT1G22160	-115	-113	3.24	5' UTR
Chr1	7827502	7828296	AT1G22170	-18.8	-17.7	5.35	3' UTR
Chr1	7850301	7850975	AT1G22230	-3.68	-3.04	10.1	Exon (AT1G22230.1/AT1G22230, exon 1 of 1)
Chr1	7858893	7859156	AT1G22250	-10.4	-9.52	6.23	5' UTR
Chr1	7865900	7866139	AT1G22270	-28.1	-27	2.98	3' UTR
Chr1	7874859	7875848	AT1G22280	-76.5	-74.9	9.62	3' UTR
Chr1	7886572	7889474	AT1G22330	-50.5	-49.1	11.5	5' UTR
Chr1	7912046	7912196	AT1G22410	-16.5	-15.5	2.46	5' UTR
Chr1	7913742	7915003	AT1G22410	-88.6	-86.9	5.19	3' UTR
Chr1	7921116	7921803	AT1G22430	-174	-172	4.95	3' UTR
Chr1	7926111	7927190	AT1G22450	-50.1	-48.7	5.84	3' UTR
Chr1	7965961	7966317	AT1G22540	-4.29	-3.62	3.11	3' UTR
Chr1	7981740	7983512	AT1G22590	-3.59	-2.96	5.45	5' UTR
Chr1	7983718	7984217	AT1G22590	-20.5	-19.5	2.03	3' UTR
Chr1	7997318	7997588	AT1G22610	-15.4	-14.4	3.67	3' UTR
Chr1	8006195	8006344	AT1G22640	-1.7	-1.19	1.98	5' UTR
Chr1	8020083	8021712	AT1G22660	-10.4	-9.51	8.3	3' UTR
Chr1	8048500	8049009	AT1G22730	-5.88	-5.15	7	3' UTR
Chr1	8049853	8050679	AT1G22740	-3.25	-2.64	4.67	3' UTR
Chr1	8052068	8052930	AT1G22750	-37.2	-35.9	5.25	3' UTR
Chr1	8066791	8067626	AT1G22770	-18.1	-17.1	7.91	3' UTR
Chr1	8068665	8069137	AT1G22780	-19.7	-18.7	1.26	Exon (AT1G22780.1/AT1G22780, exon 3 of 4)
Chr1	8070538	8071532	AT1G22790	-81.4	-79.7	8.91	3' UTR
Chr1	8073267	8074210	AT1G22800	-22.5	-21.4	4.53	3' UTR
Chr1	8077549	8077964	AT1G22830	-2.64	-2.06	10.9	Exon (AT1G22830.1/AT1G22830, exon 2 of 2)
Chr1	8080001	8080486	AT1G22840	-102	-100	1.81	3' UTR
Chr1	8093518	8094143	AT1G22870	-3.87	-3.22	5.06	Exon (AT1G22870.1/AT1G22870, exon 14 of 14)
Chr1	8095562	8096070	AT1G22880	-17.2	-16.2	7.78	5' UTR
Chr1	8099421	8099985	AT1G22882	-27.6	-26.4	7.51	Exon (AT1G22882.1/AT1G22882, exon 3 of 3)
Chr1	8100163	8101351	AT1G22882	-79.7	-78.1	14.2	3' UTR
Chr1	8102818	8103180	AT1G22890	-8.97	-8.15	2.54	5' UTR
Chr1	8105589	8105709	AT1G22910	-1.47	-0.974	2.92	5' UTR
Chr1	8105918	8108164	AT1G22910	-35.5	-34.3	5.24	3' UTR
Chr1	8117578	8118424	AT1G22930	-5.08	-4.38	2.31	5' UTR
Chr1	8121022	8122097	AT1G22930	-143	-141	8.76	3' UTR
Chr1	8124566	8125068	AT1G22940	-33.3	-32	5.04	3' UTR
Chr1	8143760	8144563	AT1G23000	-6.83	-6.07	3.42	Exon (AT1G23000.1/AT1G23000, exon 2 of 3)
Chr1	8147324	8148005	AT1G23010	-1.87	-1.34	5.06	5' UTR
Chr1	8157536	8157857	AT1G23030	-5.25	-4.54	2.12	Exon (AT1G23030.1/AT1G23030, exon 2 of 3)
Chr1	8158006	8158333	AT1G23030	-3.54	-2.9	1.87	Exon (AT1G23030.1/AT1G23030, exon 3 of 3)
Chr1	8164959	8165192	AT1G23040	-1.98	-1.45	8.56	5' UTR
Chr1	8168678	8169267	AT1G23052	-17	-16	6.23	3' UTR
Chr1	8218647	8219584	AT1G23180	-27.1	-25.9	4.28	3' UTR
Chr1	8221682	8221947	AT1G23190	-1.68	-1.16	1.29	Exon (AT1G23190.1/AT1G23190, exon 6 of 18)
Chr1	8223294	8224469	AT1G23190	-62.4	-60.9	6.89	3' UTR
Chr1	8227178	8227684	AT1G23200	-2.42	-1.85	5.45	5' UTR
Chr1	8242423	8244374	AT1G23220	-43	-41.6	2.72	5' UTR
Chr1	8244500	8244700	AT1G23230	-1.35	-0.567	6.23	Exon (AT1G23230.1/AT1G23230, exon 1 of 20)
Chr1	8250826	8251795	AT1G23230	-19.5	-18.5	7.9	3' UTR
Chr1	8314924	8315531	AT1G23410	-21.5	-20.5	2.99	5' UTR
Chr1	8323971	8324240	AT1G23440	-2.4	-1.84	1.61	3' UTR
Chr1	8328525	8329010	AT1G23460	-1.73	-1.22	2.08	Exon (AT1G23460.1/AT1G23460, exon 5 of 9)
Chr1	8331657	8331836	AT1G23470	-1.48	-0.988	6.23	Exon (AT1G23470.1/AT1G23470, exon 1 of 1)
Chr1	8334347	8334592	AT1G23480	-2.01	-1.47	1.72	Exon (AT1G23480.1/AT1G23480, exon 3 of 9)
Chr1	8337763	8338553	AT1G23490	-66.6	-65	1.75	3' UTR
Chr1	8351935	8352703	AT1G23550	-7.6	-6.82	11.2	3' UTR
Chr1	8385457	8386074	AT1G23710	-47	-45.6	4.3	Exon (AT1G23710.1/AT1G23710, exon 1 of 1)
Chr1	8400815	8401487	AT1G23750	-18.7	-17.7	4.28	3' UTR
Chr1	8410052	8410350	AT1G23790	-1.55	-0.755	7	5' UTR
Chr1	8410410	8410558	AT1G23790	-1.35	-0.567	6.23	Exon (AT1G23790.1/AT1G23790, exon 1 of 4)
Chr1	8410767	8411565	AT1G23790	-3.03	-2.42	4.67	Exon (AT1G23790.1/AT1G23790, exon 1 of 4)
Chr1	8422515	8422897	AT1G23820	-11.2	-10.3	1.72	3' UTR
Chr1	8434348	8435656	AT1G23870	-18.3	-17.3	21.8	3' UTR
Chr1	8437375	8438745	AT1G23880	-4.03	-3.37	12.5	3' UTR
Chr1	8445926	8447489	AT1G23900	-8.59	-7.78	3.89	3' UTR
Chr1	8503721	8504325	AT1G24030	-19	-17.9	4.62	3' UTR
Chr1	8505102	8505341	AT1G24030	-1.77	-1.25	7.78	3' UTR
Chr1	8508419	8508864	AT1G24050	-75.1	-73.5	3.99	3' UTR
Chr1	8522379	8523121	AT1G24090	-3.8	-3.15	8.17	3' UTR
Chr1	8524692	8524870	AT1G24095	-1.61	-1.1	2.8	3' UTR
Chr1	8545019	8545551	AT1G24148	-18	-17	2.62	5' UTR
Chr1	8549518	8549696	AT1G24150	-1.55	-0.755	7	Exon (AT1G24150.1/AT1G24150, exon 1 of 3)
Chr1	8551666	8551993	AT1G24150	-1.78	-1.25	3.89	3' UTR
Chr1	8587223	8588116	AT1G24240	-9	-8.18	4	3' UTR
Chr1	8603183	8603713	AT1G24265	-18.7	-17.6	23.6	3' UTR
Chr1	8611437	8611688	AT1G24280	-1.81	-1.28	4.28	Exon (AT1G24280.1/AT1G24280, exon 7 of 10)
Chr1	8611970	8612550	AT1G24280	-4.01	-3.35	15.6	3' UTR
Chr1	8624061	8624679	AT1G24310	-27.1	-26	8.09	5' UTR
Chr1	8625313	8626405	AT1G24310	-29.1	-27.9	6.91	3' UTR
Chr1	8634046	8634966	AT1G24330	-5.2	-4.5	8.3	3' UTR
Chr1	8638447	8638986	AT1G24340	-5.43	-4.72	4.67	3' UTR
Chr1	8642138	8643448	AT1G24360	-201	-199	3.04	3' UTR
Chr1	8663494	8663935	AT1G24440	-12.1	-11.2	3.44	3' UTR
Chr1	8664871	8665259	AT1G24450	-2.56	-1.98	3.37	3' UTR
Chr1	8666996	8667655	AT1G24460	-3.32	-2.69	3.4	Exon (AT1G24460.2/AT1G24460, exon 3 of 9)
Chr1	8668435	8669603	AT1G24460	-8.59	-7.77	4.61	Exon (AT1G24460.2/AT1G24460, exon 3 of 9)
Chr1	8671073	8672561	AT1G24460	-25	-23.9	7.72	3' UTR
Chr1	8682234	8682591	AT1G24490	-5.78	-5.05	5.19	5' UTR
Chr1	8684220	8685182	AT1G24490	-40.9	-39.6	7.87	3' UTR
Chr1	8693227	8693818	AT1G24530	-10.1	-9.29	20.2	5' UTR
Chr1	8703130	8703339	AT1G24560	-1.54	-1.04	1.62	Exon (AT1G24560.1/AT1G24560, exon 1 of 5)
Chr1	8703875	8705848	AT1G24560	-49.6	-48.2	8.04	3' UTR
Chr1	8747638	8748530	AT1G24706	-2.5	-1.93	2.11	Exon (AT1G24706.2/AT1G24706, exon 17 of 34)
Chr1	8752698	8752877	AT1G24706	-1.75	-1.24	1.79	Exon (AT1G24706.2/AT1G24706, exon 30 of 34)
Chr1	8753577	8755528	AT1G24706	-47.2	-45.8	8.91	3' UTR
Chr1	8798483	8798661	AT1G25054	-24.7	-23.6	16.3	5' UTR
Chr1	8812811	8813360	AT1G25098	-10.4	-9.5	17.1	Exon (AT1G25098.2/AT1G25098, exon 1 of 2)
Chr1	8836359	8836683	AT1G25211	-1.46	-0.971	1.98	Exon (AT1G25211.1/AT1G25211, exon 1 of 1)
Chr1	8850933	8851583	AT1G25250	-2.55	-1.97	7.78	3' UTR
Chr1	8865303	8866331	AT1G25280	-20.1	-19	5.27	5' UTR
Chr1	8905297	8906002	AT1G25380	-70.9	-69.3	11.3	3' UTR
Chr1	8917665	8918232	AT1G25420	-12.3	-11.4	5.45	3' UTR
Chr1	8922786	8923188	AT1G25425	-3.86	-3.21	2.27	5' UTR
Chr1	8950337	8950696	AT1G25480	-3.65	-3.02	2.46	Exon (AT1G25480.1/AT1G25480, exon 6 of 6)
Chr1	8953985	8955107	AT1G25490	-76	-74.4	4.28	3' UTR
Chr1	8963962	8964505	AT1G25520	-7.75	-6.96	1.85	3' UTR
Chr1	8977327	8977885	AT1G25550	-8.81	-8	2.17	Exon (AT1G25550.1/AT1G25550, exon 2 of 4)
Chr1	9022126	9022769	AT1G26090	-7.63	-6.85	2.87	3' UTR
Chr1	9038130	9038577	AT1G26130	-3.54	-2.9	6.23	3' UTR
Chr1	9055744	9056763	AT1G26180	-15	-14	5.57	3' UTR
Chr1	9067069	9067939	AT1G26208	-45.9	-44.5	4.41	5' UTR
Chr1	9087536	9087907	AT1G26260	-2.17	-1.62	5.45	Exon (AT1G26260.2/AT1G26260, exon 2 of 9)
Chr1	9088502	9089169	AT1G26260	-2.29	-1.73	4.41	3' UTR
Chr1	9098013	9098551	AT1G26290	-11.2	-10.3	7.39	5' UTR
Chr1	9113900	9114919	AT1G26340	-14.6	-13.7	4.77	5' UTR
Chr1	9151732	9152092	AT1G26460	-45.1	-43.7	7.89	5' UTR
Chr1	9153786	9154680	AT1G26460	-25.1	-24	5.45	3' UTR
Chr1	9158380	9158648	AT1G26500	-1.99	-1.45	4.67	Exon (AT1G26500.1/AT1G26500, exon 1 of 1)
Chr1	9159005	9159897	AT1G26500	-3.68	-3.04	14	Exon (AT1G26500.1/AT1G26500, exon 1 of 1)
Chr1	9165450	9165600	AT1G26520	-1.35	-0.567	6.23	5' UTR
Chr1	9171130	9172940	AT1G26550	-453	-Inf	4.26	5' UTR
Chr1	9176117	9176414	AT1G26558	-1.35	-0.567	6.23	Exon (AT1G26558.1/AT1G26558, exon 2 of 5)
Chr1	9179448	9180113	AT1G26560	-2.59	-2.01	1.53	Exon (AT1G26560.1/AT1G26560, exon 2 of 11)
Chr1	9180884	9181598	AT1G26560	-8.86	-8.04	1.69	Exon (AT1G26560.1/AT1G26560, exon 8 of 11)
Chr1	9183744	9184127	AT1G26570	-1.78	-1.26	1.61	Exon (AT1G26570.1/AT1G26570, exon 2 of 2)
Chr1	9186097	9187415	AT1G26580	-45.8	-44.4	5.77	3' UTR
Chr1	9191636	9191930	AT1G26600	-3.32	-2.7	13.2	5' UTR
Chr1	9205836	9205925	AT1G26630	-1.95	-1.42	1.69	5' UTR
Chr1	9206526	9207205	AT1G26630	-51.9	-50.4	1.43	3' UTR
Chr1	9210089	9210354	AT1G26650	-7.96	-7.16	5.32	5' UTR
Chr1	9213737	9213974	AT1G26660	-3.71	-3.07	12.5	3' UTR
Chr1	9214174	9214855	AT1G26665	-2.71	-2.12	2.56	5' UTR
Chr1	9217091	9218010	AT1G26670	-82.9	-81.2	4.73	3' UTR
Chr1	9246787	9246846	AT1G26750	-1.85	-1.33	1.79	5' UTR
Chr1	9246933	9247952	AT1G26750	-2.65	-2.07	1.38	Exon (AT1G26750.1/AT1G26750, exon 1 of 4)
Chr1	9271726	9272021	AT1G26780	-3.55	-2.91	14	Exon (AT1G26780.1/AT1G26780, exon 2 of 2)
Chr1	9296216	9297076	AT1G26830	-10.3	-9.48	2.69	Exon (AT1G26830.1/AT1G26830, exon 2 of 3)
Chr1	9297734	9298541	AT1G26830	-91	-89.2	6.57	3' UTR
Chr1	9322673	9322936	AT1G26910	-1.61	-1.11	1.43	3' UTR
Chr1	9329512	9329778	AT1G26920	-14.7	-13.8	4.51	5' UTR
Chr1	9343858	9345145	AT1G26940	-6.94	-6.18	3.02	3' UTR
Chr1	9351454	9352522	AT1G26945	-37.5	-36.2	15.8	5' UTR
Chr1	9356129	9357430	AT1G26960	-6.45	-5.7	18.7	3' UTR
Chr1	9375112	9376720	AT1G27000	-51.7	-50.3	3.41	3' UTR
Chr1	9380176	9380544	AT1G27020	-1.48	-0.988	4.28	3' UTR
Chr1	9382620	9383866	AT1G27030	-2.57	-1.99	2.27	3' UTR
Chr1	9421805	9423317	AT1G27120	-21.2	-20.1	5.36	Exon (AT1G27120.1/AT1G27120, exon 1 of 7)
Chr1	9425460	9425697	AT1G27130	-11.3	-10.4	7.78	5' UTR
Chr1	9426620	9426797	AT1G27130	-2.94	-2.34	2.2	3' UTR
Chr1	9430821	9432244	AT1G27150	-44.3	-42.9	14.3	3' UTR
Chr1	9482562	9482854	AT1G27290	-5.72	-5	2.52	3' UTR
Chr1	9483216	9483955	AT1G27300	-75.3	-73.7	9.57	5' UTR
Chr1	9491372	9492572	AT1G27320	-68	-66.4	6.73	3' UTR
Chr1	9492964	9493890	AT1G27330	-47.1	-45.7	2.4	5' UTR
Chr1	9503066	9503869	AT1G27360	-17.5	-16.5	6.03	3' UTR
Chr1	9515494	9516737	AT1G27400	-306	-303	3.56	3' UTR
Chr1	9532650	9534085	AT1G27450	-184	-182	3.21	3' UTR
Chr1	9536884	9537561	AT1G27460	-22.6	-21.5	16.3	3' UTR
Chr1	9544898	9545368	AT1G27480	-1.6	-1.09	1.27	Exon (AT1G27480.1/AT1G27480, exon 1 of 2)
Chr1	9545723	9546255	AT1G27480	-62.7	-61.2	3.66	3' UTR
Chr1	9561128	9562263	AT1G27520	-28.1	-26.9	6.23	3' UTR
Chr1	9596509	9596837	AT1G27595	-2.36	-1.8	5.06	Exon (AT1G27595.1/AT1G27595, exon 1 of 20)
Chr1	9597240	9598220	AT1G27595	-2.12	-1.57	3.7	Exon (AT1G27595.1/AT1G27595, exon 2 of 20)
Chr1	9602488	9603255	AT1G27595	-19.9	-18.8	6.55	3' UTR
Chr1	9613827	9614246	AT1G27630	-3.23	-2.61	2.48	3' UTR
Chr1	9614551	9615192	AT1G27640	-2.29	-1.73	3.89	5' UTR
Chr1	9615461	9616297	AT1G27650	-112	-110	4.53	3' UTR
Chr1	9621688	9622338	AT1G27660	-4.7	-4.02	17.9	5' UTR
Chr1	9624716	9625974	AT1G27660	-12.6	-11.6	9.86	3' UTR
Chr1	9631701	9631819	AT1G27680	-1.62	-1.12	2.45	Exon (AT1G27680.1/AT1G27680, exon 1 of 12)
Chr1	9634017	9634567	AT1G27680	-22.6	-21.5	4.56	3' UTR
Chr1	9637955	9638547	AT1G27690	-24.6	-23.5	5.01	3' UTR
Chr1	9660353	9660922	AT1G27750	-8.71	-7.9	12.5	Exon (AT1G27750.1/AT1G27750, exon 4 of 8)
Chr1	9661267	9661808	AT1G27750	-2.94	-2.34	2.94	3' UTR
Chr1	9666527	9667450	AT1G27752	-72.2	-70.6	14.9	3' UTR
Chr1	9668584	9669377	AT1G27760	-51.5	-50	5.78	5' UTR
Chr1	9670827	9671616	AT1G27760	-28.5	-27.3	3.74	3' UTR
Chr1	9699312	9700058	AT1G27850	-4.25	-3.59	5.14	Exon (AT1G27850.1/AT1G27850, exon 2 of 7)
Chr1	9702450	9703941	AT1G27850	-18.7	-17.7	20.2	3' UTR
Chr1	9708954	9709224	AT1G27880	-1.78	-1.25	7.78	Exon (AT1G27880.1/AT1G27880, exon 1 of 19)
Chr1	9713216	9713909	AT1G27880	-3.09	-2.48	7.39	3' UTR
Chr1	9726948	9727765	AT1G27920	-1.67	-1.16	2.14	5' UTR
Chr1	9728401	9729848	AT1G27920	-5.35	-4.64	7.78	Exon (AT1G27920.1/AT1G27920, exon 5 of 11)
Chr1	9741926	9742159	AT1G27950	-61.5	-60	2.29	3' UTR
Chr1	9746811	9747950	AT1G27970	-13.8	-12.9	2.31	5' UTR
Chr1	9749712	9750244	AT1G27980	-1.65	-1.14	1.83	Exon (AT1G27980.1/AT1G27980, exon 3 of 15)
Chr1	9751782	9752739	AT1G27980	-5.94	-5.21	7	3' UTR
Chr1	9767050	9768068	AT1G28010	-6.55	-5.8	3.82	3' UTR
Chr1	9779138	9779760	AT1G28060	-44.1	-42.7	9.25	5' UTR
Chr1	9780389	9782700	AT1G28060	-88.3	-86.5	13.9	3' UTR
Chr1	9798285	9799063	AT1G28090	-54.4	-52.9	18.3	3' UTR
Chr1	9802978	9804394	AT1G28100	-20.2	-19.2	3.95	3' UTR
Chr1	9825286	9825555	AT1G28130	-3.13	-2.51	2.72	5' UTR
Chr1	9827037	9827469	AT1G28130	-6.95	-6.19	2.14	Exon (AT1G28130.1/AT1G28130, exon 3 of 4)
Chr1	9854606	9855572	AT1G28210	-2.2	-1.65	9.34	Exon (AT1G28210.1/AT1G28210, exon 1 of 19)
Chr1	9858679	9859979	AT1G28210	-1.91	-1.38	3.31	3' UTR
Chr1	9874595	9875579	AT1G28250	-64.8	-63.3	6.81	3' UTR
Chr1	9942721	9943549	AT1G28340	-31	-29.8	4.18	3' UTR
Chr1	9945867	9947407	AT1G28350	-7.61	-6.83	3.84	Exon (AT1G28350.1/AT1G28350, exon 6 of 21)
Chr1	9948360	9949800	AT1G28350	-93.1	-91.3	25	3' UTR
Chr1	9965368	9966231	AT1G28380	-12.4	-11.5	3.92	3' UTR
Chr1	9981302	9982324	AT1G28420	-34	-32.7	8.41	Exon (AT1G28420.1/AT1G28420, exon 4 of 18)
Chr1	9986481	9987578	AT1G28420	-85.9	-84.2	16.5	3' UTR
Chr1	9996824	9997393	AT1G28440	-15.7	-14.7	3.67	5' UTR
Chr1	9999431	10000147	AT1G28440	-15.1	-14.1	3.06	Exon (AT1G28440.1/AT1G28440, exon 1 of 2)
Chr1	10010624	10011374	AT1G28470	-2.2	-1.65	9.34	Exon (AT1G28470.1/AT1G28470, exon 2 of 3)
Chr1	10016620	10018017	AT1G28490	-151	-149	9.48	5' UTR
Chr1	10024141	10026295	AT1G28510	-69.6	-68	8.23	3' UTR
Chr1	10030792	10031840	AT1G28520	-75.9	-74.3	8.48	3' UTR
Chr1	10035864	10036956	AT1G28540	-16.9	-15.9	7.63	3' UTR
Chr1	10096114	10096374	AT1G28815	-6.03	-5.3	12.5	3' UTR
Chr1	10104201	10104409	AT1G28760	-1.61	-1.1	3.37	Exon (AT1G28760.1/AT1G28760, exon 1 of 1)
Chr1	10134561	10135411	AT1G29040	-14.4	-13.5	2.2	3' UTR
Chr1	10148081	10149686	AT1G29060	-49.9	-48.5	7.83	3' UTR
Chr1	10150945	10151360	AT1G29070	-26.7	-25.5	2.73	3' UTR
Chr1	10171683	10172569	AT1G29110	-2.42	-1.85	10.1	Exon (AT1G29110.1/AT1G29110, exon 1 of 2)
Chr1	10177151	10178431	AT1G29120	-30.7	-29.5	6.2	3' UTR
Chr1	10182318	10182703	AT1G29150	-4.94	-4.25	2.39	3' UTR
Chr1	10210444	10210622	AT1G29200	-19.5	-18.5	19.3	3' UTR
Chr1	10225554	10225998	AT1G29260	-4.72	-4.03	1.87	3' UTR
Chr1	10230432	10230938	AT1G29270	-1.3	-0.828	1.8	Exon (AT1G29270.1/AT1G29270, exon 2 of 3)
Chr1	10253720	10254660	AT1G29310	-45.6	-44.2	6.82	3' UTR
Chr1	10257424	10258343	AT1G29320	-51.3	-49.9	11.5	3' UTR
Chr1	10266040	10266728	AT1G29340	-51.6	-50.2	7.38	3' UTR
Chr1	10284735	10285733	AT1G29380	-1.61	-1.1	2.85	3' UTR
Chr1	10330723	10332326	AT1G29550	-14.2	-13.3	4.26	3' UTR
Chr1	10332401	10333331	AT1G29560	-4.01	-3.35	15.6	5' UTR
Chr1	10333854	10335199	AT1G29560	-4.93	-4.24	18.7	Exon (AT1G29560.1/AT1G29560, exon 5 of 12)
Chr1	10340259	10340764	AT1G29590	-1.3	-0.822	5.45	Exon (AT1G29590.1/AT1G29590, exon 1 of 5)
Chr1	10340823	10342702	AT1G29590	-5.36	-4.65	8.56	Exon (AT1G29590.1/AT1G29590, exon 2 of 5)
Chr1	10344046	10346243	AT1G29600	-9.16	-8.34	8.72	Exon (AT1G29600.1/AT1G29600, exon 1 of 10)
Chr1	10352410	10353646	AT1G29630	-6.5	-5.75	13.2	3' UTR
Chr1	10371839	10371927	AT1G29660	-2.49	-1.91	1.46	5' UTR
Chr1	10373062	10373413	AT1G29660	-7.27	-6.5	1.19	Exon (AT1G29660.1/AT1G29660, exon 4 of 5)
Chr1	10376318	10377812	AT1G29670	-36.9	-35.6	1.93	3' UTR
Chr1	10423733	10424179	AT1G29760	-6.15	-5.41	5.58	3' UTR
Chr1	10429976	10430485	AT1G29790	-21.3	-20.2	7.26	5' UTR
Chr1	10430934	10431854	AT1G29790	-19.3	-18.2	13.9	3' UTR
Chr1	10434936	10435441	AT1G29800	-5.82	-5.09	4.06	3' UTR
Chr1	10440520	10440786	AT1G29820	-3.02	-2.42	3.5	3' UTR
Chr1	10447754	10449858	AT1G29850	-178	-176	3.63	5' UTR
Chr1	10466188	10467170	AT1G29890	-153	-151	13	3' UTR
Chr1	10468054	10468621	AT1G29900	-7.33	-6.56	2.14	5' UTR
Chr1	10469691	10470317	AT1G29900	-13.2	-12.2	3.02	Exon (AT1G29900.1/AT1G29900, exon 2 of 3)
Chr1	10471913	10472151	AT1G29900	-2.96	-2.35	1.93	3' UTR
Chr1	10493761	10494210	AT1G29950	-27.5	-26.4	2.76	3' UTR
Chr1	10493745	10494193	AT1G29950	-31.6	-30.3	2.96	3' UTR
Chr1	10493750	10494195	AT1G29950	-30.1	-28.9	2.87	3' UTR
Chr1	10495820	10496170	AT1G29960	-7.16	-6.39	7.39	3' UTR
Chr1	10507593	10509098	AT1G29990	-235	-233	5.59	5' UTR
Chr1	10515352	10516355	AT1G30020	-2.67	-2.08	6.62	3' UTR
Chr1	10582752	10584080	AT1G30110	-25.9	-24.8	12.7	3' UTR
Chr1	10587602	10588551	AT1G30130	-10.9	-10	5.45	5' UTR
Chr1	10618966	10619205	AT1G30190	-4.24	-3.57	16.3	Exon (AT1G30190.1/AT1G30190, exon 1 of 1)
Chr1	10619265	10619653	AT1G30190	-8.33	-7.52	5.27	Exon (AT1G30190.1/AT1G30190, exon 1 of 1)
Chr1	10625029	10625149	AT1G30200	-2.47	-1.9	7	5' UTR
Chr1	10626256	10626895	AT1G30200	-3.7	-3.06	1.88	3' UTR
Chr1	10626955	10627105	AT1G30200	-1.45	-0.959	2.33	3' UTR
Chr1	10640041	10640782	AT1G30230	-1060	-Inf	6.39	3' UTR
Chr1	10651051	10651257	AT1G30260	-4.16	-3.49	3.18	5' UTR
Chr1	10657072	10658778	AT1G30270	-53.3	-51.8	9.48	3' UTR
Chr1	10663422	10663838	AT1G30280	-2.6	-2.02	7	Exon (AT1G30282.1/AT1G30282, exon 1 of 2)
Chr1	10674144	10675368	AT1G30300	-6.51	-5.76	4.09	3' UTR
Chr1	10681724	10682954	AT1G30320	-31.6	-30.3	5.64	3' UTR
Chr1	10717900	10718788	AT1G30360	-25.9	-24.8	2.38	Exon (AT1G30360.1/AT1G30360, exon 4 of 6)
Chr1	10722197	10722255	AT1G30380	-7.37	-6.59	2.01	5' UTR
Chr1	10733074	10734383	AT1G30400	-7.51	-6.73	2.69	Exon (AT1G30400.1/AT1G30400, exon 17 of 28)
Chr1	10737127	10737935	AT1G30400	-61.8	-60.2	7	3' UTR
Chr1	10743966	10744443	AT1G30410	-1.53	-1.03	2.33	Exon (AT1G30410.1/AT1G30410, exon 21 of 29)
Chr1	10746632	10747323	AT1G30410	-4.57	-3.89	3.11	3' UTR
Chr1	10755095	10755394	AT1G30420	-1.45	-0.959	2.92	Exon (AT1G30420.1/AT1G30420, exon 23 of 26)
Chr1	10761683	10762394	AT1G30440	-15.3	-14.3	2.57	3' UTR
Chr1	10768055	10768383	AT1G30450	-2.12	-1.57	3.7	Exon (AT1G30450.3/AT1G30450, exon 13 of 13)
Chr1	10768711	10769323	AT1G30450	-62.5	-61	12.6	3' UTR
Chr1	10785302	10786667	AT1G30470	-149	-147	7.08	3' UTR
Chr1	10790439	10792575	AT1G30480	-36.9	-35.6	7.43	3' UTR
Chr1	10813133	10813700	AT1G30520	-54.6	-53.1	11.8	3' UTR
Chr1	10846633	10848266	AT1G30610	-34.1	-32.8	9.34	5' UTR
Chr1	10849525	10850448	AT1G30610	-7.16	-6.39	2.92	Exon (AT1G30610.2/AT1G30610, exon 7 of 9)
Chr1	10854579	10854991	AT1G30620	-2.25	-1.7	5.45	5' UTR
Chr1	10857770	10858244	AT1G30620	-6.51	-5.76	10.1	3' UTR
Chr1	10863999	10864700	AT1G30640	-15	-14.1	8.69	Exon (AT1G30640.1/AT1G30640, exon 10 of 14)
Chr1	10882794	10884144	AT1G30680	-4.48	-3.8	2.2	Exon (AT1G30680.1/AT1G30680, exon 5 of 19)
Chr1	10884959	10886425	AT1G30680	-7.23	-6.46	3.37	3' UTR
Chr1	10888361	10889048	AT1G30690	-39.2	-37.9	2.94	Exon (AT1G30690.2/AT1G30690, exon 2 of 4)
Chr1	10899175	10899558	AT1G30720	-2.2	-1.65	9.34	Exon (AT1G30720.1/AT1G30720, exon 1 of 1)
Chr1	10901974	10902210	AT1G30730	-1.35	-0.567	6.23	Exon (AT1G30730.1/AT1G30730, exon 1 of 1)
Chr1	10919960	10920288	AT1G30760	-1.35	-0.567	6.23	Exon (AT1G30760.1/AT1G30760, exon 3 of 3)
Chr1	10938011	10938099	AT1G30800	-6.72	-5.96	10.1	3' UTR
Chr1	10962300	10963063	AT1G30825	-3.93	-3.28	3.22	3' UTR
Chr1	10966997	10967806	AT1G30835.1	-42	-40.7	11.5	Exon (AT1G30835.1/AT1G30835.1, exon 1 of 2)
Chr1	10966997	10967803	AT1G30835.1	-42.9	-41.6	11.6	Exon (AT1G30835.1/AT1G30835.1, exon 1 of 2)
Chr1	10998474	10998931	AT1G30900	-1.77	-1.25	7.78	Exon (AT1G30900.1/AT1G30900, exon 2 of 12)
Chr1	10999075	10999562	AT1G30900	-2.2	-1.65	9.34	Exon (AT1G30900.1/AT1G30900, exon 4 of 12)
Chr1	11002146	11002936	AT1G30910	-210	-208	15	3' UTR
Chr1	11057418	11058867	AT1G31020	-93.4	-91.6	9.98	3' UTR
Chr1	11087476	11087867	AT1G31070	-2.05	-1.51	1.77	3' UTR
Chr1	11088042	11088563	AT1G31070	-5.47	-4.76	2.06	3' UTR
Chr1	11121195	11122557	AT1G31150	-22.8	-21.7	6.55	3' UTR
Chr1	11133500	11134368	AT1G31170	-114	-112	2.68	5' UTR
Chr1	11134515	11134754	AT1G31170	-3.08	-2.47	2.56	3' UTR
Chr1	11137395	11137573	AT1G31173	-1.3	-0.822	3.89	Exon (AT1G31173.1/AT1G31173, exon 1 of 1)
Chr1	11142184	11142630	AT1G31175	-17.4	-16.4	5.76	3' UTR
Chr1	11146250	11146930	AT1G31190	-28.7	-27.6	3.48	3' UTR
Chr1	11156802	11157038	AT1G31220	-2.29	-1.73	3.89	5' UTR
Chr1	11158154	11158683	AT1G31220	-7.94	-7.15	4.67	3' UTR
Chr1	11193635	11194549	AT1G31300	-12.6	-11.7	3.86	5' UTR
Chr1	11235787	11237441	AT1G31360	-7.72	-6.93	4	3' UTR
Chr1	11249630	11250252	AT1G31420	-3.07	-2.46	5.45	5' UTR
Chr1	11252985	11253915	AT1G31420	-490	-Inf	9.43	3' UTR
Chr1	11270614	11271432	AT1G31480	-2.06	-1.52	5.45	3' UTR
Chr1	11311169	11311555	AT1G31580	-40.1	-38.7	7.78	5' UTR
Chr1	11349840	11350138	AT1G31710	-11.7	-10.8	7.2	5' UTR
Chr1	11354560	11355367	AT1G31710	-11	-10.1	2.69	3' UTR
Chr1	11359910	11360178	AT1G31730	-3.4	-2.77	2.33	Exon (AT1G31730.1/AT1G31730, exon 1 of 10)
Chr1	11363097	11364228	AT1G31730	-44.9	-43.5	5.02	3' UTR
Chr1	11393198	11394748	AT1G31780	-23	-21.9	5.99	3' UTR
Chr1	11397797	11399714	AT1G31800	-58.9	-57.4	3.52	3' UTR
Chr1	11433309	11433609	AT1G31850	-8.11	-7.31	15.6	3' UTR
Chr1	11438088	11440050	AT1G31870	-19.4	-18.4	13.9	3' UTR
Chr1	11449415	11450159	AT1G31880	-5.17	-4.47	19.5	3' UTR
Chr1	11461127	11461825	AT1G31910	-340	-Inf	8.06	3' UTR
Chr1	11466057	11466928	AT1G31930	-17.6	-16.6	9.6	Exon (AT1G31930.3/AT1G31930, exon 2 of 9)
Chr1	11468180	11469125	AT1G31930	-16.3	-15.3	5.4	3' UTR
Chr1	11477598	11478015	AT1G31950	-4.7	-4.02	17.9	Exon (AT1G31950.1/AT1G31950, exon 6 of 7)
Chr1	11479866	11480403	AT1G31970	-172	-169	4.39	5' UTR
Chr1	11481687	11482890	AT1G31970	-60.4	-58.9	7.39	3' UTR
Chr1	11530654	11531281	AT1G32050	-36.4	-35.1	2.86	3' UTR
Chr1	11532533	11532982	AT1G32060	-1050	-Inf	9.68	5' UTR
Chr1	11533938	11534519	AT1G32060	-187	-185	1.66	3' UTR
Chr1	11553165	11554746	AT1G32120	-16.8	-15.8	53.7	Exon (AT1G32120.1/AT1G32120, exon 1 of 4)
Chr1	11567114	11568531	AT1G32150	-64.4	-62.9	10.9	3' UTR
Chr1	11569432	11569880	AT1G32160	-30.8	-29.5	2.46	Exon (AT1G32160.1/AT1G32160, exon 3 of 3)
Chr1	11570119	11570387	AT1G32160	-14.5	-13.6	3.44	3' UTR
Chr1	11575320	11575556	AT1G32170	-1.55	-0.963	7	5' UTR
Chr1	11609436	11609733	AT1G32220	-19.1	-18	3.68	3' UTR
Chr1	11613325	11613830	AT1G32230	-6.42	-5.68	1.72	5' UTR
Chr1	11615683	11616218	AT1G32230	-38.3	-37	4.86	3' UTR
Chr1	11653739	11654765	AT1G32310	-37.2	-35.9	4.45	3' UTR
Chr1	11673823	11675250	AT1G32360	-25.8	-24.7	3.16	3' UTR
Chr1	11677109	11678449	AT1G32370	-13.1	-12.2	6	3' UTR
Chr1	11681752	11682080	AT1G32380	-1.92	-1.39	2.53	5' UTR
Chr1	11684060	11684359	AT1G32380	-7.77	-6.98	2.44	3' UTR
Chr1	11694613	11695566	AT1G32410	-63.6	-62.1	9.8	3' UTR
Chr1	11695997	11696353	AT1G32415	-1.98	-1.45	8.56	Exon (AT1G32415.1/AT1G32415, exon 1 of 1)
Chr1	11697392	11697570	AT1G32415	-1.77	-1.25	7.78	Exon (AT1G32415.1/AT1G32415, exon 1 of 1)
Chr1	11712763	11713479	AT1G32440	-5.69	-4.97	2.22	Exon (AT1G32440.1/AT1G32440, exon 2 of 12)
Chr1	11714279	11715112	AT1G32440	-33.3	-32.1	3.04	3' UTR
Chr1	11738208	11738997	AT1G32460	-3.78	-3.14	2.29	5' UTR
Chr1	11767594	11768134	AT1G32540	-10	-9.15	6.34	5' UTR
Chr1	11768700	11769598	AT1G32540	-4.32	-3.65	2.2	3' UTR
Chr1	11784205	11785637	AT1G32580	-35.4	-34.1	4.39	3' UTR
Chr1	11786350	11786647	AT1G32583	-1.77	-1.25	7.78	5' UTR
Chr1	11787634	11788108	AT1G32583	-2.12	-1.57	3.89	3' UTR
Chr1	11797335	11798213	AT1G32630	-42.3	-41	11.8	5' UTR
Chr1	11828408	11829759	AT1G32700	-39.3	-38	5.78	3' UTR
Chr1	11842207	11843198	AT1G32730	-11	-10.1	7.3	3' UTR
Chr1	11844906	11846347	AT1G32740	-20.6	-19.5	4.94	3' UTR
Chr1	11858532	11859146	AT1G32760	-3.48	-2.85	3.89	Exon (AT1G32760.1/AT1G32760, exon 1 of 1)
Chr1	11882170	11882736	AT1G32810	-3.32	-2.69	3.4	Exon (AT1G32810.2/AT1G32810, exon 1 of 7)
Chr1	11884280	11885843	AT1G32810	-27.1	-26	8.66	Exon (AT1G32810.2/AT1G32810, exon 3 of 7)
Chr1	11911709	11912755	AT1G32870	-4	-3.34	3.11	5' UTR
Chr1	11940169	11940978	AT1G32940	-5.28	-4.57	6.23	3' UTR
Chr1	11956171	11957255	AT1G32990	-283	-281	3.15	3' UTR
Chr1	11966470	11967843	AT1G33040	-231	-229	7.29	5' UTR
Chr1	12004927	12004986	AT1G33110	-2.36	-1.8	4.67	5' UTR
Chr1	12011048	12012495	AT1G33120	-347	-Inf	6.23	3' UTR
Chr1	12023631	12024783	AT1G33140	-96	-94.2	3.5	3' UTR
Chr1	12027592	12027741	AT1G33170	-1.64	-1.13	1.39	Exon (AT1G33170.1/AT1G33170, exon 1 of 5)
Chr1	12028584	12030539	AT1G33170	-22.4	-21.3	10.9	3' UTR
Chr1	12046671	12047193	AT1G33230	-7.2	-6.43	6.23	5' UTR
Chr1	12047735	12050036	AT1G33230	-28.4	-27.2	3.76	3' UTR
Chr1	12064509	12064864	AT1G33260	-12.8	-11.9	10.1	5' UTR
Chr1	12066890	12068075	AT1G33265	-41	-39.7	3.32	3' UTR
Chr1	12075143	12076104	AT1G33290	-127	-125	9.77	3' UTR
Chr1	12085781	12086528	AT1G33330	-4.24	-3.58	3.42	3' UTR
Chr1	12088509	12088868	AT1G33340	-2.21	-1.66	2.98	3' UTR
Chr1	12092413	12092651	AT1G33360	-1.81	-1.29	2.43	Exon (AT1G33360.1/AT1G33360, exon 1 of 15)
Chr1	12094655	12096025	AT1G33360	-6.44	-5.69	14	3' UTR
Chr1	12144958	12145917	AT1G33470	-6.28	-5.54	2.51	Exon (AT1G33470.1/AT1G33470, exon 2 of 6)
Chr1	12146138	12146375	AT1G33470	-2.43	-1.86	1.71	3' UTR
Chr1	12146851	12147208	AT1G33470	-3.99	-3.34	5.84	3' UTR
Chr1	12171107	12171616	AT1G33560	-5.03	-4.33	5.76	Exon (AT1G33560.1/AT1G33560, exon 5 of 5)
Chr1	12181105	12181854	AT1G33600	-25.7	-24.6	5.78	Exon (AT1G33600.1/AT1G33600, exon 1 of 1)
Chr1	12203945	12205604	AT1G33680	-9.91	-9.07	3.36	5' UTR
Chr1	12208098	12208548	AT1G33680	-10.5	-9.68	3.41	3' UTR
Chr1	12243940	12244462	AT1G33770	-3.55	-2.91	14	Exon (AT1G33770.1/AT1G33770, exon 6 of 7)
Chr1	12259322	12259412	AT1G33790	-1.77	-1.25	7.78	Exon (AT1G33790.1/AT1G33790, exon 3 of 5)
Chr1	12265063	12266847	AT1G33810	-389	-Inf	3.57	5' UTR
Chr1	12268862	12269216	AT1G33811	-4.77	-4.08	1.47	Exon (AT1G33811.1/AT1G33811, exon 4 of 6)
Chr1	12326231	12327084	AT1G33930	-18.2	-17.2	61.5	Exon (AT1G33930.1/AT1G33930, exon 2 of 5)
Chr1	12347387	12348128	AT1G33960	-6.58	-5.83	24.1	Exon (AT1G33960.1/AT1G33960, exon 3 of 6)
Chr1	12352381	12353480	AT1G33980	-8.2	-7.4	2.71	Exon (AT1G33980.1/AT1G33980, exon 3 of 13)
Chr1	12354231	12354963	AT1G33980	-9.71	-8.87	3.44	3' UTR
Chr1	12357178	12358031	AT1G33990	-36.9	-35.6	2.51	3' UTR
Chr1	12368730	12369178	AT1G34020	-9.21	-8.38	5.09	3' UTR
Chr1	12428676	12429680	AT1G34120	-10.3	-9.49	6.07	3' UTR
Chr1	12431928	12433187	AT1G34130	-31.1	-29.9	6.69	3' UTR
Chr1	12438652	12439260	AT1G34150	-6.81	-6.05	3.06	3' UTR
Chr1	12442518	12443256	AT1G34160	-4.15	-3.49	12.5	3' UTR
Chr1	12451839	12452199	AT1G34190	-3.09	-2.48	1.67	Exon (AT1G34190.1/AT1G34190, exon 1 of 4)
Chr1	12453008	12453306	AT1G34190	-2.93	-2.33	1.85	Exon (AT1G34190.1/AT1G34190, exon 3 of 4)
Chr1	12455708	12456032	AT1G34200	-9.21	-8.38	3.94	5' UTR
Chr1	12456941	12457412	AT1G34200	-20.7	-19.6	9.73	3' UTR
Chr1	12462487	12462905	AT1G34210	-8.11	-7.31	10.4	3' UTR
Chr1	12472868	12473187	AT1G34245	-3.37	-2.74	2.72	5' UTR
Chr1	12486223	12486581	AT1G34260	-3.53	-2.9	5.45	Exon (AT1G34260.1/AT1G34260, exon 3 of 12)
Chr1	12491164	12491841	AT1G34260	-1.92	-1.39	7	3' UTR
Chr1	12505543	12505811	AT1G34300	-3.03	-2.42	5.45	Exon (AT1G34300.1/AT1G34300, exon 1 of 1)
Chr1	12521719	12523594	AT1G34320	-13.6	-12.6	5.06	Exon (AT1G34320.1/AT1G34320, exon 5 of 13)
Chr1	12523862	12524131	AT1G34320	-3.27	-2.65	1.97	3' UTR
Chr1	12530857	12531122	AT1G34340	-3.65	-3.01	2.7	5' UTR
Chr1	12533436	12534162	AT1G34340	-20.4	-19.4	7.24	3' UTR
Chr1	12534928	12536095	AT1G34350	-111	-110	11.6	3' UTR
Chr1	12539147	12539416	AT1G34355	-1.98	-1.45	8.56	Exon (AT1G34355.1/AT1G34355, exon 4 of 7)
Chr1	12545345	12546142	AT1G34360	-5.43	-4.72	6.07	3' UTR
Chr1	12550446	12550506	AT1G34370	-1.45	-0.959	5.45	5' UTR
Chr1	12551592	12552041	AT1G34370	-3.66	-3.02	1.81	Exon (AT1G34370.2/AT1G34370, exon 2 of 2)
Chr1	12606300	12607003	AT1G34470	-17.5	-16.5	6.23	3' UTR
Chr1	12687018	12687493	AT1G34630	-2.62	-2.04	2.48	3' UTR
Chr1	12747236	12748614	AT1G34770	-1.66	-1.15	2.08	3' UTR
Chr1	12842158	12842937	AT1G35115.1	-9.93	-9.09	14.8	Exon (AT1G35115.1/AT1G35115.1, exon 1 of 1)
Chr1	12843447	12844226	AT1G35115.1	-14	-13.1	7.47	Exon (AT1G35115.1/AT1G35115.1, exon 1 of 1)
Chr1	12844436	12845455	AT1G35115.1	-11.3	-10.5	6.46	Exon (AT1G35115.1/AT1G35115.1, exon 1 of 1)
Chr1	12867931	12868771	AT1G35160	-100	-98.5	6.25	3' UTR
Chr1	12891651	12892874	AT1G35190	-164	-162	11.8	3' UTR
Chr1	12913739	12914742	AT1G35220	-24.4	-23.3	8.34	3' UTR
Chr1	12978260	12979910	AT1G35340	-92.1	-90.3	4.28	3' UTR
Chr1	13026816	13027089	AT1G35420	-2.22	-1.66	1.3	Exon (AT1G35420.2/AT1G35420, exon 2 of 3)
Chr1	13040535	13042102	AT1G35460	-31.9	-30.6	6.23	3' UTR
Chr1	13073584	13074949	AT1G35510	-63.9	-62.4	13.3	3' UTR
Chr1	13096749	13097078	AT1G35530	-3.3	-2.68	11.7	Exon (AT1G35530.1/AT1G35530, exon 21 of 21)
Chr1	13146343	13146693	AT1G35612.1	-7.51	-6.73	2.38	Exon (AT1G35612.1/AT1G35612.1, exon 1 of 1)
Chr1	13157621	13158138	AT1G35620	-26	-24.9	3.33	Exon (AT1G35620.1/AT1G35620, exon 4 of 5)
Chr1	13158317	13158467	AT1G35620	-1.45	-0.963	2.65	3' UTR
Chr1	13196005	13196303	AT1G35660	-1.98	-1.45	8.56	Exon (AT1G35660.1/AT1G35660, exon 8 of 10)
Chr1	13197436	13197976	AT1G35660	-2.47	-1.89	8.56	3' UTR
Chr1	13207691	13208222	AT1G35670	-21	-20	11.1	3' UTR
Chr1	13209425	13210185	AT1G35680	-81.7	-80	1.57	Exon (AT1G35680.1/AT1G35680, exon 2 of 5)
Chr1	13223218	13223818	AT1G35710	-2.67	-2.08	6.62	Exon (AT1G35710.1/AT1G35710, exon 1 of 2)
Chr1	13224141	13224291	AT1G35710	-1.67	-1.16	4.67	Exon (AT1G35710.1/AT1G35710, exon 2 of 2)
Chr1	13450851	13453414	AT1G36050	-41.5	-40.2	5.48	3' UTR
Chr1	13538359	13538749	AT1G36160	-1.89	-1.36	1.82	Exon (AT1G36160.2/AT1G36160, exon 20 of 32)
Chr1	13539243	13540186	AT1G36160	-17.1	-16.1	3.87	Exon (AT1G36160.2/AT1G36160, exon 24 of 32)
Chr1	13540714	13540944	AT1G36160	-1.53	-1.03	1.45	Exon (AT1G36160.2/AT1G36160, exon 28 of 32)
Chr1	13542651	13543548	AT1G36160	-28.7	-27.6	3.05	Exon (AT1G36160.2/AT1G36160, exon 31 of 32)
Chr1	13557168	13557557	AT1G36180	-1.99	-1.45	5.06	Exon (AT1G36180.1/AT1G36180, exon 31 of 32)
Chr1	13557677	13557826	AT1G36180	-1.35	-0.567	6.23	Exon (AT1G36180.1/AT1G36180, exon 31 of 32)
Chr1	13557886	13558492	AT1G36180	-6.66	-5.91	6.23	3' UTR
Chr1	13642173	13643067	AT1G36280	-15.4	-14.4	4.74	3' UTR
Chr1	13670156	13671126	AT1G36310	-28.6	-27.4	6.23	3' UTR
Chr1	13673172	13674098	AT1G36320	-45.1	-43.7	2.96	3' UTR
Chr1	13700843	13701632	AT1G36380	-2.29	-1.73	3.27	5' UTR
Chr1	14004076	14004435	AT1G36940	-1.94	-1.41	3.5	5' UTR
Chr1	14025321	14026941	AT1G36980	-38.6	-37.3	2.29	3' UTR
Chr1	14158527	14158855	AT1G37130	-6.63	-5.88	2.2	5' UTR
Chr1	15891950	15894266	AT1G42430	-60.6	-59.1	8.2	Exon (AT1G42430.2/AT1G42430, exon 2 of 11)
Chr1	15934303	15935208	AT1G42470	-26.5	-25.4	13	3' UTR
Chr1	15936237	15938863	AT1G42480	-72.8	-71.1	10.2	5' UTR
Chr1	15976374	15976703	AT1G42540	-5.45	-4.74	3.04	Exon (AT1G42540.1/AT1G42540, exon 7 of 7)
Chr1	15977551	15979862	AT1G42550	-229	-227	6.26	3' UTR
Chr1	16125782	16126315	AT1G42960	-4.45	-3.77	1.5	5' UTR
Chr1	16126847	16127288	AT1G42960	-28.7	-27.5	2.45	3' UTR
Chr1	16128449	16128710	AT1G42970	-40.4	-39.1	1.19	Exon (AT1G42970.1/AT1G42970, exon 5 of 9)
Chr1	16268572	16268870	AT1G43170	-23.5	-22.4	3.71	3' UTR
Chr1	16414210	16414567	AT1G43590.1	-2.29	-1.73	5.06	Exon (AT1G43590.1/AT1G43590.1, exon 1 of 1)
Chr1	16469599	16469747	AT1G43670	-1.36	-0.874	1.07	Exon (AT1G43670.1/AT1G43670, exon 8 of 12)
Chr1	16470290	16470500	AT1G43670	-24.4	-23.3	1.74	3' UTR
Chr1	16470901	16471190	AT1G43675.1	-4.48	-3.81	4.86	Exon (AT1G43675.1/AT1G43675.1, exon 1 of 1)
Chr1	16482183	16482451	AT1G43690	-2.42	-1.85	1.52	Exon (AT1G43690.1/AT1G43690, exon 7 of 7)
Chr1	16484261	16486241	AT1G43700	-131	-129	9.01	5' UTR
Chr1	16618295	16618744	AT1G43850	-8.51	-7.7	3.85	Exon (AT1G43850.2/AT1G43850, exon 2 of 10)
Chr1	16619967	16621989	AT1G43850	-46.7	-45.3	8.97	3' UTR
Chr1	16647791	16648557	AT1G43890	-83.1	-81.4	2.87	3' UTR
Chr1	16654060	16654297	AT1G43900	-5.95	-5.22	2.45	Exon (AT1G43900.1/AT1G43900, exon 1 of 8)
Chr1	16654902	16655928	AT1G43900	-19	-17.9	2.97	3' UTR
Chr1	16782675	16782794	AT1G44120	-1.3	-0.822	3.89	Exon (AT1G44120.1/AT1G44120, exon 1 of 5)
Chr1	16783273	16783964	AT1G44120	-2.2	-1.65	9.34	Exon (AT1G44120.1/AT1G44120, exon 1 of 5)
Chr1	16873293	16873383	AT1G44575	-27.8	-26.6	1.82	3' UTR
Chr1	16888413	16888844	AT1G44740	-2.37	-1.81	3	Exon (AT1G44740.1/AT1G44740, exon 5 of 8)
Chr1	16910156	16912270	AT1G44780	-11.8	-10.9	37.4	3' UTR
Chr1	16923929	16924524	AT1G44810	-75.7	-74.1	7.31	3' UTR
Chr1	16926324	16926770	AT1G44820	-95.9	-94.2	14	5' UTR
Chr1	16927380	16928615	AT1G44820	-36.7	-35.5	6.34	3' UTR
Chr1	16941672	16942524	AT1G44835	-73.5	-71.8	5.98	3' UTR
Chr1	16964612	16964907	AT1G44890	-1.48	-0.988	5.45	3' UTR
Chr1	16973651	16974611	AT1G44900	-6.95	-6.19	2.48	3' UTR
Chr1	16976406	16976792	AT1G44910	-1.41	-0.927	1.86	Exon (AT1G44910.2/AT1G44910, exon 3 of 27)
Chr1	16979216	16982965	AT1G44910	-103	-101	16.1	3' UTR
Chr1	17010809	17011826	AT1G45000	-134	-132	3.3	3' UTR
Chr1	17031281	17033198	AT1G45050	-92.1	-90.4	11.5	5' UTR
Chr1	17054123	17054702	AT1G45110	-4.66	-3.98	3.03	3' UTR
Chr1	17068244	17069232	AT1G45130	-11.4	-10.5	3.74	3' UTR
Chr1	17100016	17100345	AT1G45180	-2.17	-1.62	4.41	Exon (AT1G45180.1/AT1G45180, exon 2 of 6)
Chr1	17101141	17101866	AT1G45180	-31.1	-29.8	47.5	3' UTR
Chr1	17117014	17117437	AT1G45191	-2.25	-1.69	1.85	Exon (AT1G45191.1/AT1G45191, exon 5 of 14)
Chr1	17118368	17119174	AT1G45191	-6.25	-5.51	3.23	3' UTR
Chr1	17127542	17128651	AT1G45201	-13.6	-12.7	2.3	3' UTR
Chr1	17154259	17154784	AT1G45233	-3.71	-3.07	4.36	3' UTR
Chr1	17180078	17180806	AT1G45474	-74.3	-72.7	3.11	3' UTR
Chr1	17191390	17191629	AT1G45688	-20.3	-19.2	2.92	5' UTR
Chr1	17191927	17193158	AT1G45688	-298	-296	6.05	3' UTR
Chr1	17199855	17200705	AT1G45976	-35.5	-34.2	3.69	3' UTR
Chr1	17225136	17225957	AT1G46264	-7.33	-6.55	5.45	Exon (AT1G46264.1/AT1G46264, exon 1 of 2)
Chr1	17253368	17253546	AT1G46554	-1.35	-0.822	6.23	Exon (AT1G46554.1/AT1G46554, exon 1 of 1)
Chr1	17306604	17306723	AT1G47230	-1.63	-1.12	3.63	5' UTR
Chr1	17308699	17308848	AT1G47230	-1.35	-0.567	6.23	3' UTR
Chr1	17320724	17321074	AT1G47250	-21.2	-20.2	2.55	3' UTR
Chr1	17327755	17328668	AT1G47270	-2.57	-1.99	3.11	3' UTR
Chr1	17328902	17329051	AT1G47271	-1.35	-0.567	6.23	Exon (AT1G47271.1/AT1G47271, exon 1 of 5)
Chr1	17331275	17331899	AT1G47278	-12.9	-12	3.18	5' UTR
Chr1	17337472	17339273	AT1G47290	-46.9	-45.5	15.3	3' UTR
Chr1	17344092	17344684	AT1G47310	-24.3	-23.1	6.67	3' UTR
Chr1	17351050	17351229	AT1G47330	-1.4	-0.918	2.21	5' UTR
Chr1	17351877	17352550	AT1G47330	-2.22	-1.66	2.89	Exon (AT1G47330.1/AT1G47330, exon 4 of 11)
Chr1	17352687	17353786	AT1G47330	-21.4	-20.4	6.79	3' UTR
Chr1	17394082	17395290	AT1G47410	-5.59	-4.87	4.67	5' UTR
Chr1	17417845	17419195	AT1G47480	-5.16	-4.45	4.15	Exon (AT1G47480.1/AT1G47480, exon 1 of 2)
Chr1	17424669	17425113	AT1G47490	-20	-18.9	5.4	5' UTR
Chr1	17426116	17427475	AT1G47490	-253	-250	7.4	3' UTR
Chr1	17432518	17432965	AT1G47500	-26.1	-25	6.07	5' UTR
Chr1	17434131	17435064	AT1G47500	-14.6	-13.6	2.45	3' UTR
Chr1	17453594	17454302	AT1G47530	-40.5	-39.2	2.51	3' UTR
Chr1	17458411	17459166	AT1G47550	-5.58	-4.87	3.16	Exon (AT1G47550.2/AT1G47550, exon 3 of 25)
Chr1	17462603	17464116	AT1G47550	-149	-147	10.7	3' UTR
Chr1	17472566	17473294	AT1G47560	-6.82	-6.06	24.9	3' UTR
Chr1	17475589	17475648	AT1G47565.1	-1.55	-0.755	7	Exon (AT1G47565.1/AT1G47565.1, exon 1 of 1)
Chr1	17475827	17476125	AT1G47565.1	-1.94	-1.41	3.5	Exon (AT1G47565.1/AT1G47565.1, exon 1 of 1)
Chr1	17480873	17483383	AT1G47570	-18.7	-17.7	7.28	3' UTR
Chr1	17485708	17486260	AT1G47580	-62.2	-60.7	3.29	Exon (AT1G47580.1/AT1G47580, exon 1 of 1)
Chr1	17568538	17569297	AT1G47740	-213	-211	14.8	3' UTR
Chr1	17611963	17612400	AT1G47820	-8.99	-8.17	2.68	5' UTR
Chr1	17634817	17635496	AT1G47870	-8.4	-7.59	3.65	5' UTR
Chr1	17636190	17637772	AT1G47870	-17.9	-16.8	21	3' UTR
Chr1	17687269	17688786	AT1G47970	-402	-Inf	11.4	5' UTR
Chr1	17725965	17727013	AT1G48050	-10.3	-9.4	4.28	3' UTR
Chr1	17783891	17784065	AT1G48140	-2.81	-2.22	2.11	3' UTR
Chr1	17789085	17789975	AT1G48170	-6.79	-6.03	3.32	3' UTR
Chr1	17791273	17792331	AT1G48175	-20.7	-19.6	14	3' UTR
Chr1	17800584	17801987	AT1G48210	-43.4	-42.1	9.41	3' UTR
Chr1	17807946	17808885	AT1G48230	-72	-70.4	8.7	3' UTR
Chr1	17835538	17836027	AT1G48280	-2.07	-1.53	2.98	Exon (AT1G48280.1/AT1G48280, exon 1 of 7)
Chr1	17847356	17848093	AT1G48300	-47.1	-45.7	2.54	5' UTR
Chr1	17854834	17855811	AT1G48320	-5.49	-4.78	11.7	5' UTR
Chr1	17864068	17864213	AT1G48330	-3.24	-2.62	1.5	3' UTR
Chr1	17867896	17868342	AT1G48350	-261	-259	2.77	3' UTR
Chr1	17871995	17872319	AT1G48360	-1.63	-1.12	3.63	3' UTR
Chr1	17872468	17873002	AT1G48360	-1.48	-0.988	6.23	3' UTR
Chr1	17907453	17908534	AT1G48440	-23.4	-22.3	3.11	3' UTR
Chr1	17912801	17913300	AT1G48460	-4.76	-4.08	4.05	3' UTR
Chr1	17918391	17918838	AT1G48480	-5.4	-4.69	2.11	5' UTR
Chr1	17919344	17919642	AT1G48480	-5.04	-4.34	1.76	Exon (AT1G48480.1/AT1G48480, exon 1 of 2)
Chr1	17920330	17920955	AT1G48480	-46.3	-44.9	5.01	3' UTR
Chr1	17940980	17942093	AT1G48520	-24.1	-23	2.19	3' UTR
Chr1	17942359	17942822	AT1G48520	-40.2	-38.9	13.4	3' UTR
Chr1	17945406	17945885	AT1G48540	-11.7	-10.8	3.86	5' UTR
Chr1	17946961	17947947	AT1G48540	-7.33	-6.55	4.77	Exon (AT1G48540.1/AT1G48540, exon 4 of 11)
Chr1	17949591	17950521	AT1G48540	-21.1	-20	4.82	3' UTR
Chr1	17954532	17955038	AT1G48560	-1.35	-0.665	6.23	Exon (AT1G48560.2/AT1G48560, exon 3 of 3)
Chr1	17967934	17969354	AT1G48598	-182	-180	9.2	3' UTR
Chr1	17967936	17969354	AT1G48598	-181	-179	9.2	3' UTR
Chr1	17985300	17986057	AT1G48635	-73.5	-71.8	10.2	3' UTR
Chr1	18042018	18042337	AT1G48780	-2.88	-2.28	7	Exon (AT1G48780.1/AT1G48780, exon 1 of 1)
Chr1	18064344	18065031	AT1G48840	-7.63	-6.84	3.11	3' UTR
Chr1	18082490	18082895	AT1G48880	-2.99	-2.38	3.21	3' UTR
Chr1	18100326	18101253	AT1G48920	-338	-Inf	5.07	Exon (AT1G48920.1/AT1G48920, exon 11 of 15)
Chr1	18109120	18110237	AT1G48950	-22.9	-21.8	6.18	3' UTR
Chr1	18112985	18113733	AT1G48960	-16.9	-15.9	4.91	3' UTR
Chr1	18132645	18133895	AT1G49010	-73.6	-72	8.21	5' UTR
Chr1	18150568	18150956	AT1G49050	-6.58	-5.83	24.1	5' UTR
Chr1	18152544	18153301	AT1G49050	-2.22	-1.66	8.56	3' UTR
Chr1	18217518	18218223	AT1G49240	-54.2	-52.8	2.39	3' UTR
Chr1	18236238	18237333	AT1G49300	-267	-265	17.3	3' UTR
Chr1	18263624	18264372	AT1G49340	-40.3	-39	8.27	3' UTR
Chr1	18266764	18267270	AT1G49350	-9.58	-8.74	5.58	3' UTR
Chr1	18278352	18279528	AT1G49380	-71	-69.4	45.1	3' UTR
Chr1	18283032	18284202	AT1G49400	-4.77	-4.08	8.95	5' UTR
Chr1	18291073	18291132	AT1G49430	-1.61	-1.11	3.11	5' UTR
Chr1	18294793	18295825	AT1G49430	-23.4	-22.2	3.7	3' UTR
Chr1	18305541	18305956	AT1G49450	-2.2	-1.65	9.34	5' UTR
Chr1	18306727	18306964	AT1G49450	-1.76	-1.24	2.72	Exon (AT1G49450.1/AT1G49450, exon 1 of 1)
Chr1	18310494	18310845	AT1G49470	-9.6	-8.77	5.97	5' UTR
Chr1	18327980	18328610	AT1G49510	-17.2	-16.2	2.53	3' UTR
Chr1	18329904	18331869	AT1G49520	-5.2	-4.5	10.9	3' UTR
Chr1	18342703	18343742	AT1G49560	-2.08	-1.53	2.85	5' UTR
Chr1	18343945	18344363	AT1G49560	-9.84	-9	21.8	3' UTR
Chr1	18351458	18351816	AT1G49580	-18	-17	4.85	5' UTR
Chr1	18353245	18354589	AT1G49580	-5.32	-4.62	5.84	3' UTR
Chr1	18355298	18355750	AT1G49590	-2.13	-1.58	1.49	3' UTR
Chr1	18356196	18356642	AT1G49590	-34.8	-33.5	4.24	3' UTR
Chr1	18401384	18401621	AT1G49720	-1.48	-0.988	4.28	Exon (AT1G49720.1/AT1G49720, exon 2 of 5)
Chr1	18401946	18402628	AT1G49720	-71.2	-69.6	13.3	3' UTR
Chr1	18407696	18408095	AT1G49740	-2.4	-1.83	1.71	5' UTR
Chr1	18408669	18409754	AT1G49740	-29.4	-28.2	4.14	3' UTR
Chr1	18418850	18419994	AT1G49760	-102	-100	5.59	3' UTR
Chr1	18444166	18444535	AT1G49820	-1.67	-1.16	1.53	Exon (AT1G49820.1/AT1G49820, exon 4 of 6)
Chr1	18444595	18445068	AT1G49820	-3.03	-2.42	2.11	3' UTR
Chr1	18462184	18463755	AT1G49870	-26.5	-25.3	17	3' UTR
Chr1	18464017	18465928	AT1G49880	-13.7	-12.8	5.26	5' UTR
Chr1	18470075	18470464	AT1G49890	-10	-9.19	18.7	5' UTR
Chr1	18473176	18473823	AT1G49890	-1.86	-1.33	2.16	3' UTR
Chr1	18480366	18481445	AT1G49910	-5.85	-5.12	9.08	3' UTR
Chr1	18501766	18501886	AT1G49960	-12.3	-11.4	3.01	3' UTR
Chr1	18504802	18505597	AT1G49975	-78.1	-76.5	2.65	5' UTR
Chr1	18511048	18511567	AT1G49980	-3.95	-3.29	6.74	Exon (AT1G49980.1/AT1G49980, exon 11 of 15)
Chr1	18511656	18511934	AT1G49980	-3.4	-2.77	2.97	Exon (AT1G49980.1/AT1G49980, exon 12 of 15)
Chr1	18512328	18513172	AT1G49980	-33.3	-32	2.96	3' UTR
Chr1	18519438	18519734	AT1G50010	-44.2	-42.9	1.75	3' UTR
Chr1	18562572	18564512	AT1G50120	-9.13	-8.3	5.97	Exon (AT1G50120.1/AT1G50120, exon 1 of 12)
Chr1	18565069	18566172	AT1G50120	-23.7	-22.6	17.4	3' UTR
Chr1	18583116	18583724	AT1G50170	-14.2	-13.2	2.17	3' UTR
Chr1	18613894	18614162	AT1G50240	-8.16	-7.37	15.6	3' UTR
Chr1	18623687	18624250	AT1G50270	-4.15	-3.48	8.56	3' UTR
Chr1	18637214	18637512	AT1G50310	-2.2	-1.65	9.34	Exon (AT1G50310.1/AT1G50310, exon 3 of 4)
Chr1	18651214	18652180	AT1G50360	-2.87	-2.27	11.7	Exon (AT1G50360.1/AT1G50360, exon 3 of 24)
Chr1	18656481	18657107	AT1G50360	-8.59	-7.77	4.61	3' UTR
Chr1	18661706	18661944	AT1G50370	-2.27	-1.71	2.16	3' UTR
Chr1	18665323	18666478	AT1G50380	-11.7	-10.8	6.62	3' UTR
Chr1	18673376	18674420	AT1G50410	-1.94	-1.41	3.5	Exon (AT1G50410.1/AT1G50410, exon 3 of 11)
Chr1	18677286	18677496	AT1G50410	-1.45	-0.959	2.92	3' UTR
Chr1	18687126	18687907	AT1G50440	-10.1	-9.26	2.69	3' UTR
Chr1	18696400	18697304	AT1G50460	-42.5	-41.2	5.07	Exon (AT1G50460.1/AT1G50460, exon 6 of 9)
Chr1	18704300	18704759	AT1G50480	-22	-20.9	2.15	3' UTR
Chr1	18718241	18719238	AT1G50510	-23.3	-22.2	3.94	3' UTR
Chr1	18720210	18720595	AT1G50520	-1.98	-1.45	8.56	Exon (AT1G50520.1/AT1G50520, exon 1 of 2)
Chr1	18750449	18751338	AT1G50620	-18.5	-17.5	23.3	3' UTR
Chr1	18771564	18774686	AT1G50659	-79.8	-78.1	12.2	3' UTR
Chr1	18782183	18782482	AT1G50700	-1.98	-1.45	8.56	5' UTR
Chr1	18783313	18784582	AT1G50700	-16.9	-15.9	17.1	3' UTR
Chr1	18801667	18802189	AT1G50730	-29.9	-28.7	8.72	3' UTR
Chr1	18808887	18809004	AT1G50740	-1.55	-0.755	7	3' UTR
Chr1	18842921	18844559	AT1G50840	-56.2	-54.8	5.6	3' UTR
Chr1	18866520	18867204	AT1G50900	-8.74	-7.92	2.15	3' UTR
Chr1	18871394	18872691	AT1G50920	-65.8	-64.2	4.26	3' UTR
Chr1	18883325	18884225	AT1G50950	-3.6	-2.96	4.15	3' UTR
Chr1	18897818	18898686	AT1G50970	-1.81	-1.28	4.67	Exon (AT1G50970.1/AT1G50970, exon 6 of 16)
Chr1	18899683	18900268	AT1G50970	-6.69	-5.94	4.32	Exon (AT1G50970.1/AT1G50970, exon 14 of 16)
Chr1	18928423	18929674	AT1G51070	-102	-99.8	3.65	3' UTR
Chr1	18932937	18933449	AT1G51090	-2.29	-1.73	8.56	5' UTR
Chr1	18934308	18934721	AT1G51100	-97.9	-96.1	9.81	5' UTR
Chr1	18936176	18937665	AT1G51110	-188	-186	14.7	3' UTR
Chr1	18949591	18949650	AT1G51160	-2.36	-1.8	2.68	5' UTR
Chr1	18950229	18951783	AT1G51160	-51.9	-50.5	3.97	3' UTR
Chr1	18984745	18986564	AT1G51200	-243	-241	2.82	5' UTR
Chr1	19010057	19010653	AT1G51270	-2.87	-2.27	11.7	3' UTR
Chr1	19038172	19039341	AT1G51350	-33.1	-31.8	28.8	3' UTR
Chr1	19044184	19044423	AT1G51360	-2.43	-1.86	2.33	5' UTR
Chr1	19047011	19047369	AT1G51370	-5.43	-4.72	4.93	3' UTR
Chr1	19049567	19050132	AT1G51380	-2.66	-2.07	9.34	3' UTR
Chr1	19051343	19051975	AT1G51390	-9.64	-8.8	3.2	3' UTR
Chr1	19057840	19059433	AT1G51405	-5.17	-4.47	19.5	Exon (AT1G51405.1/AT1G51405, exon 1 of 5)
Chr1	19069479	19069746	AT1G51430	-2.02	-1.48	1.56	3' UTR
Chr1	19070913	19071536	AT1G51440	-20.1	-19	14.1	5' UTR
Chr1	19074611	19075509	AT1G51450	-18.8	-17.8	6.95	Exon (AT1G51450.1/AT1G51450, exon 1 of 2)
Chr1	19108582	19109409	AT1G51520	-1.43	-0.945	4.67	3' UTR
Chr1	19116826	19117386	AT1G51540	-3.37	-2.74	2.53	3' UTR
Chr1	19125642	19126145	AT1G51580	-3.63	-2.99	2.16	Exon (AT1G51580.1/AT1G51580, exon 1 of 8)
Chr1	19126204	19126552	AT1G51580	-2.53	-1.95	3.11	Exon (AT1G51580.1/AT1G51580, exon 1 of 8)
Chr1	19133452	19135184	AT1G51600	-5.19	-4.49	2.85	Exon (AT1G51600.1/AT1G51600, exon 2 of 8)
Chr1	19136399	19136666	AT1G51610	-2.67	-2.08	2.4	5' UTR
Chr1	19138637	19139651	AT1G51610	-20.8	-19.7	6.93	3' UTR
Chr1	19151433	19151641	AT1G51640	-1.45	-0.963	3.37	Exon (AT1G51645.1/AT1G51645, exon 3 of 3)
Chr1	19152734	19153870	AT1G51650	-42.5	-41.2	1.49	3' UTR
Chr1	19154382	19154500	AT1G51660	-1.76	-1.25	2.96	5' UTR
Chr1	19169017	19170389	AT1G51690	-72.9	-71.2	5.62	3' UTR
Chr1	19174099	19174423	AT1G51700	-3.55	-2.92	2.16	5' UTR
Chr1	19183192	19184625	AT1G51720	-5.04	-4.34	2.98	Exon (AT1G51720.1/AT1G51720, exon 4 of 16)
Chr1	19185508	19186532	AT1G51720	-6.22	-5.48	12.5	3' UTR
Chr1	19189550	19191241	AT1G51740	-32.7	-31.4	6.75	3' UTR
Chr1	19192398	19192844	AT1G51745	-4.34	-3.68	3.99	Exon (AT1G51745.1/AT1G51745, exon 3 of 5)
Chr1	19194051	19194787	AT1G51745	-29.6	-28.4	9.73	3' UTR
Chr1	19199773	19200421	AT1G51760	-2.5	-1.93	1.91	Exon (AT1G51760.1/AT1G51760, exon 1 of 5)
Chr1	19200716	19201524	AT1G51760	-25.9	-24.7	4.41	3' UTR
Chr1	19305700	19305847	AT1G51950	-5.67	-4.95	1.65	Exon (AT1G51950.1/AT1G51950, exon 1 of 5)
Chr1	19306709	19307362	AT1G51950	-9.21	-8.38	2.46	3' UTR
Chr1	19371679	19372006	AT1G52080	-2.67	-2.08	6.62	3' UTR
Chr1	19418968	19419585	AT1G52155	-1.77	-1.25	7.78	Exon (AT1G52155.1/AT1G52155, exon 6 of 9)
Chr1	19438348	19438852	AT1G52190	-23.4	-22.3	4.4	3' UTR
Chr1	19454836	19454894	AT1G52230	-35.7	-34.5	1.3	5' UTR
Chr1	19454980	19455351	AT1G52230	-147	-145	1.29	Exon (AT1G52230.1/AT1G52230, exon 1 of 3)
Chr1	19460570	19460748	AT1G52260	-1.51	-1.01	2.72	5' UTR
Chr1	19462931	19463356	AT1G52260	-2.23	-1.67	2.41	3' UTR
Chr1	19480221	19480610	AT1G52310	-11.5	-10.6	3.08	3' UTR
Chr1	19482200	19482674	AT1G52315	-1.55	-0.828	7	Exon (AT1G52315.1/AT1G52315, exon 6 of 6)
Chr1	19485277	19485712	AT1G52320	-5.47	-4.76	5.45	5' UTR
Chr1	19486205	19487360	AT1G52320	-14.2	-13.2	4.84	3' UTR
Chr1	19497345	19497613	AT1G52347	-4.72	-4.03	1.87	Exon (AT1G52347.1/AT1G52347, exon 2 of 2)
Chr1	19500876	19502224	AT1G52360	-3.41	-2.78	2.08	Exon (AT1G52360.1/AT1G52360, exon 7 of 25)
Chr1	19503988	19506170	AT1G52360	-164	-162	21.8	3' UTR
Chr1	19508029	19508904	AT1G52370	-27.4	-26.2	4.49	3' UTR
Chr1	19510261	19510618	AT1G52380	-6.71	-5.96	3.15	Exon (AT1G52380.1/AT1G52380, exon 2 of 2)
Chr1	19510796	19511539	AT1G52380	-31.2	-30	8.77	3' UTR
Chr1	19516874	19517646	AT1G52400	-24.4	-23.3	2.06	Exon (AT1G52400.3/AT1G52400, exon 8 of 13)
Chr1	19521226	19524425	AT1G52410	-14.7	-13.8	4.67	Exon (AT1G52410.1/AT1G52410, exon 4 of 26)
Chr1	19524965	19525504	AT1G52410	-7.64	-6.86	2.66	3' UTR
Chr1	19529567	19531287	AT1G52420	-25.5	-24.4	7.37	3' UTR
Chr1	19561236	19563113	AT1G52500	-50.2	-48.7	8.7	3' UTR
Chr1	19566390	19566568	AT1G52520	-1.45	-0.963	2.65	Exon (AT1G52520.1/AT1G52520, exon 2 of 2)
Chr1	19567997	19568384	AT1G52520	-2.47	-1.9	5.45	3' UTR
Chr1	19592021	19592695	AT1G52600	-34.8	-33.5	5.24	3' UTR
Chr1	19604229	19604766	AT1G52620	-2.64	-2.06	10.9	Exon (AT1G52620.1/AT1G52620, exon 1 of 1)
Chr1	19619745	19620336	AT1G52690	-3.94	-3.28	5.19	5' UTR
Chr1	19644194	19645134	AT1G52730	-35.6	-34.3	3.16	3' UTR
Chr1	19645945	19646452	AT1G52740	-174	-172	2.44	3' UTR
Chr1	19657200	19657407	AT1G52770	-2.06	-1.52	7.78	Exon (AT1G52770.1/AT1G52770, exon 2 of 2)
Chr1	19661941	19662181	AT1G52780	-1.67	-1.16	7	3' UTR
Chr1	19687392	19687907	AT1G52870	-13.5	-12.5	3.5	3' UTR
Chr1	19706085	19706706	AT1G52905	-10.8	-9.9	3.14	5' UTR
Chr1	19711237	19711383	AT1G52930	-2.21	-1.66	2.59	5' UTR
Chr1	19712372	19712844	AT1G52930	-9.59	-8.75	2.2	Exon (AT1G52930.1/AT1G52930, exon 4 of 7)
Chr1	19737671	19738369	AT1G52980	-35.3	-34	3.88	Exon (AT1G52980.1/AT1G52980, exon 1 of 11)
Chr1	19739486	19740348	AT1G52980	-16.7	-15.7	6.59	3' UTR
Chr1	19774153	19775628	AT1G53050	-22.7	-21.6	4.56	3' UTR
Chr1	19776343	19776518	AT1G53060	-1.48	-0.988	4.28	Exon (AT1G53060.1/AT1G53060, exon 1 of 1)
Chr1	19778363	19778690	AT1G53070	-5.59	-4.87	3.59	5' UTR
Chr1	19784851	19785450	AT1G53090	-6.06	-5.32	2.88	Exon (AT1G53090.2/AT1G53090, exon 3 of 7)
Chr1	19786359	19786902	AT1G53090	-22.7	-21.6	7.16	3' UTR
Chr1	19790865	19791920	AT1G53110	-10.6	-9.7	10.9	Exon (AT1G53110.1/AT1G53110, exon 2 of 4)
Chr1	19794378	19794749	AT1G53120	-8.4	-7.6	5.29	3' UTR
Chr1	19800456	19800925	AT1G53140	-2.55	-1.97	4.93	Exon (AT1G53140.1/AT1G53140, exon 4 of 8)
Chr1	19801396	19801832	AT1G53140	-3.99	-3.34	5.64	Exon (AT1G53140.1/AT1G53140, exon 6 of 8)
Chr1	19806883	19807091	AT1G53160	-1.43	-0.945	2.22	3' UTR
Chr1	19812350	19812993	AT1G53163	-1.61	-1.11	3.11	Exon (AT1G53163.1/AT1G53163, exon 1 of 1)
Chr1	19815269	19817158	AT1G53165	-8.58	-7.77	5.37	Exon (AT1G53165.1/AT1G53165, exon 5 of 21)
Chr1	19818764	19819504	AT1G53165	-21.1	-20.1	10.9	3' UTR
Chr1	19832030	19832266	AT1G53180	-2.6	-2.02	3.74	Exon (AT1G53180.1/AT1G53180, exon 1 of 2)
Chr1	19837483	19838643	AT1G53190	-6.31	-5.56	5.45	5' UTR
Chr1	19839200	19840227	AT1G53190	-6.42	-5.67	4.25	3' UTR
Chr1	19846969	19847356	AT1G53210	-11.5	-10.7	1.54	Exon (AT1G53210.1/AT1G53210, exon 6 of 7)
Chr1	19847656	19847776	AT1G53210	-2.42	-1.85	3.89	3' UTR
Chr1	19850369	19851740	AT1G53230	-11.6	-10.7	3.66	5' UTR
Chr1	19857751	19859256	AT1G53250	-44.8	-43.4	17.1	3' UTR
Chr1	19872504	19873490	AT1G53290	-4.99	-4.3	3.37	3' UTR
Chr1	19879422	19880104	AT1G53300	-35.7	-34.4	6.57	5' UTR
Chr1	19881919	19882375	AT1G53300	-7.9	-7.11	2.9	Exon (AT1G53300.1/AT1G53300, exon 5 of 7)
Chr1	19919637	19919757	AT1G53390	-1.45	-0.963	3.37	Exon (AT1G53390.1/AT1G53390, exon 4 of 14)
Chr1	19920172	19921288	AT1G53390	-1.46	-0.971	1.98	Exon (AT1G53390.1/AT1G53390, exon 6 of 14)
Chr1	19922602	19922954	AT1G53390	-1.35	-0.867	2.22	Exon (AT1G53390.1/AT1G53390, exon 11 of 14)
Chr1	19924752	19926601	AT1G53400	-14.1	-13.1	3.92	5' UTR
Chr1	19938723	19939417	AT1G53430	-2.22	-1.66	2.06	Exon (AT1G53430.2/AT1G53430, exon 18 of 24)
Chr1	19940611	19941088	AT1G53430	-22.5	-21.4	5.64	3' UTR
Chr1	19949518	19949927	AT1G53440	-1.3	-0.828	2.53	Exon (AT1G53440.1/AT1G53440, exon 17 of 23)
Chr1	19950856	19951502	AT1G53440	-13.3	-12.3	4.07	3' UTR
Chr1	19965365	19966834	AT1G53490	-4.24	-3.57	16.3	3' UTR
Chr1	19978643	19980084	AT1G53530	-19.7	-18.7	4.48	3' UTR
Chr1	19980462	19980903	AT1G53540	-3.74	-3.1	8.56	5' UTR
Chr1	19990069	19991000	AT1G53570	-49	-47.6	8.51	3' UTR
Chr1	19998902	20000265	AT1G53590	-58.5	-57	10.1	3' UTR
Chr1	20036641	20038219	AT1G53670	-232	-230	3.68	5' UTR
Chr1	20038912	20039117	AT1G53680	-1.78	-1.26	3.89	Exon (AT1G53680.1/AT1G53680, exon 2 of 2)
Chr1	20057572	20058241	AT1G53720	-2.67	-2.08	3.02	Exon (AT1G53720.1/AT1G53720, exon 4 of 12)
Chr1	20058442	20059638	AT1G53720	-81.1	-79.4	17.6	3' UTR
Chr1	20062524	20063597	AT1G53730	-6.55	-5.8	3.43	Exon (AT1G53730.1/AT1G53730, exon 3 of 16)
Chr1	20065249	20065594	AT1G53730	-3.86	-3.21	1.75	3' UTR
Chr1	20082222	20084172	AT1G53800	-166	-164	8.58	Exon (AT1G53800.2/AT1G53800, exon 3 of 8)
Chr1	20101445	20101922	AT1G53840	-65	-63.5	8.14	5' UTR
Chr1	20101982	20103607	AT1G53840	-21.4	-20.3	2.94	3' UTR
Chr1	20136320	20136940	AT1G53910	-81.9	-80.2	5.8	3' UTR
Chr1	20139058	20139578	AT1G53920	-2.17	-1.62	2.22	Exon (AT1G53920.1/AT1G53920, exon 4 of 5)
Chr1	20168814	20169600	AT1G54030	-19.5	-18.4	5.11	3' UTR
Chr1	20181337	20182324	AT1G54060	-26.7	-25.5	2.8	3' UTR
Chr1	20191212	20191691	AT1G54090	-16.2	-15.2	4.47	3' UTR
Chr1	20199919	20201729	AT1G54110	-33.1	-31.9	8.99	3' UTR
Chr1	20203998	20204177	AT1G54115	-3.71	-3.07	3.89	3' UTR
Chr1	20213346	20213942	AT1G54130	-36	-34.8	8.84	3' UTR
Chr1	20217283	20217489	AT1G54150	-2.06	-1.52	2.63	3' UTR
Chr1	20229328	20229910	AT1G54180	-4.57	-3.89	6.23	3' UTR
Chr1	20235712	20236771	AT1G54200	-7.09	-6.32	17.9	5' UTR
Chr1	20241505	20242527	AT1G54210	-45.1	-43.7	6.98	3' UTR
Chr1	20255280	20256498	AT1G54250	-5.43	-4.71	2.38	3' UTR
Chr1	20257268	20259388	AT1G54260	-18	-17	5.69	5' UTR
Chr1	20261730	20262266	AT1G54270	-62.3	-60.8	3.42	3' UTR
Chr1	20274811	20275574	AT1G54310	-13.6	-12.6	4.45	3' UTR
Chr1	20284879	20286786	AT1G54340	-46.5	-45.1	6.37	3' UTR
Chr1	20286882	20287001	AT1G54350	-1.71	-1.19	2.12	5' UTR
Chr1	20289720	20290401	AT1G54355	-107	-105	7.85	3' UTR
Chr1	20291969	20293324	AT1G54360	-52.7	-51.3	10.2	3' UTR
Chr1	20324377	20326067	AT1G54440	-6.09	-5.36	3.77	Exon (AT1G54440.2/AT1G54440, exon 4 of 14)
Chr1	20326821	20328067	AT1G54440	-7.03	-6.26	7	3' UTR
Chr1	20354901	20356886	AT1G54490	-12.3	-11.4	4.05	3' UTR
Chr1	20364536	20366061	AT1G54520	-142	-140	3.3	3' UTR
Chr1	20387060	20387533	AT1G54575	-10.6	-9.75	2.65	5' UTR
Chr1	20389347	20389494	AT1G54580	-3.86	-3.21	5.06	5' UTR
Chr1	20389611	20391015	AT1G54580	-201	-198	3.15	3' UTR
Chr1	20413164	20413802	AT1G54680	-1.35	-0.865	1.91	5' UTR
Chr1	20413861	20414486	AT1G54680	-6.78	-6.02	4.44	3' UTR
Chr1	20416295	20417506	AT1G54700	-3.96	-3.31	6.74	3' UTR
Chr1	20428417	20430063	AT1G54730	-13.8	-12.9	5.64	3' UTR
Chr1	20431303	20431867	AT1G54740	-36.5	-35.2	6.89	3' UTR
Chr1	20434938	20436008	AT1G54770	-33.7	-32.4	3.86	3' UTR
Chr1	20439434	20439672	AT1G54780	-45.5	-44.2	4.97	5' UTR
Chr1	20439911	20441159	AT1G54780	-66.9	-65.4	4.31	3' UTR
Chr1	20447316	20448066	AT1G54820	-96.3	-94.5	10.5	5' UTR
Chr1	20449746	20450714	AT1G54820	-3.25	-2.63	1.49	Exon (AT1G54820.1/AT1G54820, exon 3 of 6)
Chr1	20451113	20451473	AT1G54830	-29.5	-28.3	14	5' UTR
Chr1	20451652	20451982	AT1G54830	-3.14	-2.52	1.89	5' UTR
Chr1	20455118	20456220	AT1G54850	-32.4	-31.1	7.43	3' UTR
Chr1	20471335	20472009	AT1G54920	-6.01	-5.28	2.78	Exon (AT1G54920.3/AT1G54920, exon 1 of 9)
Chr1	20474216	20475150	AT1G54920	-125	-123	12	3' UTR
Chr1	20502876	20503781	AT1G54960	-2.39	-1.82	4.28	3' UTR
Chr1	20511519	20511845	AT1G54990	-12.5	-11.5	2.92	5' UTR
Chr1	20512141	20512260	AT1G54990	-1.55	-1.05	1.51	Exon (AT1G54990.1/AT1G54990, exon 1 of 2)
Chr1	20512467	20513385	AT1G54990	-1.64	-1.14	1.37	Exon (AT1G54990.1/AT1G54990, exon 1 of 2)
Chr1	20513474	20513651	AT1G54990	-2.14	-1.59	5.45	3' UTR
Chr1	20515934	20516496	AT1G55000	-31.2	-30	4.98	3' UTR
Chr1	20525887	20527646	AT1G55020	-2.46	-1.89	1.98	Exon (AT1G55020.1/AT1G55020, exon 1 of 8)
Chr1	20529648	20529856	AT1G55020	-2.34	-1.77	1.71	Exon (AT1G55020.1/AT1G55020, exon 8 of 8)
Chr1	20538245	20539083	AT1G55040	-4.59	-3.91	13.2	3' UTR
Chr1	20555250	20555517	AT1G55090	-2.44	-1.87	1.82	Exon (AT1G55090.1/AT1G55090, exon 3 of 14)
Chr1	20557517	20558410	AT1G55090	-42.7	-41.3	5.78	3' UTR
Chr1	20568541	20569226	AT1G55120	-7.06	-6.3	7.52	3' UTR
Chr1	20571861	20572363	AT1G55130	-2.16	-1.61	1.99	3' UTR
Chr1	20576611	20577290	AT1G55150	-3.38	-2.75	3.02	3' UTR
Chr1	20578406	20578762	AT1G55160	-2.38	-1.81	2.4	5' UTR
Chr1	20579509	20580010	AT1G55160	-22	-21	4.14	3' UTR
Chr1	20580688	20581648	AT1G55170	-9.83	-8.99	5.25	Exon (AT1G55170.1/AT1G55170, exon 2 of 5)
Chr1	20581737	20581975	AT1G55170	-1.77	-1.25	7.78	3' UTR
Chr1	20594736	20595172	AT1G55205	-3.51	-2.88	2.72	3' UTR
Chr1	20608134	20608614	AT1G55250	-2.42	-1.85	10.1	Exon (AT1G55250.3/AT1G55250, exon 4 of 20)
Chr1	20608734	20610182	AT1G55250	-1.78	-1.26	2.43	5' UTR
Chr1	20610778	20612410	AT1G55250	-18.7	-17.7	12.2	3' UTR
Chr1	20614699	20614759	AT1G55260	-3.27	-2.65	2.3	Exon (AT1G55260.2/AT1G55260, exon 1 of 3)
Chr1	20617313	20618005	AT1G55265	-6.41	-5.66	3.5	5' UTR
Chr1	20631921	20632914	AT1G55310	-46.8	-45.4	5.06	3' UTR
Chr1	20636443	20636892	AT1G55320	-6.55	-5.8	5.23	3' UTR
Chr1	20646791	20647389	AT1G55325	-7.5	-6.72	4.51	3' UTR
Chr1	20647624	20648014	AT1G55325	-4.44	-3.77	6.23	3' UTR
Chr1	20651831	20653619	AT1G55340	-118	-116	7	5' UTR
Chr1	20675341	20675790	AT1G55370	-21.5	-20.4	3.19	Exon (AT1G55370.2/AT1G55370, exon 2 of 3)
Chr1	20675970	20676090	AT1G55370	-1.38	-0.894	1.5	3' UTR
Chr1	20707775	20708935	AT1G55460	-65.7	-64.1	13.3	3' UTR
Chr1	20712163	20712621	AT1G55475	-2.03	-1.49	2.11	3' UTR
Chr1	20713684	20714883	AT1G55480	-1070	-Inf	4.19	5' UTR
Chr1	20715072	20715547	AT1G55480	-25.5	-24.4	2.07	3' UTR
Chr1	20721071	20721605	AT1G55500	-2.79	-2.19	2.11	Exon (AT1G55500.2/AT1G55500, exon 5 of 9)
Chr1	20721927	20722440	AT1G55500	-4.5	-3.82	2.77	3' UTR
Chr1	20724698	20725638	AT1G55510	-44.7	-43.3	10.6	3' UTR
Chr1	20863487	20864236	AT1G55810	-5.77	-5.05	2.15	3' UTR
Chr1	20866500	20867581	AT1G55820	-6.94	-6.17	14	3' UTR
Chr1	20875855	20876123	AT1G55840	-5.18	-4.47	1.61	3' UTR
Chr1	20877808	20878451	AT1G55850	-15.5	-14.5	3.8	Exon (AT1G55850.1/AT1G55850, exon 3 of 6)
Chr1	20879156	20879482	AT1G55850	-22.3	-21.2	4.23	3' UTR
Chr1	20901346	20901821	AT1G55890	-6.14	-5.41	3.89	5' UTR
Chr1	20902147	20902770	AT1G55890	-3.96	-3.31	2.54	3' UTR
Chr1	20904300	20905549	AT1G55900	-28	-26.8	5.55	3' UTR
Chr1	20906612	20906905	AT1G55910	-5.71	-4.99	2.03	Exon (AT1G55910.1/AT1G55910, exon 1 of 2)
Chr1	20912234	20913181	AT1G55920	-96.3	-94.6	5.32	5' UTR
Chr1	20920790	20922232	AT1G55930	-52.3	-50.8	10.8	3' UTR
Chr1	20945319	20946688	AT1G56000	-200	-197	22.5	3' UTR
Chr1	20965448	20966341	AT1G56050	-75.7	-74.1	4.01	3' UTR
Chr1	21024764	21025619	AT1G56170	-22.1	-21	8.56	5' UTR
Chr1	21028216	21028454	AT1G56190	-6.64	-5.89	5.84	5' UTR
Chr1	21029850	21030619	AT1G56190	-66.9	-65.3	2.05	3' UTR
Chr1	21031214	21032078	AT1G56200	-94.5	-92.7	3.11	3' UTR
Chr1	21035677	21036387	AT1G56210	-4.39	-3.72	6.23	5' UTR
Chr1	21036446	21036711	AT1G56210	-1.64	-1.13	2.33	Exon (AT1G56210.1/AT1G56210, exon 3 of 3)
Chr1	21043348	21043407	AT1G56220	-8.43	-7.62	1.67	5' UTR
Chr1	21056520	21056729	AT1G56240	-1.55	-0.822	7	Exon (AT1G56242.1/AT1G56242, exon 1 of 2)
Chr1	21075286	21077109	AT1G56290	-7.31	-6.54	3.22	5' UTR
Chr1	21077605	21078599	AT1G56290	-11.3	-10.4	5.03	Exon (AT1G56290.1/AT1G56290, exon 7 of 8)
Chr1	21084615	21085651	AT1G56310	-37.1	-35.8	12	3' UTR
Chr1	21097287	21097958	AT1G56350	-15.6	-14.7	14.2	3' UTR
Chr1	21129002	21130839	AT1G56423	-84.5	-82.8	12.4	5' UTR
Chr1	21136944	21137354	AT1G56430	-3.66	-3.02	2.01	5' UTR
Chr1	21143636	21144400	AT1G56450	-49.1	-47.7	2.26	3' UTR
Chr1	21146743	21147090	AT1G56460	-1.75	-1.23	1.64	5' UTR
Chr1	21147531	21149627	AT1G56460	-34.8	-33.6	11.3	3' UTR
Chr1	21161978	21162569	AT1G56500	-6.87	-6.11	1.54	Exon (AT1G56500.1/AT1G56500, exon 8 of 28)
Chr1	21165197	21165747	AT1G56500	-3.03	-2.42	1.53	Exon (AT1G56500.1/AT1G56500, exon 20 of 28)
Chr1	21166585	21167321	AT1G56500	-107	-105	26.5	3' UTR
Chr1	21167799	21169697	AT1G56510	-10.5	-9.62	3.52	Exon (AT1G56510.1/AT1G56510, exon 1 of 5)
Chr1	21171130	21171400	AT1G56510	-5.43	-4.72	3.11	Exon (AT1G56510.1/AT1G56510, exon 4 of 5)
Chr1	21171819	21173482	AT1G56510	-20	-18.9	7.06	3' UTR
Chr1	21183930	21184199	AT1G56540	-1.99	-1.45	4.28	Exon (AT1G56540.1/AT1G56540, exon 4 of 4)
Chr1	21192499	21193122	AT1G56560	-8.51	-7.7	8.95	5' UTR
Chr1	21194211	21195112	AT1G56560	-12.6	-11.7	4.15	3' UTR
Chr1	21197070	21197662	AT1G56570	-1.35	-0.663	6.23	Exon (AT1G56570.1/AT1G56570, exon 2 of 2)
Chr1	21213992	21214292	AT1G56610	-1.77	-1.25	2.72	3' UTR
Chr1	21237888	21240498	AT1G56660	-24.6	-23.5	68.5	5' UTR
Chr1	21243461	21244047	AT1G56670	-7.16	-6.4	7	3' UTR
Chr1	21257414	21257738	AT1G56700	-19.1	-18	2.67	3' UTR
Chr1	21342957	21344774	AT1G57620	-10	-9.19	2.57	3' UTR
Chr1	21373040	21373810	AT1G57700	-1.91	-1.38	2.67	Exon (AT1G57700.1/AT1G57700, exon 6 of 8)
Chr1	21378978	21379126	AT1G57720	-6.15	-5.41	1.27	Exon (AT1G57720.1/AT1G57720, exon 7 of 8)
Chr1	21379817	21380382	AT1G57720	-135	-133	4.28	3' UTR
Chr1	21394514	21394962	AT1G57765	-13.6	-12.7	4.98	3' UTR
Chr1	21397152	21397602	AT1G57770	-3.04	-2.44	1.32	Exon (AT1G57770.1/AT1G57770, exon 7 of 10)
Chr1	21503256	21503782	AT1G58070	-1.45	-0.959	2.92	Exon (AT1G58070.1/AT1G58070, exon 1 of 1)
Chr1	21533893	21533951	AT1G58160	-1.35	-0.567	6.23	Exon (AT1G58160.1/AT1G58160, exon 2 of 3)
Chr1	21553980	21554459	AT1G58210	-12.8	-11.8	5.04	Exon (AT1G58210.1/AT1G58210, exon 1 of 3)
Chr1	21574396	21574546	AT1G58230	-1.48	-0.988	4.28	Exon (AT1G58230.1/AT1G58230, exon 19 of 28)
Chr1	21577015	21577337	AT1G58230	-1.61	-1.11	3.11	Exon (AT1G58230.1/AT1G58230, exon 25 of 28)
Chr1	21578315	21579123	AT1G58230	-16.8	-15.8	6.23	3' UTR
Chr1	21653780	21654017	AT1G58340	-1.77	-1.25	7.78	Exon (AT1G58340.1/AT1G58340, exon 2 of 2)
Chr1	21685975	21686266	AT1G58370	-1.98	-1.45	8.56	Exon (AT1G58370.1/AT1G58370, exon 5 of 8)
Chr1	21687364	21687603	AT1G58370	-2.06	-1.52	2.78	Exon (AT1G58370.1/AT1G58370, exon 8 of 8)
Chr1	21721463	21721968	AT1G58460	-1.91	-1.38	2.67	Exon (AT1G58460.1/AT1G58460, exon 1 of 4)
Chr1	21727846	21728347	AT1G58470	-1.56	-1.06	2.1	Exon (AT1G58470.1/AT1G58470, exon 3 of 3)
Chr1	21737885	21738652	AT1G58520	-37	-35.7	2.81	3' UTR
Chr1	21746414	21761817	AT1G58561.1	-46.2	-44.8	5.68	5' UTR
Chr1	21764114	21765615	AT1G58602	-7.52	-6.74	2.16	3' UTR
Chr1	21748675	21750229	AT1G58561.1	-15.6	-14.6	32.7	Exon (AT1G58561.1/AT1G58561.1, exon 1 of 1)
Chr1	21750288	21753186	AT1G58561.1	-13.8	-12.9	47.5	Exon (AT1G58561.1/AT1G58561.1, exon 1 of 1)
Chr1	21796660	21797050	AT1G58848	-23.8	-22.6	11.9	3' UTR
Chr1	21865338	21866161	AT1G59520	-1.92	-1.39	3.11	3' UTR
Chr1	21875114	21875669	AT1G59540	-1.77	-1.25	7.78	Exon (AT1G59540.2/AT1G59540, exon 6 of 18)
Chr1	21878308	21879480	AT1G59540	-5.63	-4.91	8.04	3' UTR
Chr1	21881809	21882133	AT1G59560	-1.78	-1.25	3.31	Exon (AT1G59560.1/AT1G59560, exon 1 of 11)
Chr1	21882842	21883732	AT1G59560	-8.7	-7.89	4.86	3' UTR
Chr1	21885692	21885961	AT1G59580	-4.09	-3.43	2.85	3' UTR
Chr1	21887752	21887930	AT1G59590	-1.49	-0.998	2.14	5' UTR
Chr1	21897113	21899919	AT1G59610	-21.1	-20	4.72	Exon (AT1G59610.1/AT1G59610, exon 10 of 22)
Chr1	21900162	21900996	AT1G59610	-126	-124	8.87	3' UTR
Chr1	21903176	21903619	AT1G59620	-1.62	-1.12	2.45	Exon (AT1G59620.1/AT1G59620, exon 3 of 6)
Chr1	21903955	21904462	AT1G59620	-2.51	-1.94	2.51	Exon (AT1G59620.1/AT1G59620, exon 5 of 6)
Chr1	21905386	21905685	AT1G59620	-1.64	-1.13	6.23	3' UTR
Chr1	21921698	21922804	AT1G59650	-7.78	-7	5.45	3' UTR
Chr1	21928918	21929037	AT1G59660	-1.32	-0.846	2.33	Exon (AT1G59660.1/AT1G59660, exon 12 of 12)
Chr1	21936385	21936562	AT1G59700	-6.43	-5.69	3.59	5' UTR
Chr1	21937575	21937959	AT1G59700	-44.4	-43.1	4.53	3' UTR
Chr1	21939391	21939886	AT1G59710	-5.46	-4.74	2.44	3' UTR
Chr1	21969577	21971665	AT1G59740	-1.99	-1.45	4.15	Exon (AT1G59740.1/AT1G59740, exon 3 of 5)
Chr1	21981051	21981940	AT1G59750	-6.29	-5.54	2.7	Exon (AT1G59750.4/AT1G59750, exon 4 of 15)
Chr1	21983514	21984433	AT1G59750	-83.9	-82.2	6.1	3' UTR
Chr1	22015023	22015639	AT1G59820	-1.67	-1.16	4.67	Exon (AT1G59820.1/AT1G59820, exon 10 of 27)
Chr1	22017248	22018056	AT1G59820	-2.65	-2.07	2.77	Exon (AT1G59820.1/AT1G59820, exon 19 of 27)
Chr1	22019247	22020264	AT1G59820	-18.3	-17.3	5.79	3' UTR
Chr1	22027504	22028295	AT1G59840	-71.1	-69.5	8.96	3' UTR
Chr1	22028572	22029379	AT1G59840	-4	-3.34	7	3' UTR
Chr1	22031413	22031832	AT1G59860	-22.6	-21.5	7.94	5' UTR
Chr1	22038214	22038753	AT1G59870	-5.46	-4.75	3.21	Exon (AT1G59870.1/AT1G59870, exon 7 of 8)
Chr1	22039110	22039888	AT1G59870	-7.44	-6.66	3.84	3' UTR
Chr1	22047647	22049158	AT1G59890	-12.6	-11.7	4.82	Exon (AT1G59890.4/AT1G59890, exon 11 of 20)
Chr1	22049218	22049873	AT1G59890	-2.15	-1.6	2.17	Exon (AT1G59890.4/AT1G59890, exon 13 of 20)
Chr1	22050399	22050966	AT1G59890	-3.98	-3.33	2.27	3' UTR
Chr1	22051864	22053795	AT1G59900	-261	-259	5.53	3' UTR
Chr1	22082878	22083621	AT1G59980	-8.39	-7.59	4.58	3' UTR
Chr1	22194225	22195400	AT1G60170	-33.6	-32.4	3.43	3' UTR
Chr1	22199421	22199660	AT1G60190	-1.45	-0.963	1.29	Exon (AT1G60190.1/AT1G60190, exon 1 of 1)
Chr1	22211149	22212171	AT1G60220	-26.4	-25.3	4.65	3' UTR
Chr1	22263814	22264170	AT1G60420	-3.2	-2.58	2.01	Exon (AT1G60420.1/AT1G60420, exon 4 of 4)
Chr1	22295289	22295647	AT1G60505	-2.26	-1.7	9.34	Exon (AT1G60510.1/AT1G60510, exon 1 of 1)
Chr1	22299797	22300001	AT1G60530	-2.67	-2.08	8.56	Exon (AT1G60530.1/AT1G60530, exon 1 of 2)
Chr1	22304707	22305156	AT1G60540	-7.53	-6.75	27.2	Exon (AT1G60545.1/AT1G60545, exon 2 of 2)
Chr1	22332422	22333345	AT1G60620	-4.9	-4.21	2.67	Exon (AT1G60620.1/AT1G60620, exon 5 of 9)
Chr1	22340156	22342308	AT1G60650	-41.1	-39.8	6.96	3' UTR
Chr1	22346559	22347624	AT1G60670	-11.9	-11	8.95	3' UTR
Chr1	22409501	22410537	AT1G60870	-339	-Inf	10.1	5' UTR
Chr1	22423909	22425261	AT1G60900	-85.7	-84	10.8	5' UTR
Chr1	22427143	22427992	AT1G60900	-37.8	-36.5	6.81	3' UTR
Chr1	22444390	22444479	AT1G60950	-4.7	-4.02	17.9	5' UTR
Chr1	22462160	22462542	AT1G60989	-7.72	-6.93	6.42	5' UTR
Chr1	22480393	22480632	AT1G61030	-1.4	-0.918	2.08	Exon (AT1G61030.1/AT1G61030, exon 7 of 12)
Chr1	22481225	22482320	AT1G61030	-20.1	-19.1	5.75	3' UTR
Chr1	22484361	22485552	AT1G61040	-59.6	-58.1	12.9	Exon (AT1G61040.1/AT1G61040, exon 2 of 2)
Chr1	22485671	22485939	AT1G61040	-1.94	-1.41	3.5	3' UTR
Chr1	22543228	22544555	AT1G61150	-28	-26.8	2.82	5' UTR
Chr1	22550112	22550349	AT1G61170	-2.46	-1.89	1.62	Exon (AT1G61170.1/AT1G61170, exon 1 of 1)
Chr1	22551928	22552197	AT1G61180	-2.07	-1.53	2.98	Exon (AT1G61180.1/AT1G61180, exon 1 of 2)
Chr1	22552376	22552972	AT1G61180	-2.87	-2.27	11.7	Exon (AT1G61180.1/AT1G61180, exon 1 of 2)
Chr1	22553927	22554519	AT1G61180	-4.9	-4.21	5.45	3' UTR
Chr1	22557632	22558649	AT1G61190	-18.7	-17.7	2.61	Exon (AT1G61190.1/AT1G61190, exon 1 of 2)
Chr1	22559906	22560687	AT1G61190	-28.1	-26.9	2.69	Exon (AT1G61190.1/AT1G61190, exon 1 of 2)
Chr1	22568035	22569277	AT1G61210	-2.11	-1.56	2.27	Exon (AT1G61210.1/AT1G61210, exon 10 of 19)
Chr1	22569336	22569935	AT1G61210	-9.33	-8.5	6.52	Exon (AT1G61210.1/AT1G61210, exon 13 of 19)
Chr1	22571198	22571907	AT1G61210	-5.47	-4.76	3.11	3' UTR
Chr1	22573961	22575497	AT1G61215	-8.93	-8.11	14.8	3' UTR
Chr1	22584132	22585182	AT1G61240	-8.29	-7.49	2.94	3' UTR
Chr1	22586077	22586950	AT1G61250	-4.25	-3.58	1.72	Exon (AT1G61250.2/AT1G61250, exon 1 of 12)
Chr1	22587944	22588909	AT1G61250	-11.4	-10.6	3.83	3' UTR
Chr1	22633912	22634267	AT1G61350	-7.68	-6.89	14.8	5' UTR
Chr1	22635598	22635894	AT1G61350	-4.25	-3.59	7	3' UTR
Chr1	22678215	22678693	AT1G61470	-1.45	-0.963	5.45	Exon (AT1G61470.1/AT1G61470, exon 1 of 1)
Chr1	22730388	22731123	AT1G61600	-5.82	-5.09	3.83	Exon (AT1G61600.1/AT1G61600, exon 2 of 2)
Chr1	22737660	22739342	AT1G61620	-29.3	-28.1	3.92	3' UTR
Chr1	22771820	22772307	AT1G61670	-4.74	-4.05	1.97	3' UTR
Chr1	22811836	22812607	AT1G61770	-109	-108	7.78	3' UTR
Chr1	22814390	22814747	AT1G61790	-6.37	-5.62	1.68	Exon (AT1G61790.1/AT1G61790, exon 1 of 1)
Chr1	22820160	22820884	AT1G61795	-2.93	-2.33	1.45	3' UTR
Chr1	22824440	22824706	AT1G61800	-2.87	-2.27	11.7	5' UTR
Chr1	22837009	22838615	AT1G61820	-3.71	-3.07	3.89	3' UTR
Chr1	22860332	22860664	AT1G61850	-1.94	-1.41	3.5	Exon (AT1G61850.1/AT1G61850, exon 14 of 18)
Chr1	22861239	22862329	AT1G61850	-23.7	-22.6	5.91	3' UTR
Chr1	22907210	22907630	AT1G61970	-1.48	-0.988	5.45	3' UTR
Chr1	22912249	22912398	AT1G61990	-2.56	-1.99	1.79	Exon (AT1G61990.1/AT1G61990, exon 1 of 1)
Chr1	22922140	22922678	AT1G62020	-4.62	-3.94	2.5	Exon (AT1G62020.1/AT1G62020, exon 4 of 4)
Chr1	22923276	22923725	AT1G62020	-19.9	-18.8	4.11	Exon (AT1G62020.1/AT1G62020, exon 4 of 4)
Chr1	22933459	22934432	AT1G62040	-80.4	-78.8	3.51	3' UTR
Chr1	22994731	22995471	AT1G62240	-2.87	-2.27	11.7	3' UTR
Chr1	23049400	23050193	AT1G62330	-107	-105	21.8	3' UTR
Chr1	23082260	23082746	AT1G62380	-177	-175	3.86	5' UTR
Chr1	23083834	23084223	AT1G62380	-102	-100	1.88	3' UTR
Chr1	23128705	23129524	AT1G62480	-1660	-Inf	4.47	5' UTR
Chr1	23132402	23132729	AT1G62500	-4.21	-3.54	2.57	Exon (AT1G62500.1/AT1G62500, exon 1 of 1)
Chr1	23144442	23145094	AT1G62520	-8.46	-7.66	3.43	5' UTR
Chr1	23151794	23152064	AT1G62540	-8.86	-8.04	8.17	5' UTR
Chr1	23153487	23154137	AT1G62540	-3.22	-2.6	1.92	Exon (AT1G62540.1/AT1G62540, exon 2 of 7)
Chr1	23160269	23161608	AT1G62560	-20.7	-19.7	2.17	Exon (AT1G62560.1/AT1G62560, exon 1 of 7)
Chr1	23169136	23169343	AT1G62570	-1.86	-1.33	2.33	5' UTR
Chr1	23180751	23181519	AT1G62600	-35.1	-33.8	4.97	3' UTR
Chr1	23184543	23184961	AT1G62620	-3.78	-3.13	14.8	3' UTR
Chr1	23186597	23186984	AT1G62630	-4.64	-3.96	3.46	Exon (AT1G62630.1/AT1G62630, exon 1 of 1)
Chr1	23194186	23194625	AT1G62640	-1.94	-1.41	1.29	Exon (AT1G62640.1/AT1G62640, exon 7 of 8)
Chr1	23194924	23195073	AT1G62640	-2.42	-1.85	4.67	3' UTR
Chr1	23231406	23233543	AT1G62740	-97.2	-95.5	4.83	3' UTR
Chr1	23252313	23252491	AT1G62790	-3.18	-2.56	2.03	5' UTR
Chr1	23252918	23253565	AT1G62790	-4.72	-4.04	1.79	3' UTR
Chr1	23272167	23272343	AT1G62840	-1.3	-0.822	3.89	3' UTR
Chr1	23272431	23272578	AT1G62840	-2.65	-2.07	2.62	3' UTR
Chr1	23292819	23294907	AT1G62886	-31.9	-30.7	9.56	3' UTR
Chr1	23294547	23294710	AT1G62880	-1.63	-1.12	6.23	3' UTR
Chr1	23299829	23300037	AT1G62910	-1.35	-0.567	6.23	Exon (AT1G62910.1/AT1G62910, exon 1 of 1)
Chr1	23305088	23306095	AT1G62920	-1.61	-1.11	3.11	Exon (AT1G62920.1/AT1G62920, exon 3 of 6)
Chr1	23307967	23308295	AT1G62930	-3.28	-2.66	3.2	Exon (AT1G62930.1/AT1G62930, exon 1 of 1)
Chr1	23317336	23318204	AT1G62950	-6.58	-5.83	24.1	3' UTR
Chr1	23324298	23325191	AT1G62970	-4.99	-4.3	17.1	Exon (AT1G62970.1/AT1G62970, exon 1 of 1)
Chr1	23328850	23329939	AT1G62975	-23.5	-22.4	5.55	5' UTR
Chr1	23334403	23334936	AT1G62981	-4.47	-3.79	17.1	3' UTR
Chr1	23339446	23340538	AT1G62990	-7.89	-7.1	8.17	3' UTR
Chr1	23343965	23344113	AT1G63000	-1.49	-0.994	1.95	3' UTR
Chr1	23407695	23408022	AT1G63110	-19.1	-18.1	19.5	3' UTR
Chr1	23414850	23415149	AT1G63130	-5.61	-4.89	7.26	3' UTR
Chr1	23420821	23421490	AT1G63150	-1.76	-1.24	2.8	3' UTR
Chr1	23425352	23425828	AT1G63170	-24	-22.9	20.2	5' UTR
Chr1	23426685	23427162	AT1G63170	-10.8	-9.9	1.92	3' UTR
Chr1	23449763	23450452	AT1G63220	-10.4	-9.55	9.34	3' UTR
Chr1	23451869	23452252	AT1G63230	-1.63	-1.12	4.28	3' UTR
Chr1	23483705	23484092	AT1G63300	-1.48	-0.988	4.28	Exon (AT1G63300.1/AT1G63300, exon 6 of 8)
Chr1	23484270	23486101	AT1G63300	-5.43	-4.72	14.8	3' UTR
Chr1	23508724	23509053	AT1G63400	-3.14	-2.52	7	Exon (AT1G63400.1/AT1G63400, exon 1 of 1)
Chr1	23515874	23516498	AT1G63420	-10.1	-9.29	4.83	Exon (AT1G63420.1/AT1G63420, exon 1 of 7)
Chr1	23517964	23518851	AT1G63420	-14.5	-13.5	3.11	3' UTR
Chr1	23525561	23526712	AT1G63430	-11.9	-11	7	3' UTR
Chr1	23535546	23536467	AT1G63460	-36.5	-35.2	3.28	3' UTR
Chr1	23558003	23558869	AT1G63500	-17.3	-16.3	4.5	3' UTR
Chr1	23575450	23575744	AT1G63570	-3.09	-2.48	12.5	Exon (AT1G63570.1/AT1G63570, exon 1 of 1)
Chr1	23601708	23602902	AT1G63650	-9.91	-9.07	6.54	3' UTR
Chr1	23615932	23617767	AT1G63680	-34.1	-32.8	6.5	3' UTR
Chr1	23621527	23622396	AT1G63690	-10.9	-10	5.45	3' UTR
Chr1	23654615	23655064	AT1G63750	-2.67	-2.08	10.1	Exon (AT1G63750.2/AT1G63750, exon 4 of 4)
Chr1	23655124	23655363	AT1G63750	-1.55	-0.963	7	3' UTR
Chr1	23686602	23687333	AT1G63830	-14.7	-13.7	5.45	3' UTR
Chr1	23716703	23716972	AT1G63900	-5.49	-4.78	4.67	5' UTR
Chr1	23718485	23719247	AT1G63900	-9.01	-8.19	3.24	3' UTR
Chr1	23728833	23729245	AT1G63930	-3.32	-2.7	13.2	3' UTR
Chr1	23732070	23732832	AT1G63940	-5.33	-4.62	1.61	Exon (AT1G63940.2/AT1G63940, exon 10 of 17)
Chr1	23732980	23733892	AT1G63940	-29.5	-28.4	9.08	3' UTR
Chr1	23740873	23743302	AT1G63980	-84.9	-83.2	4.01	3' UTR
Chr1	23763072	23763547	AT1G64050	-3.74	-3.09	3.6	Exon (AT1G64050.2/AT1G64050, exon 2 of 7)
Chr1	23764346	23766018	AT1G64050	-37.3	-36	9.3	3' UTR
Chr1	23770102	23770341	AT1G64060	-1.81	-1.28	4.67	5' UTR
Chr1	23770849	23772880	AT1G64060	-4.06	-3.4	4.83	Exon (AT1G64060.1/AT1G64060, exon 1 of 14)
Chr1	23775672	23776871	AT1G64060	-9.89	-9.04	5.53	3' UTR
Chr1	23790345	23790946	AT1G64090	-10.4	-9.55	5.06	3' UTR
Chr1	23793613	23795145	AT1G64105	-1.51	-1.02	2.72	5' UTR
Chr1	23795234	23795384	AT1G64100	-1.36	-0.873	1.35	Exon (AT1G64100.2/AT1G64100, exon 3 of 3)
Chr1	23823708	23823974	AT1G64180	-1.35	-0.867	2.22	Exon (AT1G64180.1/AT1G64180, exon 2 of 2)
Chr1	23824975	23825383	AT1G64185	-1.78	-1.25	7	3' UTR
Chr1	23834713	23835536	AT1G64230	-211	-209	3.71	3' UTR
Chr1	23841367	23841576	AT1G64250.1	-1.55	-0.755	7	Exon (AT1G64250.1/AT1G64250.1, exon 1 of 1)
Chr1	23851409	23851708	AT1G64270.1	-4.39	-3.72	6.03	Exon (AT1G64270.1/AT1G64270.1, exon 1 of 1)
Chr1	23864977	23865217	AT1G64300	-1.35	-0.567	6.23	Exon (AT1G64300.2/AT1G64300, exon 3 of 4)
Chr1	23865277	23865985	AT1G64300	-5.64	-4.92	21	3' UTR
Chr1	23872140	23874139	AT1G64330	-66.8	-65.2	20.4	5' UTR
Chr1	23882510	23883297	AT1G64350	-20.9	-19.9	8.56	3' UTR
Chr1	23886469	23887123	AT1G64355	-81.5	-79.9	5.46	3' UTR
Chr1	23887870	23888296	AT1G64360	-21.1	-20.1	4.93	5' UTR
Chr1	23888920	23889454	AT1G64370	-689	-Inf	2.56	5' UTR
Chr1	23901455	23902163	AT1G64385	-24.7	-23.6	4.67	3' UTR
Chr1	23914781	23914960	AT1G64390	-3.09	-2.48	1.37	3' UTR
Chr1	23935451	23936837	AT1G64430	-88.5	-86.8	6.49	3' UTR
Chr1	23938415	23939840	AT1G64440	-20.3	-19.2	7.78	3' UTR
Chr1	23952133	23952510	AT1G64490	-17.6	-16.6	2.82	5' UTR
Chr1	23953233	23954312	AT1G64500	-196	-194	3.72	5' UTR
Chr1	23957339	23958322	AT1G64520	-53.2	-51.7	3.63	3' UTR
Chr1	23961746	23962692	AT1G64530	-8.78	-7.96	3.94	Exon (AT1G64530.1/AT1G64530, exon 4 of 6)
Chr1	23969046	23969384	AT1G64550	-2.29	-1.73	1.39	Exon (AT1G64550.1/AT1G64550, exon 1 of 18)
Chr1	23970810	23971043	AT1G64550	-1.59	-1.09	1.34	Exon (AT1G64550.1/AT1G64550, exon 7 of 18)
Chr1	23972434	23973614	AT1G64550	-123	-121	7.19	3' UTR
Chr1	23973968	23974177	AT1G64560	-1.35	-0.679	6.23	3' UTR
Chr1	23982511	23982781	AT1G64570	-1.83	-1.31	2.24	Exon (AT1G64570.1/AT1G64570, exon 7 of 8)
Chr1	23983201	23983895	AT1G64570	-11.3	-10.5	6.92	Exon (AT1G64570.1/AT1G64570, exon 7 of 8)
Chr1	23984011	23984795	AT1G64572	-6.17	-5.44	6.23	3' UTR
Chr1	23997306	23998511	AT1G64600	-8.01	-7.21	5.14	Exon (AT1G64600.1/AT1G64600, exon 6 of 11)
Chr1	24007202	24007585	AT1G64620	-1.61	-1.11	5.45	5' UTR
Chr1	24018330	24019241	AT1G64625	-10.5	-9.66	28.8	3' UTR
Chr1	24028918	24029273	AT1G64660	-7.64	-6.86	4.05	5' UTR
Chr1	24036021	24037401	AT1G64680	-448	-Inf	3.54	5' UTR
Chr1	24038063	24038943	AT1G64690	-18.6	-17.6	6.66	5' UTR
Chr1	24044635	24044865	AT1G64710	-2.14	-1.59	1.42	5' UTR
Chr1	24045641	24046552	AT1G64710	-18.9	-17.9	3.77	3' UTR
Chr1	24051238	24051723	AT1G64740	-6.63	-5.88	1.87	Exon (AT1G64740.1/AT1G64740, exon 3 of 5)
Chr1	24051841	24052487	AT1G64740	-39.6	-38.3	4.42	3' UTR
Chr1	24057361	24057420	AT1G64770	-1.45	-0.963	3.37	5' UTR
Chr1	24057540	24058121	AT1G64770	-55.4	-54	1.85	5' UTR
Chr1	24058330	24058508	AT1G64770	-2.18	-1.63	1.12	Exon (AT1G64770.3/AT1G64770, exon 2 of 4)
Chr1	24087592	24088508	AT1G64810	-8.87	-8.05	3.06	3' UTR
Chr1	24097973	24098835	AT1G64860	-38.9	-37.6	2.4	5' UTR
Chr1	24099779	24100952	AT1G64860	-728	-Inf	6.16	3' UTR
Chr1	24105642	24109028	AT1G64880	-91.4	-89.7	6.8	5' UTR
Chr1	24113215	24113485	AT1G64900	-2.93	-2.32	2.1	5' UTR
Chr1	24113965	24114624	AT1G64900	-94.7	-93	4.38	Exon (AT1G64900.1/AT1G64900, exon 1 of 1)
Chr1	24128213	24128865	AT1G64950	-37	-35.7	3.6	Exon (AT1G64950.1/AT1G64950, exon 1 of 1)
Chr1	24129918	24130067	AT1G64960	-1.48	-0.988	6.23	Exon (AT1G64960.1/AT1G64960, exon 1 of 5)
Chr1	24133218	24134204	AT1G64960	-5.79	-5.06	6.62	3' UTR
Chr1	24147044	24148541	AT1G65000	-14.6	-13.6	6.81	5' UTR
Chr1	24149543	24154124	AT1G65010	-112	-110	8.6	3' UTR
Chr1	24156770	24157130	AT1G65030	-2.37	-1.81	2.33	5' UTR
Chr1	24157340	24158555	AT1G65030	-5.54	-4.82	3.45	3' UTR
Chr1	24180423	24180871	AT1G65080	-3.32	-2.7	13.2	3' UTR
Chr1	24227563	24228940	AT1G65220	-14.3	-13.3	2.09	3' UTR
Chr1	24230059	24230842	AT1G65230	-35.3	-34	2.41	3' UTR
Chr1	24235514	24235779	AT1G65250	-3.78	-3.13	14.8	3' UTR
Chr1	24237083	24240675	AT1G65260	-187	-185	2.75	3' UTR
Chr1	24241723	24242564	AT1G65270	-55.1	-53.7	13.2	5' UTR
Chr1	24243023	24244991	AT1G65270	-34.8	-33.5	19.2	3' UTR
Chr1	24245296	24246284	AT1G65280	-17	-16	3.65	5' UTR
Chr1	24246777	24248732	AT1G65280	-93	-91.3	14.5	3' UTR
Chr1	24251511	24251597	AT1G65295	-6.06	-5.32	2.88	5' UTR
Chr1	24251937	24252303	AT1G65295	-49.1	-47.7	2.62	3' UTR
[truncated: 18,453 more rows]

## Sheet: Col-0-0h_2_peak (rep.2)
Supplementary Data 1. m6A peaks in Col-0 seedlings under growth light conditions (rep. 2)
Chromosome	Start	End	Gene ID	lg.p	lg.fdr	Fold_enrichment	Peak position
Chr1	5633	5781	AT1G01010	-1.69	-1.2	7.42	3' UTR
Chr1	23714	24373	AT1G01040	-4.27	-3.62	2.97	Exon (AT1G01040.1/AT1G01040, exon 1 of 20)
Chr1	30206	31107	AT1G01040	-23	-21.9	5.54	3' UTR
Chr1	53916	54334	AT1G01110	-1.4	-0.94	4.08	Exon (AT1G01110.2/AT1G01110, exon 5 of 5)
Chr1	72339	74096	AT1G01160	-92	-90.2	5.56	5' UTR
Chr1	89423	89745	AT1G01210	-10.7	-9.82	3.01	3' UTR
Chr1	95058	95531	AT1G01220	-8.57	-7.78	3.79	Exon (AT1G01220.1/AT1G01220, exon 7 of 8)
Chr1	96939	97144	AT1G01225	-2.78	-2.21	3.06	Exon (AT1G01225.1/AT1G01225, exon 2 of 2)
Chr1	97456	99240	AT1G01230	-27.2	-26	4.56	5' UTR
Chr1	101058	101595	AT1G01240	-19.9	-18.9	3.98	Exon (AT1G01240.3/AT1G01240, exon 1 of 1)
Chr1	110369	110908	AT1G01260	-2.08	-1.56	2.08	Exon (AT1G01260.3/AT1G01260, exon 2 of 2)
Chr1	114650	116108	AT1G01290	-18.8	-17.8	3.8	3' UTR
Chr1	117003	117600	AT1G01300	-10.5	-9.66	5.49	5' UTR
Chr1	118495	118734	AT1G01300	-1.69	-1.2	1.67	3' UTR
Chr1	136735	138132	AT1G01350	-41.3	-39.9	7.55	3' UTR
Chr1	142000	142147	AT1G01360	-2.05	-1.53	5.94	5' UTR
Chr1	143944	145626	AT1G01370	-19.5	-18.4	5.29	3' UTR
Chr1	165462	166239	AT1G01450	-3.55	-2.93	11.9	Exon (AT1G01448.1/AT1G01448, exon 5 of 5)
Chr1	188374	189146	AT1G01510	-12.8	-11.9	4.71	Exon (AT1G01510.1/AT1G01510, exon 3 of 7)
Chr1	189638	190056	AT1G01510	-10.6	-9.77	3.81	3' UTR
Chr1	190596	192139	AT1G01520	-15.7	-14.7	3.27	Exon (AT1G01520.1/AT1G01520, exon 1 of 8)
Chr1	195780	198684	AT1G01540	-169	-167	7.93	5' UTR
Chr1	220931	221168	AT1G01600	-2.87	-2.29	2.28	3' UTR
Chr1	229508	230917	AT1G01630	-159	-156	5.28	3' UTR
Chr1	250749	252373	AT1G01690	-3.58	-2.96	2.41	3' UTR
Chr1	264800	266255	AT1G01710	-103	-102	12.4	3' UTR
Chr1	267405	267771	AT1G01710	-2.6	-2.04	4.45	3' UTR
Chr1	271621	272061	AT1G01730	-4.15	-3.51	8.9	3' UTR
Chr1	275484	276044	AT1G01750	-3.34	-2.74	11.9	5' UTR
Chr1	281061	282660	AT1G01770	-4.38	-3.73	9.65	3' UTR
Chr1	283161	284245	AT1G01780	-8.07	-7.29	3.71	3' UTR
Chr1	284846	285025	AT1G01790	-1.71	-1.22	1.38	Exon (AT1G01790.1/AT1G01790, exon 2 of 21)
Chr1	290227	291094	AT1G01790	-68.6	-67	10.4	3' UTR
Chr1	293728	295040	AT1G01800	-13.3	-12.4	3.12	3' UTR
Chr1	304153	304358	AT1G01840	-1.87	-1.37	2.72	3' UTR
Chr1	310316	310706	AT1G01900	-2.05	-1.53	8.16	5' UTR
Chr1	318362	319650	AT1G01920	-21.9	-20.8	21.5	3' UTR
Chr1	323027	324917	AT1G01940	-100	-98.6	7.38	5' UTR
Chr1	327548	330589	AT1G01950	-24	-22.9	5.65	3' UTR
Chr1	339238	340077	AT1G01970	-63.5	-61.9	6.7	3' UTR
Chr1	347028	347355	AT1G02000	-4.8	-4.13	4.95	Exon (AT1G02000.1/AT1G02000, exon 1 of 1)
Chr1	350080	350928	AT1G02010	-2.17	-1.64	2.29	Exon (AT1G02010.1/AT1G02010, exon 11 of 21)
Chr1	351065	352480	AT1G02010	-8.92	-8.12	5.19	3' UTR
Chr1	365718	365867	AT1G02065	-1.48	-0.94	6.68	Exon (AT1G02065.1/AT1G02065, exon 1 of 3)
Chr1	379534	379713	AT1G02080	-1.35	-0.897	2.52	Exon (AT1G02080.1/AT1G02080, exon 24 of 50)
Chr1	385976	386817	AT1G02080	-15.4	-14.4	3.51	3' UTR
Chr1	390537	392816	AT1G02100	-44.6	-43.2	7.04	3' UTR
Chr1	392950	393572	AT1G02110	-3.1	-2.51	2.13	Exon (AT1G02110.1/AT1G02110, exon 1 of 4)
Chr1	394757	395528	AT1G02110	-21.9	-20.8	11.1	3' UTR
Chr1	397958	399897	AT1G02120	-99.6	-97.8	7.42	3' UTR
Chr1	407088	408619	AT1G02145	-41.3	-40	7.94	3' UTR
Chr1	410074	410522	AT1G02150	-41.3	-40	2.82	3' UTR
Chr1	410748	411597	AT1G02160	-12.5	-11.6	2.31	5' UTR
Chr1	411809	412254	AT1G02170	-5.21	-4.52	3.4	5' UTR
Chr1	412903	413554	AT1G02170	-5.06	-4.38	5.44	3' UTR
Chr1	419302	420548	AT1G02205	-9.39	-8.57	3.3	5' UTR
Chr1	421091	422289	AT1G02205	-6.92	-6.18	2.04	3' UTR
Chr1	454443	455254	AT1G02300	-5.5	-4.8	3.84	Exon (AT1G02300.1/AT1G02300, exon 6 of 10)
Chr1	457246	458104	AT1G02305	-26.9	-25.8	3.14	3' UTR
Chr1	477118	478971	AT1G02380	-8.66	-7.86	7.42	5' UTR
Chr1	491613	492926	AT1G02410	-84	-82.3	7.42	3' UTR
Chr1	519936	520437	AT1G02500	-85	-83.2	2.97	3' UTR
Chr1	538657	540109	AT1G02560	-122	-120	6.31	3' UTR
Chr1	579683	580269	AT1G02670	-1.69	-1.2	7.42	Exon (AT1G02670.1/AT1G02670, exon 13 of 16)
Chr1	581095	582281	AT1G02680	-94.8	-93	13.4	3' UTR
Chr1	586712	587189	AT1G02690	-6.16	-5.44	2.75	3' UTR
Chr1	591944	592477	AT1G02720	-4.38	-3.73	7.05	5' UTR
Chr1	592920	594177	AT1G02720	-7.7	-6.93	10.6	3' UTR
Chr1	603104	604292	AT1G02750	-3.79	-3.16	2.47	3' UTR
Chr1	626770	626914	AT1G02840	-1.81	-1.31	1.55	5' UTR
Chr1	627865	629819	AT1G02840	-26.6	-25.4	2.6	3' UTR
Chr1	632137	632934	AT1G02850	-3.67	-3.05	2.85	Exon (AT1G02850.1/AT1G02850, exon 9 of 13)
Chr1	702574	703864	AT1G03030	-24.5	-23.4	7.23	3' UTR
Chr1	740460	741058	AT1G03090	-1.38	-0.922	2.13	Exon (AT1G03090.1/AT1G03090, exon 3 of 15)
Chr1	742851	744184	AT1G03090	-7.89	-7.12	20	3' UTR
Chr1	751550	751963	AT1G03110	-2.21	-1.67	2.47	3' UTR
Chr1	756414	758612	AT1G03150	-75.3	-73.7	4.43	5' UTR
Chr1	764761	766158	AT1G03160	-13.6	-12.7	3.63	3' UTR
Chr1	774100	775344	AT1G03180	-7.23	-6.47	26	3' UTR
Chr1	778825	780032	AT1G03190	-8.08	-7.3	26.7	3' UTR
Chr1	787122	787422	AT1G03220	-2.06	-1.54	2.41	5' UTR
Chr1	801397	802376	AT1G03270	-5.39	-4.7	5.01	Exon (AT1G03270.1/AT1G03270, exon 9 of 13)
Chr1	803866	807036	AT1G03280	-107	-105	15.2	3' UTR
Chr1	808917	810868	AT1G03290	-9.13	-8.32	3.86	3' UTR
Chr1	816212	816749	AT1G03310	-15	-14	2.85	3' UTR
Chr1	817085	817537	AT1G03320	-3.4	-2.79	13.4	Exon (AT1G03320.1/AT1G03320, exon 1 of 2)
Chr1	820475	821052	AT1G03340	-2.32	-1.78	9.65	Exon (AT1G03340.1/AT1G03340, exon 3 of 5)
Chr1	828562	830353	AT1G03365	-29.7	-28.4	13.4	3' UTR
Chr1	833893	835271	AT1G03370	-10.1	-9.31	5.85	3' UTR
Chr1	839155	840940	AT1G03380	-39.3	-37.9	10.3	3' UTR
Chr1	846664	846843	AT1G03420.1	-4.32	-3.67	6.43	5' UTR
Chr1	847261	847411	AT1G03410	-1.51	-1.04	1.32	5' UTR
Chr1	848195	849500	AT1G03430	-26.1	-24.9	8.9	3' UTR
Chr1	853110	853377	AT1G03440	-3.86	-3.23	2.13	Exon (AT1G03440.1/AT1G03440, exon 1 of 1)
Chr1	873214	874074	AT1G03495	-6.48	-5.75	5.19	5' UTR
Chr1	884981	885491	AT1G03540	-2.1	-1.58	8.9	Exon (AT1G03540.1/AT1G03540, exon 1 of 1)
Chr1	900887	901306	AT1G03610	-2.6	-2.04	9.65	5' UTR
Chr1	902644	902973	AT1G03610	-6.98	-6.23	2.74	3' UTR
Chr1	909317	909376	AT1G03630	-2.8	-2.23	1.7	3' UTR
Chr1	919606	920507	AT1G03687	-45.9	-44.5	7.4	3' UTR
Chr1	934018	934316	AT1G03740	-2.78	-2.21	5.19	5' UTR
Chr1	935291	937043	AT1G03740	-16.3	-15.4	8.9	3' UTR
Chr1	939389	939597	AT1G03750	-1.69	-1.2	7.42	Exon (AT1G03750.1/AT1G03750, exon 3 of 7)
Chr1	940298	941162	AT1G03750	-2.17	-1.64	3.71	3' UTR
Chr1	944661	947453	AT1G03770	-4.73	-4.06	17.8	5' UTR
Chr1	991558	993118	AT1G03900	-100	-98.3	4.35	3' UTR
Chr1	994577	995784	AT1G03905	-10.1	-9.24	11.9	3' UTR
Chr1	996115	1000437	AT1G03910	-69.8	-68.2	8.95	5' UTR
Chr1	1002834	1004204	AT1G03920	-2.1	-1.58	8.9	Exon (AT1G03920.1/AT1G03920, exon 5 of 12)
Chr1	1007337	1008340	AT1G03930	-147	-145	8.12	3' UTR
Chr1	1014134	1014629	AT1G03960	-2.32	-1.78	9.65	5' UTR
Chr1	1017335	1017899	AT1G03960	-13.7	-12.8	21.5	3' UTR
Chr1	1018453	1019247	AT1G03970	-17	-16	4.3	3' UTR
Chr1	1024877	1025057	AT1G03990	-1.69	-1.2	7.42	Exon (AT1G03990.1/AT1G03990, exon 1 of 3)
Chr1	1039573	1040194	AT1G04020	-8.82	-8.02	4.11	3' UTR
Chr1	1041215	1041989	AT1G04030	-2.74	-2.17	11.1	Exon (AT1G04030.1/AT1G04030, exon 3 of 5)
Chr1	1055522	1056000	AT1G04080	-10.9	-10	2.23	Exon (AT1G04080.3/AT1G04080, exon 12 of 15)
Chr1	1056060	1056827	AT1G04080	-53.3	-51.8	12.2	3' UTR
Chr1	1074062	1075568	AT1G04130	-14	-13.1	6.31	3' UTR
Chr1	1089255	1090672	AT1G04160	-1.58	-1.11	4.45	Exon (AT1G04160.1/AT1G04160, exon 10 of 38)
Chr1	1092000	1093141	AT1G04160	-1.93	-1.42	2.16	Exon (AT1G04160.1/AT1G04160, exon 21 of 38)
Chr1	1095127	1096146	AT1G04160	-7.86	-7.09	8.35	Exon (AT1G04160.1/AT1G04160, exon 33 of 38)
Chr1	1099199	1099898	AT1G04170	-32.4	-31.2	3.56	3' UTR
Chr1	1112590	1114018	AT1G04200	-20	-18.9	4.47	3' UTR
Chr1	1119057	1119739	AT1G04210	-46.3	-44.9	9.06	3' UTR
Chr1	1126113	1127929	AT1G04230	-3.21	-2.61	3.83	3' UTR
Chr1	1147781	1148013	AT1G04295	-9.08	-8.27	1.81	Exon (AT1G04295.1/AT1G04295, exon 1 of 2)
Chr1	1166356	1166768	AT1G04350	-19.2	-18.1	3.03	3' UTR
Chr1	1191845	1192485	AT1G04420	-6.02	-5.3	1.36	Exon (AT1G04420.1/AT1G04420, exon 1 of 8)
Chr1	1192984	1193884	AT1G04420	-353	-Inf	5.95	3' UTR
Chr1	1194272	1196889	AT1G04425	-3.65	-3.03	2.04	Exon (AT1G04425.1/AT1G04425, exon 1 of 3)
Chr1	1200802	1201497	AT1G04430	-44.4	-43	4.45	3' UTR
Chr1	1204424	1205803	AT1G04440	-24.5	-23.3	4.37	3' UTR
Chr1	1217143	1217261	AT1G04480	-3.46	-2.85	1.1	3' UTR
Chr1	1229778	1230827	AT1G04510	-132	-130	13.6	3' UTR
Chr1	1231578	1232019	AT1G04520	-35.6	-34.3	11.9	5' UTR
Chr1	1232822	1234032	AT1G04520	-9.52	-8.69	5.94	3' UTR
Chr1	1242793	1244156	AT1G04555	-16	-15	4.7	3' UTR
Chr1	1314884	1315750	AT1G04690	-24.7	-23.6	3.6	3' UTR
Chr1	1320307	1320799	AT1G04700	-3.03	-2.45	4.64	3' UTR
Chr1	1322868	1324782	AT1G04710	-71.8	-70.2	6.68	3' UTR
Chr1	1335776	1336070	AT1G04760	-4.59	-3.93	17.1	Exon (AT1G04760.1/AT1G04760, exon 4 of 5)
Chr1	1345840	1347009	AT1G04790	-8.24	-7.45	4.3	Exon (AT1G04790.1/AT1G04790, exon 2 of 9)
Chr1	1347710	1348451	AT1G04790	-15	-14	5.24	3' UTR
Chr1	1354372	1355382	AT1G04810	-21.6	-20.5	4.36	3' UTR
Chr1	1386335	1387895	AT1G04900	-6.76	-6.02	4.3	3' UTR
Chr1	1400176	1401064	AT1G04945	-86.9	-85.1	4.32	5' UTR
Chr1	1402459	1402993	AT1G04945	-2.33	-1.78	8.9	3' UTR
Chr1	1400172	1400770	AT1G04940	-121	-119	10.2	3' UTR
Chr1	1412497	1413627	AT1G04970	-10.9	-10	3.33	3' UTR
Chr1	1465141	1465622	AT1G05090	-3.22	-2.62	6.68	Exon (AT1G05090.1/AT1G05090, exon 3 of 4)
Chr1	1470319	1470615	AT1G05100	-1.82	-1.32	3.46	Exon (AT1G05100.1/AT1G05100, exon 1 of 1)
Chr1	1470674	1470851	AT1G05100	-1.69	-1.2	7.42	3' UTR
Chr1	1482548	1482903	AT1G05140	-21.9	-20.8	3.71	5' UTR
Chr1	1483494	1484056	AT1G05140	-15.6	-14.7	2.14	3' UTR
Chr1	1508432	1509122	AT1G05200	-43.8	-42.4	7.31	3' UTR
Chr1	1511417	1511653	AT1G05210	-1.63	-1.15	1.68	3' UTR
Chr1	1553603	1555017	AT1G05320	-1.94	-1.43	5.19	5' UTR
Chr1	1555254	1557733	AT1G05320	-14.7	-13.8	11.9	3' UTR
Chr1	1566684	1567376	AT1G05360	-7.71	-6.94	15.6	3' UTR
Chr1	1577355	1578674	AT1G05380	-7.53	-6.76	4.9	Exon (AT1G05380.1/AT1G05380, exon 2 of 8)
Chr1	1581895	1582614	AT1G05380	-25.3	-24.1	11.4	3' UTR
Chr1	1627931	1629224	AT1G05500	-55.1	-53.6	4.3	3' UTR
Chr1	1645875	1646863	AT1G05562	-26.8	-25.6	2.9	Exon (AT1G05562.1/AT1G05562, exon 1 of 1)
Chr1	1669350	1670087	AT1G05590	-5.21	-4.52	3.71	5' UTR
Chr1	1670959	1671876	AT1G05590	-50.4	-48.9	14.1	3' UTR
Chr1	1680635	1681710	AT1G05620	-12	-11.1	5.19	3' UTR
Chr1	1682438	1682677	AT1G05630	-2.05	-1.53	4.2	5' UTR
Chr1	1684532	1685338	AT1G05630	-2.15	-1.62	7.42	Exon (AT1G05630.1/AT1G05630, exon 3 of 10)
Chr1	1685428	1685753	AT1G05630	-2.74	-2.17	11.1	Exon (AT1G05630.1/AT1G05630, exon 6 of 10)
Chr1	1686167	1686825	AT1G05630	-1.63	-1.15	2.44	Exon (AT1G05630.1/AT1G05630, exon 8 of 10)
Chr1	1686885	1687363	AT1G05630	-5.81	-5.1	6.12	3' UTR
Chr1	1708767	1709347	AT1G05690	-8.41	-7.62	3.6	3' UTR
Chr1	1716458	1717276	AT1G05710	-19.6	-18.5	11.4	3' UTR
Chr1	1719201	1720303	AT1G05730	-2.48	-1.93	2.88	3' UTR
Chr1	1726753	1728404	AT1G05780	-12.2	-11.3	4.22	5' UTR
Chr1	1731672	1732596	AT1G05785	-2.2	-1.67	1.98	3' UTR
Chr1	1735990	1737459	AT1G05790	-19.2	-18.1	9.27	3' UTR
Chr1	1745129	1745307	AT1G05805	-1.33	-0.874	1.73	Exon (AT1G05805.1/AT1G05805, exon 1 of 6)
Chr1	1746813	1747545	AT1G05805	-5.93	-5.22	3.55	3' UTR
Chr1	1749042	1749460	AT1G05810	-24.9	-23.8	4.51	3' UTR
Chr1	1752702	1753960	AT1G05820	-6.53	-5.8	23	3' UTR
Chr1	1754813	1754933	AT1G05830	-1.43	-0.961	1.78	Exon (AT1G05830.1/AT1G05830, exon 1 of 26)
Chr1	1755771	1757800	AT1G05830	-5.68	-4.97	3.71	Exon (AT1G05830.1/AT1G05830, exon 4 of 26)
Chr1	1758944	1761787	AT1G05830	-17.5	-16.5	6.96	3' UTR
Chr1	1769631	1771115	AT1G05860	-23.1	-22	12.5	3' UTR
Chr1	1781176	1784529	AT1G05890	-49.6	-48.1	8.31	3' UTR
Chr1	1786856	1789676	AT1G05900	-43	-41.6	7.82	5' UTR
Chr1	1790224	1790810	AT1G05910	-1.4	-0.94	4.45	5' UTR
Chr1	1790930	1791978	AT1G05910	-14.7	-13.8	7.14	Exon (AT1G05910.1/AT1G05910, exon 2 of 11)
Chr1	1795819	1796647	AT1G05910	-7.66	-6.9	5.01	3' UTR
Chr1	1821300	1821918	AT1G06000	-33.9	-32.7	2.95	5' UTR
Chr1	1823537	1823968	AT1G06010	-18.6	-17.6	3.69	3' UTR
Chr1	1833680	1834714	AT1G06060	-4.72	-4.05	3.46	3' UTR
Chr1	1889555	1891011	AT1G06180	-35.5	-34.2	3.91	Exon (AT1G06180.1/AT1G06180, exon 1 of 3)
Chr1	1897727	1899208	AT1G06210	-64.7	-63.1	11.1	3' UTR
Chr1	1901824	1901973	AT1G06220	-1.31	-0.862	1.65	Exon (AT1G06220.1/AT1G06220, exon 4 of 11)
Chr1	1902092	1902538	AT1G06220	-3.83	-3.2	2.36	Exon (AT1G06220.1/AT1G06220, exon 4 of 11)
Chr1	1903558	1904873	AT1G06220	-29.9	-28.7	5.19	3' UTR
Chr1	1907579	1907818	AT1G06230	-2.82	-2.25	2.44	5' UTR
Chr1	1908296	1910848	AT1G06230	-62.4	-60.9	11.9	3' UTR
Chr1	1912489	1913115	AT1G06240	-15.4	-14.4	5.19	3' UTR
Chr1	1925027	1926189	AT1G06290	-26.7	-25.6	4.02	3' UTR
Chr1	1945332	1945541	AT1G06380	-1.44	-0.973	1.96	Exon (AT1G06380.1/AT1G06380, exon 1 of 1)
Chr1	1949359	1950800	AT1G06390	-87.7	-85.9	9.39	3' UTR
Chr1	1956470	1956708	AT1G06410	-5.51	-4.82	2.05	Exon (AT1G06410.1/AT1G06410, exon 2 of 5)
Chr1	1957876	1958726	AT1G06410	-125	-123	9.65	3' UTR
Chr1	1958952	1959567	AT1G06420	-2.75	-2.18	3.22	5' UTR
Chr1	1972055	1973767	AT1G06470	-58	-56.5	24.5	3' UTR
Chr1	1985703	1986023	AT1G06490	-1.48	-0.718	6.68	Exon (AT1G06490.1/AT1G06490, exon 31 of 42)
Chr1	1989745	1990730	AT1G06500	-14	-13	3.63	5' UTR
Chr1	1992817	1993811	AT1G06510	-33.4	-32.2	5.83	3' UTR
Chr1	2001594	2002596	AT1G06530	-81.6	-79.9	3.4	5' UTR
Chr1	2009532	2010224	AT1G06560	-1.66	-1.18	3.15	Exon (AT1G06560.1/AT1G06560, exon 5 of 12)
Chr1	2026627	2027154	AT1G06620	-1.4	-0.94	4.45	3' UTR
Chr1	2031239	2031388	AT1G06630	-1.66	-1.17	2.6	3' UTR
Chr1	2033337	2033663	AT1G06640	-4.17	-3.53	1.85	3' UTR
Chr1	2033811	2034018	AT1G06640	-2.94	-2.36	7.42	3' UTR
Chr1	2035054	2035626	AT1G06645	-12.8	-11.9	3.51	3' UTR
Chr1	2036430	2037366	AT1G06650	-86.2	-84.4	4.38	3' UTR
Chr1	2040883	2041375	AT1G06670	-1.94	-1.43	2.11	Exon (AT1G06670.1/AT1G06670, exon 2 of 14)
Chr1	2043898	2044346	AT1G06670	-2.73	-2.16	2.97	Exon (AT1G06670.1/AT1G06670, exon 12 of 14)
Chr1	2045463	2047612	AT1G06670	-40.4	-39	17.1	3' UTR
Chr1	2047825	2047884	AT1G06680	-29.8	-28.6	2.99	5' UTR
Chr1	2067529	2067976	AT1G06730	-1.65	-1.16	2.23	5' UTR
Chr1	2069671	2070416	AT1G06730	-12.8	-11.9	6.06	3' UTR
Chr1	2073029	2073416	AT1G06740.1	-3.18	-2.58	12.6	5' UTR
Chr1	2073039	2073729	AT1G06750	-2.94	-2.36	7.05	5' UTR
Chr1	2085233	2085752	AT1G06780	-1.35	-0.897	2.52	Exon (AT1G06780.2/AT1G06780, exon 7 of 9)
Chr1	2085900	2087101	AT1G06780	-3.9	-3.27	5.94	3' UTR
Chr1	2088375	2089786	AT1G06790	-32.2	-31	9.02	3' UTR
Chr1	2105048	2105783	AT1G06850	-3.72	-3.1	5.94	5' UTR
Chr1	2106302	2106511	AT1G06850	-1.4	-0.938	2.06	3' UTR
Chr1	2110361	2110986	AT1G06870	-24.1	-23	6.34	3' UTR
Chr1	2121201	2121650	AT1G06910	-2.2	-1.67	2.86	Exon (AT1G06910.1/AT1G06910, exon 1 of 6)
Chr1	2121816	2123748	AT1G06910	-15.7	-14.7	6.04	3' UTR
Chr1	2135880	2137732	AT1G06960	-51.1	-49.7	7.25	5' UTR
Chr1	2153494	2155269	AT1G07010	-133	-131	3.25	3' UTR
Chr1	2168564	2169851	AT1G07070	-19.8	-18.7	2.34	5' UTR
Chr1	2170712	2172135	AT1G07080	-171	-168	14.1	3' UTR
Chr1	2185134	2186240	AT1G07119	-1.48	-0.784	6.68	Exon (AT1G07119.1/AT1G07119, exon 3 of 5)
Chr1	2188344	2188673	AT1G07128	-2.6	-2.03	4.95	3' UTR
Chr1	2200152	2200437	AT1G07170	-2.46	-1.91	2.37	5' UTR
Chr1	2200710	2201207	AT1G07170	-34.2	-32.9	4.62	3' UTR
Chr1	2206355	2206696	AT1G07180	-4.27	-3.62	1.18	Exon (AT1G07180.1/AT1G07180, exon 7 of 8)
Chr1	2206755	2206815	AT1G07180	-2.02	-1.5	1.14	3' UTR
Chr1	2206874	2206934	AT1G07180	-1.43	-0.969	1.68	3' UTR
Chr1	2215552	2216982	AT1G07210	-57.8	-56.3	5.19	3' UTR
Chr1	2223810	2224318	AT1G07240	-3.06	-2.48	1.99	5' UTR
Chr1	2225004	2225452	AT1G07240	-2.78	-2.21	4.45	3' UTR
Chr1	2225900	2226317	AT1G07250	-20.2	-19.1	5.09	5' UTR
Chr1	2239616	2241158	AT1G07280	-27.2	-26	2.71	3' UTR
Chr1	2249133	2250078	AT1G07320	-331	-Inf	2.38	5' UTR
Chr1	2250234	2250529	AT1G07320	-11.4	-10.5	1.66	3' UTR
Chr1	2264029	2264551	AT1G07370	-8.33	-7.55	2.84	3' UTR
Chr1	2274520	2274820	AT1G07390	-1.89	-1.39	8.16	3' UTR
Chr1	2275059	2275438	AT1G07400	-2.87	-2.29	2.5	5' UTR
Chr1	2276835	2277154	AT1G07410	-3.4	-2.79	6.31	Exon (AT1G07410.1/AT1G07410, exon 3 of 3)
Chr1	2279625	2280268	AT1G07420	-10.6	-9.72	3.44	3' UTR
Chr1	2292172	2294588	AT1G07470	-32.5	-31.2	11.4	3' UTR
Chr1	2306823	2307519	AT1G07510	-1.63	-1.14	2.08	Exon (AT1G07510.1/AT1G07510, exon 5 of 8)
Chr1	2307846	2309514	AT1G07510	-18	-16.9	5.8	3' UTR
Chr1	2368837	2368897	AT1G07660	-1.77	-1.27	1.64	5' UTR
Chr1	2379647	2379824	AT1G07700	-6.15	-5.43	2.34	5' UTR
Chr1	2380150	2380327	AT1G07700	-3.14	-2.55	1.46	5' UTR
Chr1	2380564	2381362	AT1G07700	-113	-111	10.6	3' UTR
Chr1	2385564	2386092	AT1G07705	-31.9	-30.6	10	3' UTR
Chr1	2412980	2413300	AT1G07790	-13.5	-12.6	1.65	5' UTR
Chr1	2420368	2420757	AT1G07810	-3.9	-3.27	3.96	3' UTR
Chr1	2422950	2423655	AT1G07830	-16.8	-15.9	2.88	3' UTR
Chr1	2424895	2426676	AT1G07840	-77.4	-75.7	8.31	3' UTR
Chr1	2442852	2443546	AT1G07900	-1.7	-1.21	3.71	Exon (AT1G07900.1/AT1G07900, exon 1 of 2)
Chr1	2449488	2450212	AT1G07910	-1.48	-0.94	6.68	Exon (AT1G07910.1/AT1G07910, exon 11 of 27)
Chr1	2453495	2454555	AT1G07910	-2.19	-1.66	6.68	3' UTR
Chr1	2456638	2456786	AT1G07920	-1.55	-1.08	1.13	Exon (AT1G07920.1/AT1G07920, exon 3 of 3)
Chr1	2456846	2457321	AT1G07920	-11.8	-11	1.63	3' UTR
Chr1	2460168	2460790	AT1G07930	-28	-26.8	4.86	3' UTR
Chr1	2467161	2467310	AT1G07960	-2.16	-1.63	3.71	5' UTR
Chr1	2467638	2469154	AT1G07960	-60.6	-59.1	4.1	5' UTR
Chr1	2475405	2475751	AT1G07985	-2.51	-1.95	3.07	5' UTR
Chr1	2480263	2483138	AT1G07990	-40.7	-39.3	6.47	3' UTR
Chr1	2535328	2535533	AT1G08110	-6.51	-5.78	3.48	5' UTR
Chr1	2535651	2537931	AT1G08110	-177	-174	3.96	5' UTR
Chr1	2567505	2568191	AT1G08190	-5.65	-4.95	1.69	5' UTR
Chr1	2571295	2573393	AT1G08190	-125	-123	16.9	3' UTR
Chr1	2599889	2600367	AT1G08260	-2.16	-1.63	3.71	Exon (AT1G08260.1/AT1G08260, exon 28 of 49)
Chr1	2605609	2606892	AT1G08260	-18.5	-17.5	7.02	3' UTR
Chr1	2616785	2618650	AT1G08310	-4.81	-4.14	10.4	5' UTR
Chr1	2637140	2637856	AT1G08360	-79	-77.3	1.83	3' UTR
Chr1	2639021	2640554	AT1G08370	-34.2	-33	9.41	3' UTR
Chr1	2642437	2643285	AT1G08390	-32.1	-30.9	6.68	3' UTR
Chr1	2648521	2649349	AT1G08410	-17.4	-16.4	6.07	3' UTR
Chr1	2656070	2657120	AT1G08420	-25.7	-24.5	7.5	3' UTR
Chr1	2673255	2674628	AT1G08460	-6.34	-5.62	2.79	3' UTR
Chr1	2678195	2679781	AT1G08465	-12.7	-11.8	4.06	3' UTR
Chr1	2684497	2685621	AT1G08480	-109	-107	7.6	3' UTR
Chr1	2697509	2699562	AT1G08520	-95.1	-93.2	3.74	Exon (AT1G08520.1/AT1G08520, exon 4 of 15)
Chr1	2700280	2700959	AT1G08520	-44.6	-43.2	3.41	3' UTR
Chr1	2701578	2703091	AT1G08530	-43.5	-42.1	8.39	3' UTR
Chr1	2703336	2704114	AT1G08540	-2.26	-1.72	1.66	5' UTR
Chr1	2704585	2706845	AT1G08540	-310	-307	9.53	3' UTR
Chr1	2708642	2709531	AT1G08550	-127	-125	8.9	3' UTR
Chr1	2723824	2725523	AT1G08600	-12.5	-11.6	13.2	5' UTR
Chr1	2725876	2727672	AT1G08600	-2.33	-1.79	2.78	Exon (AT1G08600.1/AT1G08600, exon 9 of 28)
Chr1	2730105	2730836	AT1G08600	-2.43	-1.88	3.56	Exon (AT1G08600.1/AT1G08600, exon 18 of 28)
Chr1	2731248	2733613	AT1G08600	-17.5	-16.5	14.8	3' UTR
Chr1	2738562	2738957	AT1G08620	-1.63	-1.15	2.6	Exon (AT1G08620.2/AT1G08620, exon 6 of 13)
Chr1	2742050	2743728	AT1G08620	-20.9	-19.8	8.82	3' UTR
Chr1	2752154	2752481	AT1G08650	-7.72	-6.95	2.55	5' UTR
Chr1	2762882	2764461	AT1G08680	-2.23	-1.7	3.09	Exon (AT1G08680.4/AT1G08680, exon 1 of 13)
Chr1	2766730	2768639	AT1G08680	-8.85	-8.05	6.68	3' UTR
Chr1	2772106	2772955	AT1G08710	-18.2	-17.1	5.19	Exon (AT1G08710.2/AT1G08710, exon 2 of 4)
Chr1	2775877	2776445	AT1G08720	-1.78	-1.28	2.72	Exon (AT1G08720.1/AT1G08720, exon 4 of 13)
Chr1	2778028	2779267	AT1G08720	-3.49	-2.88	2.62	3' UTR
Chr1	2787916	2788387	AT1G08730	-1.89	-1.39	8.16	3' UTR
Chr1	2803081	2804537	AT1G08750	-19.8	-18.8	13.7	3' UTR
Chr1	2807036	2807935	AT1G08760	-4.52	-3.86	3.44	Exon (AT1G08760.1/AT1G08760, exon 2 of 4)
Chr1	2808054	2808591	AT1G08760	-12.5	-11.6	8.9	3' UTR
Chr1	2827090	2827148	AT1G08830	-5.2	-4.51	1.26	5' UTR
Chr1	2828125	2829315	AT1G08830	-199	-197	2.54	3' UTR
Chr1	2839146	2840994	AT1G08845	-16.7	-15.7	5	5' UTR
Chr1	2851320	2852121	AT1G08890	-3.4	-2.79	13.4	3' UTR
Chr1	2854980	2855690	AT1G08900	-11.5	-10.6	4.19	3' UTR
Chr1	2857481	2858116	AT1G08910	-1.48	-0.718	6.68	Exon (AT1G08910.1/AT1G08910, exon 8 of 17)
Chr1	2859209	2860990	AT1G08910	-4.84	-4.17	2.97	3' UTR
Chr1	2870057	2870567	AT1G08920	-3.46	-2.85	2.9	3' UTR
Chr1	2876423	2877140	AT1G08930	-5.35	-4.66	3.15	3' UTR
Chr1	2879672	2880088	AT1G08960	-3.29	-2.69	5.56	5' UTR
Chr1	2881785	2882172	AT1G08960	-3.4	-2.79	13.4	3' UTR
Chr1	2882524	2882853	AT1G08970	-50.7	-49.3	5.79	5' UTR
Chr1	2883092	2883391	AT1G08970	-12.3	-11.5	2.47	5' UTR
Chr1	2883541	2884307	AT1G08970	-27.1	-26	3.41	3' UTR
Chr1	2885640	2885946	AT1G08980	-1.3	-0.851	1.37	Exon (AT1G08980.1/AT1G08980, exon 6 of 9)
Chr1	2894071	2895152	AT1G09000	-3.94	-3.31	9.65	3' UTR
Chr1	2914209	2915012	AT1G09040	-3.96	-3.33	14.8	Exon (AT1G09040.1/AT1G09040, exon 3 of 3)
Chr1	2920530	2920889	AT1G09050	-1.55	-1.08	2.04	3' UTR
Chr1	2927703	2927762	AT1G09070	-4.04	-3.4	1.4	5' UTR
Chr1	2947220	2949159	AT1G09150	-12.3	-11.4	2.74	3' UTR
Chr1	2984881	2985416	AT1G09240	-19.8	-18.7	9.5	5' UTR
Chr1	2989556	2989912	AT1G09250	-9.11	-8.3	1.64	Exon (AT1G09250.1/AT1G09250, exon 1 of 1)
Chr1	2996903	2998222	AT1G09270	-39.5	-38.2	8.16	3' UTR
Chr1	3003495	3003795	AT1G09290	-4.16	-3.51	4.45	5' UTR
Chr1	3006670	3008213	AT1G09300	-5.93	-5.22	4.45	3' UTR
Chr1	3009055	3009468	AT1G09310	-651	-Inf	3.12	5' UTR
Chr1	3017938	3018234	AT1G09340	-109	-107	2.5	3' UTR
Chr1	3032764	3033582	AT1G09390	-35.7	-34.4	12.4	3' UTR
Chr1	3038631	3039058	AT1G09421	-4.72	-4.05	4.45	3' UTR
Chr1	3043606	3045372	AT1G09430	-112	-110	8.9	3' UTR
Chr1	3052017	3052992	AT1G09450	-6.84	-6.09	5.41	3' UTR
Chr1	3053930	3054224	AT1G09460	-1.58	-1.11	5.19	Exon (AT1G09460.1/AT1G09460, exon 1 of 3)
Chr1	3060180	3060601	AT1G09480	-1.95	-1.44	3.34	Exon (AT1G09480.1/AT1G09480, exon 5 of 6)
Chr1	3065302	3065907	AT1G09490	-12.8	-11.9	2.25	3' UTR
Chr1	3076641	3077183	AT1G09530	-1.69	-1.2	7.42	5' UTR
Chr1	3077689	3078134	AT1G09530	-1.93	-1.42	2.97	Exon (AT1G09530.1/AT1G09530, exon 3 of 7)
Chr1	3078901	3079420	AT1G09530	-2.49	-1.94	2.04	3' UTR
Chr1	3093839	3094335	AT1G09560	-4.11	-3.47	1.71	5' UTR
Chr1	3104707	3106260	AT1G09580	-17.3	-16.3	4.14	3' UTR
Chr1	3106531	3107772	AT1G09590	-245	-243	3.35	5' UTR
Chr1	3110959	3111288	AT1G09600	-2.54	-1.98	7.42	Exon (AT1G09600.1/AT1G09600, exon 6 of 7)
Chr1	3119908	3119968	AT1G09640	-3.58	-2.96	2.07	5' UTR
Chr1	3120502	3121487	AT1G09640	-8.48	-7.69	1.46	Exon (AT1G09640.1/AT1G09640, exon 3 of 8)
Chr1	3121898	3122496	AT1G09640	-142	-140	3.15	3' UTR
Chr1	3123187	3124549	AT1G09645	-24.6	-23.5	3.06	3' UTR
Chr1	3143954	3144340	AT1G09710	-2.33	-1.79	2.78	3' UTR
Chr1	3154971	3156275	AT1G09740	-14.9	-13.9	4.31	3' UTR
Chr1	3157501	3158423	AT1G09750	-36.9	-35.6	5.09	5' UTR
Chr1	3158702	3159148	AT1G09750	-11.9	-11	2.93	3' UTR
Chr1	3162110	3163453	AT1G09770	-36.4	-35.1	6.73	Exon (AT1G09770.1/AT1G09770, exon 1 of 4)
Chr1	3163782	3165360	AT1G09770	-81.2	-79.5	6.92	3' UTR
Chr1	3172108	3173463	AT1G09794	-47.5	-46	16.6	5' UTR
Chr1	3174714	3175772	AT1G09795	-6.37	-5.65	1.83	Exon (AT1G09795.1/AT1G09795, exon 3 of 11)
Chr1	3175948	3176910	AT1G09795	-48.9	-47.4	4.22	3' UTR
Chr1	3203086	3204120	AT1G09850	-44.9	-43.5	11.9	3' UTR
Chr1	3206691	3208598	AT1G09870	-51.2	-49.7	10.8	3' UTR
Chr1	3219749	3219929	AT1G09900	-2.12	-1.59	1.84	Exon (AT1G09900.1/AT1G09900, exon 1 of 1)
Chr1	3246215	3247200	AT1G09960	-10.6	-9.76	13.7	3' UTR
Chr1	3254236	3254474	AT1G09970	-1.64	-1.15	2.32	Exon (AT1G09970.1/AT1G09970, exon 1 of 2)
Chr1	3254742	3255544	AT1G09970	-32.8	-31.6	5.94	3' UTR
Chr1	3273855	3273973	AT1G10030	-2.07	-1.55	2.82	5' UTR
Chr1	3275259	3275600	AT1G10030	-4.34	-3.69	1.64	Exon (AT1G10030.1/AT1G10030, exon 2 of 3)
Chr1	3275689	3275837	AT1G10030	-1.77	-1.28	2.01	3' UTR
Chr1	3282525	3283392	AT1G10050	-2.6	-2.03	5.56	Exon (AT1G10050.1/AT1G10050, exon 8 of 8)
Chr1	3286173	3286957	AT1G10060	-3.7	-3.08	2.3	3' UTR
Chr1	3290234	3290471	AT1G10070	-1.58	-1.11	4.45	3' UTR
Chr1	3321106	3322153	AT1G10130	-25.7	-24.5	5.68	3' UTR
Chr1	3327435	3327614	AT1G10150	-3.85	-3.22	4.45	3' UTR
Chr1	3373695	3375527	AT1G10290	-4.33	-3.68	2.41	Exon (AT1G10290.1/AT1G10290, exon 10 of 22)
Chr1	3375763	3377403	AT1G10290	-58.1	-56.5	11.6	3' UTR
Chr1	3400606	3401046	AT1G10380	-2.26	-1.72	2.45	5' UTR
Chr1	3435690	3436207	AT1G10450	-2.04	-1.52	2.39	Exon (AT1G10450.1/AT1G10450, exon 12 of 20)
Chr1	3436911	3438281	AT1G10450	-16.2	-15.2	9.96	3' UTR
Chr1	3458332	3460471	AT1G10490	-45.9	-44.5	9.56	3' UTR
Chr1	3462564	3463265	AT1G10510	-4.95	-4.28	2.17	Exon (AT1G10510.1/AT1G10510, exon 3 of 18)
Chr1	3464288	3465786	AT1G10510	-39.8	-38.5	5.94	3' UTR
Chr1	3465994	3466760	AT1G10520	-1.69	-1.2	7.42	Exon (AT1G10520.1/AT1G10520, exon 1 of 14)
Chr1	3468810	3469248	AT1G10520	-1.58	-1.11	6.68	Exon (AT1G10520.1/AT1G10520, exon 12 of 14)
Chr1	3469938	3471488	AT1G10522	-218	-215	5.63	5' UTR
Chr1	3487584	3488466	AT1G10570	-9.58	-8.76	5.05	5' UTR
Chr1	3490657	3491277	AT1G10570	-25.5	-24.4	7.38	3' UTR
Chr1	3504384	3505502	AT1G10600	-25.3	-24.2	7.98	3' UTR
Chr1	3507839	3509006	AT1G10610	-2.71	-2.14	4.45	3' UTR
Chr1	3530497	3530557	AT1G10657	-1.73	-1.23	1.52	5' UTR
Chr1	3534713	3535131	AT1G10660	-7.82	-7.05	2.97	3' UTR
Chr1	3535502	3535709	AT1G10670	-6.33	-5.6	2.29	5' UTR
Chr1	3537523	3538439	AT1G10670	-341	-Inf	5.28	3' UTR
Chr1	3555778	3556503	AT1G10700	-5.61	-4.91	4.82	3' UTR
Chr1	3564221	3564759	AT1G10720	-10.7	-9.86	8.9	3' UTR
Chr1	3566613	3567779	AT1G10730	-2.94	-2.36	5.94	Exon (AT1G10730.1/AT1G10730, exon 6 of 11)
Chr1	3612880	3613237	AT1G10850	-6.66	-5.92	2.42	Exon (AT1G10850.1/AT1G10850, exon 1 of 2)
Chr1	3613838	3614583	AT1G10850	-3.37	-2.76	2.78	3' UTR
Chr1	3628212	3630765	AT1G10890	-87.3	-85.6	5.81	3' UTR
Chr1	3642825	3644162	AT1G10910	-53.5	-52	13.6	3' UTR
Chr1	3663391	3663984	AT1G10950	-14.7	-13.8	4.52	3' UTR
Chr1	3678377	3678524	AT1G11020	-1.37	-0.909	3.22	3' UTR
Chr1	3681918	3682243	AT1G11050	-2.7	-2.13	2.97	Exon (AT1G11050.1/AT1G11050, exon 1 of 1)
Chr1	3682895	3683310	AT1G11050	-2.94	-2.36	4.01	Exon (AT1G11050.1/AT1G11050, exon 1 of 1)
Chr1	3688044	3688223	AT1G11060	-1.4	-0.94	4.08	Exon (AT1G11060.1/AT1G11060, exon 8 of 13)
Chr1	3688654	3689847	AT1G11060	-21.6	-20.5	7.62	3' UTR
Chr1	3703252	3703662	AT1G11090	-2.27	-1.73	1.76	3' UTR
Chr1	3715184	3717320	AT1G11120	-2.96	-2.38	11.9	5' UTR
Chr1	3726493	3727391	AT1G11130	-15.1	-14.1	12.3	3' UTR
Chr1	3729865	3730253	AT1G11150.1	-3.13	-2.54	2.05	Exon (AT1G11150.1/AT1G11150.1, exon 1 of 1)
Chr1	3743648	3744466	AT1G11170	-2.15	-1.62	5.94	3' UTR
Chr1	3747485	3748432	AT1G11180	-2.95	-2.37	2.36	3' UTR
Chr1	3755287	3755582	AT1G11200	-8.38	-7.59	3.46	3' UTR
Chr1	3796892	3797754	AT1G11300	-1.48	-0.718	6.68	Exon (AT1G11300.1/AT1G11300, exon 6 of 14)
Chr1	3808492	3808875	AT1G11320	-5.36	-4.67	13.4	3' UTR
Chr1	3812956	3813457	AT1G11330	-6.67	-5.93	2.97	3' UTR
Chr1	3833426	3834191	AT1G11380	-14.6	-13.7	5.56	3' UTR
Chr1	3837821	3840207	AT1G11400	-87.3	-85.6	5.58	5' UTR
Chr1	3843069	3843472	AT1G11410	-4.51	-3.85	2.63	Exon (AT1G11410.1/AT1G11410, exon 3 of 6)
Chr1	3843772	3843984	AT1G11410	-1.38	-0.918	1.51	Exon (AT1G11410.1/AT1G11410, exon 5 of 6)
Chr1	3847481	3849162	AT1G11430	-226	-224	3.65	3' UTR
Chr1	3849922	3850662	AT1G11440	-15	-14	5.19	3' UTR
Chr1	3862429	3864030	AT1G11475	-51	-49.5	4.33	5' UTR
Chr1	3874437	3875455	AT1G11530	-25.3	-24.1	3.57	5' UTR
Chr1	3888690	3888869	AT1G11580	-4.16	-3.51	4.15	5' UTR
Chr1	3889166	3890156	AT1G11580	-8.08	-7.3	2.6	Exon (AT1G11580.1/AT1G11580, exon 1 of 3)
Chr1	3902012	3902395	AT1G11600	-2.67	-2.1	2.8	5' UTR
Chr1	3915879	3918176	AT1G11650	-312	-309	3.68	3' UTR
Chr1	3923347	3924555	AT1G11660	-69.7	-68.1	10.6	3' UTR
Chr1	3946000	3946350	AT1G11700	-20.9	-19.8	1.7	Exon (AT1G11700.1/AT1G11700, exon 1 of 1)
Chr1	3946438	3946613	AT1G11700	-5.07	-4.39	1.76	3' UTR
Chr1	3950646	3951151	AT1G11710	-2.94	-2.36	7.05	3' UTR
Chr1	3951553	3953526	AT1G11720	-24	-22.9	4.74	5' UTR
Chr1	3955920	3957044	AT1G11720	-51.8	-50.3	7	3' UTR
Chr1	3959486	3960113	AT1G11730	-4.81	-4.14	10.4	Exon (AT1G11730.1/AT1G11730, exon 9 of 11)
Chr1	3967476	3969877	AT1G11750	-168	-166	2.9	5' UTR
Chr1	3984291	3985156	AT1G11790	-42.4	-41	5.64	3' UTR
Chr1	3996753	3997877	AT1G11840	-380	-Inf	3.11	3' UTR
Chr1	4002819	4003442	AT1G11860	-851	-Inf	2.03	3' UTR
Chr1	4005982	4006739	AT1G11870	-48.9	-47.5	5.08	3' UTR
Chr1	4010779	4010838	AT1G11890	-1.53	-1.05	1.83	5' UTR
Chr1	4011598	4013125	AT1G11890	-157	-155	6.92	3' UTR
Chr1	4015202	4016540	AT1G11905	-15.5	-14.5	10.9	3' UTR
Chr1	4029144	4030496	AT1G11930	-14.7	-13.7	2.47	3' UTR
Chr1	4057404	4057874	AT1G12010	-3.16	-2.57	11.9	3' UTR
Chr1	4074932	4076147	AT1G12050	-46	-44.6	4.24	3' UTR
Chr1	4076334	4076922	AT1G12060	-4.81	-4.14	2.97	Exon (AT1G12060.1/AT1G12060, exon 1 of 1)
Chr1	4084191	4084899	AT1G12080	-63.4	-61.8	4.19	5' UTR
Chr1	4105233	4105292	AT1G12110	-1.75	-1.26	1.7	5' UTR
Chr1	4109219	4109545	AT1G12110	-7.24	-6.49	2.23	3' UTR
Chr1	4122690	4123013	AT1G12140	-2.67	-2.11	1.54	Exon (AT1G12140.2/AT1G12140, exon 4 of 5)
Chr1	4123102	4124357	AT1G12140	-4.12	-3.48	7.42	3' UTR
Chr1	4137533	4137740	AT1G12200	-1.82	-1.32	3.34	5' UTR
Chr1	4143247	4143426	AT1G12210	-1.48	-0.718	6.68	Exon (AT1G12210.1/AT1G12210, exon 1 of 1)
Chr1	4149985	4150997	AT1G12230	-134	-132	5.08	3' UTR
Chr1	4156668	4156935	AT1G12240	-1.51	-1.03	1.17	Exon (AT1G12240.1/AT1G12240, exon 5 of 7)
Chr1	4157080	4157644	AT1G12240	-23	-21.9	5.05	3' UTR
Chr1	4158120	4159046	AT1G12244	-28.4	-27.2	4.31	3' UTR
Chr1	4160129	4161455	AT1G12250	-82	-80.3	4.78	3' UTR
Chr1	4172405	4174775	AT1G12270	-113	-111	11.8	3' UTR
Chr1	4189763	4190081	AT1G12320	-1.59	-1.11	2.08	Exon (AT1G12320.1/AT1G12320, exon 2 of 2)
Chr1	4194658	4195694	AT1G12330	-55.1	-53.5	8.78	5' UTR
Chr1	4198020	4198194	AT1G12340	-2.32	-1.78	9.65	3' UTR
Chr1	4199820	4200802	AT1G12350	-52.5	-51	5.74	3' UTR
Chr1	4203931	4206374	AT1G12360	-59.2	-57.7	10.2	3' UTR
Chr1	4220977	4221685	AT1G12390	-24.2	-23	3.97	3' UTR
Chr1	4221892	4222779	AT1G12400	-9.04	-8.23	5.19	5' UTR
Chr1	4223030	4223090	AT1G12410	-4.18	-3.54	1.48	5' UTR
Chr1	4224128	4225124	AT1G12410	-433	-Inf	8.56	3' UTR
Chr1	4245354	4245903	AT1G12450	-16.9	-15.9	6.41	3' UTR
Chr1	4250271	4250510	AT1G12460	-1.4	-0.938	1.8	3' UTR
Chr1	4256057	4257392	AT1G12470	-15.5	-14.6	4.51	3' UTR
Chr1	4275064	4275981	AT1G12550	-8.42	-7.63	5.61	3' UTR
Chr1	4284835	4285829	AT1G12580	-39.8	-38.5	4.61	3' UTR
Chr1	4306258	4308005	AT1G12650	-84.7	-83	8.16	3' UTR
Chr1	4336794	4337844	AT1G12730	-5.34	-4.65	12.6	3' UTR
Chr1	4349916	4350808	AT1G12760	-32.1	-30.9	3.96	3' UTR
Chr1	4352156	4352396	AT1G12770	-2.84	-2.27	1.49	Exon (AT1G12770.1/AT1G12770, exon 2 of 2)
Chr1	4352906	4353685	AT1G12770	-20.3	-19.3	6.68	3' UTR
Chr1	4355364	4355869	AT1G12775	-3.29	-2.69	4.3	3' UTR
Chr1	4367256	4368822	AT1G12810	-7.02	-6.27	5.94	5' UTR
Chr1	4377100	4378514	AT1G12840	-111	-109	4.35	3' UTR
Chr1	4384383	4385870	AT1G12860	-21.7	-20.6	5.19	5' UTR
Chr1	4386132	4386610	AT1G12860	-9.55	-8.73	2.14	3' UTR
Chr1	4390075	4390915	AT1G12880	-3.1	-2.51	2.13	Exon (AT1G12880.1/AT1G12880, exon 1 of 5)
Chr1	4425044	4425759	AT1G12970	-1.63	-1.15	2.6	3' UTR
Chr1	4435267	4435776	AT1G12990	-1.37	-0.911	1.63	3' UTR
Chr1	4450620	4450856	AT1G13050	-1.36	-0.9	2.97	5' UTR
Chr1	4451269	4451594	AT1G13050	-1.89	-1.39	8.16	3' UTR
Chr1	4453997	4454876	AT1G13060	-179	-177	4.47	3' UTR
Chr1	4459166	4459344	AT1G13080	-2.38	-1.84	1.85	5' UTR
Chr1	4459847	4460289	AT1G13080	-7.87	-7.1	1.86	Exon (AT1G13080.2/AT1G13080, exon 2 of 3)
Chr1	4462574	4462722	AT1G13090	-1.77	-1.27	1.43	Exon (AT1G13090.1/AT1G13090, exon 1 of 2)
Chr1	4463041	4463484	AT1G13090	-5.01	-4.33	2.04	3' UTR
Chr1	4464719	4465244	AT1G13100	-3.83	-3.2	3.46	Exon (AT1G13100.1/AT1G13100, exon 1 of 2)
Chr1	4468047	4468413	AT1G13110	-5.12	-4.44	1.63	Exon (AT1G13110.1/AT1G13110, exon 1 of 2)
Chr1	4485279	4486076	AT1G13160	-3.96	-3.33	6.43	Exon (AT1G13160.1/AT1G13160, exon 2 of 14)
Chr1	4487303	4488577	AT1G13160	-50.4	-48.9	14.6	3' UTR
Chr1	4497617	4498469	AT1G13180	-7.84	-7.07	6.08	3' UTR
Chr1	4500211	4501374	AT1G13190	-20	-18.9	5.94	3' UTR
Chr1	4515934	4518727	AT1G13220	-22.9	-21.8	13.6	3' UTR
Chr1	4518787	4519085	AT1G13220	-2.74	-2.17	11.1	Exon (AT1G13220.2/AT1G13220, exon 6 of 7)
Chr1	4519412	4520284	AT1G13220	-18.6	-17.5	11.8	3' UTR
Chr1	4542227	4542703	AT1G13260	-12.7	-11.8	6.86	5' UTR
Chr1	4545876	4547312	AT1G13270	-47.6	-46.2	10.6	3' UTR
Chr1	4547514	4547813	AT1G13280	-1.84	-1.34	1.85	5' UTR
Chr1	4568162	4570388	AT1G13330	-4.06	-3.42	15.6	3' UTR
Chr1	4602941	4603268	AT1G13410	-1.69	-1.2	7.42	3' UTR
Chr1	4617658	4618299	AT1G13460	-7.58	-6.81	3.18	3' UTR
Chr1	4688156	4688330	AT1G13670	-1.37	-0.909	3.22	5' UTR
Chr1	4693407	4694410	AT1G13690	-29.8	-28.6	2.98	3' UTR
Chr1	4710885	4712550	AT1G13730	-42.1	-40.8	3.61	3' UTR
Chr1	4713703	4714057	AT1G13740	-3.18	-2.58	12.6	5' UTR
Chr1	4714116	4714936	AT1G13740	-5.29	-4.61	3.46	Exon (AT1G13740.1/AT1G13740, exon 1 of 2)
Chr1	4725517	4726114	AT1G13780	-1.5	-1.03	2.35	Exon (AT1G13780.1/AT1G13780, exon 2 of 4)
Chr1	4728329	4730336	AT1G13790	-9.95	-9.11	12.6	3' UTR
Chr1	4734617	4735389	AT1G13810	-2.48	-1.93	5.19	3' UTR
Chr1	4736803	4737808	AT1G13820	-224	-222	8.66	3' UTR
Chr1	4750435	4751152	AT1G13880	-21	-19.9	6.01	3' UTR
Chr1	4758332	4759695	AT1G13920	-9.62	-8.79	13.4	Exon (AT1G13920.1/AT1G13920, exon 2 of 7)
Chr1	4761012	4761131	AT1G13930	-93	-91.2	2.16	5' UTR
Chr1	4774022	4774290	AT1G13950	-1.55	-1.08	1.81	Exon (AT1G13950.1/AT1G13950, exon 2 of 5)
Chr1	4777031	4779310	AT1G13960	-24.6	-23.5	9.46	3' UTR
Chr1	4794146	4794594	AT1G13980	-3.46	-2.85	5.94	3' UTR
Chr1	4795024	4796597	AT1G13990	-17.1	-16.1	4.66	3' UTR
Chr1	4797358	4798057	AT1G14000	-9.91	-9.07	5.19	5' UTR
Chr1	4799004	4800283	AT1G14000	-97.8	-95.9	7.24	3' UTR
Chr1	4804685	4805375	AT1G14020	-8.41	-7.62	4.27	3' UTR
Chr1	4814261	4814543	AT1G14040	-1.37	-0.909	4.45	Exon (AT1G14040.1/AT1G14040, exon 11 of 12)
Chr1	4819131	4819371	AT1G14070	-1.69	-1.2	7.42	Exon (AT1G14070.1/AT1G14070, exon 2 of 2)
Chr1	4839853	4840407	AT1G14150	-138	-136	2.5	5' UTR
Chr1	4851081	4851379	AT1G14185	-1.48	-0.784	6.68	Exon (AT1G14185.1/AT1G14185, exon 2 of 2)
Chr1	4856040	4856930	AT1G14205	-3.9	-3.27	5.38	3' UTR
Chr1	4861266	4861385	AT1G14230	-1.4	-0.94	4.08	5' UTR
Chr1	4863099	4864005	AT1G14230	-14.5	-13.6	4.65	3' UTR
Chr1	4870473	4871458	AT1G14250	-17.2	-16.2	5.44	3' UTR
Chr1	4878194	4878940	AT1G14280	-9.95	-9.12	1.97	Exon (AT1G14280.1/AT1G14280, exon 1 of 1)
Chr1	4885601	4886793	AT1G14310	-41.1	-39.8	5.68	3' UTR
Chr1	4888866	4889661	AT1G14320	-505	-Inf	2.4	3' UTR
Chr1	4898092	4898961	AT1G14340	-22.2	-21.1	6.68	3' UTR
Chr1	4899145	4899383	AT1G14345	-13	-12.1	2.08	5' UTR
Chr1	4907983	4911168	AT1G14350	-27.6	-26.5	9.27	5' UTR
Chr1	4917990	4918138	AT1G14370	-2.6	-2.03	4.95	3' UTR
Chr1	4982134	4983284	AT1G14560	-15	-14.1	5.72	3' UTR
Chr1	4986433	4987046	AT1G14570	-14.3	-13.3	2.6	Exon (AT1G14570.1/AT1G14570, exon 8 of 10)
Chr1	4990690	4992141	AT1G14580	-7	-6.25	2.72	Exon (AT1G14580.2/AT1G14580, exon 3 of 4)
Chr1	5020853	5021508	AT1G14630	-4.58	-3.91	2.68	3' UTR
Chr1	5024342	5024849	AT1G14640	-3.62	-3	14.1	Exon (AT1G14640.1/AT1G14640, exon 1 of 2)
Chr1	5025088	5025296	AT1G14640	-1.48	-0.718	6.68	Exon (AT1G14640.1/AT1G14640, exon 1 of 2)
Chr1	5028575	5029799	AT1G14650	-13.3	-12.4	3.68	Exon (AT1G14650.1/AT1G14650, exon 2 of 3)
Chr1	5030274	5030722	AT1G14650	-5.59	-4.89	2.53	3' UTR
Chr1	5030871	5031779	AT1G14650	-2.74	-2.17	10.4	3' UTR
Chr1	5039821	5040261	AT1G14670	-1.77	-1.27	1.32	3' UTR
Chr1	5041239	5041413	AT1G14680	-1.58	-1.11	4.45	Exon (AT1G14680.1/AT1G14680, exon 1 of 1)
Chr1	5043338	5044234	AT1G14685	-8.49	-7.69	2.08	3' UTR
Chr1	5058680	5058769	AT1G14700	-1.82	-1.32	1.98	Exon (AT1G14700.1/AT1G14700, exon 1 of 7)
Chr1	5059756	5061136	AT1G14700	-37.6	-36.2	2.99	3' UTR
Chr1	5093648	5093856	AT1G14780	-1.89	-1.39	8.16	Exon (AT1G14780.1/AT1G14780, exon 7 of 7)
Chr1	5149256	5149496	AT1G14920	-2.18	-1.65	2.23	5' UTR
Chr1	5168596	5169037	AT1G15000	-5.38	-4.68	3.26	5' UTR
Chr1	5169331	5169860	AT1G15000	-6.92	-6.18	3.05	Exon (AT1G15000.1/AT1G15000, exon 1 of 1)
Chr1	5179243	5180049	AT1G15030	-30	-28.8	3.26	3' UTR
Chr1	5189251	5189673	AT1G15080	-3.85	-3.22	3.82	3' UTR
Chr1	5201308	5202175	AT1G15110	-4.61	-3.95	9.27	3' UTR
Chr1	5202765	5204193	AT1G15120	-538	-Inf	7.11	5' UTR
Chr1	5214414	5214799	AT1G15150	-1.89	-1.39	8.16	3' UTR
Chr1	5215684	5217545	AT1G15160	-5.45	-4.75	11.5	Exon (AT1G15160.1/AT1G15160, exon 1 of 7)
Chr1	5222112	5222914	AT1G15170	-3.34	-2.74	7.79	3' UTR
Chr1	5225866	5226074	AT1G15180	-1.55	-1.08	1.42	Exon (AT1G15180.1/AT1G15180, exon 5 of 7)
Chr1	5226192	5226702	AT1G15180	-2.1	-1.58	8.9	3' UTR
Chr1	5238915	5240051	AT1G15215	-14.4	-13.5	10.4	3' UTR
Chr1	5244823	5245791	AT1G15240	-7.18	-6.42	4.11	Exon (AT1G15240.1/AT1G15240, exon 4 of 7)
Chr1	5247663	5248604	AT1G15240	-54	-52.5	13.9	3' UTR
Chr1	5249760	5250254	AT1G15260	-6.91	-6.16	4.6	5' UTR
Chr1	5252315	5254049	AT1G15280	-41.6	-40.3	5.73	5' UTR
Chr1	5254498	5256753	AT1G15280	-35.3	-34	5.9	3' UTR
Chr1	5287836	5288577	AT1G15370	-186	-184	4.12	3' UTR
Chr1	5294984	5295620	AT1G15390	-7.6	-6.83	1.59	Exon (AT1G15390.1/AT1G15390, exon 1 of 3)
Chr1	5299947	5300927	AT1G15410	-24.7	-23.6	4.36	3' UTR
Chr1	5305622	5305832	AT1G15430	-1.6	-1.12	1.63	3' UTR
Chr1	5317049	5317804	AT1G15470	-17.7	-16.7	3.56	3' UTR
Chr1	5319405	5320059	AT1G15480	-2.04	-1.52	2.72	Exon (AT1G15480.1/AT1G15480, exon 4 of 4)
Chr1	5320386	5320594	AT1G15480	-1.53	-1.06	3.46	3' UTR
Chr1	5328222	5328546	AT1G15500	-7.89	-7.11	1.56	Exon (AT1G15500.1/AT1G15500, exon 4 of 5)
Chr1	5331382	5331711	AT1G15510	-2.23	-1.7	3.09	Exon (AT1G15510.1/AT1G15510, exon 1 of 1)
Chr1	5364355	5365489	AT1G15570	-16.2	-15.2	4.93	3' UTR
Chr1	5382943	5385224	AT1G15660	-25.4	-24.3	7.88	3' UTR
Chr1	5402076	5402554	AT1G15690	-14.2	-13.3	1.72	3' UTR
Chr1	5404358	5404919	AT1G15710	-13.2	-12.3	4.66	5' UTR
Chr1	5405450	5405686	AT1G15710	-1.95	-1.44	2.07	3' UTR
Chr1	5406532	5407247	AT1G15720	-2.05	-1.53	4.2	Exon (AT1G15720.1/AT1G15720, exon 1 of 1)
Chr1	5407337	5407486	AT1G15720	-1.79	-1.29	3.71	3' UTR
Chr1	5413984	5414919	AT1G15740	-58.5	-56.9	7.44	3' UTR
Chr1	5444714	5446416	AT1G15810	-18.5	-17.4	4.43	3' UTR
Chr1	5448726	5448933	AT1G15830	-1.71	-1.22	1.66	Exon (AT1G15830.1/AT1G15830, exon 1 of 1)
Chr1	5449200	5450177	AT1G15830	-26.3	-25.1	5.17	Exon (AT1G15830.1/AT1G15830, exon 1 of 1)
Chr1	5455981	5456963	AT1G15860	-108	-106	4.79	3' UTR
Chr1	5457800	5458399	AT1G15870	-3.4	-2.79	5.01	3' UTR
Chr1	5460506	5461281	AT1G15885	-42.8	-41.4	12.9	5' UTR
Chr1	5466553	5469125	AT1G15910	-26.5	-25.3	14.1	3' UTR
Chr1	5472231	5473014	AT1G15930	-497	-Inf	7.42	3' UTR
Chr1	5475745	5476626	AT1G15940	-6.67	-5.93	3.66	Exon (AT1G15940.1/AT1G15940, exon 7 of 14)
Chr1	5476686	5478259	AT1G15940	-54.6	-53.1	8.34	3' UTR
Chr1	5480443	5481971	AT1G15950	-28.8	-27.6	1.84	3' UTR
Chr1	5489446	5491363	AT1G15980	-100	-98.3	2.87	3' UTR
Chr1	5494533	5495359	AT1G16000	-67.4	-65.8	12.2	5' UTR
Chr1	5500193	5501358	AT1G16020	-76.8	-75.2	10.7	3' UTR
Chr1	5505615	5506611	AT1G16040	-9.79	-8.96	3.16	3' UTR
Chr1	5508537	5509031	AT1G16060	-2.54	-1.98	8.16	5' UTR
Chr1	5509119	5510292	AT1G16060	-1.63	-1.15	6.68	Exon (AT1G16060.1/AT1G16060, exon 3 of 8)
Chr1	5515319	5515997	AT1G16080	-58.8	-57.3	2.06	3' UTR
Chr1	5517119	5517822	AT1G16090	-8.16	-7.38	3.71	3' UTR
Chr1	5518910	5519119	AT1G16110	-1.48	-0.718	6.68	Exon (AT1G16110.1/AT1G16110, exon 1 of 3)
Chr1	5519757	5520473	AT1G16110	-2.1	-1.58	8.9	3' UTR
Chr1	5541814	5542873	AT1G16180	-21.5	-20.4	2.23	3' UTR
Chr1	5543212	5544343	AT1G16190	-2.48	-1.93	2.88	5' UTR
Chr1	5544616	5546103	AT1G16190	-57.6	-56.1	11.1	3' UTR
Chr1	5564842	5565409	AT1G16270	-2.04	-1.52	2.37	Exon (AT1G16270.1/AT1G16270, exon 2 of 9)
Chr1	5567038	5567548	AT1G16270	-1.91	-1.4	2.65	Exon (AT1G16270.1/AT1G16270, exon 5 of 9)
Chr1	5568159	5568368	AT1G16270	-2.53	-1.97	10.4	3' UTR
Chr1	5576836	5577592	AT1G16300	-14.1	-13.2	5.94	3' UTR
Chr1	5580247	5580693	AT1G16310	-5.45	-4.75	11.5	3' UTR
Chr1	5580855	5581549	AT1G16320	-21.6	-20.5	3.62	5' UTR
Chr1	5591220	5593007	AT1G16350	-27.1	-25.9	3.17	3' UTR
Chr1	5602873	5603261	AT1G16390	-9.95	-9.11	8.9	5' UTR
Chr1	5603977	5604126	AT1G16390	-2.04	-1.52	2.37	Exon (AT1G16390.1/AT1G16390, exon 1 of 1)
Chr1	5605159	5605546	AT1G16400	-3.71	-3.09	4.7	5' UTR
Chr1	5608807	5609105	AT1G16410	-7.38	-6.62	2.16	5' UTR
Chr1	5609492	5610019	AT1G16410	-6.03	-5.32	1.43	Exon (AT1G16410.2/AT1G16410, exon 1 of 2)
Chr1	5614910	5615510	AT1G16430	-7.91	-7.13	2.5	3' UTR
Chr1	5623785	5625643	AT1G16470	-170	-168	3.6	3' UTR
Chr1	5629275	5630400	AT1G16489	-2.54	-1.98	6.31	3' UTR
Chr1	5639150	5639553	AT1G16500	-1.35	-0.898	1.72	Exon (AT1G16500.1/AT1G16500, exon 1 of 2)
Chr1	5639789	5640084	AT1G16500	-1.52	-1.05	2.14	3' UTR
Chr1	5649083	5651138	AT1G16520	-32.9	-31.6	4.76	3' UTR
Chr1	5664274	5665329	AT1G16540	-6.77	-6.03	24.5	3' UTR
Chr1	5667761	5668209	AT1G16550	-5.18	-4.49	19.3	Exon (AT1G16550.1/AT1G16550, exon 1 of 1)
Chr1	5669854	5670708	AT1G16560	-24.7	-23.6	10.4	3' UTR
Chr1	5690549	5691139	AT1G16650	-8.52	-7.73	4.76	3' UTR
Chr1	5697472	5698290	AT1G16670	-1.54	-1.06	2.08	5' UTR
Chr1	5698733	5699562	AT1G16670	-8.28	-7.49	4.29	3' UTR
Chr1	5703996	5704506	AT1G16680	-1.66	-1.17	2.6	Exon (AT1G16680.1/AT1G16680, exon 3 of 9)
Chr1	5704910	5705838	AT1G16680	-49.4	-47.9	9.19	3' UTR
Chr1	5708042	5709533	AT1G16690	-14.9	-13.9	7.17	3' UTR
Chr1	5710895	5711902	AT1G16700	-279	-276	6.25	3' UTR
Chr1	5716942	5717211	AT1G16710	-1.38	-0.922	2.23	Exon (AT1G16710.2/AT1G16710, exon 7 of 19)
Chr1	5718020	5718411	AT1G16710	-1.7	-1.21	3.71	Exon (AT1G16710.2/AT1G16710, exon 7 of 19)
Chr1	5721316	5722404	AT1G16710	-15.9	-14.9	12	3' UTR
Chr1	5723088	5723298	AT1G16720	-11	-10.1	2	5' UTR
Chr1	5724739	5726478	AT1G16720	-199	-197	5.32	3' UTR
Chr1	5727690	5729080	AT1G16740	-164	-162	7	5' UTR
Chr1	5755588	5756895	AT1G16810	-307	-305	7.42	5' UTR
Chr1	5762351	5762589	AT1G16830	-1.48	-0.718	6.68	Exon (AT1G16830.1/AT1G16830, exon 1 of 1)
Chr1	5767330	5767538	AT1G16858	-2.69	-2.13	2.45	5' UTR
Chr1	5769489	5770602	AT1G16858	-22.8	-21.7	11.1	3' UTR
Chr1	5767330	5767538	AT1G16858	-2.69	-2.13	2.45	5' UTR
Chr1	5769489	5770602	AT1G16858	-22.8	-21.7	11.1	3' UTR
Chr1	5774988	5775324	AT1G16880	-60.6	-59	2.3	3' UTR
Chr1	5775443	5776308	AT1G16880	-915	-Inf	6.05	3' UTR
Chr1	5827515	5828233	AT1G17040	-4.15	-3.51	4.13	3' UTR
Chr1	5830328	5831343	AT1G17050	-26.4	-25.2	1.82	3' UTR
Chr1	5837828	5838842	AT1G17070	-10.9	-10.1	7.14	Exon (AT1G17070.1/AT1G17070, exon 1 of 1)
Chr1	5854148	5856667	AT1G17130	-149	-147	8.46	5' UTR
Chr1	5868282	5869356	AT1G17160	-10.4	-9.6	18.5	3' UTR
Chr1	5869846	5870023	AT1G17170	-2.6	-2.03	8.9	5' UTR
Chr1	5875700	5876166	AT1G17190	-1.43	-0.969	1.68	Exon (AT1G17190.1/AT1G17190, exon 1 of 2)
Chr1	5885622	5886281	AT1G17220	-39.4	-38.1	2.25	Exon (AT1G17220.1/AT1G17220, exon 1 of 12)
Chr1	5886491	5886821	AT1G17220	-8.24	-7.46	1.5	Exon (AT1G17220.1/AT1G17220, exon 1 of 12)
Chr1	5886911	5888613	AT1G17220	-5.45	-4.76	1.45	Exon (AT1G17220.1/AT1G17220, exon 1 of 12)
Chr1	5889277	5890470	AT1G17220	-54.6	-53.1	3.46	3' UTR
Chr1	5894443	5895075	AT1G17230	-1.51	-1.03	3.71	3' UTR
Chr1	5900810	5901264	AT1G17250	-1.4	-0.94	4.08	Exon (AT1G17255.1/AT1G17255, exon 4 of 5)
Chr1	5902844	5903500	AT1G17250	-2.53	-1.97	10.4	Exon (AT1G17255.1/AT1G17255, exon 5 of 5)
Chr1	5908691	5908898	AT1G17260	-1.69	-1.2	7.42	Exon (AT1G17260.1/AT1G17260, exon 20 of 21)
Chr1	5922630	5923615	AT1G17290	-2.77	-2.2	4.45	5' UTR
Chr1	5925346	5926400	AT1G17290	-49.7	-48.2	8.16	3' UTR
Chr1	5930295	5931831	AT1G17330	-67.9	-66.3	5.94	3' UTR
Chr1	5935261	5935440	AT1G17340	-1.37	-0.909	3.22	Exon (AT1G17340.1/AT1G17340, exon 4 of 16)
Chr1	5937901	5938731	AT1G17340	-23.1	-22	12.6	3' UTR
Chr1	5943139	5944463	AT1G17350	-21.6	-20.5	4.95	3' UTR
Chr1	5947642	5948737	AT1G17360	-3.58	-2.96	1.91	Exon (AT1G17360.1/AT1G17360, exon 3 of 10)
Chr1	5949037	5951413	AT1G17360	-31.9	-30.6	5.7	3' UTR
Chr1	5978118	5979753	AT1G17420	-4.04	-3.41	3.54	Exon (AT1G17420.1/AT1G17420, exon 2 of 8)
Chr1	5981181	5981450	AT1G17420	-1.36	-0.9	3.71	3' UTR
Chr1	5982894	5983894	AT1G17430	-1.98	-1.47	2.16	Exon (AT1G17430.1/AT1G17430, exon 1 of 4)
Chr1	6004679	6006405	AT1G17470	-46.4	-45	5.94	3' UTR
Chr1	6008589	6009300	AT1G17490	-108	-106	6.31	5' UTR
Chr1	6020493	6020909	AT1G17500	-1.4	-0.94	4.08	Exon (AT1G17500.1/AT1G17500, exon 1 of 10)
Chr1	6023084	6023503	AT1G17500	-4.54	-3.88	6.12	3' UTR
Chr1	6036197	6037229	AT1G17550	-75.7	-74	7.73	3' UTR
Chr1	6043015	6043553	AT1G17580	-1.4	-0.94	4.08	Exon (AT1G17580.1/AT1G17580, exon 12 of 38)
Chr1	6045711	6047007	AT1G17580	-5.72	-5.02	7.23	Exon (AT1G17580.1/AT1G17580, exon 23 of 38)
Chr1	6048448	6049556	AT1G17580	-26.9	-25.7	7.58	3' UTR
Chr1	6062246	6062753	AT1G17620	-13.2	-12.3	3.19	5' UTR
Chr1	6076647	6078124	AT1G17680	-1.63	-1.15	2.6	Exon (AT1G17680.1/AT1G17680, exon 1 of 16)
Chr1	6081554	6082337	AT1G17680	-21.8	-20.7	9.38	3' UTR
Chr1	6099327	6100315	AT1G17730	-87.6	-85.8	8.86	3' UTR
Chr1	6104669	6105265	AT1G17745	-8.98	-8.17	4.82	3' UTR
Chr1	6124439	6125210	AT1G17780	-10.4	-9.53	3.68	3' UTR
Chr1	6131510	6131627	AT1G17810	-1.4	-0.94	5.19	3' UTR
Chr1	6142594	6142892	AT1G17840	-5.91	-5.2	1.94	5' UTR
Chr1	6145140	6146521	AT1G17840	-74.7	-73	5.8	3' UTR
Chr1	6149301	6149389	AT1G17860	-1.43	-0.961	1.78	5' UTR
Chr1	6179023	6179200	AT1G17950	-1.48	-0.718	6.68	3' UTR
Chr1	6184904	6186266	AT1G17970	-5.86	-5.15	3.06	5' UTR
Chr1	6186738	6187472	AT1G17970	-2.57	-2.01	5.19	3' UTR
Chr1	6205727	6206899	AT1G18030	-45.4	-44	14.3	3' UTR
Chr1	6224003	6224121	AT1G18080	-2.29	-1.75	1.37	3' UTR
Chr1	6226544	6227732	AT1G18090	-18.7	-17.7	5.59	3' UTR
Chr1	6252472	6254009	AT1G18160	-11	-10.2	3.98	3' UTR
Chr1	6254528	6255690	AT1G18170	-201	-199	7.64	3' UTR
Chr1	6256887	6257378	AT1G18180	-1.37	-0.909	2.37	Exon (AT1G18180.1/AT1G18180, exon 6 of 10)
Chr1	6257533	6257900	AT1G18180	-1.4	-0.938	3.34	3' UTR
Chr1	6300012	6300702	AT1G18300	-10	-9.18	1.99	Exon (AT1G18300.1/AT1G18300, exon 1 of 2)
Chr1	6305074	6305689	AT1G18320	-3.11	-2.52	4.7	3' UTR
Chr1	6331786	6332689	AT1G18400	-2.77	-2.2	3.86	Exon (AT1G18400.1/AT1G18400, exon 1 of 6)
Chr1	6343389	6344464	AT1G18415	-4.06	-3.42	15.6	Exon (AT1G18420.1/AT1G18420, exon 1 of 7)
Chr1	6346453	6347910	AT1G18440	-16.7	-15.7	5.19	3' UTR
Chr1	6350795	6351975	AT1G18450	-56.5	-54.9	4.79	3' UTR
Chr1	6355693	6356113	AT1G18460	-6.28	-5.56	1.74	3' UTR
Chr1	6361629	6362408	AT1G18480	-3.29	-2.69	2.47	5' UTR
Chr1	6365521	6366205	AT1G18485	-14.3	-13.4	6.34	3' UTR
Chr1	6368001	6368731	AT1G18490	-17.6	-16.6	3.36	3' UTR
Chr1	6369347	6373025	AT1G18500	-113	-112	6.91	3' UTR
Chr1	6387428	6387635	AT1G18560	-1.4	-0.94	4.08	Exon (AT1G18560.1/AT1G18560, exon 5 of 5)
Chr1	6389854	6390529	AT1G18570	-2.04	-1.52	2.47	Exon (AT1G18570.1/AT1G18570, exon 1 of 3)
Chr1	6397700	6398239	AT1G18580	-7.71	-6.94	3.51	3' UTR
Chr1	6398580	6398758	AT1G18590	-5.55	-4.86	2.21	5' UTR
Chr1	6400404	6400642	AT1G18600	-4.15	-3.51	4.45	5' UTR
Chr1	6401727	6402732	AT1G18600	-10.2	-9.35	3.18	3' UTR
Chr1	6408350	6409267	AT1G18610	-13.2	-12.3	8.9	3' UTR
Chr1	6412304	6414451	AT1G18620	-19.8	-18.7	3.62	3' UTR
Chr1	6414754	6416459	AT1G18630	-29.5	-28.3	3.62	5' UTR
Chr1	6423469	6425880	AT1G18660	-65.9	-64.3	5.41	3' UTR
Chr1	6442232	6443256	AT1G18700	-14.4	-13.4	12.6	3' UTR
Chr1	6450829	6453114	AT1G18710	-22.9	-21.8	4.9	3' UTR
Chr1	6460598	6461575	AT1G18730	-484	-Inf	4.5	5' UTR
Chr1	6461664	6462224	AT1G18735	-66.2	-64.6	4.01	3' UTR
Chr1	6468672	6469895	AT1G18750	-7.41	-6.65	14.8	3' UTR
Chr1	6475212	6475641	AT1G18773	-2.43	-1.88	2.34	3' UTR
Chr1	6475728	6475904	AT1G18773	-1.49	-1.03	4.08	3' UTR
Chr1	6518234	6519282	AT1G18870	-8.03	-7.25	9.65	3' UTR
Chr1	6520748	6521521	AT1G18879	-1.77	-1.27	6.68	5' UTR
Chr1	6549180	6551887	AT1G18950	-53	-51.6	8.34	3' UTR
Chr1	6566518	6567525	AT1G19010	-7.83	-7.06	4.38	3' UTR
Chr1	6585228	6586517	AT1G19080	-14.2	-13.3	6.43	3' UTR
Chr1	6599650	6601266	AT1G19100	-1.43	-0.961	1.78	3' UTR
Chr1	6602126	6602393	AT1G19110	-4.4	-3.75	3.99	5' UTR
Chr1	6604216	6605908	AT1G19110	-28.9	-27.7	5.8	3' UTR
Chr1	6608499	6609369	AT1G19120	-43	-41.6	4.12	3' UTR
Chr1	6618448	6618986	AT1G19170	-9.4	-8.58	6.31	3' UTR
Chr1	6622663	6623261	AT1G19180	-10.9	-10	3.95	5' UTR
Chr1	6624471	6624679	AT1G19190	-1.48	-0.718	6.68	Exon (AT1G19190.1/AT1G19190, exon 1 of 1)
Chr1	6663446	6663870	AT1G19270	-1.51	-1.03	2.97	Exon (AT1G19270.1/AT1G19270, exon 2 of 11)
Chr1	6663988	6664832	AT1G19270	-1.89	-1.39	8.16	Exon (AT1G19270.1/AT1G19270, exon 4 of 11)
Chr1	6665429	6665998	AT1G19270	-1.63	-1.15	5.94	3' UTR
Chr1	6688522	6688730	AT1G19350	-6.95	-6.2	4.7	5' UTR
Chr1	6688938	6689968	AT1G19350	-33.9	-32.7	2.03	Exon (AT1G19350.4/AT1G19350, exon 2 of 3)
Chr1	6690236	6690414	AT1G19350	-7	-6.25	3.3	3' UTR
Chr1	6711443	6711788	AT1G19396	-4.19	-3.55	3.56	3' UTR
Chr1	6711230	6711787	AT1G19396	-4.34	-3.69	3.56	3' UTR
Chr1	6730392	6730811	AT1G19440	-1.96	-1.44	1.65	3' UTR
Chr1	6745485	6745783	AT1G19480	-1.37	-0.909	2.23	3' UTR
Chr1	6746778	6747225	AT1G19485	-1.48	-0.94	6.68	5' UTR
Chr1	6747504	6748634	AT1G19485	-1.7	-1.21	1.85	Exon (AT1G19485.2/AT1G19485, exon 3 of 16)
Chr1	6750666	6751507	AT1G19485	-45.9	-44.5	6.4	3' UTR
Chr1	6759965	6760920	AT1G19520	-8.25	-7.46	3.67	5' UTR
Chr1	6762032	6762659	AT1G19520	-3.75	-3.12	2.05	3' UTR
Chr1	6776362	6777456	AT1G19580	-24.5	-23.3	5.19	3' UTR
Chr1	6780693	6781113	AT1G19600	-11.5	-10.7	3.71	3' UTR
Chr1	6807149	6807862	AT1G19680	-12.8	-11.9	3.59	3' UTR
Chr1	6816251	6816876	AT1G19710	-8.36	-7.57	3.26	3' UTR
Chr1	6824322	6824681	AT1G19740	-34.3	-33	10.1	5' UTR
Chr1	6825160	6825459	AT1G19740	-2.6	-2.04	2.8	3' UTR
Chr1	6827697	6829504	AT1G19750	-2.53	-1.97	10.4	Exon (AT1G19750.1/AT1G19750, exon 3 of 9)
Chr1	6832347	6833065	AT1G19770	-94.4	-92.6	7.63	5' UTR
Chr1	6890529	6891344	AT1G19850	-5.87	-5.16	3.59	3' UTR
Chr1	6913659	6914564	AT1G19910	-25.7	-24.6	2.84	3' UTR
Chr1	6924213	6925041	AT1G19950	-1.48	-0.784	6.68	5' UTR
Chr1	6925404	6926636	AT1G19950	-25.1	-24	7.22	3' UTR
Chr1	6933340	6934943	AT1G19980	-3.22	-2.62	7.05	3' UTR
Chr1	6935218	6936693	AT1G19990	-62.5	-60.9	9.24	5' UTR
Chr1	6943812	6944575	AT1G20020	-25.5	-24.4	1.32	Exon (AT1G20020.3/AT1G20020, exon 4 of 9)
Chr1	6949679	6950319	AT1G20050	-6.81	-6.06	2.1	3' UTR
Chr1	6956579	6957929	AT1G20065	-1.89	-1.39	8.16	5' UTR
Chr1	6967899	6968844	AT1G20090	-99.8	-98	3.1	3' UTR
Chr1	6971485	6972166	AT1G20110	-33.5	-32.2	6.93	5' UTR
Chr1	6973171	6974835	AT1G20110	-22.4	-21.3	5.94	3' UTR
Chr1	6976346	6977174	AT1G20120	-1.69	-1.2	7.42	3' UTR
Chr1	7011259	7011763	AT1G20230	-1.87	-1.37	3.96	Exon (AT1G20230.1/AT1G20230, exon 1 of 1)
Chr1	7018987	7020590	AT1G20260	-169	-167	5.9	3' UTR
Chr1	7029629	7030165	AT1G20290	-8.34	-7.55	5.19	5' UTR
Chr1	7030701	7031327	AT1G20300	-2.68	-2.11	4.27	3' UTR
Chr1	7063653	7064070	AT1G20380	-1.77	-1.27	4.82	Exon (AT1G20380.1/AT1G20380, exon 6 of 11)
Chr1	7064249	7065178	AT1G20380	-7.45	-6.69	6.23	3' UTR
Chr1	7066152	7066600	AT1G20390.1	-2.74	-2.17	11.1	Exon (AT1G20390.1/AT1G20390.1, exon 1 of 1)
Chr1	7066689	7071561	AT1G20390.1	-6.97	-6.22	23	Exon (AT1G20390.1/AT1G20390.1, exon 1 of 1)
Chr1	7092848	7092993	AT1G20460	-2.31	-1.77	3.71	Exon (AT1G20460.1/AT1G20460, exon 2 of 2)
Chr1	7114249	7115362	AT1G20540	-66.5	-64.9	8.43	3' UTR
Chr1	7128884	7130642	AT1G20580	-133	-131	4.63	5' UTR
Chr1	7145498	7145941	AT1G20620	-7.39	-6.63	1.22	3' UTR
Chr1	7148803	7149799	AT1G20630	-19.9	-18.8	4.77	3' UTR
Chr1	7157073	7158188	AT1G20640	-5.61	-4.91	3.2	3' UTR
Chr1	7177459	7178582	AT1G20693	-76.8	-75.1	2	3' UTR
Chr1	7180070	7181499	AT1G20696	-192	-190	3.15	3' UTR
Chr1	7211782	7213760	AT1G20760	-7.41	-6.65	3.76	Exon (AT1G20760.1/AT1G20760, exon 4 of 12)
Chr1	7214487	7214993	AT1G20760	-8.79	-7.98	3.71	3' UTR
Chr1	7220065	7220724	AT1G20780	-4.82	-4.15	4.95	3' UTR
Chr1	7232717	7233566	AT1G20810	-192	-190	4.58	3' UTR
Chr1	7233768	7235128	AT1G20816	-53	-51.5	3.25	5' UTR
Chr1	7244194	7244904	AT1G20830	-53.8	-52.3	9.7	3' UTR
Chr1	7252469	7252879	AT1G20850	-1.41	-0.949	1.32	Exon (AT1G20850.1/AT1G20850, exon 1 of 4)
Chr1	7285059	7286789	AT1G20920	-71	-69.4	9.67	5' UTR
Chr1	7288668	7289778	AT1G20920	-7.75	-6.98	5.19	3' UTR
Chr1	7314507	7314986	AT1G20970	-4.92	-4.25	2.75	Exon (AT1G20970.1/AT1G20970, exon 2 of 9)
Chr1	7315945	7316214	AT1G20970	-1.4	-0.938	2.06	Exon (AT1G20970.1/AT1G20970, exon 2 of 9)
Chr1	7316484	7319514	AT1G20970	-53.3	-51.9	8.61	3' UTR
Chr1	7325007	7325663	AT1G20980	-3.86	-3.23	2.23	5' UTR
Chr1	7328576	7329265	AT1G20980	-3.11	-2.52	4.45	3' UTR
Chr1	7366775	7367037	AT1G21050	-4.8	-4.13	2.15	5' UTR
Chr1	7373456	7374110	AT1G21060	-45.4	-44	9.34	3' UTR
Chr1	7374476	7375789	AT1G21065	-123	-121	2.67	3' UTR
Chr1	7384718	7386260	AT1G21090	-3.72	-3.1	8.9	5' UTR
Chr1	7413050	7414416	AT1G21170	-6.35	-5.62	20	Exon (AT1G21170.1/AT1G21170, exon 1 of 21)
Chr1	7418994	7419613	AT1G21170	-9.15	-8.34	4.56	3' UTR
Chr1	7422186	7422724	AT1G21200	-5.71	-5.01	6.23	Exon (AT1G21200.1/AT1G21200, exon 2 of 2)
Chr1	7422814	7423143	AT1G21200	-2.74	-2.17	11.1	3' UTR
Chr1	7445734	7446330	AT1G21270	-2.2	-1.67	1.89	Exon (AT1G21270.1/AT1G21270, exon 1 of 3)
Chr1	7446716	7447311	AT1G21270	-10.7	-9.86	3.06	Exon (AT1G21270.1/AT1G21270, exon 3 of 3)
Chr1	7485253	7485577	AT1G21370	-5.08	-4.4	2.54	3' UTR
Chr1	7495464	7496444	AT1G21400	-36.9	-35.6	5.94	3' UTR
Chr1	7499070	7499579	AT1G21410	-9.8	-8.97	3.03	3' UTR
Chr1	7510160	7510578	AT1G21450	-1.73	-1.24	1.57	Exon (AT1G21450.1/AT1G21450, exon 2 of 2)
Chr1	7510667	7511652	AT1G21450	-22.2	-21.1	4.28	3' UTR
Chr1	7554814	7557056	AT1G21560	-54.8	-53.3	8.8	5' UTR
Chr1	7574100	7576272	AT1G21610	-5.36	-4.67	8.41	5' UTR
Chr1	7577275	7578926	AT1G21610	-15.7	-14.8	12.6	3' UTR
Chr1	7584141	7585544	AT1G21630	-2.27	-1.73	2.36	Exon (AT1G21630.2/AT1G21630, exon 4 of 14)
Chr1	7586733	7588091	AT1G21630	-15.7	-14.7	11.9	3' UTR
Chr1	7588624	7588743	AT1G21640	-1.64	-1.16	3.22	5' UTR
Chr1	7591761	7592890	AT1G21640	-79.5	-77.8	5.97	3' UTR
Chr1	7607097	7609035	AT1G21660	-177	-175	15.2	3' UTR
Chr1	7614770	7615100	AT1G21680	-3.01	-2.42	1.69	Exon (AT1G21680.1/AT1G21680, exon 1 of 1)
Chr1	7616841	7618546	AT1G21690	-14.2	-13.2	3.71	3' UTR
Chr1	7619266	7619622	AT1G21695	-2.74	-2.17	8.9	Exon (AT1G21695.1/AT1G21695, exon 1 of 1)
Chr1	7625498	7625998	AT1G21710	-4.08	-3.44	2.43	3' UTR
Chr1	7627086	7628232	AT1G21720	-33.8	-32.5	2.97	3' UTR
Chr1	7631186	7632675	AT1G21730	-1.96	-1.44	5.19	Exon (AT1G21730.1/AT1G21730, exon 4 of 23)
Chr1	7633432	7636594	AT1G21730	-7.4	-6.64	7.67	3' UTR
Chr1	7642146	7642921	AT1G21740	-1.57	-1.09	2.41	Exon (AT1G21740.1/AT1G21740, exon 1 of 4)
Chr1	7644512	7644989	AT1G21740	-1.93	-1.42	2.16	Exon (AT1G21740.1/AT1G21740, exon 4 of 4)
Chr1	7647903	7648811	AT1G21750	-41.1	-39.7	3.71	3' UTR
Chr1	7650624	7651816	AT1G21760	-30.7	-29.5	6.18	3' UTR
Chr1	7652565	7653361	AT1G21780	-2.27	-1.73	1.51	Exon (AT1G21780.2/AT1G21780, exon 1 of 4)
Chr1	7653450	7653984	AT1G21780	-20.3	-19.3	2.98	3' UTR
Chr1	7655018	7655883	AT1G21790	-18.9	-17.9	3.86	3' UTR
Chr1	7680540	7680983	AT1G21880	-11.2	-10.3	3.83	5' UTR
Chr1	7681767	7682582	AT1G21880	-15.4	-14.5	4.78	3' UTR
Chr1	7696536	7696894	AT1G21910	-1.4	-0.938	1.8	5' UTR
Chr1	7712898	7714443	AT1G21930	-151	-149	5.51	5' UTR
Chr1	7735157	7736141	AT1G21980	-12.3	-11.4	3.71	Exon (AT1G21980.1/AT1G21980, exon 1 of 8)
Chr1	7737234	7738601	AT1G21980	-17.6	-16.5	4.63	3' UTR
Chr1	7756703	7757353	AT1G22020	-22.1	-21	8.16	3' UTR
Chr1	7769403	7770055	AT1G22040	-3.32	-2.72	10.4	3' UTR
Chr1	7771879	7772574	AT1G22050	-2.73	-2.16	2.08	5' UTR
Chr1	7790066	7790359	AT1G22070	-1.35	-0.897	1.85	Exon (AT1G22070.1/AT1G22070, exon 2 of 9)
Chr1	7791669	7792114	AT1G22070	-15.6	-14.7	7.67	3' UTR
Chr1	7823149	7823796	AT1G22160	-74.2	-72.5	2.4	5' UTR
Chr1	7827383	7828326	AT1G22170	-22.7	-21.6	5.79	3' UTR
Chr1	7850272	7850946	AT1G22230	-2.77	-2.2	10.4	Exon (AT1G22230.1/AT1G22230, exon 1 of 1)
Chr1	7858893	7859328	AT1G22250	-4.87	-4.19	3.52	5' UTR
Chr1	7865900	7866139	AT1G22270	-16.7	-15.7	4.08	3' UTR
Chr1	7874800	7875848	AT1G22280	-72.4	-70.8	10.4	3' UTR
Chr1	7887034	7889414	AT1G22330	-45.1	-43.7	13.4	3' UTR
Chr1	7912046	7912166	AT1G22410	-5.82	-5.11	2.13	5' UTR
Chr1	7913853	7915003	AT1G22410	-104	-102	2.62	3' UTR
Chr1	7920858	7921803	AT1G22430	-206	-204	5.91	3' UTR
Chr1	7926140	7927219	AT1G22450	-73.1	-71.4	14.5	3' UTR
Chr1	7965961	7966317	AT1G22540	-6.75	-6.01	13.7	3' UTR
Chr1	7981769	7983630	AT1G22590	-12	-11.1	2.5	5' UTR
Chr1	7983688	7984305	AT1G22590	-45	-43.6	7.42	3' UTR
Chr1	7995940	7996299	AT1G22610	-2.22	-1.69	2.05	Exon (AT1G22610.1/AT1G22610, exon 1 of 1)
Chr1	7996869	7997078	AT1G22610	-1.65	-1.16	1.55	Exon (AT1G22610.1/AT1G22610, exon 1 of 1)
Chr1	7997198	7997588	AT1G22610	-22.6	-21.5	4.71	3' UTR
Chr1	8003315	8003936	AT1G22630	-9.83	-9	1.39	5' UTR
Chr1	8006195	8006541	AT1G22640	-6.93	-6.19	5.1	5' UTR
Chr1	8007219	8007428	AT1G22640	-1.54	-1.07	1.85	3' UTR
Chr1	8019321	8021712	AT1G22660	-10.5	-9.62	9.65	3' UTR
Chr1	8048381	8049009	AT1G22730	-6.58	-5.85	4.64	3' UTR
Chr1	8049578	8050708	AT1G22740	-5.38	-4.68	2.61	3' UTR
Chr1	8051862	8052930	AT1G22750	-91.5	-89.7	8.5	3' UTR
Chr1	8067003	8067686	AT1G22770	-12.4	-11.5	10.7	3' UTR
Chr1	8068636	8069137	AT1G22780	-70.3	-68.7	1.53	Exon (AT1G22780.1/AT1G22780, exon 3 of 4)
Chr1	8070508	8071532	AT1G22790	-67.1	-65.5	16.3	3' UTR
Chr1	8073267	8074298	AT1G22800	-30.4	-29.2	5.09	3' UTR
Chr1	8079463	8080574	AT1G22840	-280	-278	7.91	3' UTR
Chr1	8088599	8089236	AT1G22860	-1.58	-1.11	4.45	3' UTR
Chr1	8093339	8093756	AT1G22870	-2.48	-1.93	2.88	Exon (AT1G22870.1/AT1G22870, exon 14 of 14)
Chr1	8093905	8094173	AT1G22870	-2.59	-2.03	2.69	Exon (AT1G22870.1/AT1G22870, exon 14 of 14)
Chr1	8095532	8096070	AT1G22880	-8.52	-7.72	5.3	5' UTR
Chr1	8096219	8096429	AT1G22880	-1.33	-0.874	1.89	Exon (AT1G22880.1/AT1G22880, exon 2 of 5)
Chr1	8099303	8099896	AT1G22882	-15.8	-14.8	3.75	Exon (AT1G22882.1/AT1G22882, exon 2 of 3)
Chr1	8100134	8101173	AT1G22882	-28.4	-27.2	6.56	Exon (AT1G22882.1/AT1G22882, exon 3 of 3)
Chr1	8102818	8103238	AT1G22890	-5.53	-4.83	2.69	5' UTR
Chr1	8106547	8108164	AT1G22910	-16.6	-15.6	5.44	3' UTR
Chr1	8117548	8118598	AT1G22930	-3.13	-2.54	2.09	5' UTR
Chr1	8120902	8122097	AT1G22930	-74.2	-72.6	6.54	3' UTR
Chr1	8124268	8125068	AT1G22940	-40.6	-39.2	15.6	3' UTR
Chr1	8143493	8144593	AT1G23000	-5	-4.32	2.8	5' UTR
Chr1	8149127	8149543	AT1G23010	-1.48	-0.718	6.68	Exon (AT1G23010.1/AT1G23010, exon 3 of 4)
Chr1	8158006	8158541	AT1G23030	-3.71	-3.09	1.82	Exon (AT1G23030.1/AT1G23030, exon 3 of 3)
Chr1	8168649	8169267	AT1G23052	-4.79	-4.12	5.19	3' UTR
Chr1	8200383	8200442	AT1G23130	-24.6	-23.5	1.47	5' UTR
Chr1	8218736	8219584	AT1G23180	-56.2	-54.7	10.6	3' UTR
Chr1	8223294	8224469	AT1G23190	-102	-101	4.59	3' UTR
Chr1	8228809	8229255	AT1G23200	-1.48	-0.766	6.68	Exon (AT1G23200.1/AT1G23200, exon 2 of 2)
Chr1	8242423	8244403	AT1G23220	-101	-98.8	4.45	5' UTR
Chr1	8250676	8251795	AT1G23230	-7.65	-6.89	5.66	3' UTR
Chr1	8314924	8315531	AT1G23410	-39.3	-37.9	4.82	5' UTR
Chr1	8321680	8321979	AT1G23440	-2.28	-1.74	2.23	5' UTR
Chr1	8322188	8322338	AT1G23440	-1.57	-1.09	1.64	3' UTR
Chr1	8323555	8324090	AT1G23440	-1.94	-1.43	1.34	3' UTR
Chr1	8328764	8329222	AT1G23460	-1.81	-1.3	2.1	Exon (AT1G23460.1/AT1G23460, exon 6 of 9)
Chr1	8331657	8331746	AT1G23470	-1.48	-0.718	6.68	Exon (AT1G23470.1/AT1G23470, exon 1 of 1)
Chr1	8331836	8332136	AT1G23470	-3.25	-2.65	4.64	Exon (AT1G23470.1/AT1G23470, exon 1 of 1)
Chr1	8336146	8336325	AT1G23480	-1.7	-1.21	3.71	3' UTR
Chr1	8337734	8338642	AT1G23490	-55.2	-53.7	1.64	3' UTR
Chr1	8346152	8346416	AT1G23530	-1.7	-1.21	2	Exon (AT1G23530.1/AT1G23530, exon 1 of 1)
Chr1	8351935	8352762	AT1G23550	-4.98	-4.31	3.23	3' UTR
Chr1	8385721	8386162	AT1G23710	-15	-14	2.28	Exon (AT1G23710.1/AT1G23710, exon 1 of 1)
Chr1	8400180	8401487	AT1G23750	-24.7	-23.6	14.8	5' UTR
Chr1	8411201	8411833	AT1G23790	-4.95	-4.28	18.5	Exon (AT1G23790.1/AT1G23790, exon 3 of 4)
Chr1	8422258	8422985	AT1G23820	-15.8	-14.9	6.68	3' UTR
Chr1	8434791	8435656	AT1G23870	-14.5	-13.6	5.47	3' UTR
Chr1	8438087	8438745	AT1G23880	-9.88	-9.04	10.9	3' UTR
Chr1	8442246	8442967	AT1G23900	-1.54	-1.06	2.08	Exon (AT1G23900.2/AT1G23900, exon 3 of 18)
Chr1	8446206	8447519	AT1G23900	-20.2	-19.1	5.59	3' UTR
Chr1	8468732	8469346	AT1G23940	-3.62	-3	14.1	Exon (AT1G23940.1/AT1G23940, exon 9 of 11)
Chr1	8503631	8504325	AT1G24030	-10	-9.17	5.94	3' UTR
Chr1	8508229	8508864	AT1G24050	-122	-120	5.28	3' UTR
Chr1	8522349	8523121	AT1G24090	-4.73	-4.06	17.8	3' UTR
Chr1	8524089	8524929	AT1G24095	-2.18	-1.65	5.19	3' UTR
Chr1	8541027	8541536	AT1G24145	-1.48	-0.94	6.68	5' UTR
Chr1	8544368	8544812	AT1G24148	-4.63	-3.96	2.97	5' UTR
Chr1	8545048	8545551	AT1G24148	-21.5	-20.4	3.35	3' UTR
Chr1	8550024	8550261	AT1G24150	-1.48	-0.718	6.68	Exon (AT1G24150.1/AT1G24150, exon 1 of 3)
Chr1	8551398	8551993	AT1G24150	-3.62	-3	14.1	3' UTR
Chr1	8587223	8588086	AT1G24240	-10.3	-9.46	4.36	3' UTR
Chr1	8602420	8603772	AT1G24265	-5.09	-4.41	8.16	3' UTR
Chr1	8611629	8612550	AT1G24280	-5.16	-4.48	5.94	3' UTR
Chr1	8624061	8624568	AT1G24310	-12.4	-11.5	3.33	5' UTR
Chr1	8625108	8626405	AT1G24310	-30.1	-28.9	6.65	3' UTR
Chr1	8632536	8632924	AT1G24330	-2.1	-1.58	8.9	Exon (AT1G24330.1/AT1G24330, exon 4 of 6)
Chr1	8633696	8634907	AT1G24330	-3.96	-3.33	7.05	3' UTR
Chr1	8638327	8638986	AT1G24340	-12.8	-11.8	4.63	3' UTR
Chr1	8642108	8643448	AT1G24360	-340	-Inf	4.56	3' UTR
Chr1	8663347	8663847	AT1G24440	-7.13	-6.38	2.65	3' UTR
Chr1	8664901	8665229	AT1G24450	-1.54	-1.07	2.1	3' UTR
Chr1	8666024	8666576	AT1G24460	-2.31	-1.77	2.56	5' UTR
Chr1	8666996	8667296	AT1G24460	-3.09	-2.5	3.71	Exon (AT1G24460.2/AT1G24460, exon 3 of 9)
Chr1	8668195	8669543	AT1G24460	-8	-7.22	4.06	Exon (AT1G24460.2/AT1G24460, exon 3 of 9)
Chr1	8670983	8672651	AT1G24460	-32.3	-31.1	11.9	3' UTR
Chr1	8682234	8682621	AT1G24490	-3.82	-3.19	4.95	5' UTR
Chr1	8684191	8685271	AT1G24490	-33.8	-32.5	6.34	3' UTR
Chr1	8693227	8693641	AT1G24530	-1.91	-1.4	5.94	5' UTR
Chr1	8703964	8705848	AT1G24560	-60.7	-59.2	10.4	3' UTR
Chr1	8747028	8747316	AT1G24706	-1.49	-1.02	2.47	Exon (AT1G24706.2/AT1G24706, exon 15 of 34)
Chr1	8751663	8752418	AT1G24706	-1.92	-1.41	2.23	Exon (AT1G24706.2/AT1G24706, exon 26 of 34)
Chr1	8752698	8755558	AT1G24706	-36.5	-35.2	8.61	3' UTR
Chr1	8770573	8770691	AT1G24800	-2.43	-1.88	9.65	Exon (AT1G24800.1/AT1G24800, exon 1 of 1)
Chr1	8812811	8813360	AT1G25098	-22.7	-21.6	39.7	Exon (AT1G25098.2/AT1G25098, exon 1 of 2)
Chr1	8850933	8851317	AT1G25250	-1.96	-1.44	5.19	Exon (AT1G25250.1/AT1G25250, exon 3 of 3)
Chr1	8865668	8866597	AT1G25280	-7.69	-6.92	2.94	5' UTR
Chr1	8868389	8869092	AT1G25290	-2.98	-2.4	1.87	3' UTR
Chr1	8879680	8880160	AT1G25320	-1.37	-0.909	3.34	Exon (AT1G25320.1/AT1G25320, exon 2 of 2)
Chr1	8905150	8906002	AT1G25380	-75.1	-73.4	14.7	3' UTR
Chr1	8917665	8918232	AT1G25420	-8.89	-8.09	8.9	3' UTR
Chr1	8950277	8950876	AT1G25480	-3.58	-2.96	2.54	Exon (AT1G25480.1/AT1G25480, exon 6 of 6)
Chr1	8954015	8955107	AT1G25490	-89.6	-87.9	4.24	3' UTR
Chr1	8963538	8964564	AT1G25520	-23.5	-22.4	5.19	3' UTR
Chr1	9022036	9022769	AT1G26090	-12.8	-11.9	3.97	3' UTR
Chr1	9033674	9033823	AT1G26130	-1.48	-0.718	6.68	Exon (AT1G26130.1/AT1G26130, exon 2 of 12)
Chr1	9034300	9034479	AT1G26130	-1.69	-1.2	7.42	Exon (AT1G26130.1/AT1G26130, exon 3 of 12)
Chr1	9035462	9036730	AT1G26130	-2.54	-1.98	8.9	Exon (AT1G26130.1/AT1G26130, exon 3 of 12)
Chr1	9038130	9038488	AT1G26130	-2.63	-2.06	4.08	3' UTR
Chr1	9056109	9056852	AT1G26180	-20.8	-19.7	6.18	3' UTR
Chr1	9067069	9067939	AT1G26208	-17.4	-16.4	2.68	5' UTR
Chr1	9087596	9087937	AT1G26260	-1.99	-1.47	3.52	Exon (AT1G26260.2/AT1G26260, exon 2 of 9)
Chr1	9088442	9089348	AT1G26260	-2.6	-2.04	5.94	3' UTR
Chr1	9098013	9098667	AT1G26290	-2.71	-2.14	8.16	5' UTR
Chr1	9113305	9113545	AT1G26330	-1.69	-1.2	7.42	3' UTR
Chr1	9113900	9114890	AT1G26340	-21.4	-20.3	4.65	5' UTR
Chr1	9151732	9152122	AT1G26460	-18.1	-17	5.94	5' UTR
Chr1	9153756	9154560	AT1G26460	-35.8	-34.6	4.98	3' UTR
Chr1	9158469	9158737	AT1G26500	-1.35	-0.897	2.97	Exon (AT1G26500.1/AT1G26500, exon 1 of 1)
Chr1	9158915	9159897	AT1G26500	-2.6	-2.03	10.4	Exon (AT1G26500.1/AT1G26500, exon 1 of 1)
Chr1	9166488	9167490	AT1G26530	-1.89	-1.39	8.16	3' UTR
Chr1	9171130	9172940	AT1G26550	-590	-Inf	5.19	5' UTR
Chr1	9180713	9181835	AT1G26560	-23.3	-22.2	2.44	3' UTR
Chr1	9183567	9184275	AT1G26570	-5.63	-4.93	2.63	3' UTR
Chr1	9185977	9187415	AT1G26580	-34.4	-33.1	6.47	3' UTR
Chr1	9205836	9207205	AT1G26630	-106	-104	4.79	5' UTR
Chr1	9207265	9207383	AT1G26630	-2.88	-2.31	2.04	3' UTR
Chr1	9212328	9213974	AT1G26660	-4.99	-4.32	14.8	3' UTR
Chr1	9216914	9217981	AT1G26670	-105	-103	3.69	3' UTR
Chr1	9246933	9248245	AT1G26750	-26	-24.8	3.19	3' UTR
Chr1	9295915	9297076	AT1G26830	-7.24	-6.49	2.61	5' UTR
Chr1	9297674	9298541	AT1G26830	-70.8	-69.2	6.68	3' UTR
Chr1	9299950	9300641	AT1G26840	-5.18	-4.49	3.22	3' UTR
Chr1	9322470	9322936	AT1G26910	-9.89	-9.06	3.48	3' UTR
Chr1	9329512	9329689	AT1G26920	-3.2	-2.61	2.26	5' UTR
Chr1	9343800	9345145	AT1G26940	-20.4	-19.3	5.58	3' UTR
Chr1	9351454	9352522	AT1G26945	-17.4	-16.4	4.06	5' UTR
Chr1	9356419	9357430	AT1G26960	-2.48	-1.93	5.19	3' UTR
Chr1	9374904	9376720	AT1G27000	-130	-128	5.91	3' UTR
Chr1	9379878	9380603	AT1G27020	-2.74	-2.17	11.1	3' UTR
Chr1	9383215	9383895	AT1G27030	-10.5	-9.65	4.18	3' UTR
Chr1	9421865	9422442	AT1G27120	-5.45	-4.75	2.46	Exon (AT1G27120.1/AT1G27120, exon 1 of 7)
Chr1	9422811	9423287	AT1G27120	-3.35	-2.75	2.57	Exon (AT1G27120.1/AT1G27120, exon 3 of 7)
Chr1	9426590	9426797	AT1G27130	-3.65	-3.03	1.63	3' UTR
Chr1	9430791	9432244	AT1G27150	-46.4	-44.9	10	3' UTR
Chr1	9442521	9442939	AT1G27180	-1.69	-1.2	7.42	Exon (AT1G27180.1/AT1G27180, exon 3 of 6)
Chr1	9445688	9446046	AT1G27180	-3.84	-3.21	14.8	3' UTR
Chr1	9482144	9482766	AT1G27290	-3.82	-3.19	1.77	3' UTR
Chr1	9483216	9484044	AT1G27300	-43.1	-41.7	34.9	5' UTR
Chr1	9491312	9492542	AT1G27320	-70.5	-68.9	6.92	3' UTR
Chr1	9492964	9493890	AT1G27330	-45.6	-44.2	2.54	5' UTR
Chr1	9493980	9494069	AT1G27330	-1.35	-0.896	1.51	3' UTR
Chr1	9503258	9503869	AT1G27360	-11.8	-10.9	4.76	3' UTR
Chr1	9515193	9516737	AT1G27400	-180	-178	2.68	5' UTR
Chr1	9516795	9516940	AT1G27400	-2.57	-2.01	5.94	3' UTR
Chr1	9531957	9532104	AT1G27450	-2.56	-2	5.19	5' UTR
Chr1	9532384	9534114	AT1G27450	-189	-187	5.86	5' UTR
Chr1	9536457	9537561	AT1G27460	-26.8	-25.6	5.76	3' UTR
Chr1	9545664	9546285	AT1G27480	-60.4	-58.8	3.62	3' UTR
Chr1	9561338	9562263	AT1G27520	-28.3	-27.1	6.22	3' UTR
Chr1	9597150	9598190	AT1G27595	-1.53	-1.06	3.46	Exon (AT1G27595.1/AT1G27595, exon 2 of 20)
Chr1	9599045	9600320	AT1G27595	-3.18	-2.58	12.6	Exon (AT1G27595.1/AT1G27595, exon 7 of 20)
Chr1	9601931	9603255	AT1G27595	-20.7	-19.6	5.49	3' UTR
Chr1	9613238	9614276	AT1G27630	-6.12	-5.4	5.44	3' UTR
Chr1	9615461	9616297	AT1G27650	-55.9	-54.4	3.2	3' UTR
Chr1	9621806	9622604	AT1G27660	-1.53	-1.06	3.46	Exon (AT1G27660.1/AT1G27660, exon 1 of 7)
Chr1	9622663	9625974	AT1G27660	-10.1	-9.31	10.4	3' UTR
Chr1	9633725	9634567	AT1G27680	-19.5	-18.4	5.94	3' UTR
Chr1	9637635	9638547	AT1G27690	-23	-21.9	5.68	3' UTR
Chr1	9639024	9639225	AT1G27695	-1.43	-0.961	1.57	5' UTR
Chr1	9639715	9640062	AT1G27695	-2.82	-2.24	1.29	3' UTR
Chr1	9660263	9660982	AT1G27750	-2.74	-2.17	11.1	Exon (AT1G27750.1/AT1G27750, exon 4 of 8)
Chr1	9661102	9661808	AT1G27750	-4.61	-3.95	5.19	3' UTR
Chr1	9666318	9667479	AT1G27752	-62	-60.4	13.5	3' UTR
Chr1	9668584	9669002	AT1G27760	-17.5	-16.5	2.94	5' UTR
Chr1	9670439	9671616	AT1G27760	-40	-38.6	5.19	3' UTR
Chr1	9702659	9703911	AT1G27850	-23.8	-22.7	10.5	3' UTR
Chr1	9709254	9709434	AT1G27880	-1.4	-0.94	4.08	Exon (AT1G27880.1/AT1G27880, exon 1 of 19)
Chr1	9726948	9727379	AT1G27920	-3.26	-2.66	4.64	5' UTR
Chr1	9728644	9729516	AT1G27920	-1.91	-1.4	2.78	Exon (AT1G27920.1/AT1G27920, exon 6 of 11)
Chr1	9740704	9740762	AT1G27950	-16.6	-15.6	1.73	5' UTR
Chr1	9741955	9742159	AT1G27950	-39.5	-38.2	2.03	3' UTR
Chr1	9746811	9747861	AT1G27970	-12.5	-11.6	4.13	5' UTR
Chr1	9751752	9752739	AT1G27980	-7.08	-6.33	4.08	3' UTR
Chr1	9767199	9767978	AT1G28010	-4.9	-4.23	2.69	3' UTR
Chr1	9779138	9780180	AT1G28060	-17.3	-16.3	4.09	5' UTR
Chr1	9780389	9782700	AT1G28060	-56	-54.5	8.64	3' UTR
Chr1	9783111	9783594	AT1G28070	-2.15	-1.62	5.56	Exon (AT1G28070.1/AT1G28070, exon 1 of 2)
Chr1	9798147	9799063	AT1G28090	-32	-30.7	9.89	3' UTR
Chr1	9802978	9804394	AT1G28100	-18.9	-17.9	4.21	3' UTR
Chr1	9825286	9825465	AT1G28130	-2.05	-1.53	2.6	5' UTR
Chr1	9827007	9827440	AT1G28130	-5.46	-4.77	2.83	Exon (AT1G28130.1/AT1G28130, exon 3 of 4)
Chr1	9856750	9858033	AT1G28210	-2.1	-1.58	8.9	Exon (AT1G28210.1/AT1G28210, exon 10 of 19)
Chr1	9858649	9859979	AT1G28210	-1.55	-1.08	2.23	3' UTR
Chr1	9874595	9875520	AT1G28250	-63.2	-61.7	5.2	3' UTR
Chr1	9942566	9943549	AT1G28340	-38.6	-37.3	6.77	3' UTR
Chr1	9945807	9947006	AT1G28350	-3.08	-2.49	2.26	Exon (AT1G28350.1/AT1G28350, exon 6 of 21)
Chr1	9947407	9949800	AT1G28350	-58	-56.5	10.9	3' UTR
Chr1	9965428	9966231	AT1G28380	-10.7	-9.89	3.22	3' UTR
Chr1	9981392	9982816	AT1G28420	-21.7	-20.7	7.42	Exon (AT1G28420.1/AT1G28420, exon 4 of 18)
Chr1	9986207	9987638	AT1G28420	-39.4	-38	10.8	3' UTR
Chr1	9996824	9997483	AT1G28440	-8.93	-8.12	2.94	5' UTR
Chr1	9999221	10000147	AT1G28440	-13.7	-12.7	3.02	Exon (AT1G28440.1/AT1G28440, exon 1 of 2)
Chr1	10010357	10010624	AT1G28470	-1.48	-0.718	6.68	Exon (AT1G28470.1/AT1G28470, exon 1 of 3)
Chr1	10016590	10018047	AT1G28490	-114	-112	8.08	5' UTR
Chr1	10024406	10026266	AT1G28510	-58.6	-57	8.78	3' UTR
Chr1	10030612	10031900	AT1G28520	-54.9	-53.4	8.93	3' UTR
Chr1	10035664	10036956	AT1G28540	-53.6	-52.1	6.93	5' UTR
Chr1	10079132	10079616	AT1G28680	-2.56	-2	1.62	Exon (AT1G28680.1/AT1G28680, exon 2 of 3)
Chr1	10096056	10096374	AT1G28815	-5.91	-5.2	8.53	3' UTR
Chr1	10103933	10104141	AT1G28760	-1.48	-0.718	6.68	Exon (AT1G28760.1/AT1G28760, exon 1 of 1)
Chr1	10104320	10104588	AT1G28760	-3.4	-2.79	13.4	Exon (AT1G28760.1/AT1G28760, exon 1 of 1)
Chr1	10134395	10135441	AT1G29040	-34.6	-33.3	3.9	3' UTR
Chr1	10147899	10149686	AT1G29060	-60.3	-58.8	10.3	3' UTR
Chr1	10150974	10151360	AT1G29070	-42.9	-41.5	3.29	3' UTR
Chr1	10171801	10172096	AT1G29110	-1.89	-1.39	8.16	Exon (AT1G29110.1/AT1G29110, exon 1 of 2)
Chr1	10177151	10178371	AT1G29120	-22.1	-21	4.74	3' UTR
Chr1	10182141	10182703	AT1G29150	-5.44	-4.74	2.77	3' UTR
Chr1	10210444	10210622	AT1G29200	-6.17	-5.45	3.77	3' UTR
Chr1	10225554	10226057	AT1G29260	-5.09	-4.41	2.08	3' UTR
Chr1	10230316	10230909	AT1G29270	-3.72	-3.1	4.2	Exon (AT1G29270.1/AT1G29270, exon 2 of 3)
Chr1	10253864	10254690	AT1G29310	-62.2	-60.7	5.76	3' UTR
Chr1	10257424	10258343	AT1G29320	-55.3	-53.8	10.8	3' UTR
Chr1	10265831	10266818	AT1G29340	-28.6	-27.4	5.19	3' UTR
Chr1	10330693	10332326	AT1G29550	-7.35	-6.59	7.42	3' UTR
Chr1	10332461	10333301	AT1G29560	-2.96	-2.38	11.9	5' UTR
Chr1	10333511	10335574	AT1G29560	-4.73	-4.06	17.8	3' UTR
Chr1	10340794	10342702	AT1G29590	-2.57	-2.01	3.71	Exon (AT1G29590.1/AT1G29590, exon 2 of 5)
Chr1	10344046	10346243	AT1G29600	-8.99	-8.19	9.65	Exon (AT1G29600.1/AT1G29600, exon 1 of 10)
Chr1	10352096	10353586	AT1G29630	-5.67	-4.96	6.68	3' UTR
Chr1	10371839	10372133	AT1G29660	-9.29	-8.47	2.05	5' UTR
Chr1	10372610	10372668	AT1G29660	-1.53	-1.06	1.08	Exon (AT1G29660.1/AT1G29660, exon 3 of 5)
Chr1	10376451	10377393	AT1G29670	-13.4	-12.5	1.49	Exon (AT1G29670.1/AT1G29670, exon 3 of 5)
Chr1	10423222	10423400	AT1G29760	-1.66	-1.18	3.15	Exon (AT1G29760.1/AT1G29760, exon 1 of 2)
Chr1	10423674	10424208	AT1G29760	-15.7	-14.8	7.11	3' UTR
Chr1	10429976	10430515	AT1G29790	-17.4	-16.4	6.07	5' UTR
Chr1	10430874	10431854	AT1G29790	-26.2	-25	15.3	3' UTR
Chr1	10435025	10435441	AT1G29800	-1.55	-1.08	2.47	3' UTR
Chr1	10439843	10440786	AT1G29820	-4.78	-4.11	7.05	3' UTR
Chr1	10447754	10449887	AT1G29850	-200	-198	3.84	5' UTR
Chr1	10466129	10467170	AT1G29890	-96.7	-94.9	10.3	3' UTR
Chr1	10468233	10468531	AT1G29900	-1.35	-0.894	1.42	Exon (AT1G29900.1/AT1G29900, exon 1 of 3)
Chr1	10469691	10470287	AT1G29900	-13.1	-12.2	3.66	Exon (AT1G29900.1/AT1G29900, exon 2 of 3)
Chr1	10471406	10471734	AT1G29900	-2.31	-1.77	1.36	Exon (AT1G29900.1/AT1G29900, exon 3 of 3)
Chr1	10471793	10472122	AT1G29900	-8.77	-7.97	2.83	3' UTR
Chr1	10493761	10494359	AT1G29950	-18.1	-17.1	2.09	3' UTR
Chr1	10493745	10494449	AT1G29950	-18.3	-17.3	2.04	3' UTR
Chr1	10493750	10494450	AT1G29950	-18	-16.9	2.03	3' UTR
Chr1	10495820	10496170	AT1G29960	-7.28	-6.52	4.45	3' UTR
Chr1	10507593	10509098	AT1G29990	-316	-313	7.65	5' UTR
Chr1	10515442	10516145	AT1G30010	-1.58	-1.11	4.45	3' UTR
Chr1	10582138	10584051	AT1G30110	-6.25	-5.53	4.98	5' UTR
Chr1	10587602	10587867	AT1G30130	-2.56	-2	2.97	5' UTR
Chr1	10588846	10589672	AT1G30130	-4.2	-3.55	2.34	3' UTR
Chr1	10618996	10619802	AT1G30190	-8.42	-7.63	14.8	Exon (AT1G30190.1/AT1G30190, exon 1 of 1)
Chr1	10625029	10625209	AT1G30200	-1.55	-1.08	5.94	5' UTR
Chr1	10626196	10627075	AT1G30200	-8.58	-7.78	2.83	3' UTR
Chr1	10640011	10640782	AT1G30230	-698	-Inf	8.9	3' UTR
Chr1	10651051	10651110	AT1G30260	-4.2	-3.55	3.31	5' UTR
Chr1	10657221	10658808	AT1G30270	-49.6	-48.1	12	3' UTR
Chr1	10663422	10663987	AT1G30280	-1.35	-0.898	4.45	Exon (AT1G30282.1/AT1G30282, exon 1 of 2)
Chr1	10673956	10675368	AT1G30300	-7.66	-6.9	3.96	3' UTR
Chr1	10680366	10681455	AT1G30320	-2.44	-1.89	1.88	Exon (AT1G30320.1/AT1G30320, exon 1 of 6)
Chr1	10681754	10682954	AT1G30320	-35.3	-34	6.48	3' UTR
Chr1	10716113	10716996	AT1G30360	-6.16	-5.44	1.95	Exon (AT1G30360.1/AT1G30360, exon 1 of 6)
Chr1	10718282	10718758	AT1G30360	-4.45	-3.79	1.38	Exon (AT1G30360.1/AT1G30360, exon 5 of 6)
Chr1	10722197	10722255	AT1G30380	-69.1	-67.5	1.78	5' UTR
Chr1	10723044	10723102	AT1G30380	-133	-131	1.35	3' UTR
Chr1	10733236	10734413	AT1G30400	-9.13	-8.32	2.97	Exon (AT1G30400.1/AT1G30400, exon 18 of 28)
Chr1	10736984	10737935	AT1G30400	-93.4	-91.6	16.3	3' UTR
Chr1	10746572	10747323	AT1G30410	-19.1	-18	5.39	3' UTR
Chr1	10755915	10756316	AT1G30420	-2.53	-1.97	10.4	Exon (AT1G30420.1/AT1G30420, exon 25 of 26)
Chr1	10761683	10762394	AT1G30440	-10.8	-9.97	2.97	3' UTR
Chr1	10768681	10769472	AT1G30450	-51.4	-49.9	16.9	3' UTR
Chr1	10785595	10786637	AT1G30470	-157	-155	9.92	3' UTR
Chr1	10788271	10788683	AT1G30473	-2.7	-2.13	5.19	3' UTR
Chr1	10790350	10792575	AT1G30480	-31.5	-30.3	5.63	3' UTR
Chr1	10812518	10813700	AT1G30520	-42	-40.6	7.86	3' UTR
Chr1	10846842	10847861	AT1G30610	-16.4	-15.4	6.33	Exon (AT1G30610.2/AT1G30610, exon 1 of 9)
Chr1	10849615	10850598	AT1G30610	-12.6	-11.7	5.19	3' UTR
Chr1	10856784	10857518	AT1G30620	-1.96	-1.44	5.19	Exon (AT1G30620.1/AT1G30620, exon 7 of 10)
Chr1	10857577	10858244	AT1G30620	-7.66	-6.89	7.05	3' UTR
Chr1	10861389	10861772	AT1G30640	-1.51	-1.03	3.22	Exon (AT1G30640.1/AT1G30640, exon 2 of 14)
Chr1	10862421	10862539	AT1G30640	-1.53	-1.06	3.71	Exon (AT1G30640.1/AT1G30640, exon 5 of 14)
Chr1	10863426	10864700	AT1G30640	-9.38	-8.57	7.3	Exon (AT1G30640.1/AT1G30640, exon 8 of 14)
Chr1	10882637	10884298	AT1G30680	-5.02	-4.34	2.66	Exon (AT1G30680.1/AT1G30680, exon 4 of 19)
Chr1	10884930	10886425	AT1G30680	-15.7	-14.8	4.08	3' UTR
Chr1	10888420	10889137	AT1G30690	-20	-19	2.12	Exon (AT1G30690.2/AT1G30690, exon 2 of 4)
Chr1	10899381	10899617	AT1G30720	-1.48	-0.718	6.68	Exon (AT1G30720.1/AT1G30720, exon 1 of 1)
Chr1	10961971	10963182	AT1G30825	-11.7	-10.8	6.68	3' UTR
Chr1	10966997	10967776	AT1G30835.1	-20.3	-19.2	4.98	Exon (AT1G30835.1/AT1G30835.1, exon 1 of 2)
Chr1	10966997	10967773	AT1G30835.1	-19.8	-18.7	4.98	Exon (AT1G30835.1/AT1G30835.1, exon 1 of 2)
Chr1	10967922	10968161	AT1G30835.1	-2.6	-2.03	4.95	Exon (AT1G30835.1/AT1G30835.1, exon 1 of 2)
Chr1	10968460	10968699	AT1G30835.1	-2.6	-2.03	5.94	Exon (AT1G30835.1/AT1G30835.1, exon 2 of 2)
Chr1	10995656	10996134	AT1G30890	-4.77	-4.1	2.1	3' UTR
Chr1	11002146	11002936	AT1G30910	-127	-126	7.81	3' UTR
Chr1	11057134	11058867	AT1G31020	-57.3	-55.8	4.93	5' UTR
Chr1	11084949	11085492	AT1G31070	-3.14	-2.55	2.83	5' UTR
Chr1	11087446	11088533	AT1G31070	-20.5	-19.5	3.41	3' UTR
Chr1	11121195	11122528	AT1G31150	-16.3	-15.3	5.94	3' UTR
Chr1	11133470	11134724	AT1G31170	-169	-167	5.44	5' UTR
Chr1	11137365	11137603	AT1G31173	-1.89	-1.39	8.16	Exon (AT1G31173.1/AT1G31173, exon 1 of 1)
Chr1	11142154	11142600	AT1G31175	-14.6	-13.6	6.83	3' UTR
Chr1	11146250	11146930	AT1G31190	-79.9	-78.2	4.2	3' UTR
Chr1	11157907	11158683	AT1G31220	-13.4	-12.5	8.9	3' UTR
Chr1	11183379	11183792	AT1G31280	-1.99	-1.47	3.52	Exon (AT1G31280.1/AT1G31280, exon 2 of 3)
Chr1	11193695	11193963	AT1G31300	-3.96	-3.32	1.98	5' UTR
Chr1	11194279	11194549	AT1G31300	-6.59	-5.86	2.56	5' UTR
Chr1	11195954	11196223	AT1G31300	-3.96	-3.33	2.41	3' UTR
Chr1	11235817	11237530	AT1G31360	-12.9	-12	4.93	3' UTR
Chr1	11252955	11253915	AT1G31420	-301	-299	6.81	3' UTR
Chr1	11269822	11270418	AT1G31480	-1.4	-0.94	4.08	Exon (AT1G31480.1/AT1G31480, exon 14 of 22)
Chr1	11270783	11271671	AT1G31480	-2.05	-1.53	2.23	3' UTR
Chr1	11311169	11311256	AT1G31580	-5.52	-4.83	2.23	5' UTR
Chr1	11346469	11346857	AT1G31690	-2.33	-1.78	3.9	Exon (AT1G31690.1/AT1G31690, exon 4 of 5)
Chr1	11349840	11350138	AT1G31710	-5.71	-5.01	3.09	5' UTR
Chr1	11354530	11355486	AT1G31710	-13	-12.1	11.9	3' UTR
Chr1	11359731	11360118	AT1G31730	-2.08	-1.56	1.82	5' UTR
Chr1	11363008	11364288	AT1G31730	-34.7	-33.4	5.45	3' UTR
Chr1	11393376	11394748	AT1G31780	-31.4	-30.2	9.09	3' UTR
Chr1	11397827	11399714	AT1G31800	-99.2	-97.4	4.08	3' UTR
Chr1	11433369	11433609	AT1G31850	-1.44	-0.973	1.98	3' UTR
Chr1	11436808	11437585	AT1G31870	-1.77	-1.28	2.6	5' UTR
Chr1	11437703	11440050	AT1G31870	-18.5	-17.5	5.26	3' UTR
Chr1	11449547	11450159	AT1G31880	-4.57	-3.91	14.8	3' UTR
Chr1	11460948	11461825	AT1G31910	-241	-238	8.7	3' UTR
Chr1	11466057	11466958	AT1G31930	-13.6	-12.7	6.81	Exon (AT1G31930.3/AT1G31930, exon 2 of 9)
Chr1	11467312	11469125	AT1G31930	-15.7	-14.7	14.1	3' UTR
Chr1	11477598	11478015	AT1G31950	-1.64	-1.16	2.97	Exon (AT1G31950.1/AT1G31950, exon 6 of 7)
Chr1	11479866	11480374	AT1G31970	-96.1	-94.3	4.01	5' UTR
Chr1	11481516	11482890	AT1G31970	-113	-112	13.6	3' UTR
Chr1	11530369	11531281	AT1G32050	-56.3	-54.8	2.83	3' UTR
Chr1	11532533	11532952	AT1G32060	-503	-Inf	6.23	5' UTR
Chr1	11533998	11534639	AT1G32060	-234	-232	1.8	3' UTR
Chr1	11553224	11554477	AT1G32120	-8.99	-8.19	14.8	Exon (AT1G32120.1/AT1G32120, exon 1 of 4)
Chr1	11567552	11568531	AT1G32150	-66.8	-65.2	10.1	3' UTR
Chr1	11569432	11570387	AT1G32160	-27.9	-26.7	4.72	3' UTR
Chr1	11609318	11609733	AT1G32220	-33.8	-32.6	5.67	3' UTR
Chr1	11614038	11614365	AT1G32230	-1.97	-1.46	1.26	Exon (AT1G32230.1/AT1G32230, exon 3 of 8)
Chr1	11614483	11616218	AT1G32230	-63.2	-61.6	4.42	3' UTR
Chr1	11653681	11654794	AT1G32310	-55.7	-54.2	5.19	3' UTR
Chr1	11673794	11675250	AT1G32360	-18	-17	3.19	3' UTR
Chr1	11676961	11678449	AT1G32370	-18.5	-17.5	6.1	5' UTR
Chr1	11683431	11684418	AT1G32380	-27	-25.8	6.19	3' UTR
Chr1	11693828	11695566	AT1G32410	-65.6	-64	7.93	5' UTR
Chr1	11712674	11713449	AT1G32440	-2.89	-2.31	1.6	Exon (AT1G32440.1/AT1G32440, exon 2 of 12)
Chr1	11714249	11715112	AT1G32440	-38.8	-37.5	3.09	3' UTR
Chr1	11738208	11738997	AT1G32460	-4.83	-4.16	2.97	5' UTR
Chr1	11767564	11767774	AT1G32540	-1.51	-1.04	2.23	5' UTR
Chr1	11767864	11768104	AT1G32540	-2.97	-2.39	1.93	5' UTR
Chr1	11768730	11769598	AT1G32540	-2.49	-1.93	1.8	3' UTR
Chr1	11784205	11785637	AT1G32580	-43.7	-42.3	4.82	3' UTR
Chr1	11786350	11786736	AT1G32583	-1.77	-1.27	4.45	5' UTR
Chr1	11797335	11798602	AT1G32630	-30.2	-29	12.2	5' UTR
Chr1	11827907	11829729	AT1G32700	-41.3	-39.9	9.57	5' UTR
Chr1	11842207	11843227	AT1G32730	-6.67	-5.93	5.94	3' UTR
Chr1	11844877	11846347	AT1G32740	-10.9	-10	3.86	5' UTR
Chr1	11858503	11859058	AT1G32760	-2.15	-1.62	5.56	Exon (AT1G32760.1/AT1G32760, exon 1 of 1)
Chr1	11882379	11882589	AT1G32810	-1.35	-0.898	1.72	Exon (AT1G32810.2/AT1G32810, exon 1 of 7)
Chr1	11884639	11885843	AT1G32810	-14.8	-13.8	6.8	Exon (AT1G32810.2/AT1G32810, exon 4 of 7)
Chr1	11911798	11912606	AT1G32870	-3.79	-3.16	2.81	Exon (AT1G32870.1/AT1G32870, exon 1 of 3)
Chr1	11940679	11940978	AT1G32940	-4.38	-3.73	14.8	3' UTR
Chr1	11955785	11955903	AT1G32990	-6.91	-6.17	1.66	5' UTR
Chr1	11956021	11957255	AT1G32990	-247	-245	3.01	3' UTR
Chr1	11966470	11967843	AT1G33040	-194	-191	5.26	5' UTR
Chr1	12005075	12005254	AT1G33110	-1.77	-1.27	1.35	5' UTR
Chr1	12008065	12008774	AT1G33110	-5.47	-4.77	2.1	3' UTR
Chr1	12010930	12012495	AT1G33120	-417	-Inf	13	5' UTR
Chr1	12023305	12024783	AT1G33140	-153	-150	7.42	5' UTR
Chr1	12027532	12027741	AT1G33170	-2.7	-2.13	1.65	Exon (AT1G33170.1/AT1G33170, exon 1 of 5)
Chr1	12028524	12030539	AT1G33170	-12.7	-11.8	3.18	3' UTR
Chr1	12046909	12047364	AT1G33230	-1.87	-1.37	1.72	Exon (AT1G33230.1/AT1G33230, exon 1 of 10)
Chr1	12048565	12050066	AT1G33230	-37.9	-36.6	4.68	3' UTR
Chr1	12064509	12065429	AT1G33260	-2.73	-2.16	4.45	5' UTR
Chr1	12066890	12068075	AT1G33265	-35.5	-34.2	5.26	3' UTR
Chr1	12075027	12076104	AT1G33290	-109	-107	8.82	3' UTR
Chr1	12085557	12086499	AT1G33330	-10.6	-9.78	3.99	3' UTR
Chr1	12092413	12093277	AT1G33360	-3.16	-2.57	11.9	Exon (AT1G33360.1/AT1G33360, exon 1 of 15)
Chr1	12095248	12095995	AT1G33360	-9.27	-8.46	26.7	3' UTR
Chr1	12119842	12126503	AT1G33420	-3.65	-3.03	7.79	5' UTR
Chr1	12144928	12147178	AT1G33470	-9.13	-8.32	3.31	3' UTR
Chr1	12171287	12171616	AT1G33560	-2.18	-1.65	2.56	Exon (AT1G33560.1/AT1G33560, exon 5 of 5)
Chr1	12181135	12181674	AT1G33600	-8.37	-7.58	2.66	Exon (AT1G33600.1/AT1G33600, exon 1 of 1)
Chr1	12189117	12189620	AT1G33610	-2.05	-1.53	4.2	Exon (AT1G33610.1/AT1G33610, exon 1 of 1)
Chr1	12204434	12205604	AT1G33680	-11.6	-10.7	3.12	Exon (AT1G33680.1/AT1G33680, exon 2 of 7)
Chr1	12208038	12208608	AT1G33680	-25.7	-24.5	5.72	3' UTR
Chr1	12243737	12244462	AT1G33770	-2.96	-2.38	11.9	Exon (AT1G33770.1/AT1G33770, exon 5 of 7)
Chr1	12260366	12260545	AT1G33790	-1.48	-0.718	6.68	3' UTR
Chr1	12265033	12266847	AT1G33810	-373	-Inf	3.71	5' UTR
Chr1	12268803	12269128	AT1G33811	-7.29	-6.54	1.73	Exon (AT1G33811.1/AT1G33811, exon 4 of 6)
Chr1	12326201	12327084	AT1G33930	-5.72	-5.02	18.5	Exon (AT1G33930.1/AT1G33930, exon 2 of 5)
Chr1	12347357	12348187	AT1G33960	-2.9	-2.32	5.94	3' UTR
Chr1	12352381	12353599	AT1G33980	-3.72	-3.1	2.15	Exon (AT1G33980.1/AT1G33980, exon 3 of 13)
Chr1	12354037	12354993	AT1G33980	-7.18	-6.42	5.32	3' UTR
Chr1	12357178	12358031	AT1G33990	-45.9	-44.5	2.64	3' UTR
Chr1	12368235	12369178	AT1G34020	-12.3	-11.4	5.5	3' UTR
Chr1	12427937	12428416	AT1G34120	-1.64	-1.16	3.22	Exon (AT1G34120.2/AT1G34120, exon 6 of 10)
Chr1	12428476	12429710	AT1G34120	-8.98	-8.17	9.65	3' UTR
Chr1	12431898	12433127	AT1G34130	-21	-20	4.54	3' UTR
Chr1	12438592	12439350	AT1G34150	-7.09	-6.34	2.97	3' UTR
Chr1	12442636	12443256	AT1G34160	-2.74	-2.17	11.1	3' UTR
Chr1	12451451	12452139	AT1G34190	-4.81	-4.14	2.3	5' UTR
Chr1	12453008	12453635	AT1G34190	-4.07	-3.43	2	Exon (AT1G34190.1/AT1G34190, exon 3 of 4)
Chr1	12455708	12456238	AT1G34200	-1.95	-1.44	3.34	5' UTR
Chr1	12456970	12457412	AT1G34200	-9.73	-8.9	7.79	3' UTR
Chr1	12462352	12462905	AT1G34210	-2.99	-2.4	2	3' UTR
Chr1	12472984	12473216	AT1G34245	-1.34	-0.889	1.46	5' UTR
Chr1	12490880	12491901	AT1G34260	-4.85	-4.18	6.92	3' UTR
Chr1	12505632	12506048	AT1G34300	-3.14	-2.55	7.42	3' UTR
Chr1	12521719	12523594	AT1G34320	-3.7	-3.08	2.33	Exon (AT1G34320.1/AT1G34320, exon 5 of 13)
Chr1	12523922	12524340	AT1G34320	-3.6	-2.98	4.45	3' UTR
Chr1	12533436	12534162	AT1G34340	-14.6	-13.6	5.08	3' UTR
Chr1	12534724	12536095	AT1G34350	-55	-53.5	9.77	3' UTR
Chr1	12545197	12545640	AT1G34360	-1.82	-1.32	3.34	Exon (AT1G34360.1/AT1G34360, exon 8 of 8)
Chr1	12545699	12546142	AT1G34360	-7.86	-7.09	5.36	3' UTR
Chr1	12551592	12551951	AT1G34370	-6.9	-6.15	2.68	Exon (AT1G34370.2/AT1G34370, exon 2 of 2)
Chr1	12582122	12582351	AT1G34418	-1.66	-1.17	1.45	Exon (AT1G34418.1/AT1G34418, exon 1 of 2)
Chr1	12606241	12607003	AT1G34470	-21.2	-20.1	4.71	3' UTR
Chr1	12686837	12687493	AT1G34630	-4.42	-3.76	3.56	3' UTR
Chr1	12747206	12748614	AT1G34770	-4.94	-4.27	2.34	3' UTR
Chr1	12842158	12844196	AT1G35115.1	-11.7	-10.8	7.01	Exon (AT1G35115.1/AT1G35115.1, exon 1 of 1)
Chr1	12844436	12845455	AT1G35115.1	-10.1	-9.31	5.6	Exon (AT1G35115.1/AT1G35115.1, exon 1 of 1)
Chr1	12867902	12868801	AT1G35160	-73.3	-71.6	4.65	3' UTR
Chr1	12891534	12892874	AT1G35190	-124	-122	12.1	3' UTR
Chr1	12913509	12914802	AT1G35220	-15.3	-14.3	9.05	3' UTR
Chr1	12917178	12917471	AT1G35230	-1.89	-1.39	8.16	5' UTR
Chr1	12978492	12979910	AT1G35340	-52.2	-50.7	2.89	3' UTR
Chr1	13026786	13027119	AT1G35420	-6.03	-5.32	1.47	Exon (AT1G35420.2/AT1G35420, exon 2 of 3)
Chr1	13040476	13042102	AT1G35460	-23	-21.9	5.79	3' UTR
Chr1	13073554	13074949	AT1G35510	-59.2	-57.7	12.6	3' UTR
Chr1	13094536	13095273	AT1G35530	-1.89	-1.39	8.16	Exon (AT1G35530.1/AT1G35530, exon 18 of 21)
Chr1	13096600	13096809	AT1G35530	-1.69	-1.2	7.42	Exon (AT1G35530.1/AT1G35530, exon 21 of 21)
Chr1	13096869	13097078	AT1G35530	-1.96	-1.44	5.19	Exon (AT1G35530.1/AT1G35530, exon 21 of 21)
Chr1	13146285	13146693	AT1G35612.1	-19.4	-18.4	6.14	Exon (AT1G35612.1/AT1G35612.1, exon 1 of 1)
Chr1	13157591	13158198	AT1G35620	-22.8	-21.7	3	Exon (AT1G35620.1/AT1G35620, exon 4 of 5)
Chr1	13195915	13196363	AT1G35660	-2.32	-1.78	9.65	Exon (AT1G35660.1/AT1G35660, exon 8 of 10)
Chr1	13197377	13197976	AT1G35660	-4.59	-3.93	10	3' UTR
Chr1	13207052	13208222	AT1G35670	-22.5	-21.4	9.33	3' UTR
Chr1	13209086	13210418	AT1G35680	-233	-231	2.83	3' UTR
Chr1	13221090	13221270	AT1G35710	-1.69	-1.2	7.42	Exon (AT1G35710.1/AT1G35710, exon 1 of 2)
Chr1	13223218	13223728	AT1G35710	-1.58	-1.11	4.45	Exon (AT1G35710.1/AT1G35710, exon 1 of 2)
Chr1	13224111	13224501	AT1G35710	-2.54	-1.98	6.31	3' UTR
Chr1	13226567	13226627	AT1G35720	-1.32	-0.866	1.12	Exon (AT1G35720.1/AT1G35720, exon 3 of 3)
Chr1	13450563	13453384	AT1G36050	-36.1	-34.8	7.42	3' UTR
Chr1	13537283	13537877	AT1G36160	-2.72	-2.15	2.11	Exon (AT1G36160.2/AT1G36160, exon 15 of 32)
Chr1	13539376	13540305	AT1G36160	-9.44	-8.62	3.09	Exon (AT1G36160.2/AT1G36160, exon 25 of 32)
Chr1	13542681	13544009	AT1G36160	-18.5	-17.5	3.71	3' UTR
Chr1	13555207	13555680	AT1G36180	-2.15	-1.62	8.9	Exon (AT1G36180.1/AT1G36180, exon 28 of 32)
Chr1	13557138	13557677	AT1G36180	-5.4	-4.71	20	Exon (AT1G36180.1/AT1G36180, exon 31 of 32)
Chr1	13557886	13558492	AT1G36180	-11.7	-10.8	36.4	3' UTR
Chr1	13642203	13643126	AT1G36280	-28.2	-27.1	8.25	3' UTR
Chr1	13670126	13671096	AT1G36310	-45.8	-44.4	8.87	3' UTR
Chr1	13673113	13674098	AT1G36320	-66.3	-64.7	3.53	3' UTR
Chr1	13700843	13701632	AT1G36380	-11	-10.2	17.8	5' UTR
Chr1	14004016	14004375	AT1G36940	-3.4	-2.79	13.4	5' UTR
Chr1	14025087	14026941	AT1G36980	-81.1	-79.4	3.24	3' UTR
Chr1	14158527	14158616	AT1G37130	-4.01	-3.37	2.07	5' UTR
Chr1	14159451	14159600	AT1G37130	-1.34	-0.887	1.18	Exon (AT1G37130.1/AT1G37130, exon 1 of 3)
Chr1	15891921	15894444	AT1G42430	-56.8	-55.3	7.44	3' UTR
Chr1	15934080	15935208	AT1G42470	-24.1	-23	8.68	3' UTR
Chr1	15936237	15938863	AT1G42480	-94	-92.2	13.5	5' UTR
Chr1	15976374	15976703	AT1G42540	-7.26	-6.5	3.17	Exon (AT1G42540.1/AT1G42540, exon 7 of 7)
Chr1	15977551	15979862	AT1G42550	-106	-104	4.13	3' UTR
Chr1	16125782	16127288	AT1G42960	-61.7	-60.1	3.45	5' UTR
Chr1	16266701	16267001	AT1G43170	-6.59	-5.85	1.48	5' UTR
Chr1	16268423	16268870	AT1G43170	-34.8	-33.5	2.71	3' UTR
Chr1	16414151	16414567	AT1G43590.1	-3.59	-2.97	11.9	Exon (AT1G43590.1/AT1G43590.1, exon 1 of 1)
Chr1	16468044	16468104	AT1G43670	-2.29	-1.75	2.97	5' UTR
Chr1	16469462	16470500	AT1G43670	-7.05	-6.3	1.64	3' UTR
Chr1	16470901	16471219	AT1G43675.1	-5.76	-5.05	3.41	Exon (AT1G43675.1/AT1G43675.1, exon 1 of 1)
Chr1	16482005	16482807	AT1G43690	-12.9	-12	11.1	3' UTR
Chr1	16484261	16484678	AT1G43700	-6.82	-6.08	8.16	5' UTR
Chr1	16484827	16486241	AT1G43700	-97.5	-95.7	7.03	3' UTR
Chr1	16549151	16549508	AT1G43770	-1.95	-1.44	3.12	Exon (AT1G43770.1/AT1G43770, exon 3 of 5)
Chr1	16549973	16550298	AT1G43770	-1.91	-1.4	3.15	3' UTR
Chr1	16618265	16618684	AT1G43850	-3.87	-3.24	2.62	Exon (AT1G43850.2/AT1G43850, exon 2 of 10)
Chr1	16619695	16621989	AT1G43850	-24.6	-23.5	5.08	3' UTR
Chr1	16646732	16648648	AT1G43890	-96.1	-94.3	4.75	5' UTR
Chr1	16654030	16654208	AT1G43900	-1.92	-1.41	2.97	5' UTR
Chr1	16654699	16655928	AT1G43900	-30.8	-29.6	7.54	3' UTR
Chr1	16782346	16782585	AT1G44120	-1.69	-1.2	7.42	Exon (AT1G44120.1/AT1G44120, exon 1 of 5)
Chr1	16783303	16783814	AT1G44120	-2.32	-1.78	9.65	Exon (AT1G44120.1/AT1G44120, exon 1 of 5)
Chr1	16872965	16873024	AT1G44575	-7.81	-7.03	1.12	3' UTR
Chr1	16894841	16895376	AT1G44750	-3.58	-2.97	2.23	3' UTR
Chr1	16909798	16912270	AT1G44780	-9.43	-8.61	12.6	3' UTR
Chr1	16923929	16924791	AT1G44810	-21.2	-20.1	2.95	3' UTR
Chr1	16926324	16926770	AT1G44820	-49.1	-47.6	9.8	5' UTR
Chr1	16927185	16928615	AT1G44820	-58.7	-57.1	12	3' UTR
Chr1	16941672	16942524	AT1G44835	-83.9	-82.1	6.28	3' UTR
Chr1	16963174	16963465	AT1G44890	-1.77	-1.27	7.42	5' UTR
Chr1	16973622	16974611	AT1G44900	-14.5	-13.6	3.78	3' UTR
Chr1	16976346	16976762	AT1G44910	-2.71	-2.14	3.46	Exon (AT1G44910.2/AT1G44910, exon 3 of 27)
Chr1	16977752	16982965	AT1G44910	-59.7	-58.1	12.5	3' UTR
Chr1	17001371	17001729	AT1G44960	-5.98	-5.26	3.52	3' UTR
Chr1	17010809	17011886	AT1G45000	-103	-101	11.9	3' UTR
Chr1	17031281	17033198	AT1G45050	-64.4	-62.8	6.47	5' UTR
Chr1	17053651	17054762	AT1G45110	-10.5	-9.65	5.94	3' UTR
Chr1	17056462	17056612	AT1G45120.1	-1.48	-0.718	6.68	Exon (AT1G45120.1/AT1G45120.1, exon 1 of 1)
Chr1	17068095	17069232	AT1G45130	-18.7	-17.7	4.74	3' UTR
Chr1	17090836	17091014	AT1G45163	-1.69	-1.2	7.42	5' UTR
Chr1	17101111	17101866	AT1G45180	-19	-17.9	9.2	3' UTR
Chr1	17118368	17119174	AT1G45191	-13.6	-12.7	4.95	3' UTR
Chr1	17127571	17128532	AT1G45201	-5.53	-4.83	1.54	3' UTR
Chr1	17179878	17180806	AT1G45474	-172	-169	5.19	3' UTR
Chr1	17191390	17191688	AT1G45688	-16.4	-15.4	3.22	5' UTR
Chr1	17191927	17193158	AT1G45688	-267	-265	5.09	3' UTR
Chr1	17199796	17200735	AT1G45976	-26.4	-25.3	3.04	3' UTR
Chr1	17225136	17225986	AT1G46264	-4.93	-4.26	6.49	Exon (AT1G46264.1/AT1G46264, exon 1 of 2)
Chr1	17306574	17306783	AT1G47230	-2.05	-1.53	6.68	5' UTR
Chr1	17320520	17321074	AT1G47250	-27.9	-26.7	7.13	3' UTR
Chr1	17327949	17328668	AT1G47270	-3.91	-3.28	2.78	3' UTR
Chr1	17330819	17331899	AT1G47278	-17.6	-16.5	3.87	5' UTR
Chr1	17338021	17339273	AT1G47290	-56.3	-54.8	11.7	3' UTR
Chr1	17344062	17344802	AT1G47310	-12	-11.1	5.19	3' UTR
Chr1	17352328	17353786	AT1G47330	-17	-16	5.83	3' UTR
Chr1	17394082	17395673	AT1G47410	-7.59	-6.82	4.08	5' UTR
Chr1	17417756	17419195	AT1G47480	-5.02	-4.34	10.8	Exon (AT1G47480.1/AT1G47480, exon 1 of 2)
Chr1	17424669	17425054	AT1G47490	-12.7	-11.8	4.78	5' UTR
Chr1	17425874	17427475	AT1G47490	-215	-213	6.95	3' UTR
Chr1	17432548	17432965	AT1G47500	-9.77	-8.94	6.68	5' UTR
Chr1	17433636	17435004	AT1G47500	-34.7	-33.4	5.48	3' UTR
Chr1	17453534	17454332	AT1G47530	-55.2	-53.6	2.88	3' UTR
Chr1	17458182	17459166	AT1G47550	-2.27	-1.73	1.76	Exon (AT1G47550.2/AT1G47550, exon 2 of 25)
Chr1	17462224	17464176	AT1G47550	-124	-122	14.8	3' UTR
Chr1	17472566	17473294	AT1G47560	-5.77	-5.07	11.1	3' UTR
Chr1	17475470	17475797	AT1G47565.1	-2.16	-1.63	3.96	Exon (AT1G47565.1/AT1G47565.1, exon 1 of 1)
Chr1	17475946	17476154	AT1G47565.1	-1.58	-1.11	4.45	Exon (AT1G47565.1/AT1G47565.1, exon 1 of 1)
Chr1	17480081	17480873	AT1G47570	-1.82	-1.32	2.05	Exon (AT1G47570.1/AT1G47570, exon 5 of 14)
Chr1	17482143	17483383	AT1G47570	-27.3	-26.2	7.07	3' UTR
Chr1	17485040	17485470	AT1G47578	-1.53	-1.06	3.46	Exon (AT1G47578.1/AT1G47578, exon 3 of 4)
Chr1	17485650	17486260	AT1G47580	-62.1	-60.6	3	5' UTR
Chr1	17568240	17569297	AT1G47740	-147	-144	14.9	3' UTR
Chr1	17611963	17612400	AT1G47820	-13.3	-12.4	4.95	5' UTR
Chr1	17634817	17635526	AT1G47870	-6.04	-5.32	4.53	5' UTR
Chr1	17636160	17637772	AT1G47870	-24.4	-23.3	13.2	3' UTR
Chr1	17687269	17688786	AT1G47970	-185	-182	6.6	5' UTR
Chr1	17724715	17725418	AT1G48050	-2.51	-1.95	3.07	Exon (AT1G48050.1/AT1G48050, exon 5 of 12)
Chr1	17725857	17727013	AT1G48050	-19.6	-18.6	5.94	3' UTR
Chr1	17783444	17784095	AT1G48140	-13.7	-12.8	4.45	3' UTR
Chr1	17788933	17789975	AT1G48160	-16.9	-15.9	11.5	5' UTR
Chr1	17791599	17792331	AT1G48175	-11.7	-10.8	5.32	3' UTR
Chr1	17800584	17801987	AT1G48210	-23.4	-22.3	6.27	3' UTR
Chr1	17807886	17808885	AT1G48230	-62.7	-61.1	11.4	3' UTR
Chr1	17837241	17837717	AT1G48280	-5.28	-4.59	2.69	3' UTR
Chr1	17847356	17847946	AT1G48300	-26.7	-25.6	1.81	5' UTR
Chr1	17855223	17855811	AT1G48320	-2.22	-1.69	2.47	5' UTR
Chr1	17867867	17868342	AT1G48350	-134	-132	3.42	3' UTR
Chr1	17872497	17873002	AT1G48360	-1.51	-1.03	3.34	3' UTR
Chr1	17877128	17877367	AT1G48370	-1.69	-1.2	7.42	3' UTR
Chr1	17907423	17908534	AT1G48440	-12.4	-11.5	2.08	3' UTR
Chr1	17912654	17913300	AT1G48460	-9.09	-8.28	2.79	3' UTR
Chr1	17918391	17918867	AT1G48480	-3.34	-2.74	1.71	5' UTR
Chr1	17920389	17920985	AT1G48480	-36.9	-35.6	4.85	3' UTR
Chr1	17940980	17942822	AT1G48520	-50.2	-48.7	11.1	3' UTR
Chr1	17946961	17948007	AT1G48540	-9.43	-8.61	5.85	Exon (AT1G48540.1/AT1G48540, exon 4 of 11)
Chr1	17948366	17948635	AT1G48540	-1.37	-0.909	2.23	Exon (AT1G48540.1/AT1G48540, exon 5 of 11)
Chr1	17949279	17950521	AT1G48540	-28.2	-27	6.71	3' UTR
Chr1	17954264	17955276	AT1G48560	-2.97	-2.39	11.9	3' UTR
Chr1	17967721	17969354	AT1G48598	-201	-198	6.28	3' UTR
Chr1	17967723	17969354	AT1G48598	-205	-203	6.28	3' UTR
Chr1	17984566	17984953	AT1G48635	-1.63	-1.15	1.71	Exon (AT1G48635.1/AT1G48635, exon 3 of 7)
Chr1	17985271	17986116	AT1G48635	-55.8	-54.3	9.88	3' UTR
Chr1	18042192	18042425	AT1G48780	-1.49	-1.03	2.78	Exon (AT1G48780.1/AT1G48780, exon 1 of 1)
Chr1	18058952	18059367	AT1G48820	-3.18	-2.58	12.6	Exon (AT1G48820.1/AT1G48820, exon 6 of 7)
Chr1	18064344	18064942	AT1G48840	-7.4	-6.64	3.71	3' UTR
Chr1	18081421	18082925	AT1G48880	-7.89	-7.11	18.5	3' UTR
Chr1	18100156	18101623	AT1G48920	-248	-246	3.6	3' UTR
Chr1	18109002	18110237	AT1G48950	-20.8	-19.7	6.75	3' UTR
Chr1	18112751	18113733	AT1G48960	-22	-20.9	7.72	3' UTR
Chr1	18132645	18133925	AT1G49010	-57.9	-56.4	4.15	5' UTR
Chr1	18152395	18153242	AT1G49050	-11.9	-11	12.6	3' UTR
Chr1	18217607	18218313	AT1G49240	-72.3	-70.6	5.19	3' UTR
Chr1	18234724	18234814	AT1G49300	-1.38	-0.923	1.89	5' UTR
Chr1	18236238	18237333	AT1G49300	-267	-265	14.4	3' UTR
Chr1	18246453	18247608	AT1G49320	-4.32	-3.67	4.24	Exon (AT1G49320.1/AT1G49320, exon 1 of 2)
Chr1	18263349	18264372	AT1G49340	-53.9	-52.4	11.9	3' UTR
Chr1	18266588	18267241	AT1G49350	-9.19	-8.38	5.56	3' UTR
Chr1	18278322	18279528	AT1G49380	-53.5	-52	5.01	3' UTR
Chr1	18283032	18284202	AT1G49400	-11.9	-11	4.26	5' UTR
Chr1	18291073	18291222	AT1G49430	-1.66	-1.18	3.15	5' UTR
Chr1	18294793	18295825	AT1G49430	-57.8	-56.2	4.82	3' UTR
Chr1	18306757	18307172	AT1G49450	-1.54	-1.06	2.1	3' UTR
Chr1	18313573	18313899	AT1G49475	-1.37	-0.909	3.22	3' UTR
Chr1	18327950	18328610	AT1G49510	-26.4	-25.3	3.46	3' UTR
Chr1	18329904	18331869	AT1G49520	-7.46	-6.69	26.7	3' UTR
Chr1	18342763	18343148	AT1G49560	-2.87	-2.29	3.59	Exon (AT1G49560.1/AT1G49560, exon 1 of 5)
Chr1	18344034	18344333	AT1G49560	-3.55	-2.93	5.69	3' UTR
Chr1	18351458	18351786	AT1G49580	-5.3	-4.61	2.29	5' UTR
Chr1	18352085	18352706	AT1G49580	-1.68	-1.19	1.73	Exon (AT1G49580.1/AT1G49580, exon 1 of 11)
Chr1	18353156	18354589	AT1G49580	-4.43	-3.77	2.79	3' UTR
Chr1	18355119	18355922	AT1G49590	-3.68	-3.06	1.71	3' UTR
Chr1	18356167	18356642	AT1G49590	-44.4	-43	7.09	3' UTR
Chr1	18401592	18402628	AT1G49720	-35.1	-33.8	5.6	3' UTR
Chr1	18408669	18409784	AT1G49740	-32.8	-31.5	6.79	3' UTR
Chr1	18419252	18420083	AT1G49760	-88.1	-86.4	7.42	3' UTR
Chr1	18444225	18445068	AT1G49820	-9.54	-8.72	2.9	3' UTR
Chr1	18447827	18448210	AT1G49832	-1.4	-0.94	4.08	Exon (AT1G49832.1/AT1G49832, exon 1 of 1)
Chr1	18454148	18454358	AT1G49840	-1.92	-1.41	2.33	3' UTR
Chr1	18462124	18463696	AT1G49870	-12.5	-11.6	16.6	3' UTR
Chr1	18464047	18465958	AT1G49880	-12.2	-11.3	3.85	5' UTR
Chr1	18470075	18470554	AT1G49890	-5.02	-4.34	2.7	5' UTR
Chr1	18472967	18473823	AT1G49890	-7.68	-6.91	5.81	3' UTR
Chr1	18479929	18481475	AT1G49910	-5.71	-5.01	6.23	3' UTR
Chr1	18501706	18501886	AT1G49960	-23.7	-22.5	4.29	3' UTR
Chr1	18504802	18505597	AT1G49975	-86.9	-85.1	2.86	5' UTR
Chr1	18510817	18511934	AT1G49980	-3.21	-2.61	4.64	Exon (AT1G49980.1/AT1G49980, exon 10 of 15)
Chr1	18512299	18513172	AT1G49980	-33.1	-31.8	2.44	3' UTR
Chr1	18519438	18519763	AT1G50010	-20.4	-19.4	1.45	3' UTR
Chr1	18562809	18564601	AT1G50120	-5.92	-5.2	3.83	Exon (AT1G50120.1/AT1G50120, exon 2 of 12)
Chr1	18565278	18566172	AT1G50120	-27	-25.8	15.6	3' UTR
Chr1	18582637	18583724	AT1G50170	-27.2	-26	2.84	3' UTR
Chr1	18585702	18586002	AT1G50180	-1.69	-1.2	7.42	Exon (AT1G50180.1/AT1G50180, exon 3 of 5)
Chr1	18613437	18614162	AT1G50240	-7.65	-6.89	10.4	3' UTR
Chr1	18623449	18624250	AT1G50270	-2.33	-1.79	3.71	3' UTR
Chr1	18637333	18637811	AT1G50310	-1.69	-1.2	7.42	Exon (AT1G50310.1/AT1G50310, exon 3 of 4)
Chr1	18650957	18652269	AT1G50360	-2.97	-2.39	5.44	Exon (AT1G50360.1/AT1G50360, exon 2 of 24)
Chr1	18652980	18653569	AT1G50360	-2.1	-1.58	8.9	Exon (AT1G50360.1/AT1G50360, exon 11 of 24)
Chr1	18656540	18657346	AT1G50360	-11.9	-11	4.64	3' UTR
Chr1	18661024	18661944	AT1G50370	-9.18	-8.37	3.84	3' UTR
Chr1	18662933	18663671	AT1G50380	-4.19	-3.55	3.26	Exon (AT1G50380.1/AT1G50380, exon 2 of 11)
Chr1	18665025	18666478	AT1G50380	-11.5	-10.6	3.65	3' UTR
Chr1	18674720	18675079	AT1G50410	-1.4	-0.938	2.23	Exon (AT1G50410.1/AT1G50410, exon 6 of 11)
Chr1	18686666	18687907	AT1G50440	-26	-24.9	5.05	3' UTR
Chr1	18696459	18697304	AT1G50460	-27.2	-26	4.97	Exon (AT1G50460.1/AT1G50460, exon 6 of 9)
Chr1	18697363	18697659	AT1G50460	-1.94	-1.43	2.11	3' UTR
Chr1	18704210	18704848	AT1G50480	-26.2	-25.1	2.45	3' UTR
Chr1	18718067	18719148	AT1G50510	-29.3	-28.1	6.06	3' UTR
Chr1	18719913	18720565	AT1G50520	-1.48	-0.94	6.68	Exon (AT1G50520.1/AT1G50520, exon 1 of 2)
Chr1	18749886	18750271	AT1G50620	-1.77	-1.27	4.82	Exon (AT1G50620.1/AT1G50620, exon 4 of 4)
Chr1	18750479	18751308	AT1G50620	-11.1	-10.2	6.31	3' UTR
Chr1	18772140	18774686	AT1G50660	-45.4	-44	10.4	3' UTR
Chr1	18781944	18782362	AT1G50700	-1.35	-0.897	2.6	5' UTR
Chr1	18783033	18784582	AT1G50700	-8.1	-7.32	11.1	3' UTR
Chr1	18801442	18802189	AT1G50730	-36.7	-35.4	7.81	3' UTR
Chr1	18808051	18808800	AT1G50740	-4.78	-4.11	1.72	3' UTR
Chr1	18842330	18844559	AT1G50840	-65.1	-63.5	6.89	3' UTR
Chr1	18866432	18867204	AT1G50900	-35.1	-33.8	3.4	3' UTR
Chr1	18871334	18872930	AT1G50920	-55.5	-54	5.19	3' UTR
Chr1	18883265	18884225	AT1G50950	-2.73	-2.16	2.75	3' UTR
Chr1	18897818	18898908	AT1G50970	-1.37	-0.909	4.45	Exon (AT1G50970.1/AT1G50970, exon 6 of 16)
Chr1	18899566	18900268	AT1G50970	-11.9	-11.1	14.8	Exon (AT1G50970.1/AT1G50970, exon 13 of 16)
Chr1	18928423	18929703	AT1G51070	-100	-98.4	4.45	3' UTR
Chr1	18934308	18934662	AT1G51100	-62.7	-61.1	5.11	5' UTR
Chr1	18936146	18937665	AT1G51110	-241	-239	11.3	3' UTR
Chr1	18949591	18949650	AT1G51160	-2.68	-2.11	2.33	5' UTR
Chr1	18950258	18951783	AT1G51160	-81.9	-80.2	6.23	3' UTR
Chr1	18984745	18986564	AT1G51200	-306	-303	3.1	5' UTR
Chr1	19038202	19039341	AT1G51350	-27.8	-26.6	9.59	3' UTR
Chr1	19046329	19046892	AT1G51370	-1.53	-1.06	6.68	3' UTR
Chr1	19046981	19047369	AT1G51370	-2.85	-2.28	4.45	3' UTR
Chr1	19049567	19050132	AT1G51380	-4.28	-3.63	16.3	3' UTR
Chr1	19051122	19052005	AT1G51390	-22.5	-21.4	5.17	3' UTR
Chr1	19053475	19053534	AT1G51402	-3.55	-2.93	4.15	3' UTR
Chr1	19057780	19059582	AT1G51405	-5.13	-4.45	17.1	Exon (AT1G51405.1/AT1G51405, exon 1 of 5)
Chr1	19069148	19069776	AT1G51430	-11	-10.1	4.45	3' UTR
Chr1	19070913	19071774	AT1G51440	-11.4	-10.5	6.83	5' UTR
Chr1	19074491	19075659	AT1G51450	-7.17	-6.42	3.76	Exon (AT1G51450.1/AT1G51450, exon 1 of 2)
Chr1	19108641	19109409	AT1G51520	-2.94	-2.36	7.05	3' UTR
Chr1	19116958	19117415	AT1G51540	-3.72	-3.1	2.51	3' UTR
Chr1	19127815	19128161	AT1G51580	-2.46	-1.91	3.96	3' UTR
Chr1	19133952	19135333	AT1G51600	-3.33	-2.72	2.34	3' UTR
Chr1	19138637	19139918	AT1G51610	-15.5	-14.5	7.01	3' UTR
Chr1	19152615	19153899	AT1G51650	-206	-204	2.27	5' UTR
Chr1	19166316	19166854	AT1G51690	-1.43	-0.965	1.4	Exon (AT1G51690.1/AT1G51690, exon 2 of 15)
Chr1	19167989	19170389	AT1G51690	-111	-109	8.01	3' UTR
Chr1	19183192	19185043	AT1G51720	-3.27	-2.67	2.06	Exon (AT1G51720.1/AT1G51720, exon 4 of 16)
Chr1	19185214	19186532	AT1G51720	-12.9	-12	8.16	3' UTR
Chr1	19189521	19191241	AT1G51740	-26.6	-25.4	4.81	3' UTR
Chr1	19192398	19193724	AT1G51745	-3.04	-2.45	3.71	Exon (AT1G51745.1/AT1G51745, exon 3 of 5)
Chr1	19193932	19194757	AT1G51745	-30.8	-29.5	8.99	3' UTR
Chr1	19199744	19200421	AT1G51760	-3.31	-2.71	2.06	Exon (AT1G51760.1/AT1G51760, exon 1 of 5)
Chr1	19200628	19201524	AT1G51760	-23.8	-22.7	4.79	3' UTR
Chr1	19305700	19305907	AT1G51950	-4.64	-3.98	1.58	Exon (AT1G51950.1/AT1G51950, exon 1 of 5)
Chr1	19306942	19307362	AT1G51950	-6.61	-5.87	2.07	3' UTR
Chr1	19370628	19370925	AT1G52080	-1.35	-0.898	2.78	Exon (AT1G52080.1/AT1G52080, exon 4 of 5)
Chr1	19371263	19371887	AT1G52080	-2.68	-2.11	8.16	3' UTR
Chr1	19418622	19419734	AT1G52155	-1.7	-1.21	5.19	3' UTR
Chr1	19438289	19438793	AT1G52190	-10.3	-9.45	3.29	3' UTR
Chr1	19455188	19455351	AT1G52230	-31.5	-30.2	1.13	Exon (AT1G52230.1/AT1G52230, exon 2 of 3)
Chr1	19460570	19460837	AT1G52260	-1.61	-1.13	3.71	5' UTR
Chr1	19462391	19463356	AT1G52260	-9.38	-8.57	6.49	3' UTR
Chr1	19480131	19480610	AT1G52310	-6.21	-5.49	2.6	3' UTR
Chr1	19482289	19482496	AT1G52315	-1.89	-1.39	8.16	Exon (AT1G52315.1/AT1G52315, exon 6 of 6)
Chr1	19484980	19485712	AT1G52320	-4.93	-4.26	6.49	5' UTR
Chr1	19486116	19487331	AT1G52320	-11.1	-10.2	11.4	3' UTR
Chr1	19496506	19497613	AT1G52347	-6.08	-5.37	2.23	Exon (AT1G52347.1/AT1G52347, exon 1 of 2)
Chr1	19500876	19502596	AT1G52360	-5.23	-4.54	2.54	Exon (AT1G52360.1/AT1G52360, exon 7 of 25)
Chr1	19503958	19506170	AT1G52360	-149	-147	23.7	3' UTR
Chr1	19508000	19508904	AT1G52370	-19.6	-18.5	6.68	3' UTR
Chr1	19510320	19510647	AT1G52380	-5.04	-4.36	2.75	Exon (AT1G52380.1/AT1G52380, exon 2 of 2)
Chr1	19510796	19511539	AT1G52380	-21.5	-20.4	5.22	3' UTR
Chr1	19516874	19517755	AT1G52400	-26.8	-25.6	2.09	3' UTR
Chr1	19521113	19524425	AT1G52410	-13.3	-12.4	8.66	Exon (AT1G52410.1/AT1G52410, exon 3 of 26)
Chr1	19524875	19525504	AT1G52410	-5.79	-5.08	2.53	3' UTR
Chr1	19529537	19531287	AT1G52420	-21.1	-20	16	3' UTR
Chr1	19561206	19563113	AT1G52500	-39.4	-38	8	3' UTR
Chr1	19565799	19566658	AT1G52520	-3.59	-2.97	5.19	5' UTR
Chr1	19567848	19568324	AT1G52520	-1.93	-1.42	2.97	3' UTR
Chr1	19591680	19592695	AT1G52600	-39.9	-38.5	3.24	3' UTR
Chr1	19619745	19620306	AT1G52690	-6.08	-5.37	6.31	5' UTR
Chr1	19642490	19642844	AT1G52730	-1.69	-1.2	4.45	5' UTR
Chr1	19644164	19645134	AT1G52730	-76.5	-74.9	5.71	3' UTR
Chr1	19645945	19646482	AT1G52740	-169	-167	2.37	3' UTR
Chr1	19652092	19652416	AT1G52760	-2.27	-1.73	1.26	Exon (AT1G52760.1/AT1G52760, exon 2 of 3)
Chr1	19661971	19662181	AT1G52780	-2.6	-2.03	7.42	3' UTR
Chr1	19687199	19687907	AT1G52870	-43.7	-42.3	2.7	3' UTR
Chr1	19706085	19706531	AT1G52905	-4.02	-3.38	2.33	5' UTR
Chr1	19711237	19711442	AT1G52930	-4.21	-3.57	3.19	5' UTR
Chr1	19712108	19713230	AT1G52930	-23.8	-22.7	3.71	3' UTR
Chr1	19737641	19738399	AT1G52980	-21	-20	2.72	Exon (AT1G52980.1/AT1G52980, exon 1 of 11)
Chr1	19738758	19740348	AT1G52980	-28.7	-27.5	6.53	3' UTR
Chr1	19774242	19775717	AT1G53050	-20	-19	5.38	3' UTR
Chr1	19776110	19776227	AT1G53060	-1.58	-1.11	4.45	Exon (AT1G53060.1/AT1G53060, exon 1 of 1)
Chr1	19778333	19778719	AT1G53070	-2.78	-2.21	3.06	5' UTR
Chr1	19784822	19785300	AT1G53090	-7.11	-6.36	3.46	Exon (AT1G53090.2/AT1G53090, exon 3 of 7)
Chr1	19786149	19786902	AT1G53090	-28.2	-27	4.72	3' UTR
Chr1	19790805	19792040	AT1G53110	-4.28	-3.63	16.3	3' UTR
Chr1	19793892	19794749	AT1G53120	-5.2	-4.51	4.15	3' UTR
Chr1	19801425	19801773	AT1G53140	-2.45	-1.89	2.6	Exon (AT1G53140.1/AT1G53140, exon 6 of 8)
Chr1	19812672	19812789	AT1G53163	-1.69	-1.2	7.42	Exon (AT1G53163.1/AT1G53163, exon 1 of 1)
Chr1	19815127	19817188	AT1G53165	-6.25	-5.53	3.96	Exon (AT1G53165.1/AT1G53165, exon 4 of 21)
Chr1	19818734	19819534	AT1G53165	-15.7	-14.7	11.1	3' UTR
Chr1	19831942	19832060	AT1G53180	-1.35	-0.898	2.78	Exon (AT1G53180.1/AT1G53180, exon 1 of 2)
Chr1	19832237	19832453	AT1G53180	-1.4	-0.94	4.08	Exon (AT1G53180.1/AT1G53180, exon 1 of 2)
Chr1	19837331	19838870	AT1G53190	-1.77	-1.27	2.44	5' UTR
Chr1	19839626	19840227	AT1G53190	-10.7	-9.88	11.7	3' UTR
Chr1	19847029	19847416	AT1G53210	-12.2	-11.3	1.54	Exon (AT1G53210.1/AT1G53210, exon 6 of 7)
Chr1	19850399	19851382	AT1G53230	-6.48	-5.75	3.3	Exon (AT1G53233.1/AT1G53233, exon 2 of 2)
Chr1	19857781	19859256	AT1G53250	-34.2	-32.9	6.91	3' UTR
Chr1	19872737	19873490	AT1G53290	-9.51	-8.69	18.5	3' UTR
Chr1	19879422	19879986	AT1G53300	-19.8	-18.8	6.17	5' UTR
Chr1	19881889	19882375	AT1G53300	-4.44	-3.78	1.98	Exon (AT1G53300.1/AT1G53300, exon 5 of 7)
Chr1	19904108	19904318	AT1G53350	-1.53	-1.06	3.46	Exon (AT1G53350.1/AT1G53350, exon 1 of 5)
Chr1	19904707	19905718	AT1G53350	-2.85	-2.28	8.9	Exon (AT1G53350.1/AT1G53350, exon 1 of 5)
Chr1	19920780	19921318	AT1G53390	-2.93	-2.35	3.15	Exon (AT1G53390.1/AT1G53390, exon 9 of 14)
Chr1	19922865	19923281	AT1G53390	-1.91	-1.4	2.31	Exon (AT1G53390.1/AT1G53390, exon 12 of 14)
Chr1	19924752	19926631	AT1G53400	-19.2	-18.2	3.45	5' UTR
Chr1	19939028	19939661	AT1G53430	-2.84	-2.26	2.6	Exon (AT1G53430.2/AT1G53430, exon 19 of 24)
Chr1	19939887	19941088	AT1G53430	-15.9	-14.9	11.1	3' UTR
Chr1	19949280	19950252	AT1G53440	-1.64	-1.16	2.82	Exon (AT1G53440.1/AT1G53440, exon 17 of 23)
Chr1	19950390	19950647	AT1G53440	-1.66	-1.18	3.15	Exon (AT1G53440.1/AT1G53440, exon 21 of 23)
Chr1	19950706	19951532	AT1G53440	-8.34	-7.56	4.45	3' UTR
Chr1	19965478	19966922	AT1G53490	-4.38	-3.73	9.65	3' UTR
Chr1	19978613	19980084	AT1G53530	-30.3	-29.1	9.27	3' UTR
Chr1	19980462	19980785	AT1G53540	-4.01	-3.37	11.9	5' UTR
Chr1	19990098	19991059	AT1G53570	-23	-21.9	4.49	3' UTR
Chr1	19998699	20000265	AT1G53590	-56.1	-54.6	10	3' UTR
Chr1	20036641	20036700	AT1G53670	-3.18	-2.58	1.48	5' UTR
Chr1	20036848	20038219	AT1G53670	-211	-208	4.05	3' UTR
Chr1	20048736	20049186	AT1G53700	-1.69	-1.2	7.42	Exon (AT1G53700.1/AT1G53700, exon 1 of 1)
Chr1	20058301	20059638	AT1G53720	-40	-38.6	17.5	3' UTR
Chr1	20064753	20065683	AT1G53730	-8.09	-7.31	2.97	3' UTR
Chr1	20082222	20084381	AT1G53801	-135	-133	7.15	3' UTR
Chr1	20101445	20103607	AT1G53840	-39.5	-38.1	6.47	5' UTR
Chr1	20136291	20136970	AT1G53910	-46.3	-44.9	4.63	3' UTR
Chr1	20139146	20139608	AT1G53920	-1.77	-1.27	5.19	Exon (AT1G53920.1/AT1G53920, exon 4 of 5)
Chr1	20168814	20169600	AT1G54030	-19.6	-18.5	5.09	3' UTR
Chr1	20181307	20182324	AT1G54060	-28	-26.8	6.31	3' UTR
Chr1	20191212	20191721	AT1G54090	-8.57	-7.78	3.26	3' UTR
Chr1	20199978	20201729	AT1G54110	-66	-64.4	21.5	3' UTR
Chr1	20203938	20204117	AT1G54115	-1.37	-0.911	1.63	3' UTR
Chr1	20213316	20213942	AT1G54130	-42.3	-41	6.54	3' UTR
Chr1	20216395	20217489	AT1G54150	-5.45	-4.76	5.38	3' UTR
Chr1	20229298	20229820	AT1G54180	-4.83	-4.16	2.91	3' UTR
Chr1	20235712	20236683	AT1G54200	-4.68	-4.01	11.9	5' UTR
Chr1	20241255	20242557	AT1G54210	-61.6	-60.1	8.95	5' UTR
Chr1	20254968	20256557	AT1G54250	-17.4	-16.4	5.19	5' UTR
Chr1	20257268	20259417	AT1G54260	-17.6	-16.6	4.36	5' UTR
Chr1	20261730	20262266	AT1G54270	-66.5	-64.9	2.9	3' UTR
Chr1	20274692	20275574	AT1G54310	-23.5	-22.4	8.66	3' UTR
Chr1	20284615	20286786	AT1G54340	-42.6	-41.2	4.44	3' UTR
Chr1	20289569	20290401	AT1G54355	-74.3	-72.7	6.25	3' UTR
Chr1	20291754	20293324	AT1G54360	-42.2	-40.9	8.01	3' UTR
Chr1	20324407	20326037	AT1G54440	-2.71	-2.14	2.63	Exon (AT1G54440.2/AT1G54440, exon 4 of 14)
Chr1	20326362	20328067	AT1G54440	-7.11	-6.36	14.1	3' UTR
Chr1	20353685	20354583	AT1G54490	-1.7	-1.21	2	Exon (AT1G54490.1/AT1G54490, exon 12 of 22)
Chr1	20355415	20356856	AT1G54490	-16.3	-15.4	4.54	3' UTR
Chr1	20363448	20363537	AT1G54520	-3.14	-2.55	7.42	5' UTR
Chr1	20364536	20366061	AT1G54520	-233	-230	5.23	3' UTR
Chr1	20387060	20387562	AT1G54575	-9.53	-8.71	2.53	5' UTR
Chr1	20389376	20389464	AT1G54580	-1.55	-1.08	2.37	5' UTR
Chr1	20389552	20391015	AT1G54580	-316	-313	4.36	5' UTR
Chr1	20413743	20414369	AT1G54680	-1.35	-0.898	1.72	3' UTR
Chr1	20416295	20417506	AT1G54700	-3.82	-3.19	7.42	3' UTR
Chr1	20428447	20430063	AT1G54730	-18.5	-17.5	6.49	3' UTR
Chr1	20431244	20431808	AT1G54740	-13.2	-12.3	3.42	3' UTR
Chr1	20434938	20436008	AT1G54770	-45.2	-43.8	6.02	3' UTR
Chr1	20439434	20439672	AT1G54780	-25.1	-24	4	5' UTR
Chr1	20439792	20441159	AT1G54780	-96.1	-94.3	5.1	3' UTR
Chr1	20447316	20449422	AT1G54820	-75.2	-73.5	16.3	5' UTR
Chr1	20449716	20450861	AT1G54820	-19.1	-18.1	2.95	3' UTR
Chr1	20451173	20451473	AT1G54830	-7.4	-6.64	3.54	5' UTR
Chr1	20451652	20451982	AT1G54830	-3.81	-3.18	2.45	5' UTR
Chr1	20452162	20452431	AT1G54830	-1.91	-1.4	1.37	3' UTR
Chr1	20454389	20456220	AT1G54850	-21.8	-20.8	6.68	5' UTR
Chr1	20471126	20472202	AT1G54920	-3.7	-3.08	2.33	Exon (AT1G54920.3/AT1G54920, exon 1 of 9)
Chr1	20474156	20475150	AT1G54920	-96	-94.1	13.5	3' UTR
Chr1	20503026	20503781	AT1G54960	-3.84	-3.21	14.8	3' UTR
Chr1	20511519	20511874	AT1G54990	-5.79	-5.08	3.9	5' UTR
Chr1	20512171	20513592	AT1G54990	-13.2	-12.3	3.69	3' UTR
Chr1	20515846	20516496	AT1G55000	-44.5	-43.1	5.34	3' UTR
Chr1	20529648	20530065	AT1G55020	-5.12	-4.44	2.08	Exon (AT1G55020.1/AT1G55020, exon 8 of 8)
Chr1	20538126	20539053	AT1G55040	-3.59	-2.97	10.4	3' UTR
Chr1	20557428	20558529	AT1G55090	-35.3	-34	4.6	3' UTR
Chr1	20567610	20568192	AT1G55120	-3.84	-3.21	14.8	Exon (AT1G55120.3/AT1G55120, exon 2 of 6)
Chr1	20568451	20569256	AT1G55120	-15.5	-14.6	15.8	3' UTR
Chr1	20571890	20572393	AT1G55130	-4.09	-3.45	2.8	3' UTR
Chr1	20576276	20577320	AT1G55150	-9.48	-8.66	5.19	3' UTR
Chr1	20578406	20580010	AT1G55160	-47.2	-45.7	5.53	5' UTR
Chr1	20580304	20581975	AT1G55170	-5.69	-4.99	7.42	5' UTR
Chr1	20594559	20595172	AT1G55205	-8.1	-7.32	8.01	5' UTR
Chr1	20595231	20596004	AT1G55205	-9.03	-8.22	12.6	3' UTR
Chr1	20607985	20609094	AT1G55250	-1.96	-1.44	5.19	Exon (AT1G55250.3/AT1G55250, exon 4 of 20)
Chr1	20609300	20611133	AT1G55250	-4.98	-4.3	6.12	5' UTR
Chr1	20611576	20612410	AT1G55250	-12.8	-11.9	5.19	3' UTR
Chr1	20616168	20616347	AT1G55260	-3.6	-2.98	1.54	3' UTR
Chr1	20617313	20617803	AT1G55265	-6.55	-5.82	2.73	5' UTR
Chr1	20631700	20632914	AT1G55310	-51.7	-50.2	8.25	3' UTR
Chr1	20636443	20636803	AT1G55320	-1.4	-0.938	1.8	3' UTR
Chr1	20644226	20644436	AT1G55325	-1.77	-1.27	5.94	Exon (AT1G55325.2/AT1G55325, exon 20 of 25)
Chr1	20646701	20647894	AT1G55325	-5.91	-5.2	8.16	3' UTR
Chr1	20651860	20651978	AT1G55340	-3.9	-3.27	4.45	5' UTR
Chr1	20652067	20653619	AT1G55340	-130	-128	6.64	5' UTR
Chr1	20675371	20675910	AT1G55370	-12.4	-11.5	2.06	3' UTR
Chr1	20675970	20676299	AT1G55370	-2.54	-1.98	1.97	3' UTR
Chr1	20707686	20708994	AT1G55460	-51.4	-50	7.13	3' UTR
Chr1	20712621	20713102	AT1G55475	-2.05	-1.53	5.94	3' UTR
Chr1	20713684	20715547	AT1G55480	-535	-Inf	2.99	5' UTR
Chr1	20721071	20722709	AT1G55500	-9.43	-8.61	3.22	3' UTR
Chr1	20724468	20725638	AT1G55510	-33	-31.8	7.45	3' UTR
Chr1	20752311	20752782	AT1G55550	-1.69	-1.2	7.42	Exon (AT1G55550.1/AT1G55550, exon 10 of 11)
Chr1	20862752	20864266	AT1G55810	-18.9	-17.8	4.74	3' UTR
Chr1	20866440	20867611	AT1G55820	-3.38	-2.77	5.94	3' UTR
Chr1	20875795	20876212	AT1G55840	-4.05	-3.41	1.55	3' UTR
Chr1	20877620	20878570	AT1G55850	-27.6	-26.4	5.12	Exon (AT1G55850.1/AT1G55850, exon 2 of 6)
Chr1	20879067	20879482	AT1G55850	-15.3	-14.3	7.17	3' UTR
Chr1	20898004	20898303	AT1G55870	-2.43	-1.88	2.34	Exon (AT1G55870.2/AT1G55870, exon 7 of 7)
Chr1	20901524	20901880	AT1G55890	-6.85	-6.11	3.49	Exon (AT1G55890.1/AT1G55890, exon 1 of 1)
Chr1	20902118	20902770	AT1G55890	-12	-11.1	3.68	3' UTR
Chr1	20903766	20905698	AT1G55900	-26.2	-25	8.16	3' UTR
Chr1	20912205	20913151	AT1G55920	-36.7	-35.4	3.71	5' UTR
Chr1	20919836	20920333	AT1G55930	-1.91	-1.4	2.65	Exon (AT1G55930.1/AT1G55930, exon 3 of 14)
Chr1	20920761	20922232	AT1G55930	-43.4	-42	9.61	3' UTR
Chr1	20945349	20946718	AT1G56000	-113	-111	13.8	3' UTR
Chr1	20962624	20963464	AT1G56045	-10.1	-9.3	1.31	5' UTR
Chr1	20964892	20966341	AT1G56050	-71.8	-70.2	4.24	3' UTR
Chr1	21024764	21024940	AT1G56170	-2.15	-1.62	5.56	5' UTR
Chr1	21024999	21025561	AT1G56170	-12	-11.1	2.2	5' UTR
Chr1	21028246	21028335	AT1G56190	-1.78	-1.28	1.43	5' UTR
Chr1	21029820	21030619	AT1G56190	-105	-103	3.73	3' UTR
Chr1	21031372	21032078	AT1G56200	-111	-110	5.27	3' UTR
Chr1	21035618	21036299	AT1G56210	-4.54	-3.88	7.42	5' UTR
Chr1	21075286	21078778	AT1G56290	-14.3	-13.3	8.31	5' UTR
Chr1	21084555	21085651	AT1G56310	-19	-17.9	7.86	3' UTR
Chr1	21097485	21097958	AT1G56350	-6.58	-5.84	11.9	3' UTR
Chr1	21129882	21130839	AT1G56423	-68	-66.4	11	3' UTR
Chr1	21137149	21137325	AT1G56430	-1.78	-1.28	1.57	Exon (AT1G56430.1/AT1G56430, exon 1 of 1)
Chr1	21141883	21144400	AT1G56450	-76.3	-74.6	2.67	5' UTR
Chr1	21147501	21149627	AT1G56460	-15.7	-14.7	8.16	3' UTR
Chr1	21161663	21163512	AT1G56500	-11.5	-10.6	1.76	Exon (AT1G56500.1/AT1G56500, exon 7 of 28)
Chr1	21166525	21167321	AT1G56500	-99.7	-97.8	37.1	3' UTR
Chr1	21167619	21169577	AT1G56510	-18.5	-17.5	4.86	5' UTR
Chr1	21170326	21170506	AT1G56510	-1.53	-1.06	3.46	Exon (AT1G56510.1/AT1G56510, exon 2 of 5)
Chr1	21171789	21173632	AT1G56510	-19.9	-18.8	6.28	3' UTR
Chr1	21192499	21193122	AT1G56560	-3.73	-3.11	2.67	5' UTR
Chr1	21194062	21195112	AT1G56560	-15.6	-14.6	4.55	3' UTR
Chr1	21196922	21197721	AT1G56570	-2.74	-2.17	11.1	Exon (AT1G56570.1/AT1G56570, exon 2 of 2)
Chr1	21213402	21213813	AT1G56610	-3.67	-3.05	2.85	Exon (AT1G56610.3/AT1G56610, exon 3 of 4)
Chr1	21213992	21214172	AT1G56610	-1.53	-1.06	3.46	3' UTR
Chr1	21214232	21214562	AT1G56610	-2.48	-1.93	2.88	3' UTR
Chr1	21237888	21240379	AT1G56660	-11	-10.1	20.8	5' UTR
Chr1	21242879	21244047	AT1G56670	-7.91	-7.13	5.94	3' UTR
Chr1	21257144	21257767	AT1G56700	-19.4	-18.4	3.1	3' UTR
Chr1	21342750	21342839	AT1G57620	-1.81	-1.3	2.41	5' UTR
Chr1	21342928	21344745	AT1G57620	-29.9	-28.7	3.54	3' UTR
Chr1	21356210	21356418	AT1G57660	-7.37	-6.61	1.17	3' UTR
Chr1	21372511	21372891	AT1G57700	-1.53	-1.06	3.46	Exon (AT1G57700.1/AT1G57700, exon 4 of 8)
Chr1	21373311	21373930	AT1G57700	-5.33	-4.63	5.94	3' UTR
Chr1	21379788	21380382	AT1G57720	-224	-221	12.8	3' UTR
Chr1	21393351	21394962	AT1G57765	-14.7	-13.8	4.37	5' UTR
Chr1	21397152	21397835	AT1G57770	-13.5	-12.6	2.08	Exon (AT1G57770.1/AT1G57770, exon 7 of 10)
Chr1	21503256	21503666	AT1G58070	-3.46	-2.85	2.19	Exon (AT1G58070.1/AT1G58070, exon 1 of 1)
Chr1	21554130	21555102	AT1G58210	-3.96	-3.32	2.25	Exon (AT1G58210.1/AT1G58210, exon 1 of 3)
Chr1	21574366	21574636	AT1G58230	-1.64	-1.16	2.82	Exon (AT1G58230.1/AT1G58230, exon 19 of 28)
Chr1	21578226	21579123	AT1G58230	-12.1	-11.3	5.05	3' UTR
Chr1	21653780	21654135	AT1G58340	-2.05	-1.53	4.2	Exon (AT1G58340.1/AT1G58340, exon 2 of 2)
Chr1	21687453	21687902	AT1G58370	-1.4	-0.94	4.08	Exon (AT1G58370.1/AT1G58370, exon 8 of 8)
Chr1	21721463	21721938	AT1G58460	-2.35	-1.81	2.97	Exon (AT1G58460.1/AT1G58460, exon 1 of 4)
Chr1	21728170	21728613	AT1G58470	-1.91	-1.4	2.65	3' UTR
Chr1	21737681	21738652	AT1G58520	-42.2	-40.8	3.91	3' UTR
Chr1	21746354	21761967	AT1G58561.1	-70.4	-68.8	10	5' UTR
Chr1	21763734	21765705	AT1G58602	-13.8	-12.9	2.97	3' UTR
Chr1	21748675	21749900	AT1G58561.1	-15.3	-14.4	31.2	Exon (AT1G58561.1/AT1G58561.1, exon 1 of 1)
Chr1	21750079	21753216	AT1G58561.1	-9.53	-8.71	33.4	Exon (AT1G58561.1/AT1G58561.1, exon 1 of 1)
Chr1	21781363	21781651	AT1G58807	-1.69	-1.2	7.42	Exon (AT1G58807.1/AT1G58807, exon 2 of 4)
Chr1	21782667	21782817	AT1G58807	-1.48	-0.718	6.68	Exon (AT1G58807.1/AT1G58807, exon 4 of 4)
Chr1	21783625	21783985	AT1G58807	-3.4	-2.79	13.4	3' UTR
Chr1	21793131	21793489	AT1G58848	-1.64	-1.16	3.71	Exon (AT1G58848.2/AT1G58848, exon 3 of 6)
Chr1	21795759	21796353	AT1G58848	-1.83	-1.33	1.68	3' UTR
Chr1	21796660	21797050	AT1G58848	-19.7	-18.6	5.38	3' UTR
Chr1	21860750	21861076	AT1G59510	-1.77	-1.27	2.41	3' UTR
Chr1	21865368	21866161	AT1G59520	-5.45	-4.75	2.79	3' UTR
Chr1	21878094	21879509	AT1G59540	-6.99	-6.24	5.94	3' UTR
Chr1	21882243	21883672	AT1G59560	-4.22	-3.58	2.51	3' UTR
Chr1	21885423	21885991	AT1G59580	-7.68	-6.91	3.51	3' UTR
Chr1	21897399	21901056	AT1G59610	-101	-99.6	8.67	3' UTR
Chr1	21902314	21903206	AT1G59620	-3.74	-3.12	7.42	5' UTR
Chr1	21903296	21903738	AT1G59620	-2.51	-1.95	3.41	Exon (AT1G59620.1/AT1G59620, exon 3 of 6)
Chr1	21903955	21904343	AT1G59620	-2.73	-2.16	2.75	Exon (AT1G59620.1/AT1G59620, exon 5 of 6)
Chr1	21905446	21905685	AT1G59620	-5.18	-4.49	19.3	3' UTR
Chr1	21921698	21922834	AT1G59650	-9.31	-8.5	3.91	3' UTR
Chr1	21928232	21929394	AT1G59660	-2.96	-2.38	11.9	3' UTR
Chr1	21936355	21936562	AT1G59700	-4.38	-3.73	2.4	5' UTR
Chr1	21937457	21937959	AT1G59700	-50.9	-49.5	2.78	3' UTR
Chr1	21939450	21939975	AT1G59710	-7.98	-7.21	5.69	3' UTR
Chr1	21971515	21971754	AT1G59740	-2.34	-1.8	5.94	Exon (AT1G59740.1/AT1G59740, exon 5 of 5)
Chr1	21972202	21972381	AT1G59740	-1.37	-0.909	5.94	3' UTR
Chr1	21979319	21979558	AT1G59750	-2.23	-1.69	8.9	5' UTR
Chr1	21981110	21981911	AT1G59750	-2.62	-2.06	1.74	Exon (AT1G59750.4/AT1G59750, exon 4 of 15)
Chr1	21983454	21984433	AT1G59750	-81.9	-80.2	9.38	3' UTR
Chr1	22017219	22018086	AT1G59820	-1.38	-0.922	2.52	Exon (AT1G59820.1/AT1G59820, exon 19 of 27)
Chr1	22019367	22020264	AT1G59820	-16.6	-15.6	8.9	3' UTR
Chr1	22027504	22028415	AT1G59840	-35	-33.7	5.13	3' UTR
Chr1	22028572	22029349	AT1G59840	-6.09	-5.37	5.01	3' UTR
Chr1	22031413	22031982	AT1G59860	-6.6	-5.86	3.52	5' UTR
Chr1	22038095	22038813	AT1G59870	-4.2	-3.55	2.34	Exon (AT1G59870.1/AT1G59870, exon 7 of 8)
Chr1	22039200	22039978	AT1G59870	-2.87	-2.29	3.71	3' UTR
Chr1	22047216	22049308	AT1G59890	-10.3	-9.49	6.18	Exon (AT1G59890.4/AT1G59890, exon 10 of 20)
Chr1	22049587	22050996	AT1G59890	-7.11	-6.36	3.46	3' UTR
Chr1	22051804	22053885	AT1G59900	-170	-168	4.67	3' UTR
Chr1	22083031	22083621	AT1G59980	-16.1	-15.1	4.79	3' UTR
Chr1	22194344	22195400	AT1G60170	-64.9	-63.3	4.28	3' UTR
Chr1	22199451	22199690	AT1G60190	-1.88	-1.37	1.34	Exon (AT1G60190.1/AT1G60190, exon 1 of 1)
Chr1	22211119	22212171	AT1G60220	-28.7	-27.5	7.51	3' UTR
Chr1	22263397	22264200	AT1G60420	-4.08	-3.44	2.23	Exon (AT1G60420.1/AT1G60420, exon 3 of 4)
Chr1	22277975	22278608	AT1G60460	-1.89	-1.39	8.16	3' UTR
Chr1	22294782	22295020	AT1G60505	-1.49	-1.02	3.22	Exon (AT1G60510.1/AT1G60510, exon 1 of 1)
Chr1	22295498	22295796	AT1G60505	-2.74	-2.17	11.1	Exon (AT1G60510.1/AT1G60510, exon 1 of 1)
Chr1	22299826	22299972	AT1G60525	-1.64	-1.15	2.97	Exon (AT1G60530.1/AT1G60530, exon 1 of 2)
Chr1	22332210	22333524	AT1G60620	-2.59	-2.03	3.71	3' UTR
Chr1	22339809	22342308	AT1G60650	-34	-32.7	5.74	5' UTR
Chr1	22345627	22347624	AT1G60670	-15.5	-14.5	5.44	3' UTR
Chr1	22409589	22410566	AT1G60870	-110	-108	2.53	5' UTR
Chr1	22423909	22425261	AT1G60900	-61.5	-59.9	11.9	5' UTR
Chr1	22427053	22428022	AT1G60900	-19.8	-18.7	3.22	3' UTR
Chr1	22462160	22462721	AT1G60989	-19.3	-18.3	4.82	5' UTR
Chr1	22480423	22480692	AT1G61030	-1.64	-1.16	2.82	Exon (AT1G61030.1/AT1G61030, exon 7 of 12)
Chr1	22481480	22482320	AT1G61030	-10.3	-9.5	5.94	3' UTR
Chr1	22484034	22484183	AT1G61040	-1.48	-1.01	1.75	Exon (AT1G61040.1/AT1G61040, exon 2 of 2)
Chr1	22484480	22485552	AT1G61040	-39.9	-38.5	10	Exon (AT1G61040.1/AT1G61040, exon 2 of 2)
Chr1	22543110	22544644	AT1G61150	-25.8	-24.6	2.51	5' UTR
Chr1	22549934	22550349	AT1G61170	-6.59	-5.86	2.56	Exon (AT1G61170.1/AT1G61170, exon 1 of 1)
Chr1	22551899	22552406	AT1G61180	-1.45	-0.985	1.76	Exon (AT1G61180.1/AT1G61180, exon 1 of 2)
Chr1	22553807	22554370	AT1G61180	-4.52	-3.87	3.07	3' UTR
Chr1	22557782	22558859	AT1G61190	-26.4	-25.2	3.32	Exon (AT1G61190.1/AT1G61190, exon 1 of 2)
Chr1	22559817	22560687	AT1G61190	-26.5	-25.4	2.83	Exon (AT1G61190.1/AT1G61190, exon 1 of 2)
Chr1	22567796	22569755	AT1G61210	-3.78	-3.15	3.26	Exon (AT1G61210.1/AT1G61210, exon 10 of 19)
Chr1	22570824	22571907	AT1G61210	-13.2	-12.3	8.41	3' UTR
Chr1	22573991	22574404	AT1G61215	-1.46	-0.993	2.35	Exon (AT1G61215.1/AT1G61215, exon 3 of 5)
Chr1	22574552	22575052	AT1G61215	-2.2	-1.67	2.86	Exon (AT1G61215.1/AT1G61215, exon 4 of 5)
Chr1	22575111	22575497	AT1G61215	-11.5	-10.6	24.5	3' UTR
Chr1	22584001	22585212	AT1G61240	-11.9	-11	8.16	3' UTR
Chr1	22586538	22587195	AT1G61250	-2.51	-1.95	1.49	Exon (AT1G61250.2/AT1G61250, exon 2 of 12)
Chr1	22587636	22588880	AT1G61250	-9.2	-8.39	2.35	3' UTR
Chr1	22629410	22629680	AT1G61340	-1.35	-0.896	1.66	Exon (AT1G61340.2/AT1G61340, exon 4 of 5)
Chr1	22633912	22634267	AT1G61350	-2.99	-2.4	4.45	5' UTR
Chr1	22635598	22635894	AT1G61350	-2.78	-2.21	3.34	3' UTR
Chr1	22678334	22679021	AT1G61470	-1.64	-1.15	2.47	Exon (AT1G61470.1/AT1G61470, exon 1 of 1)
Chr1	22720078	22720510	AT1G61575	-1.89	-1.39	8.16	3' UTR
Chr1	22729845	22731182	AT1G61600	-9.58	-8.76	27.5	Exon (AT1G61600.1/AT1G61600, exon 1 of 2)
Chr1	22737572	22739401	AT1G61620	-20.9	-19.9	3.5	5' UTR
Chr1	22771302	22772337	AT1G61670	-14.5	-13.5	3.08	3' UTR
Chr1	22810165	22811189	AT1G61770	-2.83	-2.25	2.67	5' UTR
Chr1	22811685	22812607	AT1G61770	-96.8	-95	5.47	3' UTR
Chr1	22815192	22815430	AT1G61790	-2.99	-2.4	1.55	Exon (AT1G61790.1/AT1G61790, exon 1 of 1)
Chr1	22820131	22820913	AT1G61795	-2.96	-2.37	2.09	3' UTR
Chr1	22836757	22838525	AT1G61820	-1.79	-1.29	4.45	3' UTR
Chr1	22861149	22862329	AT1G61850	-20.6	-19.5	5.86	3' UTR
Chr1	22903186	22903837	AT1G61960	-3.38	-2.77	5.19	3' UTR
Chr1	22912159	22912935	AT1G61990	-4.97	-4.3	2.78	3' UTR
Chr1	22916463	22916552	AT1G62010	-1.37	-0.909	3.22	Exon (AT1G62010.1/AT1G62010, exon 1 of 1)
Chr1	22922140	22922618	AT1G62020	-4.43	-3.77	3.02	Exon (AT1G62020.1/AT1G62020, exon 4 of 4)
Chr1	22923366	22923964	AT1G62020	-17	-16	4.3	3' UTR
Chr1	22933084	22934432	AT1G62040	-89.1	-87.4	3.48	5' UTR
Chr1	22994731	22995145	AT1G62240	-2.54	-1.98	10.4	Exon (AT1G62240.1/AT1G62240, exon 1 of 1)
Chr1	23049400	23050193	AT1G62330	-91.1	-89.3	12.5	3' UTR
Chr1	23056712	23058114	AT1G62355	-4.28	-3.63	16.3	3' UTR
Chr1	23082230	23082716	AT1G62380	-62.8	-61.2	5.94	5' UTR
Chr1	23083834	23084223	AT1G62380	-28.6	-27.4	1.41	3' UTR
Chr1	23090881	23091441	AT1G62400	-1.37	-0.909	4.45	Exon (AT1G62400.1/AT1G62400, exon 2 of 3)
Chr1	23128705	23129612	AT1G62480	-736	-Inf	2.93	5' UTR
Chr1	23144412	23145124	AT1G62520	-9.98	-9.15	3.96	5' UTR
Chr1	23152334	23154512	AT1G62540	-3.9	-3.26	2.05	Exon (AT1G62540.1/AT1G62540, exon 1 of 7)
Chr1	23154827	23155477	AT1G62540	-1.33	-0.874	1.44	3' UTR
Chr1	23160239	23161638	AT1G62560	-26.7	-25.6	2.62	Exon (AT1G62560.1/AT1G62560, exon 1 of 7)
Chr1	23176602	23176931	AT1G62580	-2.04	-1.52	4.45	3' UTR
Chr1	23180573	23181519	AT1G62600	-38.6	-37.3	4.69	3' UTR
Chr1	23184573	23184991	AT1G62620	-3.4	-2.79	13.4	3' UTR
Chr1	23186448	23187401	AT1G62630	-6.93	-6.19	4.6	Exon (AT1G62630.1/AT1G62630, exon 1 of 1)
Chr1	23194097	23195043	AT1G62640	-8.32	-7.53	2.09	3' UTR
Chr1	23231376	23233543	AT1G62740	-94.4	-92.6	5.99	3' UTR
Chr1	23252313	23253684	AT1G62790	-8.24	-7.45	2.54	5' UTR
Chr1	23272167	23272578	AT1G62840	-3.59	-2.97	7.05	3' UTR
Chr1	23292789	23294907	AT1G62886	-25.1	-24	12.6	3' UTR
Chr1	23294440	23294710	AT1G62880	-1.49	-1.03	4.45	3' UTR
Chr1	23300483	23300899	AT1G62910	-4.17	-3.53	11.9	Exon (AT1G62910.1/AT1G62910, exon 1 of 1)
Chr1	23304429	23305232	AT1G62920	-2.39	-1.84	3.22	Exon (AT1G62920.1/AT1G62920, exon 1 of 6)
Chr1	23307907	23308325	AT1G62930	-2.31	-1.77	2.28	Exon (AT1G62930.1/AT1G62930, exon 1 of 1)
Chr1	23317515	23318204	AT1G62950	-2.23	-1.69	4.45	3' UTR
Chr1	23324447	23325191	AT1G62970	-4.06	-3.42	15.6	Exon (AT1G62970.1/AT1G62970, exon 1 of 1)
Chr1	23328850	23329968	AT1G62975	-17.8	-16.8	6.49	5' UTR
Chr1	23334195	23334521	AT1G62981	-1.48	-0.768	6.68	Exon (AT1G62981.2/AT1G62981, exon 1 of 2)
Chr1	23339476	23340688	AT1G62990	-13.5	-12.6	9.22	3' UTR
Chr1	23342393	23342512	AT1G63000	-1.4	-0.94	1.35	5' UTR
Chr1	23407666	23408052	AT1G63110	-33.5	-32.2	12.7	3' UTR
Chr1	23413506	23414343	AT1G63130	-3.16	-2.57	7.42	Exon (AT1G63130.1/AT1G63130, exon 1 of 1)
Chr1	23414432	23415149	AT1G63130	-3.78	-3.15	3.26	3' UTR
Chr1	23420672	23421177	AT1G63150	-1.48	-0.718	6.68	Exon (AT1G63150.1/AT1G63150, exon 1 of 2)
Chr1	23425352	23425946	AT1G63170	-5	-4.32	7.05	5' UTR
Chr1	23426546	23427311	AT1G63170	-19.5	-18.4	2.25	3' UTR
Chr1	23448919	23450452	AT1G63220	-11.6	-10.7	2.47	5' UTR
Chr1	23483794	23486101	AT1G63300	-11.2	-10.3	21.1	3' UTR
Chr1	23508754	23508933	AT1G63400	-2.05	-1.53	4.2	Exon (AT1G63400.1/AT1G63400, exon 1 of 1)
Chr1	23515874	23516498	AT1G63420	-3.84	-3.21	3.12	Exon (AT1G63420.1/AT1G63420, exon 1 of 7)
Chr1	23517934	23518851	AT1G63420	-17.3	-16.3	3.89	3' UTR
Chr1	23525561	23526682	AT1G63430	-15.3	-14.4	7.01	3' UTR
Chr1	23535076	23536467	AT1G63460	-35.7	-34.4	3.22	5' UTR
Chr1	23558062	23558750	AT1G63500	-17.2	-16.2	5.23	3' UTR
Chr1	23601648	23602902	AT1G63650	-12.1	-11.2	6.68	3' UTR
Chr1	23615812	23617767	AT1G63680	-41.7	-40.3	6.15	3' UTR
Chr1	23621468	23622366	AT1G63690	-30.1	-28.9	4.14	3' UTR
Chr1	23654645	23655333	AT1G63750	-2.96	-2.38	11.9	Exon (AT1G63750.2/AT1G63750, exon 4 of 4)
Chr1	23686429	23687303	AT1G63830	-9.57	-8.75	3.71	3' UTR
Chr1	23716703	23717032	AT1G63900	-6.07	-5.35	4.45	5' UTR
Chr1	23718304	23719247	AT1G63900	-33.5	-32.3	5.02	3' UTR
Chr1	23730711	23733892	AT1G63940	-46.4	-45	5.19	3' UTR
Chr1	23740843	23743302	AT1G63980	-92.1	-90.3	4.22	3' UTR
Chr1	23763162	23764047	AT1G64050	-2.31	-1.77	2.52	Exon (AT1G64050.2/AT1G64050, exon 2 of 7)
Chr1	23764566	23766048	AT1G64050	-23.9	-22.8	8.59	3' UTR
Chr1	23770102	23770401	AT1G64060	-3.84	-3.21	14.8	5' UTR
Chr1	23770819	23772880	AT1G64060	-1.81	-1.3	2.15	Exon (AT1G64060.1/AT1G64060, exon 1 of 14)
Chr1	23774802	23776782	AT1G64060	-9.69	-8.86	4.72	3' UTR
Chr1	23790198	23790946	AT1G64090	-26.8	-25.7	5.94	3' UTR
Chr1	23793613	23795294	AT1G64105	-1.43	-0.962	2.35	5' UTR
Chr1	23795050	23795435	AT1G64105	-3.08	-2.49	2.31	5' UTR
Chr1	23821871	23823590	AT1G64180	-2.11	-1.58	5.94	Exon (AT1G64180.1/AT1G64180, exon 1 of 2)
Chr1	23823974	23824359	AT1G64180	-1.79	-1.29	7.42	3' UTR
Chr1	23824946	23825383	AT1G64185	-2.78	-2.21	5.56	3' UTR
Chr1	23833551	23833609	AT1G64230	-2.04	-1.52	1.46	5' UTR
Chr1	23834594	23835536	AT1G64230	-163	-161	3.09	3' UTR
Chr1	23850961	23851918	AT1G64270.1	-2.56	-2	5.94	Exon (AT1G64270.1/AT1G64270.1, exon 1 of 1)
Chr1	23852576	23852785	AT1G64270.1	-1.64	-1.16	2.82	3' UTR
Chr1	23865277	23865895	AT1G64300	-4.28	-3.63	16.3	3' UTR
Chr1	23869632	23870042	AT1G64320	-1.89	-1.39	8.16	Exon (AT1G64320.1/AT1G64320, exon 1 of 2)
Chr1	23872110	23874139	AT1G64330	-40.1	-38.7	16	5' UTR
Chr1	23882393	23883297	AT1G64350	-33.1	-31.8	10.4	3' UTR
Chr1	23886084	23886143	AT1G64355	-1.38	-0.921	1.35	5' UTR
Chr1	23886410	23887094	AT1G64355	-6.26	-5.53	1.91	3' UTR
Chr1	23888920	23889424	AT1G64370	-252	-249	1.81	5' UTR
Chr1	23901484	23902222	AT1G64385	-38.6	-37.3	12.5	3' UTR
Chr1	23935451	23936660	AT1G64430	-82.1	-80.4	6.85	3' UTR
Chr1	23938355	23939840	AT1G64440	-33.9	-32.6	6.68	3' UTR
Chr1	23952133	23952510	AT1G64490	-11.1	-10.2	2.67	5' UTR
Chr1	23953233	23954492	AT1G64500	-77.4	-75.7	4.88	5' UTR
Chr1	23957249	23958322	AT1G64520	-94.2	-92.4	3.28	3' UTR
Chr1	23961507	23963051	AT1G64530	-7.5	-6.73	4.08	3' UTR
Chr1	23970641	23970984	AT1G64550	-2.13	-1.6	1.57	Exon (AT1G64550.1/AT1G64550, exon 6 of 18)
Chr1	23972434	23973614	AT1G64550	-131	-129	9.18	3' UTR
Chr1	23973789	23974058	AT1G64560	-2.74	-2.17	11.1	3' UTR
Chr1	23983081	23983895	AT1G64570	-2.17	-1.64	2.36	Exon (AT1G64570.1/AT1G64570, exon 7 of 8)
Chr1	23984011	23984795	AT1G64572	-11	-10.2	14.1	3' UTR
Chr1	23997667	23998690	AT1G64600	-11.3	-10.5	6.84	3' UTR
Chr1	24007232	24007615	AT1G64620	-1.51	-1.04	4.45	5' UTR
Chr1	24018330	24019182	AT1G64625	-7.29	-6.54	13.4	3' UTR
Chr1	24020288	24020496	AT1G64628	-3.16	-2.57	5.69	3' UTR
Chr1	24021536	24022280	AT1G64628	-8.24	-7.45	5.52	3' UTR
Chr1	24020288	24020496	AT1G64628	-3.16	-2.57	5.69	3' UTR
Chr1	24021536	24022280	AT1G64628	-8.24	-7.45	5.52	3' UTR
Chr1	24036343	24037401	AT1G64680	-377	-Inf	3.92	3' UTR
Chr1	24038034	24038855	AT1G64690	-7.14	-6.39	4.7	5' UTR
Chr1	24045895	24046552	AT1G64710	-11.3	-10.5	2.39	3' UTR
Chr1	24050006	24051546	AT1G64740	-3.84	-3.21	2.97	5' UTR
Chr1	24051782	24052487	AT1G64740	-53.2	-51.8	4.45	3' UTR
Chr1	24057510	24058181	AT1G64770	-36.2	-34.9	1.63	5' UTR
Chr1	24058240	24059561	AT1G64770	-31	-29.7	2.52	3' UTR
Chr1	24087592	24087858	AT1G64810	-3.17	-2.58	2	Exon (AT1G64810.1/AT1G64810, exon 3 of 3)
Chr1	24087947	24088538	AT1G64810	-9.4	-8.58	3.78	3' UTR
Chr1	24097943	24098865	AT1G64860	-32.9	-31.7	3.04	5' UTR
Chr1	24099719	24100952	AT1G64860	-556	-Inf	5.31	3' UTR
Chr1	24105849	24109116	AT1G64880	-66.2	-64.6	6.24	3' UTR
Chr1	24113215	24113425	AT1G64900	-2.25	-1.72	1.99	5' UTR
Chr1	24113965	24114654	AT1G64900	-79.4	-77.7	4.26	Exon (AT1G64900.1/AT1G64900, exon 1 of 1)
Chr1	24128183	24128924	AT1G64950	-42.8	-41.4	6.17	Exon (AT1G64950.1/AT1G64950, exon 1 of 1)
Chr1	24132257	24132496	AT1G64960	-1.69	-1.2	7.42	Exon (AT1G64960.1/AT1G64960, exon 3 of 5)
Chr1	24132586	24133337	AT1G64960	-1.96	-1.44	5.19	Exon (AT1G64960.1/AT1G64960, exon 3 of 5)
Chr1	24133427	24134204	AT1G64960	-7.86	-7.09	6.68	3' UTR
Chr1	24147044	24148571	AT1G65000	-18.1	-17.1	11.1	5' UTR
Chr1	24149947	24154064	AT1G65010	-113	-111	11.8	3' UTR
Chr1	24157399	24158555	AT1G65030	-5.76	-5.05	3.19	3' UTR
Chr1	24179722	24180871	AT1G65080	-3.03	-2.45	6.31	3' UTR
Chr1	24227413	24228940	AT1G65220	-20.9	-19.8	2.17	3' UTR
Chr1	24229689	24230842	AT1G65230	-28.3	-27.1	2.39	3' UTR
Chr1	24235543	24235779	AT1G65250	-2.96	-2.38	11.9	3' UTR
Chr1	24237113	24240705	AT1G65260	-236	-233	3.86	3' UTR
Chr1	24241723	24242413	AT1G65270	-15.6	-14.6	7.42	5' UTR
Chr1	24243257	24244991	AT1G65270	-61.5	-59.9	13.2	3' UTR
Chr1	24245296	24248732	AT1G65280	-54.2	-52.8	10.3	5' UTR
Chr1	24257659	24258233	AT1G65310	-4.97	-4.29	2.14	Exon (AT1G65310.1/AT1G65310, exon 2 of 3)
Chr1	24288531	24288800	AT1G65380	-1.96	-1.44	5.19	Exon (AT1G65380.1/AT1G65380, exon 1 of 1)
Chr1	24288890	24289249	AT1G65380	-2.85	-2.28	4.45	3' UTR
[truncated: 17,892 more rows]
