# Supplementary material for: N6-methyladenosine RNA modification regulates photosynthesis during photodamage in plants
Source: Nat Commun. 2022 Dec 2;13:7441. doi: 10.1038/s41467-022-35146-z (PMC9718803; doi:10.1038/s41467-022-35146-z)
Supplement: Supplementary file 5 — Supplementary Data 2 [file 41467_2022_35146_MOESM5_ESM.xlsx]

## Sheet: Col-0-4h_1_peak (rep.1)
Supplementary Data 2. m6A peaks in Col-0 seedlings after 4h high light treatment (rep. 1)
Chromosome	Start	End	Gene ID	lg.p	lg.fdr	Fold_enrichment	Peak position
Chr1	4999	5751	AT1G01010	-2.43	-1.85	10.2	3' UTR
Chr1	23774	24283	AT1G01040	-1.86	-1.32	2.04	Exon (AT1G01040.1/AT1G01040, exon 1 of 20)
Chr1	24582	24768	AT1G01040	-1.49	-0.979	4.3	Exon (AT1G01040.1/AT1G01040, exon 2 of 20)
Chr1	25115	25265	AT1G01040	-1.46	-0.955	3.91	Exon (AT1G01040.1/AT1G01040, exon 4 of 20)
Chr1	30176	30988	AT1G01040	-23.1	-22	5.53	Exon (AT1G01040.1/AT1G01040, exon 18 of 20)
Chr1	31107	31227	AT1G01040	-1.56	-0.758	7.04	3' UTR
Chr1	72339	74096	AT1G01160	-60.4	-58.9	5.04	5' UTR
Chr1	89481	89745	AT1G01210	-6.45	-5.69	1.64	3' UTR
Chr1	95262	95501	AT1G01220	-5.42	-4.7	2.96	Exon (AT1G01220.1/AT1G01220, exon 8 of 8)
Chr1	96939	97261	AT1G01225	-2.89	-2.28	8.6	3' UTR
Chr1	97456	99092	AT1G01230	-5.31	-4.58	3.13	5' UTR
Chr1	99151	99240	AT1G01230	-1.48	-0.967	2.48	3' UTR
Chr1	101267	101595	AT1G01240	-2.27	-1.69	3.44	Exon (AT1G01240.3/AT1G01240, exon 1 of 1)
Chr1	110339	110878	AT1G01260	-8.25	-7.43	5.24	Exon (AT1G01260.3/AT1G01260, exon 2 of 2)
Chr1	115009	115488	AT1G01290	-5.23	-4.51	2.02	3' UTR
Chr1	117003	117659	AT1G01300	-39.8	-38.4	6.26	5' UTR
Chr1	136735	138162	AT1G01350	-45.7	-44.3	6.66	3' UTR
Chr1	145139	145626	AT1G01370	-11.9	-11	4.42	3' UTR
Chr1	165462	166239	AT1G01450	-4.47	-3.78	5.32	Exon (AT1G01448.1/AT1G01448, exon 5 of 5)
Chr1	186506	186804	AT1G01500	-4.39	-3.7	2.52	3' UTR
Chr1	188374	188966	AT1G01510	-12.5	-11.6	4.11	Exon (AT1G01510.1/AT1G01510, exon 3 of 7)
Chr1	189787	190056	AT1G01510	-8.11	-7.29	4.26	3' UTR
Chr1	195988	196255	AT1G01540	-4.16	-3.48	1.56	Exon (AT1G01540.2/AT1G01540, exon 1 of 7)
Chr1	197667	198684	AT1G01540	-94	-92.2	4.1	3' UTR
Chr1	212498	212892	AT1G01580	-1.88	-1.33	7.82	3' UTR
Chr1	220871	221138	AT1G01600	-1.52	-1.01	1.64	3' UTR
Chr1	229508	230917	AT1G01630	-315	-312	4.76	3' UTR
Chr1	250778	252165	AT1G01690	-4.86	-4.15	5.63	Exon (AT1G01690.1/AT1G01690, exon 6 of 14)
Chr1	264657	266433	AT1G01710	-114	-112	15.6	3' UTR
Chr1	266700	267771	AT1G01710	-4.45	-3.76	2.35	3' UTR
Chr1	271944	272061	AT1G01730	-2.83	-2.22	2.95	3' UTR
Chr1	275484	276044	AT1G01750	-2.21	-1.64	9.38	5' UTR
Chr1	282007	282891	AT1G01780	-5.38	-4.66	4.91	5' UTR
Chr1	282878	284245	AT1G01770	-8.51	-7.69	7.04	5' UTR
Chr1	290469	291094	AT1G01790	-67.4	-65.8	13.4	3' UTR
Chr1	294056	294566	AT1G01800	-3.94	-3.27	1.26	Exon (AT1G01800.1/AT1G01800, exon 3 of 5)
Chr1	294921	295040	AT1G01800	-3.69	-3.03	2.49	3' UTR
Chr1	304123	304358	AT1G01840	-2.35	-1.77	2.74	3' UTR
Chr1	310316	310646	AT1G01900	-4.02	-3.35	15.6	5' UTR
Chr1	317985	318583	AT1G01920	-2.25	-1.67	1.85	Exon (AT1G01920.2/AT1G01920, exon 10 of 16)
Chr1	318643	319650	AT1G01920	-60.2	-58.6	9.48	3' UTR
Chr1	323027	323209	AT1G01940	-2.06	-1.5	1.66	5' UTR
Chr1	323268	324888	AT1G01940	-234	-232	4.17	3' UTR
Chr1	327488	328946	AT1G01950	-19.8	-18.7	6.02	Exon (AT1G01950.1/AT1G01950, exon 8 of 19)
Chr1	329659	330619	AT1G01950	-27.6	-26.4	7.98	3' UTR
Chr1	339208	340077	AT1G01970	-30.9	-29.7	4.01	3' UTR
Chr1	349626	350898	AT1G02010	-3.76	-3.1	6.52	Exon (AT1G02010.1/AT1G02010, exon 9 of 21)
Chr1	351065	352480	AT1G02010	-12.7	-11.8	8.94	3' UTR
Chr1	386036	386787	AT1G02080	-11.6	-10.7	4.17	3' UTR
Chr1	391021	392816	AT1G02100	-44.8	-43.4	5.91	3' UTR
Chr1	393157	393454	AT1G02110	-4.95	-4.24	2.54	Exon (AT1G02110.1/AT1G02110, exon 1 of 4)
Chr1	394418	395528	AT1G02110	-19.1	-18	13.3	3' UTR
Chr1	397928	399897	AT1G02120	-72.9	-71.2	6.07	3' UTR
Chr1	407088	408619	AT1G02145	-28.8	-27.6	5.34	3' UTR
Chr1	409478	409716	AT1G02150	-6.83	-6.05	1.7	Exon (AT1G02150.1/AT1G02150, exon 2 of 2)
Chr1	410104	410522	AT1G02150	-45.6	-44.2	2.71	3' UTR
Chr1	411299	411597	AT1G02160	-23.9	-22.7	3.41	3' UTR
Chr1	411838	412514	AT1G02170	-5.37	-4.65	2.72	5' UTR
Chr1	412781	413554	AT1G02170	-8.18	-7.36	3.75	3' UTR
Chr1	418808	420698	AT1G02205	-22.5	-21.4	6.7	5' UTR
Chr1	421279	422289	AT1G02205	-19.4	-18.3	2.7	3' UTR
Chr1	454335	454969	AT1G02300	-2.38	-1.8	1.58	Exon (AT1G02300.1/AT1G02300, exon 5 of 10)
Chr1	457336	458164	AT1G02305	-4.68	-3.98	5.47	3' UTR
Chr1	470580	470693	AT1G02350	-2.08	-1.52	3	Exon (AT1G02350.1/AT1G02350, exon 4 of 4)
Chr1	475856	476451	AT1G02370	-4.8	-4.1	2.59	3' UTR
Chr1	477118	478971	AT1G02380	-4.28	-3.59	9.38	5' UTR
Chr1	481568	482457	AT1G02390	-3.54	-2.89	2.59	Exon (AT1G02390.1/AT1G02390, exon 1 of 2)
Chr1	492135	492926	AT1G02410	-52.7	-51.2	4.29	3' UTR
Chr1	494008	494391	AT1G02420	-1.78	-1.24	7.82	Exon (AT1G02420.1/AT1G02420, exon 1 of 1)
Chr1	519877	520290	AT1G02500	-35.9	-34.6	1.66	3' UTR
Chr1	538687	540109	AT1G02560	-72.3	-70.7	3.59	3' UTR
Chr1	579683	580239	AT1G02670	-4.02	-3.35	15.6	Exon (AT1G02670.1/AT1G02670, exon 13 of 16)
Chr1	581154	582310	AT1G02680	-125	-123	13.6	3' UTR
Chr1	586682	587219	AT1G02690	-2.85	-2.24	1.89	3' UTR
Chr1	591915	592418	AT1G02720	-8.12	-7.3	3.86	5' UTR
Chr1	593009	594147	AT1G02720	-4.81	-4.11	3.56	3' UTR
Chr1	603851	604028	AT1G02750	-1.98	-1.43	1.45	Exon (AT1G02750.1/AT1G02750, exon 4 of 4)
Chr1	628001	629048	AT1G02840	-18.1	-17.1	1.71	3' UTR
Chr1	629196	629819	AT1G02840	-15.8	-14.9	2.61	3' UTR
Chr1	632285	632445	AT1G02850	-1.48	-0.969	1.18	Exon (AT1G02850.1/AT1G02850, exon 9 of 13)
Chr1	676049	676348	AT1G02970	-2.86	-2.24	8.6	3' UTR
Chr1	702574	703834	AT1G03030	-25.9	-24.7	5.81	3' UTR
Chr1	731205	731528	AT1G03070	-4.67	-3.97	3.05	3' UTR
Chr1	742706	744184	AT1G03090	-11.6	-10.7	8.04	3' UTR
Chr1	751521	751963	AT1G03110	-11.5	-10.6	3.91	3' UTR
Chr1	756414	758612	AT1G03150	-170	-168	11	5' UTR
Chr1	762071	762517	AT1G03160	-7.8	-7	2.94	Exon (AT1G03160.1/AT1G03160, exon 2 of 11)
Chr1	764910	765530	AT1G03160	-9.33	-8.49	2.95	3' UTR
Chr1	765771	766158	AT1G03160	-18.2	-17.2	4.66	3' UTR
Chr1	774357	775284	AT1G03180	-5.38	-4.66	10.9	3' UTR
Chr1	778884	780002	AT1G03190	-7.62	-6.82	5.3	3' UTR
Chr1	787212	787572	AT1G03220	-2.39	-1.81	3.02	Exon (AT1G03220.1/AT1G03220, exon 1 of 1)
Chr1	801367	802436	AT1G03270	-9.38	-8.54	6.08	Exon (AT1G03270.1/AT1G03270, exon 9 of 13)
Chr1	803866	807036	AT1G03280	-97.4	-95.7	9.38	3' UTR
Chr1	809095	810868	AT1G03290	-11.7	-10.8	9.38	3' UTR
Chr1	816272	816749	AT1G03310	-7.31	-6.52	2.54	3' UTR
Chr1	828592	830353	AT1G03365	-39.9	-38.5	9.31	3' UTR
Chr1	833804	835271	AT1G03370	-5.7	-4.96	4.3	3' UTR
Chr1	839065	839155	AT1G03380	-1.3	-0.812	4.69	Exon (AT1G03380.1/AT1G03380, exon 5 of 9)
Chr1	839388	840791	AT1G03380	-7.1	-6.31	4.14	3' UTR
Chr1	846664	846843	AT1G03420.1	-1.39	-0.889	2.61	5' UTR
Chr1	847172	847440	AT1G03410	-5.8	-5.06	2.19	5' UTR
Chr1	848712	849500	AT1G03430	-16.6	-15.6	3.71	3' UTR
Chr1	853050	853526	AT1G03440	-6.68	-5.91	3.29	Exon (AT1G03440.1/AT1G03440, exon 1 of 1)
Chr1	873332	873867	AT1G03495	-49.5	-48.1	4.4	5' UTR
Chr1	874460	874935	AT1G03495	-5.45	-4.72	1.59	3' UTR
Chr1	887019	887906	AT1G03545	-1.64	-1.11	5.47	5' UTR
Chr1	902704	902973	AT1G03610	-1.66	-1.13	2.61	3' UTR
Chr1	919577	920507	AT1G03687	-95.3	-93.5	14.6	3' UTR
Chr1	935647	937043	AT1G03740	-15.3	-14.3	6.1	3' UTR
Chr1	940561	941162	AT1G03750	-3.82	-3.15	6.26	3' UTR
Chr1	945964	947424	AT1G03770	-2.09	-1.52	2.68	Exon (AT1G03770.2/AT1G03770, exon 5 of 10)
Chr1	991528	993058	AT1G03900	-126	-124	4.23	3' UTR
Chr1	994577	995784	AT1G03905	-8.98	-8.15	8.6	3' UTR
Chr1	996561	1000437	AT1G03910	-71.7	-70.1	6.98	3' UTR
Chr1	1003413	1004204	AT1G03920	-1.99	-1.44	8.6	Exon (AT1G03920.1/AT1G03920, exon 8 of 12)
Chr1	1006996	1008340	AT1G03930	-104	-102	13.8	3' UTR
Chr1	1014134	1014492	AT1G03960	-2.86	-2.24	4.5	5' UTR
Chr1	1015274	1015742	AT1G03960	-1.56	-0.758	7.04	Exon (AT1G03960.1/AT1G03960, exon 5 of 13)
Chr1	1017365	1017899	AT1G03960	-29.2	-28	12.2	3' UTR
Chr1	1018482	1019247	AT1G03970	-26.8	-25.6	5.08	3' UTR
Chr1	1024847	1025027	AT1G03990	-2.21	-1.64	9.38	Exon (AT1G03990.1/AT1G03990, exon 1 of 3)
Chr1	1039868	1040017	AT1G04020	-1.77	-1.24	1.8	Exon (AT1G04020.1/AT1G04020, exon 13 of 13)
Chr1	1041275	1041840	AT1G04030	-4.17	-3.49	4.56	Exon (AT1G04030.1/AT1G04030, exon 3 of 5)
Chr1	1055275	1055970	AT1G04080	-10.8	-9.9	1.91	Exon (AT1G04080.3/AT1G04080, exon 11 of 15)
Chr1	1056233	1056827	AT1G04080	-32.4	-31.2	7.92	3' UTR
Chr1	1074092	1075568	AT1G04130	-19.4	-18.3	6.49	3' UTR
Chr1	1089410	1091122	AT1G04160	-3.43	-2.78	5.73	Exon (AT1G04160.1/AT1G04160, exon 11 of 38)
Chr1	1092119	1093141	AT1G04160	-7.93	-7.12	8.6	Exon (AT1G04160.1/AT1G04160, exon 21 of 38)
Chr1	1095930	1096146	AT1G04160	-2.27	-1.69	3.44	Exon (AT1G04160.1/AT1G04160, exon 37 of 38)
Chr1	1099450	1099898	AT1G04170	-21.2	-20.1	2.42	3' UTR
Chr1	1112718	1113988	AT1G04200	-19.7	-18.7	5.51	3' UTR
Chr1	1119057	1119739	AT1G04210	-57.2	-55.7	11.9	3' UTR
Chr1	1125578	1126053	AT1G04230	-2	-1.44	6.26	Exon (AT1G04230.1/AT1G04230, exon 1 of 8)
Chr1	1126631	1127839	AT1G04230	-3.62	-2.97	4.17	3' UTR
Chr1	1147810	1148013	AT1G04290	-18.9	-17.8	2.19	Exon (AT1G04295.1/AT1G04295, exon 1 of 2)
Chr1	1166356	1166768	AT1G04350	-11.1	-10.2	2.46	3' UTR
Chr1	1192925	1193884	AT1G04420	-304	-301	3.94	3' UTR
Chr1	1194187	1196889	AT1G04425	-4.45	-3.76	2.03	Exon (AT1G04425.1/AT1G04425, exon 1 of 3)
Chr1	1200990	1201467	AT1G04430	-38.7	-37.4	2.66	3' UTR
Chr1	1204483	1205803	AT1G04440	-28.4	-27.3	4.81	3' UTR
Chr1	1228061	1228402	AT1G04510	-2.85	-2.24	1.75	Exon (AT1G04510.1/AT1G04510, exon 7 of 18)
Chr1	1229749	1230827	AT1G04510	-274	-272	15.5	3' UTR
Chr1	1231578	1231990	AT1G04520	-13.2	-12.3	3.82	5' UTR
Chr1	1232852	1234032	AT1G04520	-6.74	-5.97	3.91	3' UTR
Chr1	1241239	1241416	AT1G04550	-1.49	-0.976	1.47	3' UTR
Chr1	1242851	1244068	AT1G04555	-17	-16	4	3' UTR
Chr1	1291551	1291729	AT1G04635	-1.43	-0.928	1.6	Exon (AT1G04635.1/AT1G04635, exon 1 of 1)
Chr1	1315089	1315750	AT1G04690	-29.2	-28	2.82	3' UTR
Chr1	1323617	1324782	AT1G04710	-90	-88.3	10.2	3' UTR
Chr1	1335459	1336070	AT1G04760	-8.15	-7.34	8.13	Exon (AT1G04760.1/AT1G04760, exon 2 of 5)
Chr1	1345573	1346950	AT1G04790	-21.8	-20.7	6.36	Exon (AT1G04790.1/AT1G04790, exon 2 of 9)
Chr1	1347710	1348451	AT1G04790	-16.7	-15.7	8.73	3' UTR
Chr1	1354522	1355382	AT1G04810	-23.2	-22.1	4.05	3' UTR
Chr1	1386466	1387895	AT1G04900	-28.6	-27.4	4.62	3' UTR
Chr1	1400117	1401064	AT1G04945	-73.5	-71.8	2.78	5' UTR
Chr1	1402607	1403082	AT1G04945	-6.76	-5.99	5.47	3' UTR
Chr1	1400112	1400770	AT1G04940	-138	-136	8.84	3' UTR
Chr1	1412348	1413478	AT1G04970	-7.32	-6.53	2.75	3' UTR
Chr1	1464603	1465622	AT1G05090	-3.8	-3.14	10.2	Exon (AT1G05090.1/AT1G05090, exon 3 of 4)
Chr1	1482548	1482903	AT1G05140	-9.76	-8.9	6.26	5' UTR
Chr1	1483494	1483849	AT1G05140	-20.9	-19.8	2.88	Exon (AT1G05140.1/AT1G05140, exon 1 of 1)
Chr1	1508587	1509063	AT1G05200	-11.5	-10.6	2.01	3' UTR
Chr1	1553603	1556235	AT1G05320	-21	-19.9	12.5	5' UTR
Chr1	1556561	1557733	AT1G05320	-9.5	-8.65	4.24	3' UTR
Chr1	1566713	1567406	AT1G05360	-6.2	-5.45	4.69	3' UTR
Chr1	1577236	1578524	AT1G05380	-14.5	-13.6	12.7	Exon (AT1G05380.1/AT1G05380, exon 2 of 8)
Chr1	1581955	1582614	AT1G05380	-19.8	-18.7	8.34	3' UTR
Chr1	1590103	1590428	AT1G05420	-1.49	-0.979	6.26	Exon (AT1G05420.1/AT1G05420, exon 1 of 1)
Chr1	1627991	1629224	AT1G05500	-57.1	-55.6	6.87	3' UTR
Chr1	1645875	1646863	AT1G05562	-74.9	-73.3	4.11	Exon (AT1G05562.1/AT1G05562, exon 1 of 1)
Chr1	1669380	1670117	AT1G05590	-6.41	-5.65	2.96	5' UTR
Chr1	1671403	1671876	AT1G05590	-71.2	-69.6	13.9	3' UTR
Chr1	1681264	1681710	AT1G05620	-6.06	-5.31	3.32	3' UTR
Chr1	1682408	1682587	AT1G05630	-1.3	-0.812	4.69	5' UTR
Chr1	1686974	1687363	AT1G05630	-1.8	-1.26	2.03	3' UTR
Chr1	1708679	1709258	AT1G05690	-3.56	-2.91	6.26	3' UTR
Chr1	1716458	1717276	AT1G05710	-19.8	-18.7	6.02	3' UTR
Chr1	1719230	1720303	AT1G05730	-15.7	-14.7	4.51	3' UTR
Chr1	1726811	1728404	AT1G05780	-12.1	-11.2	3.88	3' UTR
Chr1	1732016	1732478	AT1G05785	-2.38	-1.8	1.86	3' UTR
Chr1	1736020	1737489	AT1G05790	-16.9	-15.9	7.04	3' UTR
Chr1	1745010	1745277	AT1G05805	-4.26	-3.57	2.46	Exon (AT1G05805.1/AT1G05805, exon 1 of 6)
Chr1	1746843	1747663	AT1G05805	-7.39	-6.6	3.91	3' UTR
Chr1	1748761	1749460	AT1G05810	-40.9	-39.5	5.43	3' UTR
Chr1	1753428	1753990	AT1G05820	-4.96	-4.25	18.8	3' UTR
Chr1	1756587	1757073	AT1G05830	-3.26	-2.63	3.91	Exon (AT1G05830.1/AT1G05830, exon 7 of 26)
Chr1	1759306	1761757	AT1G05830	-11.9	-11	4.83	3' UTR
Chr1	1762728	1762814	AT1G05835	-1.42	-0.913	2.09	3' UTR
Chr1	1770194	1771115	AT1G05860	-19.7	-18.7	7.34	3' UTR
Chr1	1781146	1782210	AT1G05890	-2.03	-1.48	1.63	Exon (AT1G05890.2/AT1G05890, exon 6 of 16)
Chr1	1782484	1784529	AT1G05890	-33.8	-32.5	4.78	3' UTR
Chr1	1788707	1789676	AT1G05900	-6.05	-5.3	5.03	3' UTR
Chr1	1790930	1792068	AT1G05910	-18.7	-17.7	7.11	Exon (AT1G05910.1/AT1G05910, exon 2 of 11)
Chr1	1795730	1796647	AT1G05910	-7.46	-6.66	5.16	3' UTR
Chr1	1821271	1821918	AT1G06000	-147	-145	4.19	5' UTR
Chr1	1823767	1823968	AT1G06010	-1.63	-1.1	2.02	3' UTR
Chr1	1833558	1834509	AT1G06060	-11.5	-10.6	4.64	Exon (AT1G06060.1/AT1G06060, exon 2 of 7)
Chr1	1889555	1891158	AT1G06180	-71.4	-69.8	3.75	3' UTR
Chr1	1897203	1897786	AT1G06210	-2.28	-1.71	1.36	5' UTR
Chr1	1898230	1899208	AT1G06210	-86.3	-84.6	4.07	3' UTR
Chr1	1901824	1902509	AT1G06220	-2.96	-2.34	1.92	Exon (AT1G06220.1/AT1G06220, exon 4 of 11)
Chr1	1903617	1904873	AT1G06220	-30.5	-29.2	13.3	3' UTR
Chr1	1908266	1910848	AT1G06230	-79.4	-77.8	12	3' UTR
Chr1	1911122	1912058	AT1G06240	-7.15	-6.37	2.69	5' UTR
Chr1	1912459	1913205	AT1G06240	-19.7	-18.7	5.83	3' UTR
Chr1	1925151	1926189	AT1G06290	-52.2	-50.7	6.79	3' UTR
Chr1	1945421	1945630	AT1G06380	-2.74	-2.14	2.04	Exon (AT1G06380.1/AT1G06380, exon 1 of 1)
Chr1	1949359	1950740	AT1G06390	-49	-47.5	4.98	3' UTR
Chr1	1957876	1958756	AT1G06410	-84.6	-82.9	7.82	3' UTR
Chr1	1958952	1959596	AT1G06420	-8.36	-7.54	6.06	5' UTR
Chr1	1965900	1966170	AT1G06450	-1.96	-1.4	7.82	5' UTR
Chr1	1967009	1967219	AT1G06450	-1.61	-1.08	1.79	3' UTR
Chr1	1972279	1973767	AT1G06470	-87.9	-86.2	12.6	3' UTR
Chr1	1988936	1989259	AT1G06490	-1.78	-1.24	7.82	Exon (AT1G06490.1/AT1G06490, exon 41 of 42)
Chr1	1989479	1990700	AT1G06500	-12.1	-11.2	3.65	5' UTR
Chr1	1992817	1993840	AT1G06510	-52.5	-51	6.74	3' UTR
Chr1	2001594	2002449	AT1G06530	-223	-221	4.66	5' UTR
Chr1	2009502	2010105	AT1G06560	-2.74	-2.13	1.94	Exon (AT1G06560.1/AT1G06560, exon 5 of 12)
Chr1	2011089	2011827	AT1G06560	-2.47	-1.88	1.71	3' UTR
Chr1	2031269	2031388	AT1G06630	-2.27	-1.7	9.38	3' UTR
Chr1	2032871	2033545	AT1G06640	-29.5	-28.3	2.1	3' UTR
Chr1	2034995	2035567	AT1G06645	-5.52	-4.79	3.25	3' UTR
Chr1	2036253	2037366	AT1G06650	-85.3	-83.5	4.62	3' UTR
Chr1	2040433	2041285	AT1G06670	-3.44	-2.8	2.35	5' UTR
Chr1	2045967	2047612	AT1G06670	-36.4	-35.1	6.78	3' UTR
Chr1	2069268	2070446	AT1G06730	-13.4	-12.4	4.48	3' UTR
Chr1	2072910	2073356	AT1G06750	-3.31	-2.68	9.38	5' UTR
Chr1	2073009	2073729	AT1G06750	-2.66	-2.06	10.9	5' UTR
Chr1	2086019	2087101	AT1G06780	-6.48	-5.71	12.5	3' UTR
Chr1	2088375	2089786	AT1G06790	-56.6	-55.1	21.5	3' UTR
Chr1	2105078	2105813	AT1G06850	-6.55	-5.79	9.38	5' UTR
Chr1	2108623	2108918	AT1G06870	-2.11	-1.54	1.77	5' UTR
Chr1	2110420	2110986	AT1G06870	-13.4	-12.5	8.6	3' UTR
Chr1	2121260	2121440	AT1G06910	-1.79	-1.25	2.44	Exon (AT1G06910.1/AT1G06910, exon 1 of 6)
Chr1	2121816	2123658	AT1G06910	-10.8	-9.95	5.21	3' UTR
Chr1	2136527	2137732	AT1G06960	-33.4	-32.1	5.65	3' UTR
Chr1	2153396	2154141	AT1G07010	-9.46	-8.61	1.53	Exon (AT1G07010.2/AT1G07010, exon 3 of 9)
Chr1	2154286	2155239	AT1G07010	-71.6	-70	2.76	3' UTR
Chr1	2169443	2169765	AT1G07070	-11.5	-10.6	1.43	3' UTR
Chr1	2170742	2172135	AT1G07080	-164	-162	5.69	3' UTR
Chr1	2185075	2186539	AT1G07119	-1.62	-1.1	4.3	Exon (AT1G07119.1/AT1G07119, exon 3 of 5)
Chr1	2187836	2187926	AT1G07128	-1.54	-1.03	2.17	5' UTR
Chr1	2188494	2188643	AT1G07130	-1.46	-0.955	3.39	3' UTR
Chr1	2200123	2200379	AT1G07170	-1.3	-0.806	1.56	5' UTR
Chr1	2200710	2201207	AT1G07170	-43.7	-42.3	4.63	3' UTR
Chr1	2206245	2206845	AT1G07180	-2.59	-1.99	1.3	3' UTR
Chr1	2215612	2216982	AT1G07210	-41.3	-40	3.18	3' UTR
Chr1	2223781	2224019	AT1G07240	-2.48	-1.89	6.26	5' UTR
Chr1	2225900	2226317	AT1G07250	-17.6	-16.6	6.26	5' UTR
Chr1	2239616	2241217	AT1G07280	-48.4	-47	3.13	3' UTR
Chr1	2249133	2250048	AT1G07320	-250	-247	2.22	5' UTR
Chr1	2263859	2264492	AT1G07370	-8.93	-8.09	2.5	3' UTR
Chr1	2271378	2271842	AT1G07390	-1.56	-0.803	7.04	Exon (AT1G07390.1/AT1G07390, exon 6 of 9)
Chr1	2273680	2274160	AT1G07390	-1.78	-1.24	7.82	Exon (AT1G07390.1/AT1G07390, exon 9 of 9)
Chr1	2275001	2275467	AT1G07400	-330	-Inf	4.13	5' UTR
Chr1	2276922	2277154	AT1G07410	-2.83	-2.22	2.57	Exon (AT1G07410.1/AT1G07410, exon 3 of 3)
Chr1	2279654	2280297	AT1G07420	-22.1	-21	2.79	3' UTR
Chr1	2292344	2294381	AT1G07470	-16.4	-15.4	4.3	3' UTR
Chr1	2306794	2307340	AT1G07510	-3.44	-2.8	2.48	Exon (AT1G07510.1/AT1G07510, exon 5 of 8)
Chr1	2307965	2308378	AT1G07510	-1.34	-0.846	1.44	Exon (AT1G07510.1/AT1G07510, exon 6 of 8)
Chr1	2308919	2309514	AT1G07510	-13	-12.1	4.17	3' UTR
Chr1	2349097	2349426	AT1G07630	-2.82	-2.21	3.52	5' UTR
Chr1	2380564	2381362	AT1G07700	-116	-114	5.33	3' UTR
Chr1	2385564	2386092	AT1G07705	-53.5	-52	12.9	3' UTR
Chr1	2412980	2413329	AT1G07790	-7.75	-6.95	1.48	5' UTR
Chr1	2420368	2420757	AT1G07810	-3.29	-2.65	3.71	3' UTR
Chr1	2422979	2423655	AT1G07830	-11.2	-10.3	5.21	3' UTR
Chr1	2424615	2426676	AT1G07840	-114	-112	5.11	3' UTR
Chr1	2442766	2443632	AT1G07900	-1.5	-0.984	3.13	3' UTR
Chr1	2450536	2451127	AT1G07910	-1.62	-1.1	2.61	Exon (AT1G07910.1/AT1G07910, exon 15 of 27)
Chr1	2454108	2454585	AT1G07910	-2.5	-1.91	2.46	3' UTR
Chr1	2457024	2457321	AT1G07920	-5.11	-4.39	1.26	3' UTR
Chr1	2460198	2460553	AT1G07930	-22	-20.9	1.5	3' UTR
Chr1	2460701	2460760	AT1G07930	-4.25	-3.57	1.61	3' UTR
Chr1	2467609	2469154	AT1G07960	-58.4	-56.9	3.24	5' UTR
Chr1	2475434	2475838	AT1G07985	-1.94	-1.39	4.69	5' UTR
Chr1	2480720	2483108	AT1G07990	-22	-20.9	5.69	3' UTR
Chr1	2494947	2495120	AT1G08035	-1.56	-0.758	7.04	Exon (AT1G08035.1/AT1G08035, exon 2 of 2)
Chr1	2535651	2537931	AT1G08110	-95.9	-94.1	2.52	5' UTR
Chr1	2567505	2568221	AT1G08190	-7.81	-7	3.6	5' UTR
Chr1	2570914	2573393	AT1G08190	-91.3	-89.6	10.6	3' UTR
Chr1	2594811	2595074	AT1G08260	-1.35	-0.57	6.26	Exon (AT1G08260.1/AT1G08260, exon 12 of 49)
Chr1	2605492	2606892	AT1G08260	-19.2	-18.1	7.43	3' UTR
Chr1	2617759	2618763	AT1G08310	-3.56	-2.91	4.69	5' UTR
Chr1	2632029	2632542	AT1G08340	-4.72	-4.02	18	Exon (AT1G08340.1/AT1G08340, exon 3 of 4)
Chr1	2637170	2637737	AT1G08360	-21.4	-20.3	1.32	3' UTR
Chr1	2638961	2640524	AT1G08370	-54.1	-52.6	10.4	3' UTR
Chr1	2642437	2643285	AT1G08390	-31	-29.8	9.77	3' UTR
Chr1	2648462	2649379	AT1G08410	-13.6	-12.7	3.71	3' UTR
Chr1	2655680	2657120	AT1G08420	-40.7	-39.4	7.85	3' UTR
Chr1	2675872	2679781	AT1G08465	-20.4	-19.3	37.5	5' UTR
Chr1	2684917	2685621	AT1G08480	-49.7	-48.2	3.38	3' UTR
Chr1	2697629	2699502	AT1G08520	-84.2	-82.5	4.56	Exon (AT1G08520.1/AT1G08520, exon 4 of 15)
Chr1	2700310	2700959	AT1G08520	-11.5	-10.6	2.81	3' UTR
Chr1	2701548	2703091	AT1G08530	-80.3	-78.6	10.9	3' UTR
Chr1	2703336	2703514	AT1G08540	-1.72	-1.19	1.65	5' UTR
Chr1	2704525	2706845	AT1G08540	-271	-269	8.2	3' UTR
Chr1	2708612	2709442	AT1G08550	-183	-181	5.51	3' UTR
Chr1	2713932	2714200	AT1G08570	-1.81	-1.27	1.29	Exon (AT1G08570.3/AT1G08570, exon 4 of 5)
Chr1	2723824	2725181	AT1G08600	-9.2	-8.36	6.1	5' UTR
Chr1	2725876	2727462	AT1G08600	-1.48	-0.967	2.54	Exon (AT1G08600.1/AT1G08600, exon 9 of 28)
Chr1	2731278	2732240	AT1G08600	-1.7	-1.17	2.19	Exon (AT1G08600.1/AT1G08600, exon 22 of 28)
Chr1	2732360	2733613	AT1G08600	-25.6	-24.4	6.9	3' UTR
Chr1	2740304	2740974	AT1G08620	-2.1	-1.53	2.42	Exon (AT1G08620.2/AT1G08620, exon 9 of 13)
Chr1	2741183	2741781	AT1G08620	-4.28	-3.59	5.16	Exon (AT1G08620.2/AT1G08620, exon 10 of 13)
Chr1	2742755	2743758	AT1G08620	-17.7	-16.7	6.06	3' UTR
Chr1	2752154	2752451	AT1G08650	-9.87	-9.01	3.67	5' UTR
Chr1	2765246	2765336	AT1G08680	-1.32	-0.823	1.8	Exon (AT1G08680.4/AT1G08680, exon 6 of 13)
Chr1	2766730	2768550	AT1G08680	-10.2	-9.38	4.42	3' UTR
Chr1	2772076	2772896	AT1G08710	-13.5	-12.6	4.19	Exon (AT1G08710.2/AT1G08710, exon 2 of 4)
Chr1	2775613	2775877	AT1G08720	-1.39	-0.886	2.15	Exon (AT1G08720.1/AT1G08720, exon 3 of 13)
Chr1	2788073	2788327	AT1G08730	-1.56	-0.758	7.04	3' UTR
Chr1	2803614	2804537	AT1G08750	-11.6	-10.7	3.86	3' UTR
Chr1	2808084	2808591	AT1G08760	-14.6	-13.6	8.99	3' UTR
Chr1	2828154	2829315	AT1G08830	-70.1	-68.4	1.67	3' UTR
Chr1	2839942	2840994	AT1G08845	-20	-18.9	3.79	3' UTR
Chr1	2851290	2852121	AT1G08890	-17.6	-16.5	7.75	3' UTR
Chr1	2854854	2855690	AT1G08900	-2.85	-2.24	3.13	3' UTR
Chr1	2859209	2860721	AT1G08910	-11.5	-10.6	14.9	Exon (AT1G08910.1/AT1G08910, exon 16 of 17)
Chr1	2860781	2860990	AT1G08910	-2.25	-1.67	2.42	3' UTR
Chr1	2869874	2870597	AT1G08920	-29.6	-28.4	4.23	3' UTR
Chr1	2876423	2876961	AT1G08930	-1.83	-1.28	1.59	Exon (AT1G08930.1/AT1G08930, exon 15 of 17)
Chr1	2877751	2878104	AT1G08940	-2.85	-2.24	3.13	Exon (AT1G08940.1/AT1G08940, exon 1 of 2)
Chr1	2879642	2880088	AT1G08960	-4.74	-4.03	5.47	5' UTR
Chr1	2882524	2882853	AT1G08970	-37.4	-36.1	3.02	5' UTR
Chr1	2883541	2884277	AT1G08970	-10.3	-9.4	2.38	3' UTR
Chr1	2893889	2895182	AT1G09000	-4.41	-3.72	6.06	3' UTR
Chr1	2914358	2915042	AT1G09040	-3.35	-2.71	7.04	Exon (AT1G09040.1/AT1G09040, exon 3 of 3)
Chr1	2920141	2920859	AT1G09050	-3.52	-2.87	5.73	3' UTR
Chr1	2927703	2927762	AT1G09070	-3.94	-3.27	1.37	5' UTR
Chr1	2947220	2947626	AT1G09150	-1.73	-1.2	1.28	Exon (AT1G09150.1/AT1G09150, exon 3 of 9)
Chr1	2948234	2949040	AT1G09150	-2.19	-1.62	1.3	3' UTR
Chr1	2984881	2985416	AT1G09240	-6.47	-5.7	2.62	5' UTR
Chr1	2989615	2989793	AT1G09250	-3.14	-2.51	1.34	Exon (AT1G09250.1/AT1G09250, exon 1 of 1)
Chr1	2997294	2998222	AT1G09270	-28.7	-27.5	7.96	3' UTR
Chr1	3006640	3008183	AT1G09300	-23.8	-22.7	4.69	3' UTR
Chr1	3009055	3009497	AT1G09310	-841	-Inf	3.15	5' UTR
Chr1	3017968	3018234	AT1G09340	-18.6	-17.5	1.56	3' UTR
Chr1	3038631	3039240	AT1G09421	-2.71	-2.1	2.87	3' UTR
Chr1	3043964	3045224	AT1G09430	-64.1	-62.6	4.89	3' UTR
Chr1	3051815	3052992	AT1G09450	-5.44	-4.72	8.6	3' UTR
Chr1	3053989	3054194	AT1G09460	-1.68	-1.15	5.47	Exon (AT1G09460.1/AT1G09460, exon 1 of 3)
Chr1	3065450	3065937	AT1G09490	-3.14	-2.51	2.46	3' UTR
Chr1	3093839	3094335	AT1G09560	-8.21	-7.39	2.18	5' UTR
Chr1	3104588	3106260	AT1G09580	-21.5	-20.4	4.42	5' UTR
Chr1	3106531	3107772	AT1G09590	-123	-121	2.5	5' UTR
Chr1	3110959	3111199	AT1G09600	-1.56	-0.758	7.04	Exon (AT1G09600.1/AT1G09600, exon 6 of 7)
Chr1	3112166	3112401	AT1G09610	-2.07	-1.51	7.82	Exon (AT1G09610.1/AT1G09610, exon 1 of 1)
Chr1	3119878	3119998	AT1G09640	-5.5	-4.77	11.7	5' UTR
Chr1	3121018	3121487	AT1G09640	-41	-39.6	1.96	Exon (AT1G09640.1/AT1G09640, exon 6 of 8)
Chr1	3121958	3122526	AT1G09640	-193	-191	2.74	3' UTR
Chr1	3124116	3124549	AT1G09645	-17	-16	2.27	3' UTR
Chr1	3144132	3144340	AT1G09710	-1.67	-1.15	3.39	3' UTR
Chr1	3155334	3156275	AT1G09740	-5.47	-4.74	4.17	3' UTR
Chr1	3157501	3158394	AT1G09750	-39.5	-38.2	6.08	5' UTR
Chr1	3158791	3159118	AT1G09750	-6.77	-6	1.89	3' UTR
Chr1	3162140	3163513	AT1G09770	-59.3	-57.8	7.27	Exon (AT1G09770.1/AT1G09770, exon 1 of 4)
Chr1	3163752	3165300	AT1G09770	-143	-141	8.78	3' UTR
Chr1	3172108	3173463	AT1G09794	-113	-111	17.2	5' UTR
Chr1	3174655	3175802	AT1G09795	-10.7	-9.85	1.61	Exon (AT1G09795.1/AT1G09795, exon 3 of 11)
Chr1	3175948	3176910	AT1G09795	-53.4	-51.9	2.79	3' UTR
Chr1	3201888	3202037	AT1G09850	-1.58	-1.06	1.23	Exon (AT1G09850.1/AT1G09850, exon 1 of 5)
Chr1	3203086	3204150	AT1G09850	-44.8	-43.4	3.2	3' UTR
Chr1	3207878	3208598	AT1G09870	-65.1	-63.5	11.8	3' UTR
Chr1	3219719	3219929	AT1G09900	-2.77	-2.16	2.02	Exon (AT1G09900.1/AT1G09900, exon 1 of 1)
Chr1	3246841	3247200	AT1G09960	-6.82	-6.05	5.08	3' UTR
Chr1	3254444	3255574	AT1G09970	-54.8	-53.3	5.82	3' UTR
Chr1	3275348	3275837	AT1G10030	-3.53	-2.88	1.95	3' UTR
Chr1	3281072	3281613	AT1G10050	-1.77	-1.24	2.97	Exon (AT1G10050.1/AT1G10050, exon 5 of 8)
Chr1	3282376	3283362	AT1G10050	-8.86	-8.03	10.2	Exon (AT1G10050.1/AT1G10050, exon 8 of 8)
Chr1	3286552	3287107	AT1G10060	-7.41	-6.61	7.04	3' UTR
Chr1	3321017	3322123	AT1G10130	-45.7	-44.3	8.72	3' UTR
Chr1	3363504	3363952	AT1G10270	-4.28	-3.59	5.16	5' UTR
Chr1	3364638	3364787	AT1G10270	-1.35	-0.812	6.26	Exon (AT1G10270.1/AT1G10270, exon 1 of 1)
Chr1	3365563	3366040	AT1G10270	-1.96	-1.41	2.35	Exon (AT1G10270.1/AT1G10270, exon 1 of 1)
Chr1	3366249	3366428	AT1G10270	-1.67	-1.15	2.93	3' UTR
Chr1	3371413	3372354	AT1G10290	-1.69	-1.16	2.35	Exon (AT1G10290.1/AT1G10290, exon 3 of 22)
Chr1	3374081	3375557	AT1G10290	-11.9	-11	3.05	Exon (AT1G10290.1/AT1G10290, exon 11 of 22)
Chr1	3375763	3377403	AT1G10290	-57.8	-56.3	13.5	3' UTR
Chr1	3379987	3380136	AT1G10300	-1.35	-0.57	6.26	Exon (AT1G10300.1/AT1G10300, exon 2 of 2)
Chr1	3434047	3434381	AT1G10450	-1.34	-0.839	2.35	Exon (AT1G10450.1/AT1G10450, exon 8 of 20)
Chr1	3435570	3436148	AT1G10450	-2.15	-1.58	2.35	Exon (AT1G10450.1/AT1G10450, exon 12 of 20)
Chr1	3437539	3438281	AT1G10450	-13.9	-12.9	5.17	3' UTR
Chr1	3455129	3455621	AT1G10490	-1.6	-1.08	2.06	Exon (AT1G10490.1/AT1G10490, exon 8 of 27)
Chr1	3458736	3460471	AT1G10490	-49.7	-48.3	6.16	3' UTR
Chr1	3464495	3465786	AT1G10510	-33.9	-32.6	3.34	3' UTR
Chr1	3468172	3468970	AT1G10520	-1.78	-1.24	7.82	Exon (AT1G10520.1/AT1G10520, exon 9 of 14)
Chr1	3469938	3471488	AT1G10522	-456	-Inf	4.92	5' UTR
Chr1	3484610	3484878	AT1G10560	-1.56	-0.812	7.04	5' UTR
Chr1	3487584	3488357	AT1G10570	-10.1	-9.22	6.12	5' UTR
Chr1	3489686	3490418	AT1G10570	-1.39	-0.892	1.89	Exon (AT1G10570.2/AT1G10570, exon 9 of 14)
Chr1	3490478	3491277	AT1G10570	-10.5	-9.63	8.86	3' UTR
Chr1	3504912	3505502	AT1G10600	-38	-36.7	19.4	3' UTR
Chr1	3530497	3530918	AT1G10657	-13.4	-12.4	2.76	5' UTR
Chr1	3534683	3535131	AT1G10660	-20.3	-19.2	4.95	3' UTR
Chr1	3535502	3535680	AT1G10670	-4.64	-3.94	2.87	5' UTR
Chr1	3537523	3538439	AT1G10670	-339	-Inf	4.13	3' UTR
Chr1	3556146	3556503	AT1G10700	-3.79	-3.13	2.2	3' UTR
Chr1	3564161	3564729	AT1G10720	-5.73	-4.99	3.8	3' UTR
Chr1	3566298	3567779	AT1G10730	-6.54	-5.77	6.57	Exon (AT1G10730.1/AT1G10730, exon 4 of 11)
Chr1	3597431	3597639	AT1G10790	-1.78	-1.24	7.82	Exon (AT1G10790.1/AT1G10790, exon 3 of 3)
Chr1	3612969	3613207	AT1G10850	-3.17	-2.54	2.27	Exon (AT1G10850.1/AT1G10850, exon 1 of 2)
Chr1	3613928	3614524	AT1G10850	-2.36	-1.78	2.12	3' UTR
Chr1	3627726	3630526	AT1G10890	-194	-192	12	5' UTR
Chr1	3643004	3644162	AT1G10910	-48	-46.6	10.3	3' UTR
Chr1	3663391	3663984	AT1G10950	-12.9	-12	18.8	3' UTR
Chr1	3681888	3682155	AT1G11050	-1.81	-1.27	3.13	5' UTR
Chr1	3688954	3689847	AT1G11060	-18.4	-17.4	6.1	3' UTR
Chr1	3715474	3717320	AT1G11120	-2.96	-2.34	5.47	Exon (AT1G11120.1/AT1G11120, exon 1 of 3)
Chr1	3724121	3724902	AT1G11130	-1.39	-0.892	2.5	Exon (AT1G11130.1/AT1G11130, exon 4 of 16)
Chr1	3726434	3727361	AT1G11130	-19.2	-18.2	4.76	3' UTR
Chr1	3729597	3730163	AT1G11150.1	-2.97	-2.35	2.89	Exon (AT1G11150.1/AT1G11150.1, exon 1 of 1)
Chr1	3736535	3736713	AT1G11160	-1.56	-0.812	7.04	Exon (AT1G11160.1/AT1G11160, exon 10 of 19)
Chr1	3737334	3737844	AT1G11160	-1.56	-0.812	7.04	Exon (AT1G11160.1/AT1G11160, exon 12 of 19)
Chr1	3739485	3739663	AT1G11160	-1.56	-0.758	7.04	3' UTR
Chr1	3742111	3744675	AT1G11170	-14.9	-13.9	11.7	3' UTR
Chr1	3747485	3748314	AT1G11180	-2.24	-1.66	1.79	3' UTR
Chr1	3755257	3755641	AT1G11200	-5.69	-4.95	2.87	3' UTR
Chr1	3782070	3782369	AT1G11265.1	-1.35	-0.57	6.26	Exon (AT1G11265.1/AT1G11265.1, exon 1 of 1)
Chr1	3808580	3808875	AT1G11320	-3.73	-3.07	8.6	3' UTR
Chr1	3812309	3812707	AT1G11330	-3.82	-3.16	2.89	Exon (AT1G11330.2/AT1G11330, exon 4 of 7)
Chr1	3812956	3813517	AT1G11330	-22.8	-21.7	7.22	3' UTR
Chr1	3833486	3834191	AT1G11380	-12.4	-11.4	5.03	3' UTR
Chr1	3837821	3837880	AT1G11400	-1.46	-0.955	1.75	5' UTR
Chr1	3838738	3840089	AT1G11400	-76	-74.3	5.23	5' UTR
Chr1	3842449	3842950	AT1G11410	-1.63	-1.1	2.02	Exon (AT1G11410.1/AT1G11410, exon 1 of 6)
Chr1	3843772	3844342	AT1G11410	-5.66	-4.92	2.44	3' UTR
Chr1	3847481	3849162	AT1G11430	-571	-Inf	4.63	3' UTR
Chr1	3849981	3850662	AT1G11440	-18.5	-17.5	5.76	3' UTR
Chr1	3854913	3855385	AT1G11450	-3.17	-2.54	4.22	3' UTR
Chr1	3862429	3862488	AT1G11475	-5.16	-4.45	1.3	5' UTR
Chr1	3862547	3864030	AT1G11475	-13.8	-12.8	2.11	3' UTR
Chr1	3874437	3875455	AT1G11530	-14.3	-13.4	13.3	5' UTR
Chr1	3888690	3888839	AT1G11580	-1.92	-1.37	2.05	5' UTR
Chr1	3889375	3890007	AT1G11580	-4.31	-3.63	1.72	Exon (AT1G11580.1/AT1G11580, exon 1 of 3)
Chr1	3902012	3902395	AT1G11600	-4.12	-3.45	2.7	5' UTR
Chr1	3915879	3918176	AT1G11650	-262	-260	3.15	3' UTR
Chr1	3923492	3924555	AT1G11660	-129	-127	8.25	3' UTR
Chr1	3939986	3940281	AT1G11680	-9.83	-8.97	1.91	Exon (AT1G11680.1/AT1G11680, exon 3 of 3)
Chr1	3946029	3946233	AT1G11700	-6.52	-5.76	1.47	Exon (AT1G11700.1/AT1G11700, exon 1 of 1)
Chr1	3950111	3950289	AT1G11710	-1.35	-0.57	6.26	Exon (AT1G11710.1/AT1G11710, exon 1 of 1)
Chr1	3950438	3950616	AT1G11710	-1.3	-0.812	3.91	Exon (AT1G11710.1/AT1G11710, exon 1 of 1)
Chr1	3950675	3951121	AT1G11710	-2.44	-1.85	3.6	3' UTR
Chr1	3951613	3953436	AT1G11720	-26.3	-25.1	5.22	5' UTR
Chr1	3955830	3956147	AT1G11720	-4.43	-3.74	1.73	Exon (AT1G11720.1/AT1G11720, exon 11 of 15)
Chr1	3956514	3957044	AT1G11720	-60.5	-59	7.37	3' UTR
Chr1	3959353	3960113	AT1G11730	-4.18	-3.5	9.38	Exon (AT1G11730.1/AT1G11730, exon 8 of 11)
Chr1	3967536	3969877	AT1G11750	-136	-134	3.33	5' UTR
Chr1	3981307	3981425	AT1G11790	-1.32	-0.824	1.49	5' UTR
Chr1	3984291	3985156	AT1G11790	-59.6	-58.1	6.46	3' UTR
Chr1	3996890	3997848	AT1G11840	-486	-Inf	2.2	3' UTR
Chr1	4002878	4003264	AT1G11860	-519	-Inf	1.75	3' UTR
Chr1	4003323	4003442	AT1G11860	-39.2	-37.9	1.56	3' UTR
Chr1	4005923	4006739	AT1G11870	-81.9	-80.2	6.55	3' UTR
Chr1	4011598	4013125	AT1G11890	-155	-153	7.86	3' UTR
Chr1	4016155	4016540	AT1G11905	-7.37	-6.58	5.81	3' UTR
Chr1	4029144	4030466	AT1G11930	-8.47	-7.64	1.83	3' UTR
Chr1	4030525	4030584	AT1G11930	-1.35	-0.662	6.26	3' UTR
Chr1	4057463	4057816	AT1G12010	-2.21	-1.64	9.38	3' UTR
Chr1	4074779	4076207	AT1G12050	-67	-65.4	8.6	3' UTR
Chr1	4076334	4076981	AT1G12060	-13.7	-12.7	2.53	Exon (AT1G12060.1/AT1G12060, exon 1 of 1)
Chr1	4084191	4084899	AT1G12080	-25.6	-24.4	4.79	5' UTR
Chr1	4109278	4109545	AT1G12110	-4.89	-4.18	2.9	3' UTR
Chr1	4137533	4137769	AT1G12200	-1.9	-1.35	2.12	5' UTR
Chr1	4141187	4141336	AT1G12210	-2.27	-1.7	5.86	Exon (AT1G12210.1/AT1G12210, exon 1 of 1)
Chr1	4141784	4141963	AT1G12210	-1.49	-0.979	4.3	Exon (AT1G12210.1/AT1G12210, exon 1 of 1)
Chr1	4143306	4143605	AT1G12210	-1.82	-1.27	3.91	Exon (AT1G12210.1/AT1G12210, exon 1 of 1)
Chr1	4145588	4145886	AT1G12220	-1.46	-0.95	3.13	Exon (AT1G12220.2/AT1G12220, exon 2 of 2)
Chr1	4149832	4150908	AT1G12230	-141	-139	7.63	3' UTR
Chr1	4157288	4157644	AT1G12240	-4.23	-3.55	6.26	3' UTR
Chr1	4158433	4158867	AT1G12244	-4.86	-4.16	1.71	Exon (AT1G12244.1/AT1G12244, exon 3 of 5)
Chr1	4160872	4161455	AT1G12250	-34.4	-33.2	2.84	3' UTR
Chr1	4172465	4174775	AT1G12270	-191	-189	12.4	3' UTR
Chr1	4194658	4195783	AT1G12330	-69.5	-67.9	9.38	5' UTR
Chr1	4196167	4196542	AT1G12330	-2.69	-2.08	1.74	Exon (AT1G12330.1/AT1G12330, exon 2 of 3)
Chr1	4200011	4200802	AT1G12350	-18.7	-17.6	3.73	3' UTR
Chr1	4204254	4206374	AT1G12360	-27.9	-26.8	5.66	3' UTR
Chr1	4221006	4221744	AT1G12390	-24.2	-23.1	5.52	3' UTR
Chr1	4221863	4222606	AT1G12400	-5.54	-4.81	3	5' UTR
Chr1	4224251	4225124	AT1G12410	-513	-Inf	6.5	3' UTR
Chr1	4245383	4245874	AT1G12450	-7.73	-6.93	4.58	3' UTR
Chr1	4250391	4250630	AT1G12460	-1.48	-0.967	2.74	3' UTR
Chr1	4256366	4257392	AT1G12470	-17	-16	3.53	3' UTR
Chr1	4275094	4275981	AT1G12550	-8.55	-7.72	13.7	3' UTR
Chr1	4284864	4285829	AT1G12580	-33.3	-32	6.04	3' UTR
Chr1	4306427	4308005	AT1G12650	-178	-175	14.1	3' UTR
Chr1	4336823	4337844	AT1G12730	-11.6	-10.7	6.02	3' UTR
Chr1	4348498	4348676	AT1G12760	-1.48	-0.968	3.13	5' UTR
Chr1	4349946	4350837	AT1G12760	-20.7	-19.6	4.95	3' UTR
Chr1	4352816	4353445	AT1G12770	-6.32	-5.56	1.5	Exon (AT1G12770.1/AT1G12770, exon 2 of 2)
Chr1	4367256	4367703	AT1G12810	-3.29	-2.65	4.69	5' UTR
Chr1	4368494	4368822	AT1G12810	-2.12	-1.56	1.65	3' UTR
Chr1	4377130	4378425	AT1G12840	-62.3	-60.8	2.04	3' UTR
Chr1	4384443	4385840	AT1G12860	-33	-31.7	5.62	5' UTR
Chr1	4386311	4386580	AT1G12860	-2.43	-1.84	2.02	3' UTR
Chr1	4390278	4390886	AT1G12880	-7.18	-6.39	2.4	Exon (AT1G12880.1/AT1G12880, exon 2 of 5)
Chr1	4450590	4451683	AT1G13050	-7.34	-6.55	14.5	5' UTR
Chr1	4453997	4454876	AT1G13060	-205	-203	3.87	3' UTR
Chr1	4460054	4460259	AT1G13080	-1.91	-1.36	1.76	Exon (AT1G13080.2/AT1G13080, exon 2 of 3)
Chr1	4463041	4463395	AT1G13090	-4.08	-3.4	1.52	Exon (AT1G13090.1/AT1G13090, exon 2 of 2)
Chr1	4463983	4464189	AT1G13100	-1.46	-0.955	3.39	Exon (AT1G13100.1/AT1G13100, exon 1 of 2)
Chr1	4464778	4465244	AT1G13100	-2.24	-1.66	2.54	Exon (AT1G13100.1/AT1G13100, exon 1 of 2)
Chr1	4468076	4468442	AT1G13110	-1.9	-1.35	1.29	Exon (AT1G13110.1/AT1G13110, exon 1 of 2)
Chr1	4485488	4486046	AT1G13160	-2.83	-2.22	1.84	Exon (AT1G13160.1/AT1G13160, exon 3 of 14)
Chr1	4487102	4488577	AT1G13160	-50	-48.6	9.16	3' UTR
Chr1	4497106	4498439	AT1G13180	-5.63	-4.89	3.61	3' UTR
Chr1	4500241	4501613	AT1G13190	-12.4	-11.5	7.82	3' UTR
Chr1	4515934	4517467	AT1G13220	-9.81	-8.95	5.86	3' UTR
Chr1	4517527	4518667	AT1G13220	-25.3	-24.1	24.5	3' UTR
Chr1	4519412	4520284	AT1G13220	-13.7	-12.7	7.35	3' UTR
Chr1	4542227	4542762	AT1G13260	-9.74	-8.88	10.9	5' UTR
Chr1	4545762	4547312	AT1G13270	-116	-115	7.8	3' UTR
Chr1	4547514	4547843	AT1G13280	-4.42	-3.73	1.79	5' UTR
Chr1	4568162	4570568	AT1G13330	-7.94	-7.13	7.98	3' UTR
Chr1	4602377	4602585	AT1G13410	-1.64	-1.11	3.65	Exon (AT1G13410.1/AT1G13410, exon 2 of 2)
Chr1	4602733	4603031	AT1G13410	-2.88	-2.27	11.7	Exon (AT1G13410.1/AT1G13410, exon 2 of 2)
Chr1	4617629	4618211	AT1G13460	-3.72	-3.06	3	3' UTR
Chr1	4663101	4663219	AT1G13609	-3.1	-2.47	2.01	3' UTR
Chr1	4688532	4688648	AT1G13670	-1.56	-0.758	7.04	Exon (AT1G13670.1/AT1G13670, exon 1 of 1)
Chr1	4693466	4694174	AT1G13690	-10.3	-9.45	1.57	Exon (AT1G13690.1/AT1G13690, exon 1 of 2)
Chr1	4694233	4694410	AT1G13690	-1.48	-0.967	2.48	3' UTR
Chr1	4710914	4711180	AT1G13730	-7.16	-6.37	2.48	Exon (AT1G13730.1/AT1G13730, exon 3 of 8)
Chr1	4711500	4712550	AT1G13730	-60.4	-58.9	6.4	3' UTR
Chr1	4714292	4714936	AT1G13740	-13.1	-12.2	3.97	Exon (AT1G13740.1/AT1G13740, exon 1 of 2)
Chr1	4728210	4730395	AT1G13790	-38.7	-37.4	10.8	3' UTR
Chr1	4734439	4735003	AT1G13810	-10.8	-9.87	3.01	Exon (AT1G13810.1/AT1G13810, exon 2 of 2)
Chr1	4736960	4737808	AT1G13820	-239	-237	9.25	3' UTR
Chr1	4750225	4751122	AT1G13880	-10.6	-9.71	3.36	3' UTR
Chr1	4758362	4758601	AT1G13920	-1.35	-0.57	6.26	Exon (AT1G13920.1/AT1G13920, exon 2 of 7)
Chr1	4759383	4759695	AT1G13920	-3.85	-3.18	2.38	Exon (AT1G13920.1/AT1G13920, exon 6 of 7)
Chr1	4761012	4761071	AT1G13930	-33.5	-32.3	1.25	5' UTR
Chr1	4774081	4774838	AT1G13950	-2.08	-1.52	2.09	3' UTR
Chr1	4776971	4779310	AT1G13960	-51	-49.5	18.8	3' UTR
Chr1	4795024	4796597	AT1G13990	-76.6	-75	5.82	3' UTR
Chr1	4797388	4797772	AT1G14000	-3.72	-3.06	2.87	5' UTR
Chr1	4799063	4800283	AT1G14000	-48.9	-47.5	5.97	3' UTR
Chr1	4804715	4805196	AT1G14020	-1.84	-1.3	1.72	3' UTR
Chr1	4814039	4814543	AT1G14040	-9.02	-8.19	14.1	Exon (AT1G14040.1/AT1G14040, exon 10 of 12)
Chr1	4839853	4840349	AT1G14150	-72.2	-70.6	2.11	5' UTR
Chr1	4848730	4849177	AT1G14180	-2.23	-1.66	2.87	3' UTR
Chr1	4856040	4856930	AT1G14205	-11.3	-10.4	4.99	3' UTR
Chr1	4863422	4863671	AT1G14230	-1.62	-1.1	2.61	Exon (AT1G14230.1/AT1G14230, exon 6 of 8)
Chr1	4870414	4871458	AT1G14250	-33.2	-31.9	3.23	3' UTR
Chr1	4885908	4886793	AT1G14310	-74.8	-73.1	8.72	3' UTR
Chr1	4888866	4889661	AT1G14320	-363	-Inf	1.76	3' UTR
Chr1	4898486	4898902	AT1G14340	-20.6	-19.5	6.18	3' UTR
Chr1	4899145	4899264	AT1G14345	-3.14	-2.51	1.41	5' UTR
Chr1	4907953	4909861	AT1G14350	-27.3	-26.1	8.8	5' UTR
Chr1	4910185	4910869	AT1G14350	-6.19	-5.44	2.72	3' UTR
Chr1	4917990	4918138	AT1G14370	-6.37	-5.61	23.5	3' UTR
Chr1	4957216	4957572	AT1G14480	-1.45	-0.941	2.35	Exon (AT1G14480.1/AT1G14480, exon 2 of 2)
Chr1	4982597	4983284	AT1G14560	-19.2	-18.1	7.62	3' UTR
Chr1	4986433	4986900	AT1G14570	-12.2	-11.2	2.12	Exon (AT1G14570.1/AT1G14570, exon 8 of 10)
Chr1	4987255	4987375	AT1G14570	-1.35	-0.656	6.26	3' UTR
Chr1	4990808	4992082	AT1G14580	-5.65	-4.92	2.74	Exon (AT1G14580.2/AT1G14580, exon 3 of 4)
Chr1	5020664	5021508	AT1G14630	-5.78	-5.04	3.05	3' UTR
Chr1	5024402	5024789	AT1G14640	-1.3	-0.808	3.52	Exon (AT1G14640.1/AT1G14640, exon 1 of 2)
Chr1	5025237	5025475	AT1G14640	-2.07	-1.51	7.82	Exon (AT1G14640.1/AT1G14640, exon 1 of 2)
Chr1	5028694	5030068	AT1G14650	-53.6	-52.1	10.7	Exon (AT1G14650.1/AT1G14650, exon 2 of 3)
Chr1	5030158	5030632	AT1G14650	-5.36	-4.64	2.51	3' UTR
Chr1	5031451	5031630	AT1G14650	-1.46	-0.955	4.69	3' UTR
Chr1	5039466	5040172	AT1G14670	-2.5	-1.91	1.38	Exon (AT1G14670.1/AT1G14670, exon 6 of 7)
Chr1	5041384	5041704	AT1G14680	-1.64	-1.11	4.3	Exon (AT1G14680.1/AT1G14680, exon 1 of 1)
Chr1	5043398	5043816	AT1G14685	-6.75	-5.98	1.81	Exon (AT1G14685.1/AT1G14685, exon 2 of 2)
Chr1	5059942	5061136	AT1G14700	-9.74	-8.88	1.91	3' UTR
Chr1	5101218	5102558	AT1G14800	-2.07	-1.51	5.47	3' UTR
Chr1	5149286	5149526	AT1G14920	-2.25	-1.67	2.42	5' UTR
Chr1	5168596	5169037	AT1G15000	-11.4	-10.5	3.29	5' UTR
Chr1	5169272	5169801	AT1G15000	-18.5	-17.4	3.85	Exon (AT1G15000.1/AT1G15000, exon 1 of 1)
Chr1	5178037	5178268	AT1G15030	-1.3	-0.81	1.65	Exon (AT1G15030.1/AT1G15030, exon 1 of 6)
Chr1	5179213	5179929	AT1G15030	-29.1	-27.9	5.99	3' UTR
Chr1	5189221	5189673	AT1G15080	-3.62	-2.97	4.22	3' UTR
Chr1	5201137	5202175	AT1G15110	-11.7	-10.8	10.2	3' UTR
Chr1	5202875	5204193	AT1G15120	-378	-Inf	9.38	5' UTR
Chr1	5214226	5214828	AT1G15150	-3.73	-3.07	4.38	3' UTR
Chr1	5216277	5217545	AT1G15160	-6.13	-5.38	22.7	Exon (AT1G15160.1/AT1G15160, exon 2 of 7)
Chr1	5221376	5222230	AT1G15170	-2.31	-1.73	4.3	Exon (AT1G15170.1/AT1G15170, exon 2 of 7)
Chr1	5225836	5226103	AT1G15180	-2.98	-2.36	1.97	Exon (AT1G15180.1/AT1G15180, exon 5 of 7)
Chr1	5227583	5227848	AT1G15190	-2.66	-2.06	10.9	Exon (AT1G15190.1/AT1G15190, exon 1 of 1)
Chr1	5239301	5240051	AT1G15215	-21.1	-20	9.77	3' UTR
Chr1	5244883	5245553	AT1G15240	-2.72	-2.11	2.06	Exon (AT1G15240.1/AT1G15240, exon 4 of 7)
Chr1	5247853	5248604	AT1G15240	-33.9	-32.6	6.32	3' UTR
Chr1	5249760	5250050	AT1G15260	-5.75	-5.01	5.99	5' UTR
Chr1	5252315	5254079	AT1G15280	-56.4	-54.9	9.41	5' UTR
Chr1	5254766	5256753	AT1G15280	-31.7	-30.5	4.44	3' UTR
Chr1	5287865	5288577	AT1G15370	-180	-178	4.04	3' UTR
Chr1	5300007	5300927	AT1G15410	-17.2	-16.1	2.79	3' UTR
Chr1	5317079	5317686	AT1G15470	-9.46	-8.61	2.12	Exon (AT1G15470.1/AT1G15470, exon 6 of 8)
Chr1	5318822	5320445	AT1G15480	-7.46	-6.67	3.13	3' UTR
Chr1	5330785	5331711	AT1G15510	-16.9	-15.9	6.05	Exon (AT1G15510.1/AT1G15510, exon 1 of 1)
Chr1	5364355	5365459	AT1G15570	-27.9	-26.7	8.85	3' UTR
Chr1	5382768	5383092	AT1G15660	-1.62	-1.1	2.61	Exon (AT1G15660.1/AT1G15660, exon 5 of 11)
Chr1	5383270	5385254	AT1G15660	-17.1	-16.1	8.15	3' UTR
Chr1	5404358	5404978	AT1G15710	-30.3	-29.1	7.82	5' UTR
Chr1	5406711	5407218	AT1G15720	-3.31	-2.68	7.82	Exon (AT1G15720.1/AT1G15720, exon 1 of 1)
Chr1	5414157	5414889	AT1G15740	-20	-18.9	9.07	3' UTR
Chr1	5444418	5446327	AT1G15810	-18.7	-17.7	3.96	5' UTR
Chr1	5449318	5450088	AT1G15830	-2.55	-1.95	3.13	Exon (AT1G15830.1/AT1G15830, exon 1 of 1)
Chr1	5456011	5457022	AT1G15860	-98.7	-96.9	8.6	3' UTR
Chr1	5457681	5458429	AT1G15870	-88.5	-86.7	11.6	3' UTR
Chr1	5460506	5461281	AT1G15885	-24.5	-23.4	4.85	5' UTR
Chr1	5466642	5469125	AT1G15910	-41	-39.6	15.6	3' UTR
Chr1	5469628	5470165	AT1G15920	-2.51	-1.92	2.5	5' UTR
Chr1	5470791	5470940	AT1G15920	-2.21	-1.64	9.38	3' UTR
Chr1	5472231	5473014	AT1G15930	-721	-Inf	4.89	3' UTR
Chr1	5475715	5476190	AT1G15940	-9.79	-8.94	4.25	Exon (AT1G15940.1/AT1G15940, exon 7 of 14)
Chr1	5476656	5478259	AT1G15940	-99.9	-98.1	15.3	3' UTR
Chr1	5480443	5481912	AT1G15950	-32.1	-30.9	1.93	3' UTR
Chr1	5489446	5490931	AT1G15980	-89.3	-87.6	2.1	Exon (AT1G15980.1/AT1G15980, exon 1 of 7)
Chr1	5491245	5491363	AT1G15980	-3.63	-2.98	1.67	3' UTR
Chr1	5494533	5495359	AT1G16000	-126	-124	4.63	5' UTR
Chr1	5500282	5501328	AT1G16020	-44.8	-43.4	6.95	3' UTR
Chr1	5505842	5506611	AT1G16040	-6.29	-5.54	2.31	3' UTR
Chr1	5508566	5509001	AT1G16060	-3.15	-2.52	7.04	5' UTR
Chr1	5509616	5510322	AT1G16060	-4.07	-3.4	3.28	Exon (AT1G16060.1/AT1G16060, exon 4 of 8)
Chr1	5515319	5516027	AT1G16080	-61.3	-59.7	1.78	3' UTR
Chr1	5517673	5517822	AT1G16090	-1.62	-1.1	2.93	3' UTR
Chr1	5520384	5520712	AT1G16110	-3.56	-2.91	14.1	3' UTR
Chr1	5541971	5542666	AT1G16180	-34.2	-32.9	2.35	Exon (AT1G16180.1/AT1G16180, exon 6 of 7)
Chr1	5544616	5546103	AT1G16190	-83.1	-81.4	7.04	3' UTR
Chr1	5564901	5565438	AT1G16270	-6.47	-5.71	4.78	Exon (AT1G16270.1/AT1G16270, exon 2 of 9)
Chr1	5576806	5577592	AT1G16300	-9.29	-8.45	6.26	3' UTR
Chr1	5580455	5580693	AT1G16310	-2.07	-1.51	7.04	3' UTR
Chr1	5580855	5581271	AT1G16320	-6.73	-5.96	2.27	5' UTR
Chr1	5591250	5593007	AT1G16350	-43.2	-41.8	2.5	3' UTR
Chr1	5602873	5603231	AT1G16390	-6.49	-5.72	2.81	5' UTR
Chr1	5605159	5605546	AT1G16400	-25.2	-24.1	5.65	5' UTR
Chr1	5605785	5606528	AT1G16400	-4.26	-3.58	2.16	Exon (AT1G16400.1/AT1G16400, exon 1 of 3)
Chr1	5608807	5609164	AT1G16410	-21.9	-20.8	2.48	5' UTR
Chr1	5609551	5609789	AT1G16410	-5.86	-5.12	1.3	Exon (AT1G16410.2/AT1G16410, exon 1 of 2)
Chr1	5615279	5615510	AT1G16430	-1.67	-1.14	1.44	3' UTR
Chr1	5618788	5619048	AT1G16445	-1.57	-1.05	1.9	Exon (AT1G16445.1/AT1G16445, exon 4 of 6)
Chr1	5623785	5625524	AT1G16470	-136	-134	2.99	3' UTR
Chr1	5629245	5630488	AT1G16489	-2.48	-1.89	9.38	3' UTR
Chr1	5639032	5639612	AT1G16500	-4.28	-3.6	2.54	5' UTR
Chr1	5649112	5651138	AT1G16520	-39.2	-37.9	5.76	3' UTR
Chr1	5664583	5665419	AT1G16540	-3.15	-2.52	4.69	3' UTR
Chr1	5667820	5667970	AT1G16550	-1.3	-0.812	3.91	Exon (AT1G16550.1/AT1G16550, exon 1 of 1)
Chr1	5669854	5670708	AT1G16560	-63.4	-61.9	5.34	3' UTR
Chr1	5690490	5691139	AT1G16650	-11.2	-10.3	4.52	3' UTR
Chr1	5698972	5699650	AT1G16670	-6.6	-5.83	7.04	3' UTR
Chr1	5704881	5705838	AT1G16680	-36.1	-34.8	6.37	3' UTR
Chr1	5708042	5709533	AT1G16690	-15.2	-14.2	14.9	3' UTR
Chr1	5711004	5711902	AT1G16700	-229	-227	4.9	3' UTR
Chr1	5716029	5716792	AT1G16710	-1.64	-1.11	4.3	Exon (AT1G16710.2/AT1G16710, exon 5 of 19)
Chr1	5716972	5717211	AT1G16710	-1.68	-1.15	4.69	Exon (AT1G16710.2/AT1G16710, exon 7 of 19)
Chr1	5717960	5718595	AT1G16710	-3.35	-2.71	5.99	Exon (AT1G16710.2/AT1G16710, exon 7 of 19)
Chr1	5721686	5722404	AT1G16710	-9.57	-8.72	5.47	3' UTR
Chr1	5723088	5723268	AT1G16720	-4.87	-4.17	3.13	5' UTR
Chr1	5724943	5726478	AT1G16720	-49.3	-47.9	7.7	3' UTR
Chr1	5727690	5729080	AT1G16740	-196	-194	6.46	5' UTR
Chr1	5755588	5756837	AT1G16810	-247	-245	4.17	5' UTR
Chr1	5762113	5762619	AT1G16830	-4.09	-3.42	6.26	Exon (AT1G16830.1/AT1G16830, exon 1 of 1)
Chr1	5770097	5770543	AT1G16858	-9.97	-9.11	4.21	3' UTR
Chr1	5770097	5770543	AT1G16858	-9.97	-9.11	4.21	3' UTR
Chr1	5774988	5775353	AT1G16880	-66.6	-65	2.57	3' UTR
Chr1	5775473	5776308	AT1G16880	-1070	-Inf	8.27	3' UTR
Chr1	5827269	5828233	AT1G17040	-4.74	-4.04	4.11	3' UTR
Chr1	5830497	5831019	AT1G17050	-11.6	-10.7	1.69	Exon (AT1G17050.1/AT1G17050, exon 5 of 6)
Chr1	5837590	5838782	AT1G17070	-13.7	-12.7	7.35	5' UTR
Chr1	5854148	5856667	AT1G17130	-190	-188	10.2	5' UTR
Chr1	5868923	5869356	AT1G17160	-1.54	-1.03	2.54	3' UTR
Chr1	5869846	5870170	AT1G17170	-10.7	-9.82	3.33	5' UTR
Chr1	5875379	5875438	AT1G17190	-1.35	-0.6	6.26	5' UTR
Chr1	5885622	5886251	AT1G17220	-43.5	-42.1	2.55	Exon (AT1G17220.1/AT1G17220, exon 1 of 12)
Chr1	5886521	5886761	AT1G17220	-3.66	-3	1.33	Exon (AT1G17220.1/AT1G17220, exon 1 of 12)
Chr1	5887273	5888303	AT1G17220	-10.3	-9.45	1.74	Exon (AT1G17220.1/AT1G17220, exon 3 of 12)
Chr1	5889307	5890320	AT1G17220	-22.1	-21	1.76	3' UTR
Chr1	5894443	5895075	AT1G17230	-2.67	-2.07	4.3	3' UTR
Chr1	5900550	5901234	AT1G17250	-1.49	-0.979	4.3	Exon (AT1G17255.1/AT1G17255, exon 3 of 5)
Chr1	5901532	5901681	AT1G17250	-1.3	-0.812	3.91	Exon (AT1G17255.1/AT1G17255, exon 5 of 5)
Chr1	5922630	5922957	AT1G17290	-5.36	-4.64	4.07	5' UTR
Chr1	5925316	5926192	AT1G17290	-45.6	-44.2	2.21	3' UTR
Chr1	5929909	5931831	AT1G17330	-51.7	-50.2	6.26	5' UTR
Chr1	5937751	5938731	AT1G17340	-26.6	-25.4	11.6	3' UTR
Chr1	5943842	5944463	AT1G17350	-9.72	-8.87	3.81	3' UTR
Chr1	5948797	5950600	AT1G17360	-32.1	-30.9	7.38	Exon (AT1G17360.1/AT1G17360, exon 7 of 10)
Chr1	5951019	5951473	AT1G17360	-4.95	-4.24	2.5	3' UTR
Chr1	5978178	5980763	AT1G17420	-24.6	-23.5	3.12	Exon (AT1G17420.1/AT1G17420, exon 2 of 8)
Chr1	5982834	5983834	AT1G17430	-1.78	-1.24	2.57	Exon (AT1G17430.1/AT1G17430, exon 1 of 4)
Chr1	6001627	6002478	AT1G17460	-10.4	-9.49	3.87	Exon (AT1G17460.1/AT1G17460, exon 6 of 9)
Chr1	6005016	6005292	AT1G17470	-1.65	-1.13	1.2	Exon (AT1G17470.1/AT1G17470, exon 8 of 12)
Chr1	6005381	6006405	AT1G17470	-34.8	-33.5	2.54	3' UTR
Chr1	6008589	6009330	AT1G17490	-147	-145	4.74	5' UTR
Chr1	6020637	6021433	AT1G17500	-3.11	-2.48	12.5	Exon (AT1G17500.1/AT1G17500, exon 2 of 10)
Chr1	6023084	6023503	AT1G17500	-2.67	-2.07	2.74	3' UTR
Chr1	6036351	6037229	AT1G17550	-118	-116	13	3' UTR
Chr1	6045495	6047036	AT1G17580	-5.23	-4.51	8.34	Exon (AT1G17580.1/AT1G17580, exon 22 of 38)
Chr1	6048478	6049556	AT1G17580	-20.5	-19.5	6.6	3' UTR
Chr1	6062216	6062813	AT1G17620	-31	-29.8	3.91	5' UTR
Chr1	6066305	6066720	AT1G17630	-1.96	-1.41	2.35	Exon (AT1G17630.1/AT1G17630, exon 1 of 1)
Chr1	6076377	6076617	AT1G17680	-2.67	-2.07	4.3	5' UTR
Chr1	6079978	6080585	AT1G17680	-2.26	-1.69	2.35	Exon (AT1G17680.1/AT1G17680, exon 9 of 16)
Chr1	6081887	6082337	AT1G17680	-21.8	-20.7	12	3' UTR
Chr1	6089517	6089935	AT1G17700	-2.18	-1.61	4.43	5' UTR
Chr1	6099357	6100315	AT1G17730	-22.3	-21.2	2.6	3' UTR
Chr1	6104549	6105116	AT1G17745	-17.2	-16.2	2.41	3' UTR
Chr1	6109731	6110060	AT1G17750	-1.56	-0.758	7.04	3' UTR
Chr1	6124469	6124974	AT1G17780	-6.64	-5.87	2.81	Exon (AT1G17780.2/AT1G17780, exon 2 of 4)
Chr1	6131480	6131627	AT1G17810	-2.88	-2.27	11.7	3' UTR
Chr1	6142564	6142803	AT1G17840	-4.18	-3.5	2.43	5' UTR
Chr1	6145348	6146521	AT1G17840	-54	-52.5	5.64	3' UTR
Chr1	6184904	6185258	AT1G17970	-1.84	-1.3	3.52	5' UTR
Chr1	6186708	6187266	AT1G17970	-2.18	-1.61	2.15	3' UTR
Chr1	6205756	6206929	AT1G18030	-48.7	-47.2	9.74	3' UTR
Chr1	6226687	6227732	AT1G18090	-15.1	-14.2	10.2	3' UTR
Chr1	6252751	6253979	AT1G18160	-7.34	-6.55	3.23	3' UTR
Chr1	6254498	6255690	AT1G18170	-233	-230	6.55	3' UTR
Chr1	6304958	6305689	AT1G18320	-14.3	-13.3	7.04	3' UTR
Chr1	6329308	6329798	AT1G18390	-1.56	-0.758	7.04	Exon (AT1G18390.1/AT1G18390, exon 3 of 4)
Chr1	6331667	6333003	AT1G18400	-2.27	-1.69	2.04	Exon (AT1G18400.1/AT1G18400, exon 1 of 6)
Chr1	6343389	6345157	AT1G18415	-7.32	-6.53	26.6	Exon (AT1G18420.1/AT1G18420, exon 1 of 7)
Chr1	6346482	6347910	AT1G18440	-14.6	-13.6	8.6	3' UTR
Chr1	6350949	6351975	AT1G18450	-45	-43.6	3.36	3' UTR
Chr1	6361899	6362318	AT1G18480	-5.1	-4.38	2.19	Exon (AT1G18480.1/AT1G18480, exon 1 of 1)
Chr1	6365432	6366205	AT1G18485	-18	-17	6.21	3' UTR
Chr1	6367799	6368642	AT1G18490	-36.8	-35.5	5.74	3' UTR
Chr1	6369347	6369675	AT1G18500	-33.5	-32.3	4.06	Exon (AT1G18500.1/AT1G18500, exon 1 of 12)
Chr1	6369765	6370003	AT1G18500	-3.82	-3.16	1.71	Exon (AT1G18500.1/AT1G18500, exon 1 of 12)
Chr1	6370213	6372935	AT1G18500	-161	-159	4.95	3' UTR
Chr1	6389441	6389647	AT1G18570	-1.35	-0.57	6.26	5' UTR
Chr1	6390056	6390588	AT1G18570	-4.01	-3.34	5.67	Exon (AT1G18570.1/AT1G18570, exon 2 of 3)
Chr1	6397760	6398239	AT1G18580	-14	-13.1	12.5	3' UTR
Chr1	6398580	6398906	AT1G18590	-16	-15	2.53	5' UTR
Chr1	6402159	6402613	AT1G18600	-1.94	-1.39	1.47	3' UTR
Chr1	6408559	6409237	AT1G18610	-2.68	-2.08	2.87	3' UTR
Chr1	6412632	6412930	AT1G18620	-2.83	-2.22	3.13	Exon (AT1G18620.1/AT1G18620, exon 3 of 5)
Chr1	6413944	6414451	AT1G18620	-3.97	-3.3	5.47	3' UTR
Chr1	6415234	6416459	AT1G18630	-42.5	-41.2	3.12	3' UTR
Chr1	6424013	6425880	AT1G18660	-51.6	-50.2	6.12	3' UTR
Chr1	6433604	6434980	AT1G18690	-1.3	-0.81	1.66	5' UTR
Chr1	6442172	6443256	AT1G18700	-31.9	-30.6	32.8	3' UTR
Chr1	6452080	6452643	AT1G18710	-14.1	-13.1	2.57	Exon (AT1G18710.1/AT1G18710, exon 2 of 3)
Chr1	6452820	6453114	AT1G18710	-3.87	-3.2	2.47	3' UTR
Chr1	6460687	6461575	AT1G18730	-648	-Inf	3.71	3' UTR
Chr1	6461664	6462224	AT1G18735	-99.6	-97.8	2.48	3' UTR
Chr1	6469056	6469716	AT1G18750	-8.76	-7.93	31.3	3' UTR
Chr1	6475641	6475904	AT1G18773	-2.67	-2.07	10.9	3' UTR
Chr1	6518234	6519223	AT1G18870	-17.7	-16.7	7.62	3' UTR
Chr1	6523099	6523368	AT1G18880	-2.96	-2.34	5.47	3' UTR
Chr1	6549151	6551887	AT1G18950	-79	-77.4	12.7	3' UTR
Chr1	6565973	6566489	AT1G19010	-1.43	-0.924	1.86	Exon (AT1G19010.1/AT1G19010, exon 2 of 4)
Chr1	6566697	6566905	AT1G19010	-1.42	-0.913	2.23	Exon (AT1G19010.1/AT1G19010, exon 3 of 4)
Chr1	6570460	6570759	AT1G19025	-1.56	-0.758	7.04	Exon (AT1G19025.1/AT1G19025, exon 4 of 4)
Chr1	6585087	6586488	AT1G19080	-18.6	-17.6	5.94	3' UTR
Chr1	6604631	6605908	AT1G19110	-19.7	-18.6	3.89	3' UTR
Chr1	6608704	6609369	AT1G19120	-39.6	-38.3	3.55	3' UTR
Chr1	6613606	6613972	AT1G19150	-8.75	-7.92	1.48	3' UTR
Chr1	6618448	6618956	AT1G19170	-7.72	-6.92	2.84	3' UTR
Chr1	6622363	6623261	AT1G19180	-65.2	-63.6	3.58	5' UTR
Chr1	6649255	6649375	AT1G19230	-1.31	-0.82	3.13	3' UTR
Chr1	6664018	6664423	AT1G19270	-2.48	-1.89	9.38	Exon (AT1G19270.1/AT1G19270, exon 4 of 11)
Chr1	6688938	6689879	AT1G19350	-33.8	-32.5	2.87	Exon (AT1G19350.4/AT1G19350, exon 2 of 3)
Chr1	6690176	6690414	AT1G19350	-3.63	-2.97	3.13	3' UTR
Chr1	6711443	6711700	AT1G19396	-1.72	-1.19	1.93	3' UTR
Chr1	6711319	6711727	AT1G19396	-1.98	-1.42	5.47	3' UTR
Chr1	6730572	6730811	AT1G19440	-3.12	-2.49	2.12	3' UTR
Chr1	6744442	6744710	AT1G19480	-2.25	-1.67	2.61	5' UTR
Chr1	6747504	6748131	AT1G19485	-1.67	-1.15	2.26	Exon (AT1G19485.2/AT1G19485, exon 3 of 16)
Chr1	6748515	6749211	AT1G19485	-2.25	-1.67	4.43	Exon (AT1G19485.2/AT1G19485, exon 6 of 16)
Chr1	6750785	6751507	AT1G19485	-47.4	-46	8.86	3' UTR
Chr1	6759965	6760741	AT1G19520	-11.9	-11	3.91	5' UTR
Chr1	6761070	6761733	AT1G19520	-1.46	-0.955	1.75	3' UTR
Chr1	6761882	6762629	AT1G19520	-3.41	-2.77	1.66	3' UTR
Chr1	6767162	6767341	AT1G19540	-1.3	-0.808	4.69	3' UTR
Chr1	6776332	6777456	AT1G19580	-16.1	-15.1	11.4	3' UTR
Chr1	6780514	6781113	AT1G19600	-7.46	-6.67	2.42	3' UTR
Chr1	6784271	6784450	AT1G19620	-1.56	-0.758	7.04	Exon (AT1G19620.1/AT1G19620, exon 2 of 2)
Chr1	6807179	6807862	AT1G19680	-20.9	-19.8	7.22	3' UTR
Chr1	6815690	6816876	AT1G19710	-8.27	-7.45	4.38	3' UTR
Chr1	6824322	6824681	AT1G19740	-38.3	-37	2.98	5' UTR
Chr1	6824920	6825459	AT1G19740	-2.51	-1.92	1.56	3' UTR
Chr1	6827755	6829106	AT1G19750	-1.35	-0.812	6.26	Exon (AT1G19750.1/AT1G19750, exon 3 of 9)
Chr1	6832347	6833065	AT1G19770	-95.2	-93.5	13.9	5' UTR
Chr1	6890770	6891165	AT1G19850	-4.39	-3.7	2.74	Exon (AT1G19850.1/AT1G19850, exon 12 of 13)
Chr1	6913689	6914564	AT1G19910	-12.5	-11.6	2.24	3' UTR
Chr1	6925219	6926577	AT1G19950	-23.6	-22.5	13.3	3' UTR
Chr1	6934210	6934825	AT1G19980	-4.01	-3.33	3.06	3' UTR
Chr1	6935218	6936693	AT1G19990	-56.7	-55.2	13.3	5' UTR
Chr1	6950260	6950319	AT1G20050	-1.83	-1.28	1.64	3' UTR
Chr1	6957016	6957959	AT1G20065	-1.88	-1.33	5.08	3' UTR
Chr1	6967899	6968814	AT1G20090	-101	-98.8	3.59	3' UTR
Chr1	6971485	6972107	AT1G20110	-54.9	-53.5	10.5	5' UTR
Chr1	6973384	6974835	AT1G20110	-22.5	-21.4	5.86	3' UTR
Chr1	7011200	7011852	AT1G20230	-4.22	-3.54	4.69	Exon (AT1G20230.1/AT1G20230, exon 1 of 1)
Chr1	7019047	7020590	AT1G20260	-263	-260	5.54	3' UTR
Chr1	7029629	7030165	AT1G20290	-12.3	-11.4	11.7	5' UTR
Chr1	7030612	7031327	AT1G20300	-2.53	-1.93	2.78	3' UTR
Chr1	7064450	7065148	AT1G20380	-9.52	-8.67	17.2	3' UTR
Chr1	7066510	7066929	AT1G20390.1	-1.35	-0.653	6.26	Exon (AT1G20390.1/AT1G20390.1, exon 1 of 1)
Chr1	7067257	7067526	AT1G20390.1	-3.56	-2.91	14.1	Exon (AT1G20390.1/AT1G20390.1, exon 1 of 1)
Chr1	7067616	7068572	AT1G20390.1	-2.21	-1.64	9.38	Exon (AT1G20390.1/AT1G20390.1, exon 1 of 1)
Chr1	7068692	7069021	AT1G20390.1	-1.56	-0.758	7.04	Exon (AT1G20390.1/AT1G20390.1, exon 1 of 1)
Chr1	7069140	7069828	AT1G20390.1	-4.26	-3.57	16.4	Exon (AT1G20390.1/AT1G20390.1, exon 1 of 1)
Chr1	7069887	7071471	AT1G20390.1	-4.49	-3.8	17.2	Exon (AT1G20390.1/AT1G20390.1, exon 1 of 1)
Chr1	7106165	7106981	AT1G20515	-1.35	-0.57	6.26	Exon (AT1G20515.1/AT1G20515, exon 1 of 2)
Chr1	7114016	7115333	AT1G20540	-105	-104	7.36	3' UTR
Chr1	7128884	7130642	AT1G20580	-103	-102	2.44	5' UTR
Chr1	7145469	7145911	AT1G20620	-15.8	-14.8	1.27	3' UTR
Chr1	7148060	7148446	AT1G20630	-2.59	-1.99	1.53	Exon (AT1G20630.1/AT1G20630, exon 3 of 7)
Chr1	7148535	7149858	AT1G20630	-69.3	-67.7	6.26	3' UTR
Chr1	7156803	7157828	AT1G20640	-14.1	-13.1	3.72	Exon (AT1G20640.2/AT1G20640, exon 5 of 6)
Chr1	7177489	7178582	AT1G20693	-143	-141	2.11	3' UTR
Chr1	7180373	7181470	AT1G20696	-281	-278	2.83	3' UTR
Chr1	7211989	7213730	AT1G20760	-4.97	-4.26	2.84	Exon (AT1G20760.1/AT1G20760, exon 5 of 12)
Chr1	7214516	7214814	AT1G20760	-3.69	-3.03	2.21	3' UTR
Chr1	7220095	7220784	AT1G20780	-3.56	-2.91	4.3	3' UTR
Chr1	7232746	7233566	AT1G20810	-224	-222	11	3' UTR
Chr1	7233768	7235128	AT1G20816	-37.9	-36.5	2.54	5' UTR
Chr1	7243880	7244904	AT1G20830	-42.5	-41.2	8.6	3' UTR
Chr1	7252439	7252968	AT1G20850	-3.36	-2.72	1.57	Exon (AT1G20850.1/AT1G20850, exon 1 of 4)
Chr1	7285059	7286669	AT1G20920	-92	-90.3	16.7	5' UTR
Chr1	7287922	7288250	AT1G20920	-3.51	-2.87	2.09	Exon (AT1G20920.2/AT1G20920, exon 2 of 3)
Chr1	7288638	7289211	AT1G20920	-7.32	-6.53	4.55	3' UTR
Chr1	7289331	7289748	AT1G20920	-2.82	-2.21	1.76	3' UTR
Chr1	7314657	7314867	AT1G20970	-1.4	-0.896	1.7	Exon (AT1G20970.1/AT1G20970, exon 2 of 9)
Chr1	7316574	7319484	AT1G20970	-47.3	-45.9	10.2	3' UTR
Chr1	7325427	7325663	AT1G20980	-1.35	-0.848	1.56	Exon (AT1G20980.1/AT1G20980, exon 1 of 10)
Chr1	7328576	7329235	AT1G20980	-6.64	-5.87	6.26	3' UTR
Chr1	7366775	7367066	AT1G21050	-5.92	-5.17	2.97	5' UTR
Chr1	7373397	7374110	AT1G21060	-15.9	-14.9	4.51	3' UTR
Chr1	7374654	7375789	AT1G21065	-53.6	-52.2	2.36	3' UTR
Chr1	7384629	7385799	AT1G21090	-5.86	-5.12	12.5	5' UTR
Chr1	7413050	7414091	AT1G21170	-10.9	-9.99	4.69	Exon (AT1G21170.1/AT1G21170, exon 1 of 21)
Chr1	7419224	7419643	AT1G21170	-8.31	-7.49	8.21	3' UTR
Chr1	7422216	7422455	AT1G21200	-1.46	-0.955	2.66	Exon (AT1G21200.1/AT1G21200, exon 2 of 2)
Chr1	7441519	7441727	AT1G21250	-1.53	-1.02	1.73	Exon (AT1G21250.1/AT1G21250, exon 3 of 3)
Chr1	7446568	7447192	AT1G21270	-8.27	-7.45	2.7	Exon (AT1G21270.1/AT1G21270, exon 3 of 3)
Chr1	7485253	7485577	AT1G21370	-1.54	-1.03	1.61	3' UTR
Chr1	7495647	7496414	AT1G21400	-26.5	-25.3	5.63	3' UTR
Chr1	7499130	7499519	AT1G21410	-3.51	-2.87	2.04	3' UTR
Chr1	7510757	7511682	AT1G21450	-15.6	-14.6	3.93	3' UTR
Chr1	7554814	7555787	AT1G21560	-23	-21.9	5.28	5' UTR
Chr1	7555876	7557056	AT1G21560	-67.8	-66.2	11.9	3' UTR
Chr1	7575009	7576361	AT1G21610	-6.2	-5.44	5.32	Exon (AT1G21610.1/AT1G21610, exon 2 of 14)
Chr1	7577030	7578956	AT1G21610	-20	-18.9	6.88	3' UTR
Chr1	7584231	7585603	AT1G21630	-5.01	-4.29	3.52	Exon (AT1G21630.2/AT1G21630, exon 4 of 14)
Chr1	7586644	7587047	AT1G21630	-1.6	-1.08	2.06	Exon (AT1G21630.2/AT1G21630, exon 13 of 14)
Chr1	7587286	7588091	AT1G21630	-17.2	-16.2	22.7	3' UTR
Chr1	7591791	7592890	AT1G21640	-47.6	-46.2	6.88	3' UTR
Chr1	7607068	7609035	AT1G21660	-186	-184	15.1	3' UTR
Chr1	7613693	7613992	AT1G21680	-4.99	-4.28	1.64	Exon (AT1G21680.1/AT1G21680, exon 1 of 1)
Chr1	7614830	7615130	AT1G21680	-5.53	-4.8	1.51	Exon (AT1G21680.1/AT1G21680, exon 1 of 1)
Chr1	7617767	7618546	AT1G21690	-6.06	-5.31	2.81	3' UTR
Chr1	7625498	7625939	AT1G21710	-2.32	-1.74	1.66	3' UTR
Chr1	7627086	7628173	AT1G21720	-37.1	-35.8	2.12	3' UTR
Chr1	7633601	7634640	AT1G21730	-2.79	-2.18	2.15	Exon (AT1G21730.1/AT1G21730, exon 14 of 23)
Chr1	7634940	7635813	AT1G21730	-7.17	-6.39	5.47	Exon (AT1G21730.1/AT1G21730, exon 18 of 23)
Chr1	7636117	7636534	AT1G21730	-4.19	-3.51	3.19	3' UTR
Chr1	7642265	7642951	AT1G21740	-7.93	-7.12	6.37	Exon (AT1G21740.1/AT1G21740, exon 1 of 4)
Chr1	7644393	7644780	AT1G21740	-3.35	-2.71	3.21	Exon (AT1G21740.1/AT1G21740, exon 4 of 4)
Chr1	7647688	7648811	AT1G21750	-101	-99.5	2.87	3' UTR
Chr1	7650653	7651816	AT1G21760	-18.7	-17.7	3.34	3' UTR
Chr1	7653092	7653895	AT1G21780	-9.74	-8.89	2.62	3' UTR
Chr1	7655076	7655824	AT1G21790	-22	-20.9	6.62	3' UTR
Chr1	7680481	7681042	AT1G21880	-32.3	-31	7.19	5' UTR
Chr1	7681924	7682582	AT1G21880	-21.2	-20.2	4.66	3' UTR
Chr1	7712898	7714443	AT1G21930	-124	-122	4.96	5' UTR
Chr1	7734978	7736141	AT1G21980	-8.36	-7.54	3.06	5' UTR
Chr1	7737443	7738661	AT1G21980	-24.8	-23.7	11.5	3' UTR
Chr1	7756674	7757383	AT1G22020	-12.2	-11.3	3.91	3' UTR
Chr1	7769403	7769729	AT1G22040	-1.65	-1.13	1.71	Exon (AT1G22040.1/AT1G22040, exon 2 of 2)
Chr1	7771670	7772514	AT1G22050	-4.39	-3.7	2.48	5' UTR
Chr1	7791335	7792114	AT1G22070	-34.7	-33.5	10	3' UTR
Chr1	7823149	7823796	AT1G22160	-78.3	-76.6	2.92	5' UTR
Chr1	7827472	7828326	AT1G22170	-28.6	-27.4	5.5	3' UTR
Chr1	7850477	7850887	AT1G22230	-2.88	-2.27	11.7	Exon (AT1G22230.1/AT1G22230, exon 1 of 1)
Chr1	7858893	7859299	AT1G22250	-4.46	-3.77	3.52	5' UTR
Chr1	7865900	7866139	AT1G22270	-47.3	-45.9	2.52	3' UTR
Chr1	7874830	7875848	AT1G22280	-65.6	-64	6.72	3' UTR
Chr1	7886632	7889414	AT1G22330	-18.8	-17.7	8.8	5' UTR
Chr1	7912046	7912136	AT1G22410	-5.94	-5.19	1.66	5' UTR
Chr1	7913742	7914973	AT1G22410	-112	-110	2.6	3' UTR
Chr1	7920887	7921803	AT1G22430	-143	-141	4.19	3' UTR
Chr1	7926111	7927190	AT1G22450	-35.9	-34.6	11.3	3' UTR
Chr1	7965932	7966436	AT1G22540	-7.57	-6.77	4.26	3' UTR
Chr1	7981769	7983600	AT1G22590	-10.5	-9.59	1.66	5' UTR
Chr1	7983806	7984129	AT1G22590	-9.94	-9.08	1.47	3' UTR
Chr1	7984187	7984305	AT1G22590	-1.78	-1.24	7.82	3' UTR
Chr1	7997258	7997588	AT1G22610	-19.1	-18	4.12	3' UTR
Chr1	8017726	8018671	AT1G22660	-5.47	-4.74	4.8	Exon (AT1G22660.2/AT1G22660, exon 1 of 15)
Chr1	8020083	8021712	AT1G22660	-19.1	-18.1	25.8	3' UTR
Chr1	8048201	8048979	AT1G22730	-8.19	-7.38	4.93	3' UTR
Chr1	8049823	8050620	AT1G22740	-2.39	-1.8	2.19	3' UTR
Chr1	8051862	8052930	AT1G22750	-54.3	-52.9	3.6	3' UTR
Chr1	8066671	8067686	AT1G22770	-109	-107	9.06	3' UTR
Chr1	8068665	8069137	AT1G22780	-40.1	-38.8	1.36	Exon (AT1G22780.1/AT1G22780, exon 3 of 4)
Chr1	8070538	8071532	AT1G22790	-54.1	-52.6	6.76	3' UTR
Chr1	8073109	8074269	AT1G22800	-39.5	-38.2	4.4	3' UTR
Chr1	8079492	8080574	AT1G22840	-246	-244	3.13	3' UTR
Chr1	8093137	8093607	AT1G22870	-2.61	-2.01	3.75	Exon (AT1G22870.1/AT1G22870, exon 13 of 14)
Chr1	8093845	8094173	AT1G22870	-2.09	-1.52	2.87	Exon (AT1G22870.1/AT1G22870, exon 14 of 14)
Chr1	8095562	8096160	AT1G22880	-14.7	-13.7	5.94	5' UTR
Chr1	8099274	8100104	AT1G22882	-27.2	-26	5.07	Exon (AT1G22882.1/AT1G22882, exon 2 of 3)
Chr1	8100223	8101054	AT1G22882	-45.7	-44.3	6.99	Exon (AT1G22882.1/AT1G22882, exon 3 of 3)
Chr1	8101143	8101321	AT1G22882	-1.78	-1.24	7.82	3' UTR
Chr1	8105589	8105679	AT1G22910	-2.88	-2.27	11.7	5' UTR
Chr1	8106222	8108164	AT1G22910	-21	-19.9	12	3' UTR
Chr1	8117869	8118274	AT1G22930	-2.19	-1.62	1.92	5' UTR
Chr1	8121022	8122037	AT1G22930	-63.2	-61.7	8.28	3' UTR
Chr1	8124536	8125068	AT1G22940	-28.5	-27.3	16.4	3' UTR
Chr1	8143790	8144563	AT1G23000	-2.41	-1.82	2.12	Exon (AT1G23000.1/AT1G23000, exon 2 of 3)
Chr1	8147294	8147564	AT1G23010	-1.75	-1.22	2.09	5' UTR
Chr1	8148784	8149187	AT1G23010	-2	-1.44	7.82	Exon (AT1G23010.1/AT1G23010, exon 2 of 4)
Chr1	8157506	8157887	AT1G23030	-2.43	-1.84	1.92	Exon (AT1G23030.1/AT1G23030, exon 2 of 3)
Chr1	8218736	8219584	AT1G23180	-27.9	-26.7	3.16	3' UTR
Chr1	8223294	8224469	AT1G23190	-108	-106	4.11	3' UTR
Chr1	8242423	8244315	AT1G23220	-67.9	-66.3	3.11	5' UTR
Chr1	8250676	8251795	AT1G23230	-12.1	-11.2	5.93	3' UTR
Chr1	8314924	8315531	AT1G23410	-14.1	-13.1	3.13	5' UTR
Chr1	8328644	8329415	AT1G23460	-6.03	-5.28	3.49	Exon (AT1G23460.1/AT1G23460, exon 5 of 9)
Chr1	8334317	8334732	AT1G23480	-2.55	-1.95	2.41	Exon (AT1G23480.1/AT1G23480, exon 3 of 9)
Chr1	8337734	8338672	AT1G23490	-152	-150	2.08	3' UTR
Chr1	8351735	8352703	AT1G23550	-4.85	-4.15	3.32	3' UTR
Chr1	8385574	8386132	AT1G23710	-17.2	-16.1	2.54	Exon (AT1G23710.1/AT1G23710, exon 1 of 1)
Chr1	8400151	8401487	AT1G23750	-43.4	-42	6.26	5' UTR
Chr1	8422545	8422926	AT1G23820	-7.56	-6.76	1.32	3' UTR
Chr1	8434438	8434791	AT1G23870	-1.35	-0.57	6.26	Exon (AT1G23870.1/AT1G23870, exon 2 of 4)
Chr1	8435270	8435626	AT1G23870	-3.76	-3.1	6.52	3' UTR
Chr1	8436225	8436375	AT1G23880	-1.62	-1.1	4.69	Exon (AT1G23880.1/AT1G23880, exon 1 of 7)
Chr1	8437904	8438745	AT1G23880	-7.22	-6.43	4.3	3' UTR
Chr1	8445956	8447459	AT1G23900	-6.2	-5.45	2.7	3' UTR
Chr1	8469060	8469346	AT1G23940	-1.35	-0.653	6.26	Exon (AT1G23940.1/AT1G23940, exon 10 of 11)
Chr1	8503751	8504791	AT1G24030	-28	-26.8	12.1	3' UTR
Chr1	8504851	8505341	AT1G24030	-3.74	-3.08	14.1	3' UTR
Chr1	8508258	8508864	AT1G24050	-58.1	-56.6	2.92	3' UTR
Chr1	8522155	8523121	AT1G24090	-37.6	-36.3	9.71	3' UTR
Chr1	8524059	8524929	AT1G24095	-6.2	-5.44	3.58	3' UTR
Chr1	8544368	8544812	AT1G24148	-6.19	-5.44	4.3	5' UTR
Chr1	8545019	8545551	AT1G24148	-14	-13.1	3.71	5' UTR
Chr1	8549518	8549726	AT1G24150	-1.56	-0.979	7.04	Exon (AT1G24150.1/AT1G24150, exon 1 of 3)
Chr1	8550024	8550321	AT1G24150	-2.21	-1.64	9.38	Exon (AT1G24150.1/AT1G24150, exon 1 of 3)
Chr1	8551428	8551785	AT1G24150	-1.3	-0.808	2.74	Exon (AT1G24150.1/AT1G24150, exon 3 of 3)
Chr1	8587223	8588116	AT1G24240	-21.8	-20.7	4.33	3' UTR
Chr1	8603030	8603801	AT1G24265	-37.5	-36.2	11.1	3' UTR
Chr1	8611599	8612550	AT1G24280	-3.44	-2.8	4.04	3' UTR
Chr1	8624061	8624679	AT1G24310	-43.4	-42	9.77	5' UTR
Chr1	8625517	8626405	AT1G24310	-51.3	-49.8	7.91	3' UTR
Chr1	8632835	8633102	AT1G24330	-2.48	-1.89	6.26	Exon (AT1G24330.1/AT1G24330, exon 5 of 6)
Chr1	8634462	8635025	AT1G24330	-5.66	-4.93	4.69	3' UTR
Chr1	8638507	8638986	AT1G24340	-2.9	-2.28	2.22	3' UTR
Chr1	8642108	8643419	AT1G24360	-204	-202	3.08	3' UTR
Chr1	8663347	8663817	AT1G24440	-14.6	-13.6	3.79	3' UTR
Chr1	8666114	8666547	AT1G24460	-2.22	-1.64	2.1	Exon (AT1G24460.2/AT1G24460, exon 1 of 9)
Chr1	8666846	8667416	AT1G24460	-4.43	-3.74	3.6	Exon (AT1G24460.2/AT1G24460, exon 3 of 9)
Chr1	8667506	8667655	AT1G24460	-1.62	-1.1	2.61	Exon (AT1G24460.2/AT1G24460, exon 3 of 9)
Chr1	8668465	8668764	AT1G24460	-1.6	-1.08	2.25	Exon (AT1G24460.2/AT1G24460, exon 3 of 9)
Chr1	8668824	8669753	AT1G24460	-8.46	-7.63	4.57	Exon (AT1G24460.2/AT1G24460, exon 3 of 9)
Chr1	8671043	8672651	AT1G24460	-20.3	-19.3	6.56	3' UTR
Chr1	8682234	8682651	AT1G24490	-11.6	-10.7	5.47	5' UTR
Chr1	8683986	8685271	AT1G24490	-95.6	-93.8	9.86	3' UTR
Chr1	8702981	8703398	AT1G24560	-2.83	-2.22	2.49	Exon (AT1G24560.1/AT1G24560, exon 1 of 5)
Chr1	8703726	8705848	AT1G24560	-40.9	-39.5	10.1	3' UTR
Chr1	8747608	8749359	AT1G24706	-6.1	-5.35	5.86	Exon (AT1G24706.2/AT1G24706, exon 17 of 34)
Chr1	8752698	8755558	AT1G24706	-38.7	-37.4	8.42	3' UTR
Chr1	8770514	8770868	AT1G24800	-6.54	-5.77	21.9	Exon (AT1G24800.1/AT1G24800, exon 1 of 1)
Chr1	8798483	8804586	AT1G24996	-140	-138	15	5' UTR
Chr1	8812811	8813360	AT1G25098	-7.53	-6.73	7.35	Exon (AT1G25098.2/AT1G25098, exon 1 of 2)
Chr1	8822114	8822264	AT1G25150	-2.08	-1.52	3.13	Exon (AT1G25150.1/AT1G25150, exon 1 of 1)
Chr1	8850023	8851465	AT1G25250	-3.56	-2.91	3.8	Exon (AT1G25250.1/AT1G25250, exon 2 of 3)
Chr1	8865431	8866568	AT1G25280	-13.6	-12.7	5.28	5' UTR
Chr1	8868389	8869032	AT1G25290	-2.38	-1.8	1.86	3' UTR
Chr1	8894813	8895169	AT1G25360	-1.56	-0.758	7.04	Exon (AT1G25360.1/AT1G25360, exon 1 of 1)
Chr1	8895229	8895466	AT1G25360	-1.35	-0.57	6.26	Exon (AT1G25360.1/AT1G25360, exon 1 of 1)
Chr1	8904915	8906002	AT1G25380	-110	-109	9.6	3' UTR
Chr1	8917635	8918083	AT1G25420	-4.78	-4.08	1.57	3' UTR
Chr1	8918941	8919387	AT1G25422	-14.6	-13.7	5.86	5' UTR
Chr1	8922729	8923188	AT1G25425	-1.57	-1.05	1.79	5' UTR
Chr1	8950397	8950606	AT1G25480	-1.43	-0.923	1.77	Exon (AT1G25480.1/AT1G25480, exon 6 of 6)
Chr1	8953985	8955107	AT1G25490	-96	-94.2	11.7	3' UTR
Chr1	8963804	8964534	AT1G25520	-3.41	-2.77	3.39	3' UTR
Chr1	8977387	8977945	AT1G25550	-2.87	-2.26	1.58	3' UTR
Chr1	9021977	9022769	AT1G26090	-14	-13	3.46	3' UTR
Chr1	9033674	9033823	AT1G26130	-1.62	-1.1	2.81	Exon (AT1G26130.1/AT1G26130, exon 2 of 12)
Chr1	9038070	9038577	AT1G26130	-6.92	-6.15	4.69	3' UTR
Chr1	9056407	9056763	AT1G26180	-21	-19.9	5.13	3' UTR
Chr1	9067099	9067969	AT1G26208	-43.7	-42.3	3.33	5' UTR
Chr1	9087626	9087907	AT1G26260	-1.49	-0.979	4.3	Exon (AT1G26260.2/AT1G26260, exon 2 of 9)
Chr1	9098013	9098551	AT1G26290	-3.28	-2.65	7.04	5' UTR
Chr1	9109255	9109494	AT1G26330	-1.35	-0.57	6.26	Exon (AT1G26330.1/AT1G26330, exon 4 of 14)
Chr1	9110072	9110222	AT1G26330	-1.56	-0.758	7.04	Exon (AT1G26330.1/AT1G26330, exon 6 of 14)
Chr1	9113900	9114977	AT1G26340	-25.6	-24.4	3.41	5' UTR
Chr1	9151732	9152152	AT1G26460	-33.7	-32.5	7.26	5' UTR
Chr1	9153726	9154680	AT1G26460	-37.4	-36.1	3.67	3' UTR
Chr1	9158380	9158677	AT1G26500	-1.96	-1.4	3.52	Exon (AT1G26500.1/AT1G26500, exon 1 of 1)
Chr1	9159153	9159897	AT1G26500	-3.15	-2.52	5.73	Exon (AT1G26500.1/AT1G26500, exon 1 of 1)
Chr1	9171130	9172940	AT1G26550	-558	-Inf	3.8	5' UTR
Chr1	9176147	9176444	AT1G26558	-2.21	-1.64	9.38	Exon (AT1G26558.1/AT1G26558, exon 2 of 5)
Chr1	9180884	9181776	AT1G26560	-2.75	-2.15	1.77	3' UTR
Chr1	9183626	9184127	AT1G26570	-4.75	-4.05	2.25	Exon (AT1G26570.1/AT1G26570, exon 2 of 2)
Chr1	9186126	9187445	AT1G26580	-59.6	-58.1	6.74	3' UTR
Chr1	9205836	9205954	AT1G26630	-2.99	-2.37	1.59	5' UTR
Chr1	9206467	9207205	AT1G26630	-81	-79.4	1.56	3' UTR
Chr1	9210089	9210266	AT1G26650	-1.74	-1.21	2.48	5' UTR
Chr1	9211859	9213974	AT1G26660	-27.5	-26.4	8.18	5' UTR
Chr1	9214174	9214233	AT1G26665	-2.84	-2.23	2.1	5' UTR
Chr1	9217032	9217981	AT1G26670	-32.3	-31	2.64	3' UTR
Chr1	9246933	9248274	AT1G26750	-16.4	-15.4	2.48	3' UTR
Chr1	9296186	9296777	AT1G26830	-8.93	-8.09	2.88	Exon (AT1G26830.1/AT1G26830, exon 2 of 3)
Chr1	9297674	9298541	AT1G26830	-73.1	-71.4	6.34	3' UTR
Chr1	9319008	9319187	AT1G26890	-1.35	-0.57	6.26	3' UTR
Chr1	9322470	9322819	AT1G26910	-1.66	-1.13	1.27	3' UTR
Chr1	9329512	9329719	AT1G26920	-4.53	-3.83	2.74	5' UTR
Chr1	9343887	9345145	AT1G26940	-8.46	-7.63	2.93	3' UTR
Chr1	9351454	9352552	AT1G26945	-11.5	-10.6	3.63	5' UTR
Chr1	9356568	9357400	AT1G26960	-3.43	-2.78	5.99	3' UTR
Chr1	9375083	9376691	AT1G27000	-53	-51.5	2.78	3' UTR
Chr1	9380366	9380603	AT1G27020	-1.62	-1.1	2.81	3' UTR
Chr1	9383155	9383718	AT1G27030	-6.62	-5.86	1.56	3' UTR
Chr1	9396351	9396673	AT1G27060	-2.18	-1.61	4.43	3' UTR
Chr1	9422014	9422472	AT1G27120	-4.4	-3.71	2.54	Exon (AT1G27120.1/AT1G27120, exon 1 of 7)
Chr1	9425519	9425608	AT1G27130	-1.7	-1.17	1.75	5' UTR
Chr1	9430791	9432244	AT1G27150	-29.5	-28.3	15.1	3' UTR
Chr1	9482173	9482766	AT1G27290	-2.66	-2.05	2.01	3' UTR
Chr1	9483245	9484044	AT1G27300	-25.9	-24.7	7.43	5' UTR
Chr1	9491192	9492542	AT1G27320	-55.9	-54.4	8.4	3' UTR
Chr1	9492964	9493599	AT1G27330	-29.4	-28.2	1.85	5' UTR
Chr1	9503006	9503869	AT1G27360	-19.7	-18.6	5.01	3' UTR
Chr1	9515222	9516737	AT1G27400	-218	-216	2.45	5' UTR
Chr1	9516824	9516940	AT1G27400	-3.21	-2.58	3.57	3' UTR
Chr1	9532621	9534114	AT1G27450	-255	-253	3.28	3' UTR
Chr1	9536427	9537561	AT1G27460	-18.3	-17.3	9.19	3' UTR
Chr1	9545664	9546285	AT1G27480	-70.9	-69.3	3.75	3' UTR
Chr1	9561427	9562322	AT1G27520	-40.4	-39.1	5.86	3' UTR
Chr1	9597150	9598377	AT1G27595	-3.33	-2.69	5.47	Exon (AT1G27595.1/AT1G27595, exon 2 of 20)
Chr1	9601931	9603255	AT1G27595	-11.6	-10.7	4.43	3' UTR
Chr1	9613238	9614276	AT1G27630	-15.1	-14.1	2.66	3' UTR
Chr1	9614551	9614730	AT1G27650	-1.64	-1.12	1.76	5' UTR
Chr1	9615491	9616297	AT1G27650	-99.6	-97.8	3.44	3' UTR
Chr1	9621718	9622486	AT1G27660	-3.56	-2.91	14.1	Exon (AT1G27660.1/AT1G27660, exon 1 of 7)
Chr1	9624099	9625915	AT1G27660	-4.77	-4.06	3.34	3' UTR
Chr1	9631463	9631611	AT1G27680	-1.79	-1.25	1.64	5' UTR
Chr1	9633725	9634567	AT1G27680	-50.4	-48.9	3.7	3' UTR
Chr1	9637778	9638577	AT1G27690	-19.2	-18.2	5.05	3' UTR
Chr1	9660323	9661838	AT1G27750	-3.11	-2.48	2.74	3' UTR
Chr1	9666378	9667420	AT1G27752	-67.9	-66.3	18.6	3' UTR
Chr1	9668584	9669002	AT1G27760	-71.7	-70.1	4.22	5' UTR
Chr1	9670588	9671616	AT1G27760	-23.8	-22.7	2.51	3' UTR
Chr1	9702689	9703911	AT1G27850	-11.9	-11	6.14	3' UTR
Chr1	9709044	9709104	AT1G27880	-1.35	-0.57	6.26	Exon (AT1G27880.1/AT1G27880, exon 1 of 19)
Chr1	9713246	9713701	AT1G27880	-2.21	-1.64	9.38	Exon (AT1G27880.1/AT1G27880, exon 16 of 19)
Chr1	9726948	9728095	AT1G27920	-3.28	-2.65	4.11	5' UTR
Chr1	9728644	9729640	AT1G27920	-5.02	-4.3	16.4	Exon (AT1G27920.1/AT1G27920, exon 6 of 11)
Chr1	9740704	9740762	AT1G27950	-5.32	-4.6	1.57	5' UTR
Chr1	9741781	9742159	AT1G27950	-33.3	-32	2.19	3' UTR
Chr1	9746811	9747019	AT1G27970	-8.81	-7.98	1.96	5' UTR
Chr1	9751841	9752739	AT1G27980	-6.27	-5.51	6.72	3' UTR
Chr1	9765436	9765692	AT1G28010	-1.35	-0.57	6.26	Exon (AT1G28010.1/AT1G28010, exon 6 of 9)
Chr1	9767169	9767649	AT1G28010	-1.56	-0.955	7.04	Exon (AT1G28010.1/AT1G28010, exon 9 of 9)
Chr1	9767918	9768008	AT1G28010	-1.35	-0.57	6.26	3' UTR
Chr1	9779138	9779879	AT1G28060	-20.2	-19.1	3.88	5' UTR
Chr1	9780210	9782700	AT1G28060	-102	-99.9	17.2	3' UTR
Chr1	9797980	9799063	AT1G28090	-80	-78.3	25.5	3' UTR
Chr1	9803236	9804394	AT1G28100	-19.7	-18.6	4.21	3' UTR
Chr1	9854576	9856938	AT1G28210	-3.73	-3.07	3.91	5' UTR
Chr1	9858063	9860009	AT1G28210	-11.1	-10.2	5.4	3' UTR
Chr1	9874595	9875579	AT1G28250	-60.5	-58.9	4.72	3' UTR
Chr1	9942691	9943370	AT1G28340	-48.5	-47.1	4.35	3' UTR
Chr1	9944899	9945345	AT1G28350	-1.71	-1.18	1.69	Exon (AT1G28350.1/AT1G28350, exon 3 of 21)
Chr1	9945837	9948102	AT1G28350	-5.95	-5.2	2.8	Exon (AT1G28350.1/AT1G28350, exon 6 of 21)
Chr1	9948390	9949800	AT1G28350	-83.3	-81.6	6.86	3' UTR
Chr1	9965368	9966171	AT1G28380	-6.9	-6.12	3.77	3' UTR
Chr1	9980543	9981212	AT1G28420	-2.27	-1.7	5.86	Exon (AT1G28420.1/AT1G28420, exon 2 of 18)
Chr1	9981272	9982816	AT1G28420	-17.5	-16.5	6.16	Exon (AT1G28420.1/AT1G28420, exon 4 of 18)
Chr1	9986481	9987638	AT1G28420	-69.2	-67.6	16.1	3' UTR
Chr1	9996824	9997423	AT1G28440	-8.27	-7.46	3.6	5' UTR
Chr1	9999011	10000147	AT1G28440	-7.06	-6.28	2.18	Exon (AT1G28440.1/AT1G28440, exon 1 of 2)
Chr1	10010653	10011639	AT1G28470	-1.49	-0.979	6.26	Exon (AT1G28470.1/AT1G28470, exon 2 of 3)
Chr1	10016620	10018047	AT1G28490	-133	-131	7	5' UTR
Chr1	10024141	10026266	AT1G28510	-89.4	-87.6	6.81	3' UTR
Chr1	10030762	10031900	AT1G28520	-68.8	-67.2	13.1	3' UTR
Chr1	10035664	10036956	AT1G28540	-31.7	-30.4	4.28	5' UTR
Chr1	10078189	10078455	AT1G28680	-4.81	-4.1	3.04	5' UTR
Chr1	10079016	10079675	AT1G28685	-6.74	-5.97	2.61	Exon (AT1G28680.1/AT1G28680, exon 1 of 3)
Chr1	10096171	10096374	AT1G28815	-9.02	-8.19	5.55	3' UTR
Chr1	10134561	10135411	AT1G29040	-27.9	-26.7	3.27	3' UTR
Chr1	10148052	10149686	AT1G29060	-34.1	-32.8	7.29	3' UTR
Chr1	10150945	10151360	AT1G29070	-14.2	-13.2	1.95	3' UTR
Chr1	10171919	10172037	AT1G29110	-1.56	-0.758	7.04	Exon (AT1G29110.1/AT1G29110, exon 1 of 2)
Chr1	10177634	10178461	AT1G29120	-18.2	-17.1	7.82	3' UTR
Chr1	10182289	10182703	AT1G29150	-11.8	-10.9	2.76	3' UTR
Chr1	10210414	10210622	AT1G29200	-15.1	-14.1	6.97	3' UTR
Chr1	10225525	10225880	AT1G29260	-5.01	-4.3	1.79	3' UTR
Chr1	10253630	10254690	AT1G29310	-47.9	-46.4	3.99	3' UTR
Chr1	10257313	10258343	AT1G29320	-117	-115	6.48	3' UTR
Chr1	10266010	10266728	AT1G29340	-44	-42.7	4.08	3' UTR
Chr1	10284616	10285525	AT1G29380	-1.56	-0.812	7.04	Exon (AT1G29380.1/AT1G29380, exon 2 of 4)
Chr1	10309653	10309798	AT1G29465	-1.86	-1.32	1.59	3' UTR
Chr1	10330782	10332177	AT1G29550	-19.7	-18.7	4.64	3' UTR
Chr1	10332521	10333361	AT1G29560	-2.66	-2.06	10.9	5' UTR
Chr1	10333451	10333571	AT1G29560	-1.35	-0.57	6.26	5' UTR
Chr1	10334134	10334544	AT1G29560	-1.56	-0.758	7.04	Exon (AT1G29560.1/AT1G29560, exon 7 of 12)
Chr1	10334604	10335484	AT1G29560	-4.02	-3.35	15.6	Exon (AT1G29560.1/AT1G29560, exon 9 of 12)
Chr1	10340025	10340288	AT1G29590	-1.34	-0.839	3.13	5' UTR
Chr1	10340347	10342672	AT1G29590	-4.11	-3.43	3.2	Exon (AT1G29590.1/AT1G29590, exon 1 of 5)
Chr1	10344046	10346243	AT1G29600	-3.56	-2.91	7.82	Exon (AT1G29600.1/AT1G29600, exon 1 of 10)
Chr1	10352006	10353467	AT1G29630	-4.28	-3.59	7.04	Exon (AT1G29630.3/AT1G29630, exon 8 of 13)
Chr1	10371839	10372162	AT1G29660	-4.45	-3.76	1.74	5' UTR
Chr1	10373033	10373209	AT1G29660	-3.19	-2.55	1.15	Exon (AT1G29660.1/AT1G29660, exon 4 of 5)
Chr1	10376318	10377812	AT1G29670	-49	-47.6	2.15	3' UTR
Chr1	10388446	10388684	AT1G29710	-3.53	-2.88	8.21	Exon (AT1G29710.1/AT1G29710, exon 1 of 1)
Chr1	10423822	10424208	AT1G29760	-6.4	-5.64	19.5	3' UTR
Chr1	10429976	10430485	AT1G29790	-22	-20.9	7.13	5' UTR
Chr1	10430874	10431854	AT1G29790	-13.4	-12.4	4.97	3' UTR
Chr1	10435114	10435441	AT1G29800	-5.75	-5.01	4.54	3' UTR
Chr1	10439157	10439784	AT1G29820	-2.1	-1.54	3.28	Exon (AT1G29820.1/AT1G29820, exon 3 of 8)
Chr1	10440134	10440786	AT1G29820	-4.02	-3.35	11.7	3' UTR
Chr1	10447754	10449887	AT1G29850	-193	-191	3.44	5' UTR
Chr1	10466158	10467170	AT1G29890	-84.8	-83.1	13.2	3' UTR
Chr1	10468054	10468591	AT1G29900	-10.3	-9.43	3.32	5' UTR
Chr1	10469750	10470287	AT1G29900	-13.5	-12.6	2.63	Exon (AT1G29900.1/AT1G29900, exon 2 of 3)
Chr1	10471555	10471674	AT1G29900	-1.78	-1.24	1.23	Exon (AT1G29900.1/AT1G29900, exon 3 of 3)
Chr1	10471943	10472211	AT1G29900	-1.69	-1.16	1.82	3' UTR
Chr1	10493731	10494359	AT1G29950	-18.4	-17.3	2.54	3' UTR
Chr1	10494449	10494598	AT1G29950	-2.43	-1.85	10.2	3' UTR
Chr1	10493745	10494598	AT1G29950	-17.8	-16.7	10.9	3' UTR
Chr1	10493721	10494598	AT1G29950	-19.3	-18.3	10.2	3' UTR
Chr1	10495663	10496170	AT1G29960	-1.85	-1.3	1.63	3' UTR
Chr1	10507593	10509098	AT1G29990	-357	-Inf	7.82	5' UTR
Chr1	10513194	10513524	AT1G30010	-1.94	-1.39	4.3	Exon (AT1G30010.1/AT1G30010, exon 1 of 2)
Chr1	10515233	10516115	AT1G30010	-1.77	-1.24	2.97	3' UTR
Chr1	10582196	10584051	AT1G30110	-36.2	-34.9	9.11	5' UTR
Chr1	10587602	10587926	AT1G30130	-4.12	-3.44	7.43	5' UTR
Chr1	10596581	10596913	AT1G30135	-1.79	-1.25	2.44	Exon (AT1G30135.1/AT1G30135, exon 1 of 3)
Chr1	10619026	10619772	AT1G30190	-4.08	-3.41	7.04	Exon (AT1G30190.1/AT1G30190, exon 1 of 1)
Chr1	10626196	10627105	AT1G30200	-4.14	-3.46	2.19	3' UTR
Chr1	10640041	10640782	AT1G30230	-860	-Inf	5.08	3' UTR
Chr1	10657310	10658808	AT1G30270	-47.8	-46.4	10.7	3' UTR
Chr1	10673986	10675368	AT1G30300	-7.94	-7.14	5.47	3' UTR
Chr1	10681724	10682924	AT1G30320	-27	-25.8	4.83	3' UTR
Chr1	10716966	10717571	AT1G30360	-5.3	-4.58	1.79	Exon (AT1G30360.1/AT1G30360, exon 3 of 6)
Chr1	10717900	10718668	AT1G30360	-5.57	-4.84	1.42	Exon (AT1G30360.1/AT1G30360, exon 4 of 6)
Chr1	10722197	10722255	AT1G30380	-3.94	-3.27	1.28	5' UTR
Chr1	10722928	10723189	AT1G30380	-560	-Inf	1.88	3' UTR
Chr1	10733236	10734503	AT1G30400	-7.56	-6.77	2.82	Exon (AT1G30400.1/AT1G30400, exon 18 of 28)
Chr1	10737187	10737935	AT1G30400	-43	-41.7	3.58	3' UTR
Chr1	10746662	10747323	AT1G30410	-9.66	-8.81	3.28	3' UTR
Chr1	10761683	10762364	AT1G30440	-4.3	-3.62	1.96	3' UTR
Chr1	10768622	10769413	AT1G30450	-59.2	-57.7	12.7	3' UTR
Chr1	10784704	10786667	AT1G30470	-132	-130	8.94	3' UTR
Chr1	10788271	10788683	AT1G30473	-5.79	-5.05	5.47	3' UTR
Chr1	10790469	10792367	AT1G30480	-30.1	-28.9	4.99	Exon (AT1G30480.1/AT1G30480, exon 1 of 2)
Chr1	10813133	10813700	AT1G30520	-38.5	-37.1	17.3	3' UTR
Chr1	10846633	10848236	AT1G30610	-16.8	-15.8	4.66	5' UTR
Chr1	10849615	10850538	AT1G30610	-5.95	-5.2	2.8	3' UTR
Chr1	10854608	10854991	AT1G30620	-2.25	-1.67	5.47	5' UTR
Chr1	10857488	10858244	AT1G30620	-18	-17	8.6	3' UTR
Chr1	10863739	10864700	AT1G30640	-18.6	-17.6	57.1	Exon (AT1G30640.1/AT1G30640, exon 9 of 14)
Chr1	10882764	10884144	AT1G30680	-9.72	-8.87	2.9	Exon (AT1G30680.1/AT1G30680, exon 5 of 19)
Chr1	10885147	10885551	AT1G30680	-5.89	-5.15	1.79	Exon (AT1G30680.1/AT1G30680, exon 16 of 19)
Chr1	10886038	10886425	AT1G30680	-30.7	-29.5	6.2	3' UTR
Chr1	10888390	10888839	AT1G30690	-13.1	-12.1	1.8	Exon (AT1G30690.2/AT1G30690, exon 2 of 4)
Chr1	10889582	10889701	AT1G30690	-1.47	-0.962	1.2	Exon (AT1G30690.2/AT1G30690, exon 3 of 4)
Chr1	10899204	10899470	AT1G30720	-1.99	-1.44	8.6	Exon (AT1G30720.1/AT1G30720, exon 1 of 1)
Chr1	10938011	10938099	AT1G30800	-3.13	-2.5	2.97	3' UTR
Chr1	10962271	10963093	AT1G30825	-5.81	-5.07	2.97	3' UTR
Chr1	10967027	10967746	AT1G30835.1	-20.8	-19.8	5.17	Exon (AT1G30835.1/AT1G30835.1, exon 1 of 2)
Chr1	10967026	10967743	AT1G30835.1	-20.8	-19.8	5.1	Exon (AT1G30835.1/AT1G30835.1, exon 1 of 2)
Chr1	10968460	10968729	AT1G30835.1	-1.62	-1.1	2.61	Exon (AT1G30835.1/AT1G30835.1, exon 2 of 2)
Chr1	10995895	10996134	AT1G30890	-3.31	-2.68	2.55	3' UTR
Chr1	10999075	10999676	AT1G30900	-2.66	-2.06	10.9	Exon (AT1G30900.1/AT1G30900, exon 4 of 12)
Chr1	11000046	11000513	AT1G30900	-1.49	-0.979	4.3	Exon (AT1G30900.1/AT1G30900, exon 10 of 12)
Chr1	11002052	11002936	AT1G30910	-243	-240	10.7	3' UTR
Chr1	11057389	11058867	AT1G31020	-42.7	-41.3	6.54	3' UTR
Chr1	11085128	11085403	AT1G31070	-1.3	-0.81	1.65	Exon (AT1G31070.2/AT1G31070, exon 1 of 15)
Chr1	11087125	11088563	AT1G31070	-23.6	-22.4	4.11	3' UTR
Chr1	11121284	11122528	AT1G31150	-19.2	-18.2	8.13	3' UTR
Chr1	11133470	11134784	AT1G31170	-143	-141	3.91	5' UTR
Chr1	11137484	11137573	AT1G31173	-1.35	-0.57	6.26	Exon (AT1G31173.1/AT1G31173, exon 1 of 1)
Chr1	11142095	11142600	AT1G31175	-12.1	-11.2	5.14	3' UTR
Chr1	11146220	11146930	AT1G31190	-39.2	-37.9	2.87	3' UTR
Chr1	11157848	11158683	AT1G31220	-14.5	-13.5	3.57	3' UTR
Chr1	11183140	11183852	AT1G31280	-14.3	-13.4	3.81	Exon (AT1G31280.1/AT1G31280, exon 2 of 3)
Chr1	11193635	11194549	AT1G31300	-3.26	-2.62	2.1	5' UTR
Chr1	11195925	11196133	AT1G31300	-2.14	-1.57	1.81	3' UTR
Chr1	11214113	11214292	AT1G31320	-1.3	-0.812	3.91	3' UTR
Chr1	11235334	11236299	AT1G31360	-1.93	-1.38	2.87	Exon (AT1G31360.1/AT1G31360, exon 12 of 20)
Chr1	11236649	11237470	AT1G31360	-12.8	-11.9	7.47	3' UTR
Chr1	11252925	11253885	AT1G31420	-288	-285	8.36	3' UTR
Chr1	11268270	11268764	AT1G31480	-2.07	-1.51	5.47	Exon (AT1G31480.1/AT1G31480, exon 9 of 22)
Chr1	11270614	11271701	AT1G31480	-9.22	-8.38	14.1	3' UTR
Chr1	11311169	11311285	AT1G31580	-10.9	-10	5.08	5' UTR
Chr1	11343980	11344249	AT1G31690	-2.76	-2.15	2.2	Exon (AT1G31690.1/AT1G31690, exon 1 of 5)
Chr1	11345672	11346947	AT1G31690	-16.2	-15.2	3.81	Exon (AT1G31690.1/AT1G31690, exon 2 of 5)
Chr1	11349840	11350138	AT1G31710	-7.93	-7.12	3.46	5' UTR
Chr1	11353792	11355426	AT1G31710	-25.2	-24.1	5.66	3' UTR
Chr1	11362978	11364139	AT1G31730	-41.2	-39.8	5.4	3' UTR
Chr1	11393663	11394718	AT1G31780	-28.9	-27.7	8.69	3' UTR
Chr1	11397887	11399714	AT1G31800	-90	-88.3	2.79	3' UTR
Chr1	11432376	11432466	AT1G31850	-1.81	-1.27	1.56	Exon (AT1G31850.1/AT1G31850, exon 5 of 7)
Chr1	11433083	11433609	AT1G31850	-8.08	-7.27	2.07	3' UTR
Chr1	11437703	11437940	AT1G31870	-1.42	-0.913	2.09	Exon (AT1G31870.2/AT1G31870, exon 3 of 9)
Chr1	11437999	11440050	AT1G31870	-16.7	-15.7	5.25	3' UTR
Chr1	11449576	11450159	AT1G31880	-4.26	-3.57	16.4	3' UTR
Chr1	11461068	11461825	AT1G31910	-408	-Inf	8.68	3' UTR
Chr1	11466027	11467629	AT1G31930	-13.9	-12.9	6.26	Exon (AT1G31930.3/AT1G31930, exon 2 of 9)
Chr1	11468120	11469095	AT1G31930	-16.7	-15.7	7.1	3' UTR
Chr1	11475986	11476222	AT1G31950	-1.35	-0.57	6.26	Exon (AT1G31950.1/AT1G31950, exon 1 of 7)
Chr1	11477568	11478075	AT1G31950	-4.28	-3.59	10.9	Exon (AT1G31950.1/AT1G31950, exon 6 of 7)
Chr1	11479866	11480374	AT1G31970	-150	-148	3.82	5' UTR
Chr1	11481546	11482890	AT1G31970	-76.6	-75	7.04	3' UTR
Chr1	11530654	11531251	AT1G32050	-22.9	-21.8	1.96	3' UTR
Chr1	11532533	11532982	AT1G32060	-294	-291	4.72	5' UTR
Chr1	11533938	11534639	AT1G32060	-271	-269	2.19	3' UTR
Chr1	11553045	11554597	AT1G32120	-5.96	-5.21	21.9	Exon (AT1G32120.1/AT1G32120, exon 1 of 4)
Chr1	11567582	11568531	AT1G32150	-47.3	-45.8	9.17	3' UTR
Chr1	11569522	11569910	AT1G32160	-12.7	-11.8	1.85	Exon (AT1G32160.1/AT1G32160, exon 3 of 3)
Chr1	11570178	11570387	AT1G32160	-6.31	-5.55	2.24	3' UTR
Chr1	11609318	11609733	AT1G32220	-25.3	-24.2	3.43	3' UTR
Chr1	11614888	11616188	AT1G32230	-20.6	-19.5	2.74	3' UTR
Chr1	11653710	11654794	AT1G32310	-47.3	-45.8	3.35	3' UTR
Chr1	11673853	11675250	AT1G32360	-18.9	-17.8	2.85	3' UTR
Chr1	11676961	11678449	AT1G32370	-25.7	-24.5	9.58	5' UTR
Chr1	11682997	11683401	AT1G32380	-1.64	-1.11	1.5	Exon (AT1G32380.1/AT1G32380, exon 3 of 8)
Chr1	11683880	11684418	AT1G32380	-12	-11.1	3.23	3' UTR
Chr1	11693828	11695566	AT1G32410	-64.6	-63	4.79	5' UTR
Chr1	11696026	11696412	AT1G32415	-2.21	-1.64	9.38	Exon (AT1G32415.1/AT1G32415, exon 1 of 1)
Chr1	11697302	11697777	AT1G32415	-1.99	-1.44	8.6	Exon (AT1G32415.1/AT1G32415, exon 1 of 1)
Chr1	11714032	11715112	AT1G32440	-39.9	-38.6	3.39	3' UTR
Chr1	11738208	11738907	AT1G32460	-2.3	-1.72	2.61	5' UTR
Chr1	11767564	11767774	AT1G32540	-1.99	-1.44	8.6	5' UTR
Chr1	11784294	11785637	AT1G32580	-80	-78.3	3.84	3' UTR
Chr1	11786320	11786647	AT1G32583	-3.35	-2.71	10.9	5' UTR
Chr1	11787929	11788108	AT1G32583	-1.64	-1.11	3.65	3' UTR
Chr1	11797365	11798452	AT1G32630	-61	-59.4	9.3	5' UTR
Chr1	11827463	11827640	AT1G32700	-1.64	-1.11	2.09	5' UTR
Chr1	11828319	11829700	AT1G32700	-39.2	-37.9	7.56	3' UTR
Chr1	11842178	11842724	AT1G32730	-7.43	-6.64	4.02	Exon (AT1G32730.1/AT1G32730, exon 4 of 5)
Chr1	11842783	11843050	AT1G32730	-1.51	-0.994	1.68	3' UTR
Chr1	11844906	11846347	AT1G32740	-6.01	-5.26	7.82	3' UTR
Chr1	11858532	11859058	AT1G32760	-6.79	-6.01	5.99	Exon (AT1G32760.1/AT1G32760, exon 1 of 1)
Chr1	11884280	11884890	AT1G32810	-2.86	-2.24	4.5	Exon (AT1G32810.2/AT1G32810, exon 3 of 7)
Chr1	11885070	11885843	AT1G32810	-15.6	-14.6	3.82	Exon (AT1G32810.2/AT1G32810, exon 5 of 7)
Chr1	11911679	11912517	AT1G32870	-2.56	-1.96	5.86	5' UTR
Chr1	11940139	11940978	AT1G32940	-2.39	-1.81	7.82	3' UTR
Chr1	11944461	11944670	AT1G32950	-1.78	-1.24	7.82	3' UTR
Chr1	11956141	11957284	AT1G32990	-184	-182	2.58	3' UTR
Chr1	11966470	11967843	AT1G33040	-199	-197	4.02	5' UTR
Chr1	11990305	11990482	AT1G33080	-1.56	-0.812	7.04	3' UTR
Chr1	12008124	12008833	AT1G33110	-10	-9.17	2.49	3' UTR
Chr1	12010930	12012406	AT1G33120	-397	-Inf	14.1	5' UTR
Chr1	12023631	12024605	AT1G33140	-64.1	-62.6	2.88	3' UTR
Chr1	12024724	12024783	AT1G33140	-2.69	-2.09	3.03	3' UTR
Chr1	12028554	12030539	AT1G33170	-8.19	-7.38	2.88	3' UTR
Chr1	12046701	12047193	AT1G33230	-3.24	-2.6	2.07	5' UTR
Chr1	12047735	12050066	AT1G33230	-20	-18.9	7.82	3' UTR
Chr1	12064509	12064864	AT1G33260	-3.11	-2.48	3.91	5' UTR
Chr1	12066890	12068075	AT1G33265	-71.1	-69.5	7.04	3' UTR
Chr1	12075173	12076104	AT1G33290	-143	-141	5.69	3' UTR
Chr1	12085418	12086528	AT1G33330	-3.64	-2.98	2.54	3' UTR
Chr1	12091966	12092799	AT1G33360	-4.26	-3.57	16.4	5' UTR
Chr1	12093788	12095995	AT1G33360	-3.56	-2.91	14.1	3' UTR
Chr1	12120441	12126413	AT1G33420	-2.1	-1.53	2.46	5' UTR
Chr1	12144928	12145917	AT1G33470	-25.9	-24.7	4.5	Exon (AT1G33470.1/AT1G33470, exon 2 of 6)
Chr1	12146138	12146494	AT1G33470	-5.89	-5.15	2.24	3' UTR
Chr1	12146821	12147208	AT1G33470	-2.88	-2.27	11.7	3' UTR
Chr1	12171137	12171586	AT1G33560	-6.31	-5.56	3.47	Exon (AT1G33560.1/AT1G33560, exon 5 of 5)
Chr1	12181135	12181584	AT1G33600	-33.1	-31.8	6.14	Exon (AT1G33600.1/AT1G33600, exon 1 of 1)
Chr1	12182153	12182333	AT1G33600	-1.36	-0.861	2.5	3' UTR
Chr1	12204374	12205441	AT1G33680	-7.02	-6.24	2.51	Exon (AT1G33680.1/AT1G33680, exon 2 of 7)
Chr1	12208128	12208548	AT1G33680	-11	-10.1	3.55	3' UTR
Chr1	12244373	12244432	AT1G33770	-1.35	-0.57	6.26	Exon (AT1G33770.1/AT1G33770, exon 7 of 7)
Chr1	12265033	12266847	AT1G33810	-505	-Inf	3.89	5' UTR
Chr1	12268832	12269128	AT1G33811	-5.89	-5.15	1.72	Exon (AT1G33811.1/AT1G33811, exon 4 of 6)
Chr1	12326171	12327084	AT1G33930	-7.3	-6.51	4.85	Exon (AT1G33930.1/AT1G33930, exon 2 of 5)
Chr1	12346641	12348157	AT1G33960	-5.44	-4.72	8.6	Exon (AT1G33960.1/AT1G33960, exon 2 of 6)
Chr1	12352193	12353480	AT1G33980	-9.9	-9.04	3.42	Exon (AT1G33980.1/AT1G33980, exon 2 of 13)
Chr1	12354202	12354933	AT1G33980	-18.5	-17.4	5.36	3' UTR
Chr1	12357207	12358031	AT1G33990	-30.1	-28.8	2.21	3' UTR
Chr1	12368701	12369178	AT1G34020	-11.9	-11	10.6	3' UTR
Chr1	12427937	12428237	AT1G34120	-1.79	-1.25	3.32	Exon (AT1G34120.2/AT1G34120, exon 6 of 10)
Chr1	12428706	12429620	AT1G34120	-6.31	-5.55	9.64	3' UTR
Chr1	12431928	12433097	AT1G34130	-28.7	-27.5	2.96	3' UTR
Chr1	12438592	12439290	AT1G34150	-14.4	-13.5	4.37	3' UTR
Chr1	12442311	12443256	AT1G34160	-32.3	-31.1	39.1	3' UTR
Chr1	12451779	12452259	AT1G34190	-1.93	-1.38	1.48	Exon (AT1G34190.1/AT1G34190, exon 1 of 4)
Chr1	12452557	12453575	AT1G34190	-3.77	-3.11	2.23	Exon (AT1G34190.1/AT1G34190, exon 2 of 4)
Chr1	12456852	12457412	AT1G34200	-21.4	-20.3	26.6	3' UTR
Chr1	12462487	12462905	AT1G34210	-3	-2.38	2.61	3' UTR
Chr1	12472868	12473216	AT1G34245	-3.9	-3.23	3.28	5' UTR
Chr1	12486223	12486581	AT1G34260	-2.49	-1.9	7.82	Exon (AT1G34260.1/AT1G34260, exon 3 of 12)
Chr1	12491313	12491811	AT1G34260	-5.88	-5.13	9.12	3' UTR
Chr1	12505217	12505781	AT1G34300	-2.97	-2.35	4.07	Exon (AT1G34300.1/AT1G34300, exon 1 of 1)
Chr1	12521895	12523653	AT1G34320	-3.42	-2.78	2.11	Exon (AT1G34320.1/AT1G34320, exon 6 of 13)
Chr1	12523862	12524251	AT1G34320	-6.31	-5.56	3.47	3' UTR
Chr1	12533274	12534162	AT1G34340	-39.2	-37.8	5.8	3' UTR
Chr1	12534958	12536095	AT1G34350	-88.6	-86.9	6.34	3' UTR
Chr1	12541307	12541772	AT1G34355	-2.18	-1.61	5.08	3' UTR
Chr1	12545404	12546142	AT1G34360	-23.2	-22.1	6.84	3' UTR
Chr1	12551592	12552071	AT1G34370	-3.8	-3.14	1.63	Exon (AT1G34370.2/AT1G34370, exon 2 of 2)
Chr1	12606065	12606885	AT1G34470	-12.8	-11.9	4.65	3' UTR
Chr1	12747236	12748614	AT1G34770	-3.32	-2.68	1.91	3' UTR
Chr1	12842158	12842877	AT1G35115.1	-13.9	-13	13.3	Exon (AT1G35115.1/AT1G35115.1, exon 1 of 1)
Chr1	12843387	12844196	AT1G35115.1	-17.8	-16.8	7.96	Exon (AT1G35115.1/AT1G35115.1, exon 1 of 1)
Chr1	12844496	12845455	AT1G35115.1	-10.9	-10	3.96	Exon (AT1G35115.1/AT1G35115.1, exon 1 of 1)
Chr1	12867961	12868741	AT1G35160	-73.2	-71.5	3.22	3' UTR
Chr1	12891475	12892874	AT1G35190	-220	-218	11.9	3' UTR
Chr1	12913239	12914742	AT1G35220	-26.8	-25.6	6.74	3' UTR
Chr1	12978349	12979910	AT1G35340	-63.2	-61.7	5.96	3' UTR
Chr1	13026786	13027089	AT1G35420	-3.13	-2.5	1.25	Exon (AT1G35420.2/AT1G35420, exon 2 of 3)
Chr1	13040476	13042102	AT1G35460	-26.6	-25.5	4.6	3' UTR
Chr1	13071195	13071314	AT1G35510	-1.35	-0.57	6.26	5' UTR
Chr1	13073614	13074919	AT1G35510	-40.7	-39.4	6.52	3' UTR
Chr1	13096630	13096988	AT1G35530	-1.78	-1.24	7.82	Exon (AT1G35530.1/AT1G35530, exon 21 of 21)
Chr1	13146197	13146693	AT1G35612.1	-4.67	-3.97	3.62	Exon (AT1G35612.1/AT1G35612.1, exon 1 of 1)
Chr1	13157456	13158198	AT1G35620	-18.4	-17.3	2.78	Exon (AT1G35620.1/AT1G35620, exon 3 of 5)
Chr1	13193338	13193595	AT1G35660	-1.3	-0.808	2.74	Exon (AT1G35660.1/AT1G35660, exon 3 of 10)
Chr1	13195497	13196303	AT1G35660	-9.51	-8.66	6.14	Exon (AT1G35660.1/AT1G35660, exon 8 of 10)
Chr1	13197049	13197827	AT1G35660	-3.12	-2.49	2.84	3' UTR
Chr1	13206933	13207721	AT1G35670	-2.71	-2.11	3.28	Exon (AT1G35670.1/AT1G35670, exon 3 of 7)
Chr1	13207810	13208192	AT1G35670	-3.15	-2.52	7.04	3' UTR
Chr1	13209425	13210418	AT1G35680	-77.9	-76.3	2.93	3' UTR
Chr1	13220970	13221180	AT1G35710	-1.78	-1.24	7.82	Exon (AT1G35710.1/AT1G35710, exon 1 of 2)
Chr1	13222798	13222978	AT1G35710	-1.56	-0.758	7.04	Exon (AT1G35710.1/AT1G35710, exon 1 of 2)
Chr1	13224261	13224471	AT1G35710	-1.99	-1.44	8.6	3' UTR
Chr1	13450881	13453384	AT1G36050	-30.4	-29.2	7.04	3' UTR
Chr1	13539436	13540305	AT1G36160	-10.2	-9.38	2.85	Exon (AT1G36160.2/AT1G36160, exon 25 of 32)
Chr1	13540595	13540974	AT1G36160	-1.82	-1.28	1.45	Exon (AT1G36160.2/AT1G36160, exon 28 of 32)
Chr1	13542711	13543369	AT1G36160	-37.7	-36.4	4.01	Exon (AT1G36160.2/AT1G36160, exon 31 of 32)
Chr1	13543859	13544009	AT1G36160	-2.55	-1.95	2.35	3' UTR
Chr1	13555327	13555560	AT1G36180	-1.56	-0.758	7.04	Exon (AT1G36180.1/AT1G36180, exon 28 of 32)
Chr1	13557736	13558462	AT1G36180	-4.67	-3.97	10.9	3' UTR
Chr1	13642262	13643067	AT1G36280	-50.9	-49.4	9.24	3' UTR
Chr1	13670484	13671156	AT1G36310	-55.6	-54.1	9.62	3' UTR
Chr1	13673172	13674098	AT1G36320	-57.5	-56	3.67	3' UTR
Chr1	13700814	13701632	AT1G36380	-6.8	-6.03	2.12	5' UTR
Chr1	14004016	14004345	AT1G36940	-2.68	-2.08	6.65	5' UTR
Chr1	14025175	14026941	AT1G36980	-43.2	-41.9	2.44	3' UTR
Chr1	15891757	15894062	AT1G42430	-37.8	-36.5	5.63	Exon (AT1G42430.2/AT1G42430, exon 1 of 11)
Chr1	15934110	15935208	AT1G42470	-50.6	-49.1	12.6	3' UTR
Chr1	15936207	15938863	AT1G42480	-85.1	-83.4	9.51	5' UTR
Chr1	15976434	15976703	AT1G42540	-2.09	-1.53	1.69	Exon (AT1G42540.1/AT1G42540, exon 7 of 7)
Chr1	15977581	15979862	AT1G42550	-113	-112	5.32	3' UTR
Chr1	16125782	16126576	AT1G42960	-6.72	-5.95	1.62	5' UTR
Chr1	16126788	16127288	AT1G42960	-20.5	-19.4	1.88	3' UTR
Chr1	16268542	16268870	AT1G43170	-26.7	-25.5	2.73	3' UTR
Chr1	16414270	16414538	AT1G43590.1	-1.79	-1.25	2.97	Exon (AT1G43590.1/AT1G43590.1, exon 1 of 1)
Chr1	16469569	16469871	AT1G43670	-3.36	-2.72	1.11	Exon (AT1G43670.1/AT1G43670, exon 8 of 12)
Chr1	16470144	16470410	AT1G43670	-6.07	-5.32	1.26	3' UTR
Chr1	16470901	16471219	AT1G43675.1	-8.08	-7.27	3.33	Exon (AT1G43675.1/AT1G43675.1, exon 1 of 1)
Chr1	16482183	16482510	AT1G43690	-4.91	-4.2	1.93	Exon (AT1G43690.1/AT1G43690, exon 7 of 7)
Chr1	16484291	16484588	AT1G43700	-2.98	-2.36	1.44	5' UTR
Chr1	16484708	16486241	AT1G43700	-123	-121	7.54	3' UTR
Chr1	16549855	16550388	AT1G43770	-1.64	-1.11	3.13	3' UTR
Chr1	16618265	16618594	AT1G43850	-2.4	-1.81	2.41	Exon (AT1G43850.2/AT1G43850, exon 2 of 10)
Chr1	16619665	16621929	AT1G43850	-35	-33.7	14	3' UTR
Chr1	16646732	16646881	AT1G43890	-1.88	-1.33	1.85	5' UTR
Chr1	16647733	16648616	AT1G43890	-78.6	-77	3.02	3' UTR
Chr1	16654902	16655928	AT1G43900	-34.9	-33.7	3.9	3' UTR
Chr1	16782525	16782705	AT1G44120	-1.35	-0.57	6.26	Exon (AT1G44120.1/AT1G44120, exon 1 of 5)
Chr1	16783333	16783573	AT1G44120	-2.21	-1.64	9.38	Exon (AT1G44120.1/AT1G44120, exon 1 of 5)
Chr1	16888057	16888815	AT1G44740	-4.13	-3.45	2.61	Exon (AT1G44740.1/AT1G44740, exon 3 of 8)
Chr1	16895049	16895435	AT1G44750	-3.53	-2.88	3.05	3' UTR
Chr1	16910126	16912270	AT1G44780	-20.4	-19.3	6.04	3' UTR
Chr1	16923929	16924494	AT1G44810	-57	-55.5	4.05	Exon (AT1G44810.1/AT1G44810, exon 1 of 1)
Chr1	16926324	16926770	AT1G44820	-43	-41.6	7.01	5' UTR
Chr1	16927321	16928585	AT1G44820	-17.5	-16.5	4.37	3' UTR
Chr1	16941702	16942524	AT1G44835	-64.5	-62.9	3.82	3' UTR
Chr1	16964730	16964907	AT1G44890	-1.43	-0.923	1.76	3' UTR
Chr1	16973900	16974611	AT1G44900	-7.59	-6.79	3.1	3' UTR
Chr1	16975919	16976733	AT1G44910	-2.23	-1.66	2.61	5' UTR
Chr1	16977722	16978565	AT1G44910	-1.6	-1.08	2.06	Exon (AT1G44910.2/AT1G44910, exon 6 of 27)
Chr1	16979216	16982965	AT1G44910	-86.2	-84.5	19.2	3' UTR
Chr1	17001490	17001729	AT1G44960	-2.68	-2.08	2.97	3' UTR
Chr1	17010749	17011886	AT1G45000	-112	-110	14.9	3' UTR
Chr1	17031281	17033198	AT1G45050	-83.3	-81.6	7.66	5' UTR
Chr1	17053740	17054762	AT1G45110	-5.55	-4.81	2.06	3' UTR
Chr1	17068274	17069232	AT1G45130	-8.74	-7.91	4.69	3' UTR
Chr1	17101141	17101866	AT1G45180	-13.4	-12.4	10.9	3' UTR
Chr1	17118368	17118707	AT1G45191	-2.44	-1.85	1.37	Exon (AT1G45191.1/AT1G45191, exon 11 of 14)
Chr1	17128206	17128414	AT1G45201	-4.62	-3.92	1.25	Exon (AT1G45201.1/AT1G45201, exon 6 of 6)
Chr1	17128473	17128532	AT1G45201	-2.53	-1.94	1.16	3' UTR
Chr1	17153258	17153697	AT1G45233	-2.27	-1.7	5.86	Exon (AT1G45233.2/AT1G45233, exon 1 of 4)
Chr1	17179908	17180486	AT1G45474	-159	-157	2.24	3' UTR
Chr1	17191390	17191599	AT1G45688	-8.99	-8.15	1.94	5' UTR
Chr1	17191957	17193128	AT1G45688	-235	-233	4.52	3' UTR
Chr1	17199796	17200735	AT1G45976	-34.5	-33.3	3.72	3' UTR
Chr1	17225165	17225927	AT1G46264	-3.69	-3.03	2.79	Exon (AT1G46264.1/AT1G46264, exon 1 of 2)
Chr1	17320637	17321074	AT1G47250	-18.6	-17.6	2.78	3' UTR
Chr1	17328009	17328279	AT1G47270	-2.36	-1.78	2.12	Exon (AT1G47270.1/AT1G47270, exon 6 of 6)
Chr1	17328872	17330284	AT1G47271	-2.43	-1.85	10.2	Exon (AT1G47271.1/AT1G47271, exon 1 of 5)
Chr1	17330819	17331899	AT1G47278	-10.3	-9.42	1.96	5' UTR
Chr1	17338051	17339273	AT1G47290	-61	-59.5	10.2	3' UTR
Chr1	17344062	17344713	AT1G47310	-17.2	-16.2	4.05	3' UTR
Chr1	17352085	17353845	AT1G47330	-25.7	-24.6	6.29	3' UTR
Chr1	17394082	17395614	AT1G47410	-8.05	-7.24	3.74	5' UTR
Chr1	17417756	17417904	AT1G47480	-1.78	-1.24	7.82	Exon (AT1G47480.1/AT1G47480, exon 1 of 2)
Chr1	17424669	17425054	AT1G47490	-29.7	-28.4	5.29	5' UTR
Chr1	17426057	17427475	AT1G47490	-285	-283	5.28	3' UTR
Chr1	17432518	17432935	AT1G47500	-28.1	-26.9	10.2	5' UTR
Chr1	17433666	17435064	AT1G47500	-29.6	-28.4	2.89	3' UTR
Chr1	17453534	17454302	AT1G47530	-32.6	-31.4	2.41	3' UTR
Chr1	17462573	17464057	AT1G47550	-143	-141	10.6	3' UTR
Chr1	17472417	17473294	AT1G47560	-10.2	-9.34	36	3' UTR
Chr1	17475470	17475827	AT1G47565.1	-3.1	-2.48	7.43	Exon (AT1G47565.1/AT1G47565.1, exon 1 of 1)
Chr1	17482113	17483383	AT1G47570	-19.7	-18.6	4.5	3' UTR
Chr1	17485650	17486260	AT1G47580	-37.8	-36.5	2.9	5' UTR
Chr1	17558209	17558533	AT1G47710	-8.49	-7.67	3.13	5' UTR
Chr1	17568509	17569297	AT1G47740	-155	-153	14.3	3' UTR
Chr1	17611963	17612252	AT1G47820	-7.84	-7.03	2.93	5' UTR
Chr1	17634817	17635757	AT1G47870	-6.21	-5.45	2.72	5' UTR
Chr1	17636219	17637772	AT1G47870	-11.5	-10.6	10.9	3' UTR
Chr1	17687269	17688816	AT1G47970	-267	-265	9.23	5' UTR
Chr1	17724775	17725568	AT1G48050	-5.29	-4.57	3	Exon (AT1G48050.1/AT1G48050, exon 5 of 12)
Chr1	17725797	17727013	AT1G48050	-8.57	-7.74	3.87	3' UTR
Chr1	17769538	17769803	AT1G48100	-1.6	-1.08	2.35	3' UTR
Chr1	17783502	17784124	AT1G48140	-4.94	-4.23	1.8	3' UTR
Chr1	17789263	17789975	AT1G48170	-20	-18.9	8.6	3' UTR
Chr1	17791540	17792331	AT1G48175	-27.6	-26.5	6.65	3' UTR
Chr1	17800524	17801987	AT1G48210	-107	-105	9.18	3' UTR
Chr1	17807946	17808885	AT1G48230	-69.6	-68	15.5	3' UTR
Chr1	17835627	17836117	AT1G48280	-2.56	-1.97	5.86	Exon (AT1G48280.1/AT1G48280, exon 1 of 7)
Chr1	17847356	17847917	AT1G48300	-10.5	-9.65	1.41	5' UTR
Chr1	17867896	17868342	AT1G48350	-42.5	-41.2	3.74	3' UTR
Chr1	17872794	17873032	AT1G48360	-2.1	-1.54	5.47	3' UTR
Chr1	17877218	17877397	AT1G48370	-1.6	-1.08	2.25	3' UTR
Chr1	17907453	17908534	AT1G48440	-12.8	-11.9	1.88	3' UTR
Chr1	17912595	17913212	AT1G48460	-11.8	-10.9	2.16	3' UTR
Chr1	17918421	17918808	AT1G48480	-3.51	-2.87	2.03	5' UTR
Chr1	17920389	17920925	AT1G48480	-26.7	-25.5	5.69	3' UTR
Chr1	17940980	17942093	AT1G48520	-28.8	-27.6	2.72	3' UTR
Chr1	17942329	17942822	AT1G48520	-42.9	-41.6	5.73	3' UTR
Chr1	17945406	17945885	AT1G48540	-8.38	-7.56	3	5' UTR
Chr1	17946787	17947827	AT1G48540	-9.4	-8.55	3.76	Exon (AT1G48540.1/AT1G48540, exon 3 of 11)
Chr1	17949998	17950521	AT1G48540	-13.9	-12.9	4.57	3' UTR
Chr1	17954264	17954890	AT1G48560	-2.13	-1.56	7.04	Exon (AT1G48560.2/AT1G48560, exon 3 of 3)
Chr1	17967845	17968143	AT1G48598	-6.72	-5.95	1.34	3' UTR
Chr1	17968321	17969354	AT1G48598	-184	-182	5.67	3' UTR
Chr1	17967847	17968145	AT1G48598	-7.08	-6.3	1.36	3' UTR
Chr1	17968323	17969354	AT1G48598	-183	-181	5.67	3' UTR
Chr1	17985271	17986086	AT1G48635	-70.2	-68.6	7.77	3' UTR
Chr1	18064255	18064882	AT1G48840	-6.92	-6.15	5.08	3' UTR
Chr1	18081630	18082025	AT1G48880	-1.99	-1.44	8.6	Exon (AT1G48880.1/AT1G48880, exon 1 of 4)
Chr1	18082311	18082895	AT1G48880	-4.74	-4.03	6.52	3' UTR
Chr1	18100215	18101253	AT1G48920	-891	-Inf	4.1	Exon (AT1G48920.1/AT1G48920, exon 10 of 15)
Chr1	18109120	18110237	AT1G48950	-20.1	-19.1	6.3	3' UTR
Chr1	18112955	18113733	AT1G48960	-10.6	-9.7	5.17	3' UTR
Chr1	18132645	18133895	AT1G49010	-60.9	-59.4	6.26	5' UTR
Chr1	18152702	18153331	AT1G49050	-2.18	-1.61	7.82	3' UTR
Chr1	18217607	18218223	AT1G49240	-34.4	-33.2	2.58	3' UTR
Chr1	18236238	18237304	AT1G49300	-414	-Inf	12.6	3' UTR
Chr1	18247342	18247519	AT1G49320	-1.36	-0.861	1.92	Exon (AT1G49320.1/AT1G49320, exon 2 of 2)
Chr1	18263565	18264372	AT1G49340	-49.7	-48.2	16	3' UTR
Chr1	18266646	18267270	AT1G49350	-10.4	-9.56	19.9	3' UTR
Chr1	18278352	18279528	AT1G49380	-62.4	-60.8	6.57	3' UTR
Chr1	18283032	18283843	AT1G49400	-11.1	-10.2	2.58	5' UTR
Chr1	18283933	18284202	AT1G49400	-3.91	-3.24	2.09	3' UTR
Chr1	18294764	18295825	AT1G49430	-51.7	-50.3	5.16	3' UTR
Chr1	18306638	18307231	AT1G49450	-2.67	-2.07	8.6	3' UTR
Chr1	18310494	18310786	AT1G49470	-2.67	-2.07	7.82	5' UTR
Chr1	18313573	18313841	AT1G49475	-1.78	-1.24	7.82	3' UTR
Chr1	18327808	18328610	AT1G49510	-21.4	-20.3	3.48	3' UTR
Chr1	18329934	18331869	AT1G49520	-8.39	-7.57	7.98	3' UTR
Chr1	18333103	18333425	AT1G49530	-1.82	-1.27	3.91	Exon (AT1G49530.1/AT1G49530, exon 1 of 1)
Chr1	18342793	18344363	AT1G49560	-32.1	-30.9	6.26	3' UTR
Chr1	18351458	18351756	AT1G49580	-6.22	-5.46	2.7	5' UTR
Chr1	18353156	18354589	AT1G49580	-6.88	-6.1	2.79	3' UTR
Chr1	18355119	18356642	AT1G49590	-13.3	-12.4	2.07	3' UTR
Chr1	18401355	18402628	AT1G49720	-14.3	-13.3	4.19	3' UTR
Chr1	18408669	18409754	AT1G49740	-32.3	-31	3.92	3' UTR
Chr1	18419341	18420083	AT1G49760	-135	-133	4.62	3' UTR
Chr1	18444136	18445068	AT1G49820	-4.66	-3.96	1.92	3' UTR
Chr1	18462243	18463666	AT1G49870	-14.7	-13.8	19.3	3' UTR
Chr1	18464017	18466018	AT1G49880	-15.6	-14.6	4.69	5' UTR
Chr1	18470075	18470494	AT1G49890	-4.16	-3.48	4.69	5' UTR
Chr1	18472937	18473494	AT1G49890	-1.39	-0.889	1.77	3' UTR
Chr1	18473553	18473823	AT1G49890	-2.23	-1.66	2.9	3' UTR
Chr1	18480124	18481296	AT1G49910	-6.68	-5.91	7.04	3' UTR
Chr1	18501586	18501886	AT1G49960	-17.9	-16.9	4.69	3' UTR
Chr1	18504832	18505597	AT1G49975	-67.6	-66	38.3	5' UTR
Chr1	18511048	18511934	AT1G49980	-3.34	-2.7	3.6	Exon (AT1G49980.1/AT1G49980, exon 11 of 15)
Chr1	18512328	18513172	AT1G49980	-29	-27.8	4.85	3' UTR
Chr1	18514717	18514864	AT1G49990	-1.49	-0.979	4.3	Exon (AT1G49990.1/AT1G49990, exon 1 of 1)
Chr1	18519438	18519734	AT1G50010	-11.3	-10.4	1.32	3' UTR
Chr1	18562542	18564453	AT1G50120	-7.57	-6.77	3.35	Exon (AT1G50120.1/AT1G50120, exon 1 of 12)
Chr1	18565421	18566172	AT1G50120	-29.7	-28.5	11.6	3' UTR
Chr1	18582637	18583724	AT1G50170	-38.8	-37.5	2.87	3' UTR
Chr1	18586897	18587076	AT1G50180	-1.78	-1.24	7.82	Exon (AT1G50180.1/AT1G50180, exon 5 of 5)
Chr1	18609520	18610413	AT1G50240	-1.35	-0.57	6.26	Exon (AT1G50240.2/AT1G50240, exon 12 of 22)
Chr1	18612843	18612933	AT1G50240	-1.49	-0.979	4.3	Exon (AT1G50240.2/AT1G50240, exon 18 of 22)
Chr1	18613653	18614162	AT1G50240	-6.15	-5.4	5.79	3' UTR
Chr1	18623657	18624250	AT1G50270	-3.52	-2.87	5.08	3' UTR
Chr1	18650987	18651637	AT1G50360	-2.79	-2.18	3.91	Exon (AT1G50360.1/AT1G50360, exon 2 of 24)
Chr1	18656570	18657257	AT1G50360	-9.26	-8.41	4.87	3' UTR
Chr1	18661765	18661974	AT1G50370	-3.97	-3.3	7.04	3' UTR
Chr1	18663023	18663363	AT1G50380	-5.86	-5.12	3.44	Exon (AT1G50380.1/AT1G50380, exon 2 of 11)
Chr1	18665025	18666478	AT1G50380	-18.9	-17.8	6.39	3' UTR
Chr1	18669773	18670457	AT1G50400	-6.98	-6.2	3.67	3' UTR
Chr1	18673436	18674780	AT1G50410	-3.68	-3.02	3.62	Exon (AT1G50410.1/AT1G50410, exon 3 of 11)
Chr1	18677173	18677496	AT1G50410	-1.75	-1.22	2.19	3' UTR
Chr1	18686636	18687907	AT1G50440	-13.5	-12.6	3.76	3' UTR
Chr1	18696429	18697304	AT1G50460	-33.2	-31.9	3.71	Exon (AT1G50460.1/AT1G50460, exon 6 of 9)
Chr1	18704270	18704819	AT1G50480	-9.82	-8.97	1.95	3' UTR
Chr1	18718037	18719328	AT1G50510	-49.8	-48.4	5.83	3' UTR
Chr1	18720151	18720417	AT1G50520	-1.35	-0.57	6.26	Exon (AT1G50520.1/AT1G50520, exon 1 of 2)
Chr1	18749768	18750153	AT1G50620	-2.74	-2.14	3.52	Exon (AT1G50620.1/AT1G50620, exon 4 of 4)
Chr1	18750508	18751160	AT1G50620	-16.8	-15.8	10.9	3' UTR
Chr1	18772200	18774686	AT1G50660	-58.8	-57.3	10.9	3' UTR
Chr1	18782751	18782870	AT1G50700	-1.3	-0.812	3.91	Exon (AT1G50700.1/AT1G50700, exon 1 of 8)
Chr1	18783726	18784582	AT1G50700	-7.73	-6.93	6.72	3' UTR
Chr1	18795359	18796187	AT1G50730	-3.44	-2.8	4.5	Exon (AT1G50730.1/AT1G50730, exon 1 of 21)
Chr1	18801442	18802189	AT1G50730	-19.4	-18.3	5.63	3' UTR
Chr1	18842150	18844499	AT1G50840	-84.9	-83.2	5.36	3' UTR
Chr1	18866490	18867204	AT1G50900	-27.5	-26.3	2.65	3' UTR
Chr1	18871364	18872471	AT1G50920	-52.1	-50.7	2.81	Exon (AT1G50920.1/AT1G50920, exon 2 of 3)
Chr1	18883096	18884225	AT1G50950	-4.36	-3.67	5.47	3' UTR
Chr1	18897818	18898776	AT1G50970	-3.82	-3.15	5.47	Exon (AT1G50970.1/AT1G50970, exon 6 of 16)
Chr1	18899566	18900268	AT1G50970	-12.2	-11.3	12.7	Exon (AT1G50970.1/AT1G50970, exon 13 of 16)
Chr1	18928054	18929703	AT1G51070	-94.3	-92.6	3.45	3' UTR
Chr1	18932937	18933538	AT1G51090	-9.19	-8.35	3.19	5' UTR
Chr1	18934308	18934662	AT1G51100	-78.1	-76.4	5.42	5' UTR
Chr1	18936337	18937665	AT1G51110	-276	-274	8.96	3' UTR
Chr1	18949591	18951783	AT1G51160	-52.5	-51	3.45	5' UTR
Chr1	18985794	18986564	AT1G51200	-196	-193	2.7	3' UTR
Chr1	19010504	19010885	AT1G51270	-1.35	-0.656	6.26	3' UTR
Chr1	19038172	19039341	AT1G51350	-33.5	-32.3	8.89	3' UTR
Chr1	19044184	19044453	AT1G51360	-2.11	-1.54	1.84	5' UTR
Chr1	19046329	19046661	AT1G51370	-2.96	-2.34	10.9	Exon (AT1G51370.3/AT1G51370, exon 2 of 5)
Chr1	19046981	19047369	AT1G51370	-2.69	-2.09	3.13	3' UTR
Chr1	19049537	19050162	AT1G51380	-21.3	-20.2	4.44	3' UTR
Chr1	19051343	19052094	AT1G51390	-9.23	-8.38	3.01	3' UTR
Chr1	19057840	19058258	AT1G51405	-2.88	-2.26	3.35	Exon (AT1G51405.1/AT1G51405, exon 1 of 5)
Chr1	19058556	19059522	AT1G51405	-3.4	-2.76	4.95	Exon (AT1G51405.1/AT1G51405, exon 2 of 5)
Chr1	19069271	19069746	AT1G51430	-2.47	-1.88	1.75	3' UTR
Chr1	19070943	19071507	AT1G51440	-3.56	-2.91	14.1	5' UTR
Chr1	19075030	19075539	AT1G51450	-8.46	-7.63	5.16	Exon (AT1G51450.1/AT1G51450, exon 1 of 2)
Chr1	19108612	19109498	AT1G51520	-6.37	-5.61	23.5	3' UTR
Chr1	19116856	19117415	AT1G51540	-7.97	-7.16	3.3	3' UTR
Chr1	19133714	19135541	AT1G51600	-1.7	-1.17	2.35	3' UTR
Chr1	19136369	19136666	AT1G51610	-7.3	-6.51	5.86	5' UTR
Chr1	19138549	19139918	AT1G51610	-50.6	-49.2	3.88	3' UTR
Chr1	19150504	19150593	AT1G51640	-1.35	-0.57	6.26	Exon (AT1G51645.1/AT1G51645, exon 2 of 3)
Chr1	19152764	19153929	AT1G51650	-90.2	-88.4	1.7	3' UTR
Chr1	19158144	19158509	AT1G51670	-1.78	-1.24	7.82	3' UTR
Chr1	19169193	19170329	AT1G51690	-89.5	-87.8	5.35	3' UTR
Chr1	19185304	19186532	AT1G51720	-8.42	-7.6	24.2	3' UTR
Chr1	19189521	19191182	AT1G51740	-21.4	-20.3	4.34	Exon (AT1G51740.1/AT1G51740, exon 3 of 7)
Chr1	19192457	19192933	AT1G51745	-7.04	-6.26	3.81	Exon (AT1G51745.1/AT1G51745, exon 3 of 5)
Chr1	19193932	19194728	AT1G51745	-32.9	-31.6	6.63	3' UTR
Chr1	19199891	19200230	AT1G51760	-2.45	-1.86	1.24	Exon (AT1G51760.1/AT1G51760, exon 1 of 5)
Chr1	19200824	19201406	AT1G51760	-24	-22.9	1.87	Exon (AT1G51760.1/AT1G51760, exon 4 of 5)
Chr1	19306942	19307362	AT1G51950	-7.56	-6.77	2.6	3' UTR
Chr1	19370658	19371014	AT1G52080	-1.49	-0.979	4.3	Exon (AT1G52080.1/AT1G52080, exon 4 of 5)
Chr1	19371352	19372006	AT1G52080	-2.66	-2.06	10.9	3' UTR
Chr1	19418968	19419764	AT1G52155	-3.33	-2.7	13.3	3' UTR
Chr1	19438378	19438763	AT1G52190	-8.16	-7.35	3.91	3' UTR
Chr1	19454836	19455582	AT1G52230	-405	-Inf	1.71	5' UTR
Chr1	19460600	19460807	AT1G52260	-1.46	-0.955	2.74	5' UTR
Chr1	19462902	19463327	AT1G52260	-3.04	-2.42	2.41	Exon (AT1G52260.1/AT1G52260, exon 10 of 12)
Chr1	19479613	19479763	AT1G52310	-1.41	-0.906	1.41	Exon (AT1G52310.1/AT1G52310, exon 5 of 6)
Chr1	19480221	19480610	AT1G52310	-8.28	-7.46	2.17	3' UTR
Chr1	19482378	19482467	AT1G52315	-1.35	-0.57	6.26	Exon (AT1G52315.1/AT1G52315, exon 6 of 6)
Chr1	19485307	19485683	AT1G52320	-2.34	-1.76	2.15	5' UTR
Chr1	19485772	19487301	AT1G52320	-11.6	-10.7	5.47	3' UTR
Chr1	19497375	19497584	AT1G52347	-1.81	-1.27	1.47	Exon (AT1G52347.1/AT1G52347, exon 2 of 2)
Chr1	19500847	19501777	AT1G52360	-7.09	-6.3	3.41	Exon (AT1G52360.1/AT1G52360, exon 7 of 25)
Chr1	19504525	19506170	AT1G52360	-189	-187	15.2	3' UTR
Chr1	19508000	19508904	AT1G52370	-55.3	-53.9	5.92	3' UTR
Chr1	19510231	19510618	AT1G52380	-2.05	-1.49	1.46	Exon (AT1G52380.1/AT1G52380, exon 2 of 2)
Chr1	19510766	19511539	AT1G52380	-32.4	-31.1	4.29	3' UTR
Chr1	19516904	19517646	AT1G52400	-47.1	-45.7	1.85	Exon (AT1G52400.3/AT1G52400, exon 8 of 13)
Chr1	19521286	19524311	AT1G52410	-38.8	-37.5	5.69	Exon (AT1G52410.1/AT1G52410, exon 4 of 26)
Chr1	19524965	19525354	AT1G52410	-5.2	-4.48	1.58	Exon (AT1G52410.1/AT1G52410, exon 26 of 26)
Chr1	19529716	19531287	AT1G52420	-24.1	-23	5	3' UTR
Chr1	19561236	19563113	AT1G52500	-80.3	-78.6	8.47	3' UTR
Chr1	19565858	19566539	AT1G52520	-1.77	-1.24	6.26	5' UTR
Chr1	19567967	19568205	AT1G52520	-1.78	-1.24	7.82	Exon (AT1G52520.1/AT1G52520, exon 2 of 2)
Chr1	19592021	19592695	AT1G52600	-35	-33.7	3.63	3' UTR
Chr1	19604378	19604766	AT1G52620	-1.96	-1.4	6.26	Exon (AT1G52620.1/AT1G52620, exon 1 of 1)
Chr1	19619804	19620395	AT1G52690	-1.56	-0.979	7.04	5' UTR
Chr1	19644025	19645134	AT1G52730	-55.1	-53.6	4.08	3' UTR
Chr1	19645945	19646303	AT1G52740	-169	-167	2.47	3' UTR
Chr1	19657140	19657348	AT1G52770	-1.38	-0.882	1.56	Exon (AT1G52770.1/AT1G52770, exon 2 of 2)
Chr1	19661971	19662121	AT1G52780	-1.46	-0.95	2.93	3' UTR
Chr1	19687538	19687907	AT1G52870	-9.57	-8.72	3.8	3' UTR
Chr1	19706085	19706501	AT1G52905	-17.1	-16.1	3.07	5' UTR
Chr1	19711237	19711413	AT1G52930	-9.88	-9.02	3.13	5' UTR
Chr1	19712108	19713230	AT1G52930	-23.4	-22.2	2.14	3' UTR
Chr1	19737671	19738399	AT1G52980	-21.9	-20.8	2.31	Exon (AT1G52980.1/AT1G52980, exon 1 of 11)
Chr1	19739037	19740348	AT1G52980	-28.3	-27.1	9.12	3' UTR
Chr1	19774242	19775747	AT1G53050	-21.9	-20.8	5.47	3' UTR
Chr1	19778333	19778779	AT1G53070	-8.72	-7.89	9.77	5' UTR
Chr1	19784971	19785390	AT1G53090	-2.19	-1.62	2.14	Exon (AT1G53090.2/AT1G53090, exon 3 of 7)
Chr1	19786513	19786902	AT1G53090	-23	-21.9	23.8	3' UTR
Chr1	19790309	19790578	AT1G53110	-1.94	-1.39	3.13	5' UTR
Chr1	19790638	19791860	AT1G53110	-18.5	-17.5	17.4	Exon (AT1G53110.1/AT1G53110, exon 1 of 4)
Chr1	19794238	19794749	AT1G53120	-12.8	-11.9	7.43	3' UTR
Chr1	19801103	19801862	AT1G53140	-5.37	-4.64	4.58	Exon (AT1G53140.1/AT1G53140, exon 5 of 8)
Chr1	19806883	19807062	AT1G53160	-2.21	-1.64	9.38	Exon (AT1G53160.2/AT1G53160, exon 2 of 3)
Chr1	19812555	19813023	AT1G53163	-2.56	-1.97	7.04	Exon (AT1G53163.1/AT1G53163, exon 1 of 1)
Chr1	19814365	19817129	AT1G53165	-8.25	-7.43	5.24	5' UTR
Chr1	19818323	19819504	AT1G53165	-23.1	-21.9	18.8	3' UTR
Chr1	19831559	19831795	AT1G53180	-1.56	-0.979	7.04	5' UTR
Chr1	19832266	19832541	AT1G53180	-1.35	-0.57	6.26	Exon (AT1G53180.1/AT1G53180, exon 1 of 2)
Chr1	19837301	19838840	AT1G53190	-2.53	-1.93	3.13	5' UTR
Chr1	19839325	19840227	AT1G53190	-11.7	-10.7	6.11	3' UTR
Chr1	19844632	19844692	AT1G53210	-1.35	-0.653	6.26	5' UTR
Chr1	19847029	19847356	AT1G53210	-5.64	-4.9	1.4	Exon (AT1G53210.1/AT1G53210, exon 6 of 7)
Chr1	19850309	19851799	AT1G53230	-10.2	-9.38	3.08	5' UTR
Chr1	19857722	19859256	AT1G53250	-62.7	-61.2	9.17	3' UTR
Chr1	19873165	19873490	AT1G53290	-4.6	-3.9	14.9	3' UTR
Chr1	19879422	19880075	AT1G53300	-20.2	-19.1	4.89	5' UTR
Chr1	19881889	19882375	AT1G53300	-4.74	-4.03	2.31	Exon (AT1G53300.1/AT1G53300, exon 5 of 7)
Chr1	19897295	19897442	AT1G53330	-1.35	-0.57	6.26	Exon (AT1G53330.1/AT1G53330, exon 1 of 1)
Chr1	19920292	19921019	AT1G53390	-3.2	-2.57	2.2	Exon (AT1G53390.1/AT1G53390, exon 6 of 14)
Chr1	19921139	19921288	AT1G53390	-1.7	-1.17	2.19	Exon (AT1G53390.1/AT1G53390, exon 9 of 14)
Chr1	19924752	19926631	AT1G53400	-18	-17	3.86	5' UTR
Chr1	19935371	19935550	AT1G53430	-1.88	-1.33	5.47	5' UTR
Chr1	19938604	19939661	AT1G53430	-7.38	-6.59	4.21	Exon (AT1G53430.2/AT1G53430, exon 18 of 24)
Chr1	19939857	19940403	AT1G53430	-3.31	-2.67	2.15	Exon (AT1G53430.2/AT1G53430, exon 22 of 24)
Chr1	19940463	19941088	AT1G53430	-13.7	-12.8	5.99	3' UTR
Chr1	19950796	19951502	AT1G53440	-20.9	-19.8	4.49	3' UTR
Chr1	19965980	19966621	AT1G53490	-3.04	-2.42	5.47	Exon (AT1G53490.1/AT1G53490, exon 7 of 10)
Chr1	19978643	19980084	AT1G53530	-36	-34.7	6.69	3' UTR
Chr1	19980462	19980874	AT1G53540	-617	-Inf	5.03	5' UTR
Chr1	19990069	19991089	AT1G53570	-22.5	-21.4	7.04	3' UTR
Chr1	19998932	20000205	AT1G53590	-48.4	-47	10.8	3' UTR
Chr1	20036848	20038219	AT1G53670	-247	-245	3.26	3' UTR
Chr1	20038446	20038622	AT1G53680	-1.35	-0.57	6.26	Exon (AT1G53680.1/AT1G53680, exon 1 of 2)
Chr1	20058301	20059638	AT1G53720	-78.2	-76.6	9.79	3' UTR
Chr1	20065100	20065594	AT1G53730	-5.99	-5.24	2.08	3' UTR
Chr1	20082222	20084261	AT1G53801	-168	-166	5.94	Exon (AT1G53800.2/AT1G53800, exon 3 of 8)
Chr1	20101445	20103458	AT1G53840	-52.6	-51.1	7.52	5' UTR
Chr1	20132374	20132931	AT1G53903	-14.8	-13.9	50.8	3' UTR
Chr1	20136350	20136970	AT1G53910	-78.4	-76.7	4.85	3' UTR
Chr1	20139058	20139637	AT1G53920	-6.71	-5.94	3.03	Exon (AT1G53920.1/AT1G53920, exon 4 of 5)
Chr1	20168873	20169301	AT1G54030	-10.6	-9.71	1.87	Exon (AT1G54030.1/AT1G54030, exon 4 of 5)
Chr1	20180679	20180858	AT1G54060	-1.35	-0.57	6.26	5' UTR
Chr1	20181277	20182324	AT1G54060	-28.6	-27.4	3.57	3' UTR
Chr1	20191242	20191631	AT1G54090	-6.05	-5.3	2.58	3' UTR
Chr1	20199949	20201729	AT1G54110	-19.3	-18.3	6.58	3' UTR
Chr1	20213316	20213912	AT1G54130	-27.7	-26.5	4.59	3' UTR
Chr1	20216934	20217489	AT1G54150	-2.49	-1.9	2.03	3' UTR
Chr1	20229298	20229999	AT1G54180	-11	-10.1	10.2	3' UTR
Chr1	20235712	20236800	AT1G54200	-5.02	-4.31	8.21	5' UTR
Chr1	20241505	20242557	AT1G54210	-28.6	-27.4	4.32	3' UTR
Chr1	20254938	20256557	AT1G54250	-28.7	-27.5	14.9	5' UTR
Chr1	20257268	20259242	AT1G54260	-24.6	-23.4	6.36	5' UTR
Chr1	20261730	20262266	AT1G54270	-73.5	-71.9	11.1	3' UTR
Chr1	20274751	20275574	AT1G54310	-41.9	-40.5	5.81	3' UTR
Chr1	20284462	20286786	AT1G54340	-42.7	-41.3	4.35	3' UTR
Chr1	20289720	20290401	AT1G54355	-32.5	-31.3	3.81	3' UTR
Chr1	20291939	20293324	AT1G54360	-38.6	-37.3	7.66	3' UTR
Chr1	20325081	20325915	AT1G54440	-3	-2.38	2.35	Exon (AT1G54440.2/AT1G54440, exon 7 of 14)
Chr1	20326332	20328067	AT1G54440	-15.1	-14.1	3.91	3' UTR
Chr1	20352983	20354613	AT1G54490	-4.45	-3.76	4.36	Exon (AT1G54490.1/AT1G54490, exon 9 of 22)
Chr1	20354871	20356022	AT1G54490	-2.09	-1.52	2.52	Exon (AT1G54490.1/AT1G54490, exon 17 of 22)
Chr1	20356082	20356916	AT1G54490	-11.6	-10.7	3.59	3' UTR
Chr1	20364536	20366061	AT1G54520	-252	-250	4.52	3' UTR
Chr1	20387060	20387533	AT1G54575	-20.8	-19.7	2.75	5' UTR
Chr1	20389376	20389552	AT1G54580	-2.83	-2.22	2.07	5' UTR
Chr1	20389611	20390927	AT1G54580	-260	-258	2.93	3' UTR
Chr1	20413384	20414486	AT1G54680	-9.7	-8.85	5.21	3' UTR
Chr1	20416295	20417506	AT1G54700	-1.39	-0.889	2.35	3' UTR
Chr1	20428052	20430004	AT1G54730	-4.81	-4.1	9.38	3' UTR
Chr1	20431274	20431808	AT1G54740	-8.5	-7.68	5.05	3' UTR
Chr1	20434968	20436008	AT1G54770	-54.3	-52.9	3.08	3' UTR
Chr1	20439434	20439613	AT1G54780	-8.4	-7.57	2.28	5' UTR
Chr1	20439821	20441159	AT1G54780	-48.6	-47.1	4.84	3' UTR
Chr1	20447316	20448008	AT1G54820	-32.9	-31.6	7.93	5' UTR
Chr1	20450026	20450861	AT1G54820	-5.36	-4.64	2.59	3' UTR
Chr1	20451113	20451473	AT1G54830	-22.4	-21.3	5.29	5' UTR
Chr1	20451712	20451982	AT1G54830	-4.03	-3.36	1.71	Exon (AT1G54830.1/AT1G54830, exon 2 of 3)
Chr1	20454419	20456220	AT1G54850	-30	-28.8	10.7	5' UTR
Chr1	20473580	20473909	AT1G54920	-1.51	-0.993	1.59	Exon (AT1G54920.3/AT1G54920, exon 5 of 9)
Chr1	20474216	20475120	AT1G54920	-51.1	-49.6	8.07	3' UTR
Chr1	20502817	20503781	AT1G54960	-5.19	-4.47	19.5	3' UTR
Chr1	20511519	20511697	AT1G54990	-6.27	-5.51	2.18	5' UTR
Chr1	20512289	20512467	AT1G54990	-2.72	-2.12	1.53	Exon (AT1G54990.1/AT1G54990, exon 1 of 2)
Chr1	20512556	20513325	AT1G54990	-4.28	-3.6	1.71	Exon (AT1G54990.1/AT1G54990, exon 1 of 2)
Chr1	20513385	20513651	AT1G54990	-2.38	-1.8	3.91	3' UTR
Chr1	20515905	20516496	AT1G55000	-23.8	-22.7	9.38	3' UTR
Chr1	20529223	20530154	AT1G55020	-10.1	-9.2	3.29	3' UTR
Chr1	20537456	20537737	AT1G55040	-2.43	-1.85	10.2	Exon (AT1G55040.1/AT1G55040, exon 4 of 5)
Chr1	20538156	20538844	AT1G55040	-11.6	-10.7	4.6	Exon (AT1G55040.1/AT1G55040, exon 5 of 5)
Chr1	20538904	20539083	AT1G55040	-2.21	-1.64	9.38	3' UTR
Chr1	20557629	20558529	AT1G55090	-59.1	-57.6	5.22	3' UTR
Chr1	20567520	20567580	AT1G55120	-1.35	-0.57	6.26	Exon (AT1G55120.3/AT1G55120, exon 2 of 6)
Chr1	20568481	20569226	AT1G55120	-4.59	-3.9	7.56	3' UTR
Chr1	20571831	20572186	AT1G55130	-2.06	-1.5	1.93	Exon (AT1G55130.1/AT1G55130, exon 7 of 7)
Chr1	20576522	20577142	AT1G55150	-3.3	-2.66	1.53	3' UTR
Chr1	20578406	20578762	AT1G55160	-1.85	-1.31	2.2	5' UTR
Chr1	20578850	20580010	AT1G55160	-8.2	-7.38	3	3' UTR
Chr1	20580777	20581530	AT1G55170	-7.45	-6.65	3.4	Exon (AT1G55170.1/AT1G55170, exon 2 of 5)
Chr1	20594707	20595172	AT1G55205	-6.5	-5.73	2.81	3' UTR
Chr1	20595261	20595857	AT1G55205	-5.58	-4.84	3.71	3' UTR
Chr1	20608794	20610152	AT1G55250	-2.27	-1.69	3.44	5' UTR
Chr1	20611103	20612410	AT1G55250	-17.4	-16.3	7.69	3' UTR
Chr1	20614699	20614759	AT1G55260	-1.94	-1.39	1.75	Exon (AT1G55260.2/AT1G55260, exon 1 of 3)
Chr1	20617313	20617918	AT1G55265	-2.68	-2.08	2.87	5' UTR
Chr1	20631980	20632943	AT1G55310	-100	-98.3	3.19	3' UTR
Chr1	20636414	20636773	AT1G55320	-2.57	-1.98	2.29	3' UTR
Chr1	20646821	20647984	AT1G55325	-6.7	-5.93	21.1	3' UTR
Chr1	20651831	20651949	AT1G55340	-2.56	-1.97	8.6	5' UTR
Chr1	20652325	20653648	AT1G55340	-117	-115	3.92	5' UTR
Chr1	20675431	20675820	AT1G55370	-4.98	-4.27	1.56	Exon (AT1G55370.2/AT1G55370, exon 2 of 3)
Chr1	20676120	20676329	AT1G55370	-1.92	-1.37	2.07	3' UTR
Chr1	20707775	20708935	AT1G55460	-75.6	-74	8.9	3' UTR
Chr1	20713684	20714776	AT1G55480	-722	-Inf	3.53	5' UTR
Chr1	20715072	20715428	AT1G55480	-4.64	-3.94	1.21	3' UTR
Chr1	20715487	20715547	AT1G55480	-7	-6.22	2.15	3' UTR
Chr1	20720981	20722295	AT1G55500	-17.7	-16.6	2.35	Exon (AT1G55500.2/AT1G55500, exon 5 of 9)
Chr1	20724796	20725638	AT1G55510	-64.8	-63.2	5.43	3' UTR
Chr1	20752430	20752608	AT1G55550	-1.3	-0.812	3.91	Exon (AT1G55550.1/AT1G55550, exon 10 of 11)
Chr1	20863066	20864266	AT1G55810	-20.4	-19.4	5.86	3' UTR
Chr1	20866440	20867611	AT1G55820	-5.02	-4.31	7.56	3' UTR
Chr1	20877709	20878451	AT1G55850	-14	-13	3.51	Exon (AT1G55850.1/AT1G55850, exon 2 of 6)
Chr1	20879097	20879482	AT1G55850	-24.4	-23.2	4	3' UTR
Chr1	20897974	20898422	AT1G55870	-5.81	-5.07	3.91	3' UTR
Chr1	20901583	20901969	AT1G55890	-2.57	-1.97	1.94	Exon (AT1G55890.1/AT1G55890, exon 1 of 1)
Chr1	20902207	20902800	AT1G55890	-4.97	-4.26	1.85	3' UTR
Chr1	20904270	20905698	AT1G55900	-34.4	-33.1	4.38	3' UTR
Chr1	20912293	20912885	AT1G55920	-17.2	-16.2	7.82	5' UTR
Chr1	20920589	20920961	AT1G55930	-2.53	-1.93	2.78	Exon (AT1G55930.1/AT1G55930, exon 7 of 14)
Chr1	20921120	20922232	AT1G55930	-40.1	-38.8	12.1	3' UTR
Chr1	20945319	20946718	AT1G56000	-172	-170	20.5	3' UTR
Chr1	20952472	20952860	AT1G56020	-1.36	-0.861	2.5	Exon (AT1G56020.1/AT1G56020, exon 1 of 1)
Chr1	20965161	20966341	AT1G56050	-86.2	-84.5	3.62	3' UTR
Chr1	21024764	21025561	AT1G56170	-57	-55.5	6.7	5' UTR
Chr1	21029850	21030619	AT1G56190	-73.6	-72	1.75	3' UTR
Chr1	21031372	21032078	AT1G56200	-90.3	-88.6	3.09	3' UTR
Chr1	21035677	21036181	AT1G56210	-2.11	-1.55	2.35	5' UTR
Chr1	21075346	21078599	AT1G56290	-18	-17	8.43	5' UTR
Chr1	21084555	21085651	AT1G56310	-41.1	-39.8	10.5	3' UTR
Chr1	21097258	21097958	AT1G56350	-20.2	-19.2	16.6	3' UTR
Chr1	21128972	21130839	AT1G56423	-55.9	-54.5	18	5' UTR
Chr1	21143636	21144251	AT1G56450	-78.5	-76.9	2.44	3' UTR
Chr1	21147739	21149686	AT1G56460	-23.6	-22.5	12.5	3' UTR
Chr1	21161693	21163452	AT1G56500	-8.44	-7.62	1.57	Exon (AT1G56500.1/AT1G56500, exon 7 of 28)
Chr1	21166707	21167321	AT1G56500	-73.1	-71.5	14.3	3' UTR
Chr1	21167799	21169667	AT1G56510	-9.01	-8.17	2.2	Exon (AT1G56510.1/AT1G56510, exon 1 of 5)
Chr1	21171699	21173632	AT1G56510	-12.3	-11.4	5.47	3' UTR
Chr1	21192529	21193093	AT1G56560	-4.64	-3.94	3.25	5' UTR
Chr1	21193914	21195112	AT1G56560	-9.94	-9.08	5.86	3' UTR
Chr1	21196863	21197691	AT1G56570	-2.57	-1.98	8.6	Exon (AT1G56570.1/AT1G56570, exon 2 of 2)
Chr1	21213962	21214502	AT1G56610	-3.04	-2.42	4.95	3' UTR
Chr1	21237918	21240439	AT1G56660	-23.5	-22.4	21.6	5' UTR
Chr1	21243148	21243898	AT1G56670	-4.31	-3.63	3.81	Exon (AT1G56670.1/AT1G56670, exon 3 of 5)
Chr1	21254115	21254502	AT1G56690	-2.76	-2.15	5.21	Exon (AT1G56690.1/AT1G56690, exon 1 of 1)
Chr1	21255693	21255931	AT1G56690	-2.43	-1.85	10.2	Exon (AT1G56690.1/AT1G56690, exon 1 of 1)
Chr1	21257503	21257738	AT1G56700	-1.84	-1.3	1.65	3' UTR
Chr1	21342928	21344774	AT1G57620	-19.4	-18.3	2.74	3' UTR
Chr1	21373371	21373930	AT1G57700	-6.83	-6.06	4.43	3' UTR
Chr1	21379788	21380382	AT1G57720	-186	-183	6.41	3' UTR
Chr1	21394784	21394962	AT1G57765	-4.74	-4.04	3.08	3' UTR
Chr1	21397123	21397661	AT1G57770	-18	-16.9	1.94	Exon (AT1G57770.1/AT1G57770, exon 7 of 10)
Chr1	21553980	21554399	AT1G58210	-4.56	-3.87	2.85	Exon (AT1G58210.1/AT1G58210, exon 1 of 3)
Chr1	21574247	21574666	AT1G58230	-1.88	-1.33	7.82	Exon (AT1G58230.1/AT1G58230, exon 19 of 28)
Chr1	21575189	21575369	AT1G58230	-1.49	-0.979	4.69	Exon (AT1G58230.1/AT1G58230, exon 20 of 28)
Chr1	21578256	21579123	AT1G58230	-7.68	-6.88	5	3' UTR
Chr1	21687723	21687902	AT1G58370	-1.35	-0.57	6.26	Exon (AT1G58370.1/AT1G58370, exon 8 of 8)
Chr1	21721463	21721671	AT1G58460	-2.68	-2.08	6.65	Exon (AT1G58460.1/AT1G58460, exon 1 of 4)
Chr1	21737711	21738562	AT1G58520	-23.7	-22.6	3.67	3' UTR
Chr1	21746354	21761847	AT1G58561.1	-61.2	-59.7	11.3	5' UTR
Chr1	21764935	21765585	AT1G58602	-5.68	-4.95	2.49	3' UTR
Chr1	21748735	21753216	AT1G58561.1	-19.9	-18.9	25	Exon (AT1G58561.1/AT1G58561.1, exon 1 of 1)
Chr1	21783685	21784015	AT1G58807	-4.72	-4.02	18	3' UTR
Chr1	21796660	21797050	AT1G58848	-12.2	-11.3	11.3	3' UTR
Chr1	21817850	21818507	AT1G59124	-4.49	-3.8	17.2	Exon (AT1G59124.1/AT1G59124, exon 3 of 5)
Chr1	21820153	21820332	AT1G59124	-1.78	-1.24	7.82	3' UTR
Chr1	21865427	21866072	AT1G59520	-6.52	-5.75	3.25	3' UTR
Chr1	21874997	21875471	AT1G59540	-1.34	-0.839	2.35	Exon (AT1G59540.2/AT1G59540, exon 5 of 18)
Chr1	21878368	21879450	AT1G59540	-9.9	-9.04	4.64	3' UTR
Chr1	21882782	21883672	AT1G59560	-4.1	-3.43	2.74	3' UTR
Chr1	21885603	21885991	AT1G59580	-1.81	-1.27	5.47	3' UTR
Chr1	21887752	21887990	AT1G59590	-1.67	-1.15	3.52	5' UTR
Chr1	21897459	21899513	AT1G59610	-11.9	-11	3.41	Exon (AT1G59610.1/AT1G59610, exon 11 of 22)
Chr1	21900102	21900996	AT1G59610	-78.3	-76.7	7.05	3' UTR
Chr1	21902775	21903236	AT1G59620	-2	-1.44	4.3	Exon (AT1G59620.1/AT1G59620, exon 2 of 6)
Chr1	21903619	21904044	AT1G59620	-1.96	-1.4	3.52	Exon (AT1G59620.1/AT1G59620, exon 4 of 6)
Chr1	21905327	21905685	AT1G59620	-2.49	-1.9	7.04	3' UTR
Chr1	21921374	21922595	AT1G59650	-6.65	-5.88	5	Exon (AT1G59650.1/AT1G59650, exon 4 of 9)
Chr1	21926384	21927108	AT1G59660	-2.37	-1.79	4.69	Exon (AT1G59660.1/AT1G59660, exon 4 of 12)
Chr1	21928232	21929126	AT1G59660	-4.43	-3.74	3.71	Exon (AT1G59660.1/AT1G59660, exon 10 of 12)
Chr1	21936385	21936473	AT1G59700	-1.66	-1.13	1.98	5' UTR
Chr1	21937546	21937959	AT1G59700	-39.5	-38.2	3.81	3' UTR
Chr1	21939450	21939856	AT1G59710	-8.62	-7.79	3.62	3' UTR
Chr1	21969428	21971754	AT1G59740	-2.23	-1.66	2.9	Exon (AT1G59740.1/AT1G59740, exon 3 of 5)
Chr1	21981493	21981911	AT1G59750	-3.04	-2.42	1.89	Exon (AT1G59750.4/AT1G59750, exon 6 of 15)
Chr1	21982662	21982990	AT1G59750	-2.86	-2.25	1.83	Exon (AT1G59750.4/AT1G59750, exon 11 of 15)
Chr1	21983394	21984433	AT1G59750	-82.7	-81	7.38	3' UTR
Chr1	22017338	22018235	AT1G59820	-3.11	-2.48	12.5	Exon (AT1G59820.1/AT1G59820, exon 19 of 27)
Chr1	22019581	22020264	AT1G59820	-20.5	-19.5	7.35	3' UTR
Chr1	22027534	22029379	AT1G59840	-40.4	-39	19.5	3' UTR
Chr1	22031413	22031832	AT1G59860	-598	-Inf	4.77	5' UTR
Chr1	22038065	22039619	AT1G59870	-11.2	-10.3	3.04	Exon (AT1G59870.1/AT1G59870, exon 7 of 8)
Chr1	22046172	22046582	AT1G59890	-1.33	-0.83	1.95	Exon (AT1G59890.4/AT1G59890, exon 7 of 20)
Chr1	22048042	22049248	AT1G59890	-6.76	-5.99	4.43	Exon (AT1G59890.4/AT1G59890, exon 12 of 20)
Chr1	22050161	22051086	AT1G59890	-11.2	-10.3	4.74	3' UTR
Chr1	22051864	22053795	AT1G59900	-263	-260	4.77	3' UTR
Chr1	22082819	22083651	AT1G59980	-9	-8.16	3.48	3' UTR
Chr1	22194315	22195400	AT1G60170	-59.7	-58.1	6.17	3' UTR
Chr1	22199211	22199630	AT1G60190	-4.78	-4.07	2.03	Exon (AT1G60190.1/AT1G60190, exon 1 of 1)
Chr1	22211149	22212171	AT1G60220	-34.4	-33.1	4.97	3' UTR
Chr1	22295110	22295707	AT1G60505	-3.11	-2.48	12.5	Exon (AT1G60510.1/AT1G60510, exon 1 of 1)
Chr1	22303300	22303569	AT1G60540	-2.66	-2.06	10.9	Exon (AT1G60545.1/AT1G60545, exon 1 of 2)
Chr1	22304767	22305156	AT1G60540	-5.28	-4.56	11.3	Exon (AT1G60545.1/AT1G60545, exon 2 of 2)
Chr1	22332392	22333405	AT1G60620	-11.1	-10.3	3.17	3' UTR
Chr1	22339809	22342308	AT1G60650	-54.6	-53.1	6.36	5' UTR
Chr1	22346733	22347594	AT1G60670	-9.95	-9.09	3.71	3' UTR
Chr1	22409589	22410391	AT1G60870	-66.6	-65	2.1	5' UTR
Chr1	22423909	22425291	AT1G60900	-87.3	-85.6	9.2	5' UTR
Chr1	22427024	22427992	AT1G60900	-27.3	-26.2	3.04	3' UTR
Chr1	22444390	22444449	AT1G60950	-1.46	-0.955	3.39	5' UTR
Chr1	22462160	22462483	AT1G60989	-9.78	-8.92	2.5	5' UTR
Chr1	22462632	22462721	AT1G60989	-2.64	-2.04	1.58	3' UTR
Chr1	22481540	22482320	AT1G61030	-26.7	-25.5	12.5	3' UTR
Chr1	22484361	22485642	AT1G61040	-50.4	-48.9	7.79	Exon (AT1G61040.1/AT1G61040, exon 2 of 2)
Chr1	22527101	22527761	AT1G61120	-1.78	-1.24	7.82	Exon (AT1G61120.1/AT1G61120, exon 9 of 12)
Chr1	22543140	22544526	AT1G61150	-26.8	-25.6	2.55	5' UTR
Chr1	22550053	22550349	AT1G61170	-3.79	-3.13	2.2	Exon (AT1G61170.1/AT1G61170, exon 1 of 1)
Chr1	22553897	22554340	AT1G61180	-2.4	-1.81	2.41	3' UTR
Chr1	22557662	22559009	AT1G61190	-12.8	-11.8	2.71	Exon (AT1G61190.1/AT1G61190, exon 1 of 2)
Chr1	22559906	22560687	AT1G61190	-28	-26.8	3.43	Exon (AT1G61190.1/AT1G61190, exon 1 of 2)
Chr1	22567059	22570174	AT1G61210	-3.69	-3.03	5.86	Exon (AT1G61210.1/AT1G61210, exon 9 of 19)
Chr1	22571372	22571787	AT1G61210	-2.87	-2.25	2.3	3' UTR
Chr1	22572823	22573001	AT1G61215	-1.3	-0.812	3.91	5' UTR
Chr1	22574255	22574523	AT1G61215	-1.34	-0.839	2.35	Exon (AT1G61215.1/AT1G61215, exon 4 of 5)
Chr1	22575200	22575497	AT1G61215	-7.08	-6.3	25.8	3' UTR
Chr1	22584001	22585064	AT1G61240	-11.5	-10.6	3.03	3' UTR
Chr1	22587665	22588939	AT1G61250	-14.8	-13.8	3.91	3' UTR
Chr1	22633912	22634237	AT1G61350	-3	-2.38	3.52	5' UTR
Chr1	22635776	22635894	AT1G61350	-1.93	-1.38	2.97	3' UTR
Chr1	22678484	22678991	AT1G61470	-3.11	-2.48	12.5	Exon (AT1G61470.1/AT1G61470, exon 1 of 1)
Chr1	22730358	22731123	AT1G61600	-8.33	-7.51	3.96	Exon (AT1G61600.1/AT1G61600, exon 2 of 2)
Chr1	22737572	22739342	AT1G61620	-27.1	-26	3.13	5' UTR
Chr1	22771362	22772277	AT1G61670	-7.46	-6.67	1.99	3' UTR
Chr1	22810165	22810427	AT1G61770	-2.08	-1.52	1.69	5' UTR
Chr1	22811685	22812607	AT1G61770	-118	-116	5.33	3' UTR
Chr1	22819719	22819893	AT1G61795	-1.99	-1.44	8.6	5' UTR
Chr1	22824440	22824825	AT1G61800	-85.4	-83.7	3.24	5' UTR
Chr1	22837462	22838287	AT1G61820	-4.96	-4.25	18.8	Exon (AT1G61820.1/AT1G61820, exon 9 of 12)
Chr1	22860574	22860784	AT1G61850	-1.57	-1.05	2.25	Exon (AT1G61850.1/AT1G61850, exon 15 of 18)
Chr1	22861149	22862359	AT1G61850	-17.6	-16.5	8.01	3' UTR
Chr1	22906881	22907390	AT1G61970	-2.88	-2.27	11.7	3' UTR
Chr1	22907570	22907630	AT1G61970	-1.3	-0.812	3.91	3' UTR
Chr1	22912368	22912488	AT1G61990	-2.53	-1.94	1.7	Exon (AT1G61990.1/AT1G61990, exon 1 of 1)
Chr1	22916283	22916672	AT1G62010	-2.68	-2.08	10.2	Exon (AT1G62010.1/AT1G62010, exon 1 of 1)
Chr1	22923246	22923964	AT1G62020	-17.9	-16.9	4.23	3' UTR
Chr1	22933488	22934287	AT1G62040	-44.8	-43.5	2.8	3' UTR
Chr1	22994642	22994909	AT1G62240	-3.33	-2.7	13.3	Exon (AT1G62240.1/AT1G62240, exon 1 of 1)
Chr1	22994968	22995471	AT1G62240	-2.21	-1.64	9.38	3' UTR
Chr1	23049282	23050193	AT1G62330	-131	-129	23.3	3' UTR
Chr1	23057670	23058114	AT1G62355	-8.27	-7.45	4.17	3' UTR
Chr1	23082230	23082716	AT1G62380	-54	-52.5	2.45	5' UTR
Chr1	23083804	23084223	AT1G62380	-40.4	-39	1.65	3' UTR
Chr1	23128705	23129524	AT1G62480	-132	-130	3.08	5' UTR
Chr1	23132372	23132521	AT1G62500	-1.79	-1.25	3.32	Exon (AT1G62500.1/AT1G62500, exon 1 of 1)
Chr1	23144412	23145153	AT1G62520	-11.9	-11	3.57	5' UTR
Chr1	23160209	23161549	AT1G62560	-34.1	-32.9	2.32	Exon (AT1G62560.1/AT1G62560, exon 1 of 7)
Chr1	23175752	23176247	AT1G62580	-1.79	-1.25	2.97	Exon (AT1G62580.1/AT1G62580, exon 2 of 7)
Chr1	23180751	23181519	AT1G62600	-23.2	-22.1	5.21	3' UTR
Chr1	23184323	23184991	AT1G62620	-2.66	-2.06	10.9	3' UTR
Chr1	23186538	23187342	AT1G62630	-4.11	-3.43	2.71	Exon (AT1G62630.1/AT1G62630, exon 1 of 1)
Chr1	23194097	23194535	AT1G62640	-5.02	-4.3	1.87	Exon (AT1G62640.1/AT1G62640, exon 7 of 8)
Chr1	23194774	23194983	AT1G62640	-2.01	-1.45	1.69	3' UTR
Chr1	23228521	23228910	AT1G62720	-2.68	-2.08	9.38	Exon (AT1G62720.1/AT1G62720, exon 1 of 1)
Chr1	23231436	23233543	AT1G62740	-293	-290	6.6	3' UTR
Chr1	23253417	23253536	AT1G62790	-2.97	-2.35	1.42	3' UTR
Chr1	23272020	23272343	AT1G62840	-1.78	-1.24	2.57	3' UTR
Chr1	23272402	23272578	AT1G62840	-6.46	-5.7	4.3	3' UTR
Chr1	23292168	23294548	AT1G62886	-46.5	-45.1	17.2	3' UTR
Chr1	23294698	23294907	AT1G62880	-1.49	-0.979	4.3	3' UTR
Chr1	23300542	23300899	AT1G62910	-1.35	-0.653	6.26	Exon (AT1G62910.1/AT1G62910, exon 1 of 1)
Chr1	23307340	23308205	AT1G62930	-1.5	-0.984	5.47	Exon (AT1G62930.1/AT1G62930, exon 1 of 1)
Chr1	23317306	23318234	AT1G62950	-1.98	-1.43	3.91	3' UTR
Chr1	23324209	23325637	AT1G62970	-4.8	-4.1	11.7	Exon (AT1G62970.1/AT1G62970, exon 1 of 1)
Chr1	23328850	23329939	AT1G62975	-17.3	-16.3	7.82	5' UTR
Chr1	23334610	23334966	AT1G62981	-2.79	-2.18	8.6	3' UTR
Chr1	23339476	23340598	AT1G62990	-10.2	-9.32	6.43	3' UTR
Chr1	23407666	23408052	AT1G63110	-28.1	-26.9	8.39	3' UTR
Chr1	23414791	23415149	AT1G63130	-1.96	-1.4	3.52	3' UTR
Chr1	23420821	23421520	AT1G63150	-2.21	-1.64	9.38	3' UTR
Chr1	23425352	23425709	AT1G63170	-3.6	-2.95	2.48	5' UTR
Chr1	23426685	23427162	AT1G63170	-7.22	-6.43	1.73	3' UTR
Chr1	23449623	23450452	AT1G63220	-4.53	-3.83	1.9	3' UTR
Chr1	23483765	23484062	AT1G63300	-1.3	-0.808	2.74	Exon (AT1G63300.1/AT1G63300, exon 6 of 8)
Chr1	23484300	23486101	AT1G63300	-13.1	-12.2	24.2	3' UTR
Chr1	23508665	23508874	AT1G63400	-1.3	-0.812	3.91	Exon (AT1G63400.1/AT1G63400, exon 1 of 1)
Chr1	23515874	23516468	AT1G63420	-16.3	-15.3	3.78	Exon (AT1G63420.1/AT1G63420, exon 1 of 7)
Chr1	23516587	23517608	AT1G63420	-3.63	-2.98	1.92	Exon (AT1G63420.1/AT1G63420, exon 3 of 7)
Chr1	23517830	23518821	AT1G63420	-21.7	-20.7	2.61	3' UTR
Chr1	23525094	23526712	AT1G63430	-19.8	-18.8	6.26	3' UTR
Chr1	23535546	23536467	AT1G63460	-46.2	-44.8	3.42	3' UTR
Chr1	23558003	23558869	AT1G63500	-23.8	-22.7	6.06	3' UTR
Chr1	23564874	23565081	AT1G63530	-1.3	-0.812	3.91	Exon (AT1G63530.1/AT1G63530, exon 3 of 3)
Chr1	23601708	23602902	AT1G63650	-7.93	-7.13	4.83	3' UTR
Chr1	23614706	23614945	AT1G63680	-5.25	-4.53	2.37	Exon (AT1G63680.1/AT1G63680, exon 1 of 6)
Chr1	23616081	23617767	AT1G63680	-53.9	-52.5	5.02	3' UTR
Chr1	23621468	23622366	AT1G63690	-18.9	-17.8	5.32	3' UTR
Chr1	23641860	23642069	AT1G63730	-1.99	-1.44	8.6	Exon (AT1G63730.1/AT1G63730, exon 1 of 4)
Chr1	23643429	23643579	AT1G63730	-1.35	-0.57	6.26	Exon (AT1G63730.1/AT1G63730, exon 2 of 4)
Chr1	23644205	23644385	AT1G63730	-1.99	-1.44	8.6	Exon (AT1G63730.1/AT1G63730, exon 4 of 4)
Chr1	23655243	23655363	AT1G63750	-1.35	-0.57	6.26	3' UTR
Chr1	23686399	23687093	AT1G63830	-43.3	-41.9	3.14	Exon (AT1G63830.3/AT1G63830, exon 6 of 9)
Chr1	23687243	23687333	AT1G63830	-1.63	-1.1	2.74	3' UTR
Chr1	23718455	23719217	AT1G63900	-12.5	-11.6	3.95	3' UTR
Chr1	23731899	23732921	AT1G63940	-5.16	-4.44	1.62	3' UTR
Chr1	23732980	23733892	AT1G63940	-13.7	-12.8	7.43	3' UTR
Chr1	23741230	23743302	AT1G63980	-100	-98.4	7.27	3' UTR
Chr1	23764536	23765959	AT1G64050	-15.3	-14.3	9.29	3' UTR
Chr1	23770819	23772790	AT1G64060	-3.98	-3.31	2.85	Exon (AT1G64060.1/AT1G64060, exon 1 of 14)
Chr1	23774802	23776782	AT1G64060	-9.66	-8.81	6.35	3' UTR
Chr1	23790345	23790976	AT1G64090	-4.78	-4.08	3.91	3' UTR
Chr1	23793613	23795234	AT1G64105	-3.2	-2.57	2.45	5' UTR
Chr1	23795050	23795287	AT1G64105	-4.26	-3.58	1.79	5' UTR
Chr1	23822850	23823116	AT1G64180	-1.64	-1.11	3.65	Exon (AT1G64180.1/AT1G64180, exon 2 of 2)
Chr1	23825097	23825383	AT1G64185	-8.76	-7.93	25.8	3' UTR
Chr1	23834594	23835536	AT1G64230	-145	-143	7.43	3' UTR
Chr1	23851260	23851948	AT1G64270.1	-3.74	-3.08	8.6	Exon (AT1G64270.1/AT1G64270.1, exon 1 of 1)
Chr1	23852606	23852785	AT1G64270.1	-1.3	-0.808	2.74	3' UTR
Chr1	23865187	23865985	AT1G64300	-2.43	-1.85	10.2	3' UTR
Chr1	23869215	23869632	AT1G64320	-1.99	-1.44	8.6	Exon (AT1G64320.1/AT1G64320, exon 1 of 2)
Chr1	23872110	23874168	AT1G64330	-80.7	-79	13.9	5' UTR
Chr1	23882540	23883297	AT1G64350	-45	-43.6	4.98	3' UTR
Chr1	23886410	23887094	AT1G64355	-35.4	-34.1	3.31	3' UTR
Chr1	23887870	23888136	AT1G64360	-16.8	-15.8	3.76	5' UTR
Chr1	23888920	23889454	AT1G64370	-319	-317	2	5' UTR
Chr1	23901020	23902222	AT1G64385	-26	-24.8	7.04	3' UTR
Chr1	23914751	23914900	AT1G64390	-2.69	-2.08	1.33	3' UTR
Chr1	23923962	23924106	AT1G64405	-1.35	-0.57	6.26	Exon (AT1G64405.1/AT1G64405, exon 1 of 1)
Chr1	23935481	23936571	AT1G64430	-73.3	-71.6	5.65	3' UTR
Chr1	23936660	23936837	AT1G64430	-1.64	-1.11	1.86	3' UTR
Chr1	23938385	23939840	AT1G64440	-19.3	-18.3	4.63	3' UTR
Chr1	23952133	23952510	AT1G64490	-5.9	-5.16	2.15	5' UTR
Chr1	23953233	23954312	AT1G64500	-39.3	-37.9	8.6	5' UTR
Chr1	23957309	23958232	AT1G64520	-61.2	-59.7	2.46	3' UTR
Chr1	23961776	23962603	AT1G64530	-3.17	-2.54	3.32	Exon (AT1G64530.1/AT1G64530, exon 4 of 6)
Chr1	23962812	23963021	AT1G64530	-1.77	-1.24	2.97	3' UTR
Chr1	23970325	23971225	AT1G64550	-7.75	-6.95	2.13	Exon (AT1G64550.1/AT1G64550, exon 5 of 18)
Chr1	23972434	23973614	AT1G64550	-144	-142	5.64	3' UTR
Chr1	23973998	23974147	AT1G64560	-1.99	-1.44	8.6	3' UTR
Chr1	23979288	23979798	AT1G64570	-2.68	-2.08	6.65	Exon (AT1G64570.1/AT1G64570, exon 1 of 8)
Chr1	23983171	23983925	AT1G64570	-3.54	-2.89	2.93	Exon (AT1G64570.1/AT1G64570, exon 7 of 8)
Chr1	23984011	23984795	AT1G64572	-8.63	-7.81	5.4	3' UTR
Chr1	23997446	23998720	AT1G64600	-62.2	-60.6	7.86	3' UTR
Chr1	24018300	24019182	AT1G64625	-3.99	-3.31	5.08	3' UTR
Chr1	24019966	24020407	AT1G64628	-1.57	-1.05	2.11	3' UTR
Chr1	24019966	24020407	AT1G64628	-1.57	-1.05	2.11	3' UTR
Chr1	24029036	24029303	AT1G64660	-2.21	-1.64	1.8	Exon (AT1G64660.1/AT1G64660, exon 1 of 3)
Chr1	24036343	24037401	AT1G64680	-484	-Inf	3.82	3' UTR
Chr1	24038063	24038884	AT1G64690	-6.91	-6.13	8.41	5' UTR
Chr1	24044664	24045167	AT1G64710	-1.31	-0.815	1.32	5' UTR
Chr1	24045782	24046552	AT1G64710	-25.1	-24	2.68	3' UTR
Chr1	24050006	24050431	AT1G64740	-2.39	-1.81	3.02	5' UTR
Chr1	24051428	24051575	AT1G64740	-1.31	-0.814	1.56	Exon (AT1G64740.1/AT1G64740, exon 4 of 5)
Chr1	24051811	24052340	AT1G64740	-15.7	-14.7	3.66	3' UTR
Chr1	24057569	24058091	AT1G64770	-30.4	-29.2	1.64	Exon (AT1G64770.3/AT1G64770, exon 1 of 4)
Chr1	24058300	24058568	AT1G64770	-4.48	-3.79	1.21	3' UTR
Chr1	24058642	24059561	AT1G64770	-9.81	-8.95	7.3	3' UTR
Chr1	24087444	24088538	AT1G64810	-10.7	-9.78	3.73	3' UTR
Chr1	24093617	24094269	AT1G64840	-2.53	-1.94	2.56	5' UTR
Chr1	24098536	24098805	AT1G64860	-7.18	-6.4	1.72	Exon (AT1G64860.2/AT1G64860, exon 2 of 10)
Chr1	24099749	24100952	AT1G64860	-356	-Inf	6.78	3' UTR
Chr1	24105642	24108968	AT1G64880	-156	-154	5.26	5' UTR
Chr1	24113215	24113275	AT1G64900	-1.84	-1.3	1.5	5' UTR
Chr1	24113905	24114624	AT1G64900	-107	-105	3.24	Exon (AT1G64900.1/AT1G64900, exon 1 of 1)
Chr1	24127561	24127709	AT1G64950	-2.22	-1.64	2.1	5' UTR
Chr1	24128154	24128895	AT1G64950	-114	-112	5.22	Exon (AT1G64950.1/AT1G64950, exon 1 of 1)
Chr1	24129918	24130187	AT1G64960	-2.89	-2.28	7.04	Exon (AT1G64960.1/AT1G64960, exon 1 of 5)
Chr1	24133158	24133337	AT1G64960	-1.56	-0.758	7.04	Exon (AT1G64960.1/AT1G64960, exon 5 of 5)
Chr1	24133517	24133935	AT1G64960	-4.2	-3.52	3.91	Exon (AT1G64960.1/AT1G64960, exon 5 of 5)
Chr1	24147074	24148689	AT1G65000	-1.67	-1.14	3.91	5' UTR
Chr1	24150257	24150617	AT1G65010	-3.42	-2.78	2.11	Exon (AT1G65010.1/AT1G65010, exon 3 of 3)
Chr1	24150826	24154064	AT1G65010	-94.5	-92.7	8.31	3' UTR
Chr1	24156770	24157130	AT1G65030	-9.1	-8.26	3.28	5' UTR
Chr1	24157310	24158495	AT1G65030	-17.3	-16.2	2.89	Exon (AT1G65030.1/AT1G65030, exon 1 of 3)
Chr1	24180095	24180871	AT1G65080	-4.35	-3.66	3.69	3' UTR
Chr1	24227503	24228970	AT1G65220	-15.5	-14.5	3.13	3' UTR
Chr1	24229689	24230812	AT1G65230	-31.1	-29.9	2.96	3' UTR
Chr1	24237113	24240675	AT1G65260	-98	-96.2	1.99	3' UTR
Chr1	24241723	24242564	AT1G65270	-21.3	-20.2	10.2	5' UTR
Chr1	24243023	24244991	AT1G65270	-48.5	-47	5.86	3' UTR
Chr1	24245296	24248496	AT1G65280	-88	-86.2	13.5	5' UTR
Chr1	24251994	24252303	AT1G65295	-14.7	-13.7	1.78	3' UTR
Chr1	24257659	24258233	AT1G65310	-9.4	-8.55	3.76	Exon (AT1G65310.1/AT1G65310, exon 2 of 3)
Chr1	24288561	24289010	AT1G65380	-2.27	-1.7	5.86	Exon (AT1G65380.1/AT1G65380, exon 1 of 1)
Chr1	24296649	24297595	AT1G65410	-39.6	-38.3	5.08	3' UTR
Chr1	24316290	24316555	AT1G65450	-1.3	-0.808	3.13	3' UTR
Chr1	24390220	24391177	AT1G65590	-6.2	-5.44	4.22	3' UTR
Chr1	24471854	24472329	AT1G65790	-2.21	-1.64	9.38	Exon (AT1G65790.1/AT1G65790, exon 6 of 7)
Chr1	24473599	24474347	AT1G65800	-8.44	-7.62	2.81	Exon (AT1G65800.1/AT1G65800, exon 1 of 7)
Chr1	24474406	24475999	AT1G65800	-9.3	-8.45	3.58	Exon (AT1G65800.1/AT1G65800, exon 1 of 7)
Chr1	24476237	24476595	AT1G65800	-8.25	-7.43	2.76	3' UTR
Chr1	24485731	24486892	AT1G65820	-73.6	-71.9	3.35	3' UTR
Chr1	24489780	24490019	AT1G65840	-5.6	-4.87	3.21	5' UTR
Chr1	24541381	24542129	AT1G65930	-60.6	-59.1	4.11	3' UTR
Chr1	24552329	24556274	AT1G65960	-60.2	-58.7	2.17	5' UTR
Chr1	24556870	24557463	AT1G65960	-132	-130	2.08	3' UTR
Chr1	24591832	24592177	AT1G66050	-1.56	-0.812	7.04	Exon (AT1G66050.1/AT1G66050, exon 6 of 9)
Chr1	24592480	24592747	AT1G66050	-1.34	-0.839	2.35	3' UTR
Chr1	24614962	24615376	AT1G66130	-8.42	-7.6	2.57	5' UTR
Chr1	24616457	24616693	AT1G66130	-4.8	-4.09	1.53	Exon (AT1G66130.1/AT1G66130, exon 3 of 3)
Chr1	24633769	24634391	AT1G66150	-6.33	-5.57	2.54	Exon (AT1G66150.1/AT1G66150, exon 1 of 2)
Chr1	24637990	24638284	AT1G66160	-2.65	-2.05	2.14	Exon (AT1G66160.1/AT1G66160, exon 1 of 1)
Chr1	24647188	24647779	AT1G66180	-82.7	-81	5.7	5' UTR
Chr1	24648133	24648370	AT1G66180	-3.22	-2.58	1.43	Exon (AT1G66180.1/AT1G66180, exon 1 of 1)
[truncated: 17,609 more rows]

## Sheet: Col-0-4h_2_peak (rep.2)
Supplementary Data 2. m6A peaks in Col-0 seedlings after 4h high light treatment (rep. 2)
Chromosome	Start	End	Gene ID	lg.p	lg.fdr	Fold_enrichment	Peak position
Chr1	4821	4969	AT1G01010	-1.34	-0.538	6.19	Exon (AT1G01010.1/AT1G01010, exon 4 of 6)
Chr1	23714	24283	AT1G01040	-7.9	-7.09	5.42	Exon (AT1G01040.1/AT1G01040, exon 1 of 20)
Chr1	30206	31018	AT1G01040	-35.4	-34.2	6.67	Exon (AT1G01040.1/AT1G01040, exon 18 of 20)
Chr1	72339	74096	AT1G01160	-81.9	-80.3	3.28	5' UTR
Chr1	89452	89745	AT1G01210	-16.5	-15.5	2.07	3' UTR
Chr1	95262	95621	AT1G01220	-1.99	-1.42	1.84	3' UTR
Chr1	97545	98582	AT1G01230	-4.32	-3.63	1.67	5' UTR
Chr1	99181	99240	AT1G01230	-3.26	-2.61	3.18	3' UTR
Chr1	101207	101565	AT1G01240	-2.35	-1.76	2.98	Exon (AT1G01240.3/AT1G01240, exon 1 of 1)
Chr1	110309	110788	AT1G01260	-2.35	-1.75	1.92	Exon (AT1G01260.3/AT1G01260, exon 2 of 2)
Chr1	114650	115518	AT1G01290	-10.6	-9.74	3.05	3' UTR
Chr1	116973	117630	AT1G01300	-40.2	-38.9	18.6	5' UTR
Chr1	120953	121130	AT1G01310	-1.55	-0.727	6.96	3' UTR
Chr1	136735	138162	AT1G01350	-51.7	-50.3	5.8	3' UTR
Chr1	143593	145626	AT1G01370	-15.1	-14.1	4.19	5' UTR
Chr1	165334	166239	AT1G01450	-3.47	-2.82	5.03	Exon (AT1G01448.1/AT1G01448, exon 4 of 5)
Chr1	185937	186804	AT1G01500	-4.21	-3.52	2.27	3' UTR
Chr1	188284	188936	AT1G01510	-13.3	-12.4	5.8	Exon (AT1G01510.1/AT1G01510, exon 3 of 7)
Chr1	189608	190056	AT1G01510	-7.49	-6.69	3.4	3' UTR
Chr1	190656	191174	AT1G01520	-1.9	-1.34	2.52	Exon (AT1G01520.1/AT1G01520, exon 1 of 8)
Chr1	196106	197123	AT1G01540	-3.43	-2.77	1.36	Exon (AT1G01540.2/AT1G01540, exon 1 of 7)
Chr1	197667	198684	AT1G01540	-128	-126	5.39	3' UTR
Chr1	212714	212803	AT1G01580	-1.6	-1.06	3.1	Exon (AT1G01580.1/AT1G01580, exon 8 of 8)
Chr1	220812	220990	AT1G01600	-1.74	-1.19	2.02	Exon (AT1G01600.1/AT1G01600, exon 2 of 2)
Chr1	229508	230917	AT1G01630	-357	-Inf	4.84	3' UTR
Chr1	250689	252225	AT1G01690	-3.65	-2.99	2.97	3' UTR
Chr1	264686	266403	AT1G01710	-128	-126	15.5	3' UTR
Chr1	266670	267771	AT1G01710	-7.49	-6.69	3.13	3' UTR
Chr1	275484	275985	AT1G01750	-1.93	-1.36	3.87	5' UTR
Chr1	281486	281917	AT1G01770	-1.45	-0.918	1.97	Exon (AT1G01770.1/AT1G01770, exon 13 of 16)
Chr1	282849	284245	AT1G01770	-16.4	-15.4	6.58	5' UTR
Chr1	290581	291094	AT1G01790	-97	-95.2	13.4	3' UTR
Chr1	294921	295040	AT1G01800	-5.43	-4.7	2.58	3' UTR
Chr1	295221	295482	AT1G01810	-1.88	-1.32	2.58	5' UTR
Chr1	304153	304358	AT1G01840	-1.84	-1.28	1.9	3' UTR
Chr1	318332	319650	AT1G01920	-50.5	-49.1	8.28	3' UTR
Chr1	323722	324917	AT1G01940	-263	-261	4.12	3' UTR
Chr1	327664	329313	AT1G01950	-10.2	-9.33	3.83	Exon (AT1G01950.1/AT1G01950, exon 9 of 19)
Chr1	329920	330499	AT1G01950	-23.8	-22.7	5.24	3' UTR
Chr1	339448	340077	AT1G01970	-34.5	-33.2	3.51	3' UTR
Chr1	349626	350485	AT1G02010	-3.39	-2.73	8.51	Exon (AT1G02010.1/AT1G02010, exon 9 of 21)
Chr1	351478	352480	AT1G02010	-15.6	-14.6	10.4	3' UTR
Chr1	365837	366047	AT1G02065	-1.47	-0.942	4.26	Exon (AT1G02065.1/AT1G02065, exon 1 of 3)
Chr1	385946	386817	AT1G02080	-8.23	-7.41	5.42	3' UTR
Chr1	391081	392816	AT1G02100	-66.9	-65.3	7.45	3' UTR
Chr1	393039	393602	AT1G02110	-7.28	-6.49	3.28	Exon (AT1G02110.1/AT1G02110, exon 1 of 4)
Chr1	394757	395528	AT1G02110	-16.9	-15.9	6.58	3' UTR
Chr1	397958	399897	AT1G02120	-87.5	-85.8	5.54	3' UTR
Chr1	407380	408619	AT1G02145	-33.4	-32.2	5.36	3' UTR
Chr1	409567	409716	AT1G02150	-2.61	-2	1.31	Exon (AT1G02150.1/AT1G02150, exon 2 of 2)
Chr1	410074	410551	AT1G02150	-65.9	-64.4	2.97	3' UTR
Chr1	410748	410808	AT1G02160	-1.36	-0.837	1.58	5' UTR
Chr1	410867	411597	AT1G02160	-13.5	-12.6	1.98	3' UTR
Chr1	411779	412254	AT1G02170	-4.2	-3.51	2.4	5' UTR
Chr1	412962	413554	AT1G02170	-3.93	-3.25	2.76	3' UTR
Chr1	419332	420698	AT1G02205	-19.9	-18.9	5.08	5' UTR
Chr1	421593	422289	AT1G02205	-12.2	-11.3	2	3' UTR
Chr1	454443	454704	AT1G02300	-2.06	-1.48	1.63	Exon (AT1G02300.1/AT1G02300, exon 6 of 10)
Chr1	457306	457895	AT1G02305	-6.6	-5.83	1.52	Exon (AT1G02305.1/AT1G02305, exon 8 of 11)
Chr1	457985	458164	AT1G02305	-1.55	-0.727	6.96	3' UTR
Chr1	475826	476451	AT1G02370	-5.51	-4.77	3.05	3' UTR
Chr1	477893	478971	AT1G02380	-11.6	-10.7	15.7	3' UTR
Chr1	492106	492926	AT1G02410	-69.9	-68.3	7.25	3' UTR
Chr1	519995	520437	AT1G02500	-45.2	-43.8	2.9	3' UTR
Chr1	538717	540079	AT1G02560	-91.6	-89.9	3.03	3' UTR
Chr1	579502	580299	AT1G02670	-3.53	-2.87	13.9	Exon (AT1G02670.1/AT1G02670, exon 12 of 16)
Chr1	580742	582281	AT1G02680	-171	-169	12.5	5' UTR
Chr1	586772	587219	AT1G02690	-1.96	-1.39	1.93	3' UTR
Chr1	591915	592477	AT1G02720	-4.6	-3.9	2.71	5' UTR
Chr1	593068	594177	AT1G02720	-16.4	-15.4	9.77	3' UTR
Chr1	603851	604086	AT1G02750	-2.74	-2.12	1.46	Exon (AT1G02750.1/AT1G02750, exon 4 of 4)
Chr1	626770	626914	AT1G02840	-1.67	-1.12	1.42	5' UTR
Chr1	627972	629048	AT1G02840	-21.7	-20.6	1.62	3' UTR
Chr1	629107	629819	AT1G02840	-16.2	-15.2	2.13	3' UTR
Chr1	702574	703834	AT1G03030	-20.3	-19.3	10.6	3' UTR
Chr1	731234	731528	AT1G03070	-2.51	-1.9	1.84	3' UTR
Chr1	742911	744184	AT1G03090	-11.9	-11	9.03	3' UTR
Chr1	751580	751963	AT1G03110	-4.95	-4.23	3.61	3' UTR
Chr1	752386	753140	AT1G03120	-1.97	-1.4	8.51	Exon (AT1G03120.1/AT1G03120, exon 1 of 2)
Chr1	756414	758612	AT1G03150	-72	-70.4	4.11	5' UTR
Chr1	762042	762576	AT1G03160	-3.06	-2.42	1.79	Exon (AT1G03160.1/AT1G03160, exon 2 of 11)
Chr1	764910	765092	AT1G03160	-1.72	-1.17	1.49	3' UTR
Chr1	765771	766158	AT1G03160	-15.8	-14.9	3.37	3' UTR
Chr1	774507	775224	AT1G03180	-4.08	-3.39	3.61	3' UTR
Chr1	775884	776004	AT1G03190	-1.55	-0.727	6.96	Exon (AT1G03190.1/AT1G03190, exon 2 of 13)
Chr1	779049	780032	AT1G03190	-6.64	-5.87	8.13	3' UTR
Chr1	790091	790415	AT1G03230	-1.76	-1.21	6.96	5' UTR
Chr1	801427	802406	AT1G03270	-5.29	-4.56	3.33	Exon (AT1G03270.1/AT1G03270, exon 9 of 13)
Chr1	804274	804764	AT1G03280	-1.68	-1.14	1.43	Exon (AT1G03280.1/AT1G03280, exon 4 of 11)
Chr1	804961	807036	AT1G03280	-87.5	-85.8	10.1	3' UTR
Chr1	809065	810868	AT1G03290	-4.86	-4.14	2.58	3' UTR
Chr1	816272	816749	AT1G03310	-21.7	-20.6	2.77	3' UTR
Chr1	828562	830353	AT1G03365	-41.6	-40.3	9.29	3' UTR
Chr1	833864	835002	AT1G03370	-14.3	-13.3	7.27	3' UTR
Chr1	839214	840791	AT1G03380	-7.42	-6.63	6.71	3' UTR
Chr1	846694	846903	AT1G03410	-2.64	-2.03	2.26	5' UTR
Chr1	847142	847440	AT1G03410	-5.04	-4.32	2.11	5' UTR
Chr1	848653	849500	AT1G03430	-38.6	-37.3	4.39	3' UTR
Chr1	852991	853407	AT1G03440	-8.91	-8.07	5.49	Exon (AT1G03440.1/AT1G03440, exon 1 of 1)
Chr1	873273	873896	AT1G03495	-52.1	-50.7	4.52	5' UTR
Chr1	874430	874757	AT1G03495	-7.2	-6.42	1.92	Exon (AT1G03495.1/AT1G03495, exon 1 of 1)
Chr1	884652	884921	AT1G03540	-3.08	-2.44	12.4	Exon (AT1G03540.1/AT1G03540, exon 1 of 1)
Chr1	886060	886388	AT1G03545	-1.97	-1.4	8.51	Exon (AT1G03545.1/AT1G03545, exon 1 of 3)
Chr1	919763	920507	AT1G03687	-117	-115	13.9	3' UTR
Chr1	935469	936983	AT1G03740	-13.3	-12.4	5.8	3' UTR
Chr1	940775	941162	AT1G03750	-2.87	-2.25	3.61	3' UTR
Chr1	944809	944957	AT1G03770	-1.49	-0.958	2.22	Exon (AT1G03770.2/AT1G03770, exon 1 of 10)
Chr1	945785	946365	AT1G03770	-2.35	-1.76	3.68	Exon (AT1G03770.2/AT1G03770, exon 4 of 10)
Chr1	946809	947424	AT1G03770	-2.05	-1.47	2.49	Exon (AT1G03770.2/AT1G03770, exon 7 of 10)
Chr1	992523	993118	AT1G03900	-117	-115	3.87	3' UTR
Chr1	995346	995784	AT1G03905	-7.62	-6.82	3.97	3' UTR
Chr1	996561	1000437	AT1G03910	-114	-112	8.44	3' UTR
Chr1	1001590	1002175	AT1G03920	-1.55	-0.727	6.96	Exon (AT1G03920.1/AT1G03920, exon 1 of 12)
Chr1	1007367	1008340	AT1G03930	-118	-116	11	3' UTR
Chr1	1013805	1014044	AT1G03960	-1.97	-1.4	8.51	5' UTR
Chr1	1014164	1014403	AT1G03960	-1.6	-1.06	2.58	5' UTR
Chr1	1017335	1017929	AT1G03960	-20.6	-19.6	5.71	3' UTR
Chr1	1018365	1019247	AT1G03970	-32.8	-31.5	4.87	3' UTR
Chr1	1039603	1040105	AT1G04020	-6.26	-5.5	3.65	3' UTR
Chr1	1041126	1041870	AT1G04030	-3.22	-2.57	3.87	Exon (AT1G04030.1/AT1G04030, exon 3 of 5)
Chr1	1041930	1042253	AT1G04030	-1.78	-1.22	2.32	Exon (AT1G04030.1/AT1G04030, exon 3 of 5)
Chr1	1055582	1056827	AT1G04080	-30.1	-28.9	5.07	3' UTR
Chr1	1074304	1075568	AT1G04130	-33.6	-32.3	7.66	3' UTR
Chr1	1091699	1092000	AT1G04160	-1.34	-0.538	6.19	Exon (AT1G04160.1/AT1G04160, exon 20 of 38)
Chr1	1092060	1093141	AT1G04160	-4.7	-3.99	4.16	Exon (AT1G04160.1/AT1G04160, exon 21 of 38)
Chr1	1095549	1096146	AT1G04160	-8.6	-7.77	6.32	Exon (AT1G04160.1/AT1G04160, exon 35 of 38)
Chr1	1099450	1099898	AT1G04170	-35.2	-34	3.53	3' UTR
Chr1	1112747	1113928	AT1G04200	-17.9	-16.9	4.35	3' UTR
Chr1	1119290	1119739	AT1G04210	-71.2	-69.6	16.7	3' UTR
Chr1	1126631	1127899	AT1G04230	-3.33	-2.68	2.58	3' UTR
Chr1	1138408	1138584	AT1G04250	-2.51	-1.9	1.78	3' UTR
Chr1	1147810	1148013	AT1G04290	-8.63	-7.8	1.67	Exon (AT1G04295.1/AT1G04295, exon 1 of 2)
Chr1	1166415	1166768	AT1G04350	-27.1	-26	3.82	3' UTR
Chr1	1191984	1192222	AT1G04420	-2.22	-1.63	1.15	Exon (AT1G04420.1/AT1G04420, exon 2 of 8)
Chr1	1193043	1193884	AT1G04420	-438	-Inf	4.69	3' UTR
Chr1	1195462	1196889	AT1G04425	-3.06	-2.42	2.56	Exon (AT1G04425.1/AT1G04425, exon 2 of 3)
Chr1	1200832	1201497	AT1G04430	-52.9	-51.5	4.64	3' UTR
Chr1	1204238	1205803	AT1G04440	-39.6	-38.3	5.89	3' UTR
Chr1	1217349	1217467	AT1G04480	-4.14	-3.45	3.1	3' UTR
Chr1	1227825	1227943	AT1G04510	-1.45	-0.921	1.37	Exon (AT1G04510.1/AT1G04510, exon 6 of 18)
Chr1	1229778	1230827	AT1G04510	-235	-233	14	3' UTR
Chr1	1231578	1231990	AT1G04520	-4.18	-3.5	2.13	5' UTR
Chr1	1232763	1233529	AT1G04520	-3.4	-2.75	1.72	Exon (AT1G04520.1/AT1G04520, exon 2 of 4)
Chr1	1233826	1234003	AT1G04520	-1.45	-0.918	1.97	3' UTR
Chr1	1242851	1244156	AT1G04555	-35.6	-34.4	8.64	3' UTR
Chr1	1291551	1291847	AT1G04635	-1.99	-1.41	1.76	3' UTR
Chr1	1315089	1315750	AT1G04690	-22.5	-21.4	2.95	3' UTR
Chr1	1320501	1320859	AT1G04700	-2.1	-1.52	4.13	3' UTR
Chr1	1323617	1324782	AT1G04710	-115	-114	4.87	3' UTR
Chr1	1335663	1336070	AT1G04760	-11.8	-10.9	41	Exon (AT1G04760.1/AT1G04760, exon 3 of 5)
Chr1	1345900	1346818	AT1G04790	-14.3	-13.3	5.42	Exon (AT1G04790.1/AT1G04790, exon 2 of 9)
Chr1	1347799	1348421	AT1G04790	-12.4	-11.5	4.42	3' UTR
Chr1	1354671	1355323	AT1G04810	-31.6	-30.4	4.66	3' UTR
Chr1	1386656	1387835	AT1G04900	-14.7	-13.7	3.42	3' UTR
Chr1	1400295	1401064	AT1G04945	-103	-101	3.44	5' UTR
Chr1	1402607	1403082	AT1G04945	-5.41	-4.68	13.2	3' UTR
Chr1	1400291	1400770	AT1G04940	-197	-195	14.6	3' UTR
Chr1	1465260	1465622	AT1G05090	-3.71	-3.04	3.25	Exon (AT1G05090.1/AT1G05090, exon 3 of 4)
Chr1	1470319	1470585	AT1G05100	-2.59	-1.98	2.19	Exon (AT1G05100.1/AT1G05100, exon 1 of 1)
Chr1	1482578	1482814	AT1G05140	-4.2	-3.52	2.63	5' UTR
Chr1	1483524	1483819	AT1G05140	-8.39	-7.57	1.84	Exon (AT1G05140.1/AT1G05140, exon 1 of 1)
Chr1	1483997	1484056	AT1G05140	-1.83	-1.27	1.65	3' UTR
Chr1	1508557	1509152	AT1G05200	-25.6	-24.5	2.89	3' UTR
Chr1	1553633	1556264	AT1G05320	-18.6	-17.5	7.87	5' UTR
Chr1	1556353	1557006	AT1G05320	-3.89	-3.21	2.53	Exon (AT1G05320.2/AT1G05320, exon 3 of 7)
Chr1	1557066	1557674	AT1G05320	-1.5	-0.97	1.63	3' UTR
Chr1	1566684	1567376	AT1G05360	-12.4	-11.5	5.13	3' UTR
Chr1	1577296	1578674	AT1G05380	-12.3	-11.4	7.64	Exon (AT1G05380.1/AT1G05380, exon 2 of 8)
Chr1	1582015	1582614	AT1G05380	-19.7	-18.6	6.41	3' UTR
Chr1	1628240	1629224	AT1G05500	-66.4	-64.9	4.26	3' UTR
Chr1	1645875	1646803	AT1G05562	-42.2	-40.9	2.34	Exon (AT1G05562.1/AT1G05562, exon 1 of 1)
Chr1	1669380	1670146	AT1G05590	-7.09	-6.3	4.64	5' UTR
Chr1	1671373	1671876	AT1G05590	-69.9	-68.4	12.8	3' UTR
Chr1	1681006	1681710	AT1G05620	-16.2	-15.2	3.53	3' UTR
Chr1	1686795	1687363	AT1G05630	-6.13	-5.37	4.93	3' UTR
Chr1	1708767	1709229	AT1G05690	-1.76	-1.21	3.29	3' UTR
Chr1	1716561	1717247	AT1G05710	-9.14	-8.3	2.88	3' UTR
Chr1	1719230	1720303	AT1G05730	-15.5	-14.5	4.19	3' UTR
Chr1	1727968	1728404	AT1G05780	-11.5	-10.6	5.03	3' UTR
Chr1	1736186	1737489	AT1G05790	-23.4	-22.3	13.6	3' UTR
Chr1	1745070	1745307	AT1G05805	-3.58	-2.92	2.15	Exon (AT1G05805.1/AT1G05805, exon 1 of 6)
Chr1	1747198	1747604	AT1G05805	-4.97	-4.25	3.15	3' UTR
Chr1	1748761	1749460	AT1G05810	-27.7	-26.5	5.22	3' UTR
Chr1	1753188	1753990	AT1G05820	-17.8	-16.8	33.3	3' UTR
Chr1	1754723	1754993	AT1G05830	-1.65	-1.1	1.97	Exon (AT1G05830.1/AT1G05830, exon 1 of 26)
Chr1	1756587	1757365	AT1G05830	-5.3	-4.57	4.42	Exon (AT1G05830.1/AT1G05830, exon 7 of 26)
Chr1	1760210	1761697	AT1G05830	-20	-18.9	6.89	3' UTR
Chr1	1770194	1771115	AT1G05860	-23.8	-22.6	9.03	3' UTR
Chr1	1781235	1784440	AT1G05890	-41.3	-40	4.13	3' UTR
Chr1	1788766	1789676	AT1G05900	-14	-13.1	6.19	3' UTR
Chr1	1790959	1792008	AT1G05910	-15	-14.1	5.84	Exon (AT1G05910.1/AT1G05910, exon 2 of 11)
Chr1	1795819	1796647	AT1G05910	-10.4	-9.49	4.92	3' UTR
Chr1	1821330	1821918	AT1G06000	-114	-112	5.83	5' UTR
Chr1	1823624	1823882	AT1G06010	-2.58	-1.97	1.35	3' UTR
Chr1	1833710	1834509	AT1G06060	-3.54	-2.88	2.25	Exon (AT1G06060.1/AT1G06060, exon 3 of 7)
Chr1	1834685	1834861	AT1G06060	-1.55	-0.91	6.96	3' UTR
Chr1	1889408	1891011	AT1G06180	-91	-89.3	4.84	5' UTR
Chr1	1898230	1899208	AT1G06210	-106	-104	6.96	3' UTR
Chr1	1901645	1901854	AT1G06220	-1.58	-1.05	1.61	Exon (AT1G06220.1/AT1G06220, exon 4 of 11)
Chr1	1902181	1902360	AT1G06220	-2.99	-2.35	1.86	Exon (AT1G06220.1/AT1G06220, exon 4 of 11)
Chr1	1903617	1904873	AT1G06220	-37.5	-36.2	5.06	3' UTR
Chr1	1908266	1910848	AT1G06230	-91.9	-90.2	10.1	3' UTR
Chr1	1911182	1911704	AT1G06240	-4.12	-3.44	1.97	Exon (AT1G06240.1/AT1G06240, exon 1 of 7)
Chr1	1912238	1913145	AT1G06240	-15.7	-14.7	4.39	3' UTR
Chr1	1925151	1926189	AT1G06290	-30.4	-29.2	4.58	3' UTR
Chr1	1945332	1945630	AT1G06380	-1.95	-1.38	1.72	Exon (AT1G06380.1/AT1G06380, exon 1 of 1)
Chr1	1949419	1950770	AT1G06390	-58.2	-56.7	9.29	3' UTR
Chr1	1956470	1956678	AT1G06410	-4.3	-3.61	2.5	Exon (AT1G06410.1/AT1G06410, exon 2 of 5)
Chr1	1957846	1958756	AT1G06410	-70.3	-68.7	6.45	3' UTR
Chr1	1958952	1959596	AT1G06420	-7.64	-6.84	6.84	5' UTR
Chr1	1967009	1967219	AT1G06450	-1.93	-1.36	3.1	3' UTR
Chr1	1972085	1973767	AT1G06470	-97.7	-96	8.69	3' UTR
Chr1	1989479	1989657	AT1G06500	-2.49	-1.88	2.75	5' UTR
Chr1	1989745	1990730	AT1G06500	-9.92	-9.06	2.58	5' UTR
Chr1	1992788	1993840	AT1G06510	-31.6	-30.4	5.03	3' UTR
Chr1	2001594	2002478	AT1G06530	-162	-160	3.78	5' UTR
Chr1	2009757	2010135	AT1G06560	-1.76	-1.21	1.77	Exon (AT1G06560.1/AT1G06560, exon 6 of 12)
Chr1	2010594	2011738	AT1G06560	-3.94	-3.26	1.98	Exon (AT1G06560.1/AT1G06560, exon 8 of 12)
Chr1	2032871	2033574	AT1G06640	-21.3	-20.2	1.79	3' UTR
Chr1	2034907	2035626	AT1G06645	-4.6	-3.9	3.1	3' UTR
Chr1	2036537	2037366	AT1G06650	-71.3	-69.7	4.15	3' UTR
Chr1	2040612	2041345	AT1G06670	-2.43	-1.83	1.97	Exon (AT1G06670.1/AT1G06670, exon 1 of 14)
Chr1	2046057	2047612	AT1G06670	-31.8	-30.5	6.96	3' UTR
Chr1	2069731	2070416	AT1G06730	-23.4	-22.3	5.77	3' UTR
Chr1	2072999	2073356	AT1G06740.1	-1.47	-0.94	2.63	5' UTR
Chr1	2086138	2087101	AT1G06780	-8.45	-7.62	19.3	3' UTR
Chr1	2088375	2089786	AT1G06790	-53.1	-51.7	6.71	3' UTR
Chr1	2105108	2105902	AT1G06850	-3.46	-2.8	5.03	5' UTR
Chr1	2108593	2108918	AT1G06870	-6.97	-6.18	6.19	5' UTR
Chr1	2110542	2110986	AT1G06870	-31.1	-29.9	6.28	3' UTR
Chr1	2121410	2123718	AT1G06910	-13.7	-12.7	5.07	3' UTR
Chr1	2135880	2137732	AT1G06960	-24.3	-23.2	3.33	5' UTR
Chr1	2153396	2153904	AT1G07010	-6.84	-6.06	1.48	Exon (AT1G07010.2/AT1G07010, exon 3 of 9)
Chr1	2154286	2155269	AT1G07010	-104	-102	3.26	3' UTR
Chr1	2169472	2169851	AT1G07070	-16.2	-15.2	1.61	3' UTR
Chr1	2170742	2172105	AT1G07080	-222	-220	7.21	3' UTR
Chr1	2187836	2188195	AT1G07128	-3.12	-2.48	2.21	5' UTR
Chr1	2188494	2188673	AT1G07130	-1.9	-1.33	3.87	3' UTR
Chr1	2200769	2201148	AT1G07170	-18.8	-17.8	2.05	3' UTR
Chr1	2215612	2216982	AT1G07210	-70.6	-69.1	3.28	3' UTR
Chr1	2225900	2226287	AT1G07250	-9.74	-8.89	2.89	5' UTR
Chr1	2227001	2227417	AT1G07250	-1.94	-1.37	1.46	3' UTR
Chr1	2239646	2241187	AT1G07280	-47.3	-45.9	3.98	3' UTR
Chr1	2249133	2250078	AT1G07320	-285	-283	2.21	5' UTR
Chr1	2250263	2250529	AT1G07320	-6.95	-6.17	1.63	3' UTR
Chr1	2264000	2264492	AT1G07370	-6.79	-6.01	2.02	3' UTR
Chr1	2274100	2274280	AT1G07390	-1.66	-1.12	4.64	Exon (AT1G07390.1/AT1G07390, exon 9 of 9)
Chr1	2274520	2274820	AT1G07390	-3.28	-2.63	10.8	3' UTR
Chr1	2275001	2275438	AT1G07400	-289	-286	2.76	5' UTR
Chr1	2277009	2277154	AT1G07410	-1.48	-0.945	2.21	Exon (AT1G07410.1/AT1G07410, exon 3 of 3)
Chr1	2279654	2280268	AT1G07420	-34.6	-33.3	2.32	3' UTR
Chr1	2292344	2294558	AT1G07470	-22.8	-21.7	5.6	3' UTR
Chr1	2301920	2302121	AT1G07490	-1.62	-1.07	6.96	5' UTR
Chr1	2308289	2309514	AT1G07510	-14.4	-13.4	3.29	3' UTR
Chr1	2380564	2381362	AT1G07700	-106	-104	5.42	3' UTR
Chr1	2385534	2386092	AT1G07705	-30.5	-29.3	21.7	3' UTR
Chr1	2412980	2413067	AT1G07790	-3.74	-3.07	1.36	5' UTR
Chr1	2420099	2420458	AT1G07810	-2.13	-1.55	1.96	Exon (AT1G07810.1/AT1G07810, exon 9 of 9)
Chr1	2423038	2423655	AT1G07830	-20	-18.9	2.25	3' UTR
Chr1	2425225	2426676	AT1G07840	-121	-119	4.48	3' UTR
Chr1	2442708	2443546	AT1G07900	-1.81	-1.25	2.32	Exon (AT1G07900.1/AT1G07900, exon 1 of 2)
Chr1	2453525	2454585	AT1G07910	-3.76	-3.09	5.42	3' UTR
Chr1	2457113	2457291	AT1G07920	-3.06	-2.42	1.3	3' UTR
Chr1	2460198	2460553	AT1G07930	-9.05	-8.21	1.29	3' UTR
Chr1	2467638	2469154	AT1G07960	-66.7	-65.2	3.58	5' UTR
Chr1	2475492	2475751	AT1G07985	-2.64	-2.02	4.26	5' UTR
Chr1	2480720	2483108	AT1G07990	-33.1	-31.8	5.86	3' UTR
Chr1	2535328	2535475	AT1G08110	-5.84	-5.09	2.3	5' UTR
Chr1	2535651	2537931	AT1G08110	-153	-151	2.78	5' UTR
Chr1	2567594	2567893	AT1G08190	-2.98	-2.35	1.53	5' UTR
Chr1	2571265	2573393	AT1G08190	-116	-115	12.3	3' UTR
Chr1	2600128	2600367	AT1G08260	-2.41	-1.81	10.1	Exon (AT1G08260.1/AT1G08260, exon 29 of 49)
Chr1	2605698	2606892	AT1G08260	-22.8	-21.7	7.64	3' UTR
Chr1	2617998	2618650	AT1G08310	-6.46	-5.69	7.22	5' UTR
Chr1	2631999	2632661	AT1G08340	-1.93	-1.36	3.61	Exon (AT1G08340.1/AT1G08340, exon 3 of 4)
Chr1	2639051	2640554	AT1G08370	-51.8	-50.4	8.26	3' UTR
Chr1	2642437	2643285	AT1G08390	-31.7	-30.5	7.25	3' UTR
Chr1	2646219	2646396	AT1G08410	-2.1	-1.52	1.98	5' UTR
Chr1	2648551	2649379	AT1G08410	-22.6	-21.5	10.1	3' UTR
Chr1	2655740	2657120	AT1G08420	-34.7	-33.4	7.3	3' UTR
Chr1	2673315	2674301	AT1G08460	-9.36	-8.51	3.61	Exon (AT1G08460.1/AT1G08460, exon 2 of 3)
Chr1	2675872	2678398	AT1G08465	-3.11	-2.47	1.88	5' UTR
Chr1	2678704	2679781	AT1G08465	-12.6	-11.7	3.46	3' UTR
Chr1	2684917	2685621	AT1G08480	-108	-107	3.52	3' UTR
Chr1	2697539	2699502	AT1G08520	-85	-83.3	4.33	Exon (AT1G08520.1/AT1G08520, exon 4 of 15)
Chr1	2700310	2700959	AT1G08520	-16.9	-15.9	7.35	3' UTR
Chr1	2701548	2703091	AT1G08530	-69.2	-67.7	6.28	3' UTR
Chr1	2704941	2706845	AT1G08540	-335	-Inf	14.7	3' UTR
Chr1	2708701	2709531	AT1G08550	-178	-176	7.74	3' UTR
Chr1	2713902	2714140	AT1G08570	-1.33	-0.814	1.24	Exon (AT1G08570.3/AT1G08570, exon 4 of 5)
Chr1	2718958	2719047	AT1G08590	-1.34	-0.616	6.19	Exon (AT1G08590.1/AT1G08590, exon 1 of 1)
Chr1	2723884	2725122	AT1G08600	-13.2	-12.3	5.87	5' UTR
Chr1	2725353	2725583	AT1G08600	-1.31	-0.796	2.32	Exon (AT1G08600.1/AT1G08600, exon 7 of 28)
Chr1	2726536	2727672	AT1G08600	-3.5	-2.84	2.9	Exon (AT1G08600.1/AT1G08600, exon 10 of 28)
Chr1	2728299	2728723	AT1G08600	-1.85	-1.29	5.03	Exon (AT1G08600.1/AT1G08600, exon 13 of 28)
Chr1	2731981	2733613	AT1G08600	-25.2	-24.1	9.01	3' UTR
Chr1	2738502	2738712	AT1G08620	-1.59	-1.05	2.9	Exon (AT1G08620.2/AT1G08620, exon 6 of 13)
Chr1	2740423	2740914	AT1G08620	-1.4	-0.873	1.85	Exon (AT1G08620.2/AT1G08620, exon 9 of 13)
Chr1	2741452	2741841	AT1G08620	-1.44	-0.914	2.63	Exon (AT1G08620.2/AT1G08620, exon 10 of 13)
Chr1	2742755	2743728	AT1G08620	-6.15	-5.4	3.75	3' UTR
Chr1	2752154	2752392	AT1G08650	-6.25	-5.49	2.16	5' UTR
Chr1	2765996	2768639	AT1G08680	-7.98	-7.17	3.1	3' UTR
Chr1	2772047	2772896	AT1G08710	-29.8	-28.6	8.51	Exon (AT1G08710.2/AT1G08710, exon 2 of 4)
Chr1	2777999	2779267	AT1G08720	-2.63	-2.01	4.64	3' UTR
Chr1	2803317	2804537	AT1G08750	-17.7	-16.7	5.98	3' UTR
Chr1	2808084	2808502	AT1G08760	-8.48	-7.66	6.3	3' UTR
Chr1	2828154	2829228	AT1G08830	-128	-126	2.04	3' UTR
Chr1	2840560	2840994	AT1G08845	-25.5	-24.3	3.56	3' UTR
Chr1	2851320	2852150	AT1G08890	-19.7	-18.6	9.29	3' UTR
Chr1	2855148	2855690	AT1G08900	-4.47	-3.77	2.98	3' UTR
Chr1	2859014	2860482	AT1G08910	-14.7	-13.8	5.95	Exon (AT1G08910.1/AT1G08910, exon 15 of 17)
Chr1	2860542	2861050	AT1G08910	-2.4	-1.8	2.26	3' UTR
Chr1	2869904	2870597	AT1G08920	-16.3	-15.3	2.41	3' UTR
Chr1	2876393	2876991	AT1G08930	-5.96	-5.21	2.32	3' UTR
Chr1	2879642	2880058	AT1G08960	-5.23	-4.5	13.2	5' UTR
Chr1	2882524	2882853	AT1G08970	-37.7	-36.4	3.58	5' UTR
Chr1	2883182	2883421	AT1G08970	-7.65	-6.85	1.48	Exon (AT1G08970.1/AT1G08970, exon 2 of 2)
Chr1	2883541	2883959	AT1G08970	-11.8	-10.9	1.73	3' UTR
Chr1	2884128	2884307	AT1G08970	-2.7	-2.09	4.64	3' UTR
Chr1	2886472	2886590	AT1G08980	-1.62	-1.08	2.71	3' UTR
Chr1	2894161	2895182	AT1G09000	-1.49	-0.958	2.22	3' UTR
Chr1	2914506	2914893	AT1G09040	-2.28	-1.69	4.39	Exon (AT1G09040.1/AT1G09040, exon 3 of 3)
Chr1	2914982	2915131	AT1G09040	-1.47	-0.942	6.19	Exon (AT1G09040.1/AT1G09040, exon 3 of 3)
Chr1	2920171	2920889	AT1G09050	-5.39	-4.65	8.51	3' UTR
Chr1	2927703	2927762	AT1G09070	-7.35	-6.56	1.55	5' UTR
Chr1	2946378	2949159	AT1G09150	-4.19	-3.5	2.52	5' UTR
Chr1	2984970	2985446	AT1G09240	-8.36	-7.54	2.95	Exon (AT1G09240.1/AT1G09240, exon 1 of 1)
Chr1	2989556	2989912	AT1G09250	-7.59	-6.78	1.55	Exon (AT1G09250.1/AT1G09250, exon 1 of 1)
Chr1	2997264	2998222	AT1G09270	-24.2	-23.1	4.68	3' UTR
Chr1	3003675	3003765	AT1G09290	-1.37	-0.843	1.55	5' UTR
Chr1	3006670	3008213	AT1G09300	-22	-20.9	4.05	3' UTR
Chr1	3009055	3009468	AT1G09310	-708	-Inf	2.52	5' UTR
Chr1	3017938	3018234	AT1G09340	-29.1	-27.9	1.63	3' UTR
Chr1	3033225	3033552	AT1G09390	-4.35	-3.66	9.67	3' UTR
Chr1	3037053	3037441	AT1G09410	-1.97	-1.4	8.51	Exon (AT1G09410.1/AT1G09410, exon 1 of 1)
Chr1	3038631	3039154	AT1G09421	-5.93	-5.18	5.8	3' UTR
Chr1	3043786	3045224	AT1G09430	-85.9	-84.2	5.22	3' UTR
Chr1	3052150	3052992	AT1G09450	-7.83	-7.02	9.29	3' UTR
Chr1	3065539	3065937	AT1G09490	-2.26	-1.67	1.36	3' UTR
Chr1	3079124	3079450	AT1G09530	-6.38	-5.61	3.48	3' UTR
Chr1	3093839	3094305	AT1G09560	-6.06	-5.31	3.61	5' UTR
Chr1	3104766	3106231	AT1G09580	-44	-42.6	5.97	3' UTR
Chr1	3106531	3107772	AT1G09590	-230	-228	2.6	5' UTR
Chr1	3110899	3110989	AT1G09600	-1.47	-0.942	4.26	Exon (AT1G09600.1/AT1G09600, exon 6 of 7)
Chr1	3120650	3120810	AT1G09640	-1.63	-1.09	1.12	Exon (AT1G09640.1/AT1G09640, exon 4 of 8)
Chr1	3121188	3121457	AT1G09640	-25.8	-24.6	1.71	Exon (AT1G09640.1/AT1G09640, exon 7 of 8)
Chr1	3121868	3122496	AT1G09640	-227	-224	2.81	3' UTR
Chr1	3124116	3124549	AT1G09645	-33.6	-32.3	2.86	3' UTR
Chr1	3143299	3143507	AT1G09710	-1.79	-1.24	6.96	Exon (AT1G09710.2/AT1G09710, exon 7 of 7)
Chr1	3154971	3156275	AT1G09740	-2.19	-1.61	2.05	3' UTR
Chr1	3157501	3159148	AT1G09750	-35.1	-33.8	6.27	5' UTR
Chr1	3162021	3163483	AT1G09770	-79.1	-77.5	10.8	Exon (AT1G09770.1/AT1G09770, exon 1 of 4)
Chr1	3163722	3165360	AT1G09770	-170	-168	10.5	3' UTR
Chr1	3172108	3173463	AT1G09794	-122	-120	13.8	5' UTR
Chr1	3175036	3176910	AT1G09795	-72.2	-70.6	2.88	3' UTR
Chr1	3203116	3204090	AT1G09850	-91.4	-89.7	4.78	3' UTR
Chr1	3207683	3208598	AT1G09870	-72.4	-70.8	10.8	3' UTR
Chr1	3219690	3219929	AT1G09900	-7.41	-6.61	2.57	Exon (AT1G09900.1/AT1G09900, exon 1 of 1)
Chr1	3246636	3247200	AT1G09960	-12	-11.1	9.54	3' UTR
Chr1	3254295	3254504	AT1G09970	-2.57	-1.96	1.82	Exon (AT1G09970.1/AT1G09970, exon 1 of 2)
Chr1	3254683	3255604	AT1G09970	-78.4	-76.7	5.76	3' UTR
Chr1	3275748	3275837	AT1G10030	-1.34	-0.817	2.21	3' UTR
Chr1	3282376	3283362	AT1G10050	-12.1	-11.2	5.21	Exon (AT1G10050.1/AT1G10050, exon 8 of 8)
Chr1	3286552	3286957	AT1G10060	-2.34	-1.74	1.81	3' UTR
Chr1	3290352	3290471	AT1G10070	-1.42	-0.893	2.01	3' UTR
Chr1	3321077	3322153	AT1G10130	-39.8	-38.5	6.51	3' UTR
Chr1	3350316	3350793	AT1G10210	-1.76	-1.21	2.42	3' UTR
Chr1	3363504	3363981	AT1G10270	-8.04	-7.23	6.41	5' UTR
Chr1	3365294	3365444	AT1G10270	-1.66	-1.12	4.64	Exon (AT1G10270.1/AT1G10270, exon 1 of 1)
Chr1	3365652	3365981	AT1G10270	-2.94	-2.31	2.32	Exon (AT1G10270.1/AT1G10270, exon 1 of 1)
Chr1	3373725	3375468	AT1G10290	-11.7	-10.8	3.56	Exon (AT1G10290.1/AT1G10290, exon 10 of 22)
Chr1	3375763	3377403	AT1G10290	-55.5	-54	8.51	3' UTR
Chr1	3380106	3380226	AT1G10300	-1.34	-0.538	6.19	Exon (AT1G10300.1/AT1G10300, exon 2 of 2)
Chr1	3400635	3400928	AT1G10380	-2.34	-1.74	2.55	5' UTR
Chr1	3435719	3436476	AT1G10450	-14.5	-13.6	7.18	Exon (AT1G10450.1/AT1G10450, exon 12 of 20)
Chr1	3437509	3438281	AT1G10450	-22.5	-21.4	7.11	3' UTR
Chr1	3458646	3460531	AT1G10490	-76.8	-75.2	10.1	3' UTR
Chr1	3464616	3465786	AT1G10510	-38.7	-37.4	6.96	3' UTR
Chr1	3469938	3469998	AT1G10522	-1.67	-1.12	1.16	5' UTR
Chr1	3470088	3471488	AT1G10522	-569	-Inf	4.76	3' UTR
Chr1	3487584	3488466	AT1G10570	-7.83	-7.02	4.84	5' UTR
Chr1	3490717	3491277	AT1G10570	-24.3	-23.2	10.4	3' UTR
Chr1	3504740	3505502	AT1G10600	-45.3	-43.9	7.19	3' UTR
Chr1	3507749	3508211	AT1G10610	-1.93	-1.36	3.48	Exon (AT1G10610.1/AT1G10610, exon 5 of 8)
Chr1	3530467	3530677	AT1G10657	-1.32	-0.806	4.64	5' UTR
Chr1	3534683	3535131	AT1G10660	-16.2	-15.2	3.48	3' UTR
Chr1	3535472	3535591	AT1G10670	-2.17	-1.59	2.32	5' UTR
Chr1	3537523	3538439	AT1G10670	-357	-Inf	4.02	3' UTR
Chr1	3556176	3556503	AT1G10700	-6.44	-5.68	4.15	3' UTR
Chr1	3564311	3564699	AT1G10720	-6.6	-5.82	2.99	3' UTR
Chr1	3567100	3567779	AT1G10730	-2.65	-2.04	4.64	Exon (AT1G10730.1/AT1G10730, exon 8 of 11)
Chr1	3600430	3600847	AT1G10810	-4.22	-3.53	16.3	3' UTR
Chr1	3612969	3613297	AT1G10850	-3.64	-2.97	2.32	Exon (AT1G10850.1/AT1G10850, exon 1 of 2)
Chr1	3614166	3614285	AT1G10850	-1.43	-0.909	1.52	Exon (AT1G10850.1/AT1G10850, exon 2 of 2)
Chr1	3627756	3630586	AT1G10890	-185	-183	9.86	5' UTR
Chr1	3643215	3644162	AT1G10910	-61.9	-60.4	7.05	3' UTR
Chr1	3663391	3663984	AT1G10950	-21.3	-20.2	10.1	3' UTR
Chr1	3678229	3678524	AT1G11020	-2	-1.43	2.1	3' UTR
Chr1	3681888	3682214	AT1G11050	-6.22	-5.46	3.81	5' UTR
Chr1	3683517	3683962	AT1G11050	-1.67	-1.12	2.24	3' UTR
Chr1	3688924	3689847	AT1G11060	-24	-22.9	8.25	3' UTR
Chr1	3703340	3703574	AT1G11090	-1.96	-1.39	1.68	Exon (AT1G11090.1/AT1G11090, exon 1 of 1)
Chr1	3718933	3719202	AT1G11125	-2.41	-1.81	10.1	Exon (AT1G11125.1/AT1G11125, exon 1 of 1)
Chr1	3726463	3727361	AT1G11130	-10.4	-9.56	2.79	3' UTR
Chr1	3729835	3730223	AT1G11150.1	-4.12	-3.43	3.16	Exon (AT1G11150.1/AT1G11150.1, exon 1 of 1)
Chr1	3742282	3744675	AT1G11170	-22.1	-21	8.58	3' UTR
Chr1	3747625	3748403	AT1G11180	-9.06	-8.22	3.31	3' UTR
Chr1	3755287	3755611	AT1G11200	-4.83	-4.12	2.19	3' UTR
Chr1	3799959	3800540	AT1G11300	-1.76	-1.2	7.74	Exon (AT1G11300.1/AT1G11300, exon 12 of 14)
Chr1	3808492	3808875	AT1G11320	-5.75	-5	4.18	3' UTR
Chr1	3812926	3813547	AT1G11330	-19.1	-18.1	10.8	3' UTR
Chr1	3833396	3834191	AT1G11380	-14.6	-13.6	5.16	3' UTR
Chr1	3837821	3840207	AT1G11400	-101	-99	5.51	5' UTR
Chr1	3843832	3844432	AT1G11410	-7.58	-6.78	4.29	3' UTR
Chr1	3847481	3849162	AT1G11430	-616	-Inf	4.6	3' UTR
Chr1	3849981	3850218	AT1G11440	-2.8	-2.18	1.81	Exon (AT1G11440.1/AT1G11440, exon 1 of 1)
Chr1	3850307	3850662	AT1G11440	-7.77	-6.96	2.85	3' UTR
Chr1	3862399	3864030	AT1G11475	-62.7	-61.2	3.22	5' UTR
Chr1	3874495	3875484	AT1G11530	-9.29	-8.44	4.64	5' UTR
Chr1	3888690	3888898	AT1G11580	-4.72	-4.01	3.1	5' UTR
Chr1	3889375	3890156	AT1G11580	-3.65	-2.99	1.76	Exon (AT1G11580.1/AT1G11580, exon 1 of 3)
Chr1	3902248	3902366	AT1G11600	-5.31	-4.58	2.03	Exon (AT1G11600.1/AT1G11600, exon 1 of 1)
Chr1	3917036	3918176	AT1G11650	-300	-297	3.13	3' UTR
Chr1	3923551	3924555	AT1G11660	-159	-157	11.3	3' UTR
Chr1	3939927	3940311	AT1G11680	-9.88	-9.02	1.87	Exon (AT1G11680.1/AT1G11680, exon 3 of 3)
Chr1	3946000	3946233	AT1G11700	-11	-10.1	1.57	Exon (AT1G11700.1/AT1G11700, exon 1 of 1)
Chr1	3950230	3950438	AT1G11710	-1.55	-0.727	6.96	Exon (AT1G11710.1/AT1G11710, exon 1 of 1)
Chr1	3950646	3951002	AT1G11710	-1.44	-0.914	3.87	3' UTR
Chr1	3951553	3953407	AT1G11720	-24.7	-23.6	3.81	5' UTR
Chr1	3956299	3957044	AT1G11720	-62.5	-61	5.39	3' UTR
Chr1	3959545	3960113	AT1G11730	-5.39	-4.65	17	Exon (AT1G11730.1/AT1G11730, exon 9 of 11)
Chr1	3967536	3969877	AT1G11750	-234	-232	3.01	5' UTR
Chr1	3984291	3985067	AT1G11790	-53.3	-51.9	4.26	3' UTR
Chr1	3996783	3997818	AT1G11840	-451	-Inf	2.01	3' UTR
Chr1	4002878	4003442	AT1G11860	-754	-Inf	1.91	3' UTR
Chr1	4005893	4006739	AT1G11870	-97.6	-95.9	6.14	3' UTR
Chr1	4011628	4013125	AT1G11890	-138	-136	5.39	3' UTR
Chr1	4016126	4016540	AT1G11905	-4.58	-3.87	3.25	3' UTR
Chr1	4029347	4030584	AT1G11930	-14.8	-13.8	2.58	3' UTR
Chr1	4074749	4076207	AT1G12050	-87.2	-85.5	5.83	3' UTR
Chr1	4076422	4076746	AT1G12060	-9.27	-8.43	2.14	Exon (AT1G12060.1/AT1G12060, exon 1 of 1)
Chr1	4084191	4084899	AT1G12080	-19.7	-18.6	4.84	5' UTR
Chr1	4109278	4109545	AT1G12110	-3.54	-2.88	3.35	3' UTR
Chr1	4137533	4137858	AT1G12200	-3.51	-2.85	3.87	5' UTR
Chr1	4141635	4141963	AT1G12210	-3.7	-3.04	8.51	Exon (AT1G12210.1/AT1G12210, exon 1 of 1)
Chr1	4143217	4143605	AT1G12210	-1.47	-0.942	4.64	Exon (AT1G12210.1/AT1G12210, exon 1 of 1)
Chr1	4149832	4150878	AT1G12230	-114	-112	5.46	3' UTR
Chr1	4158209	4158986	AT1G12244	-31.9	-30.7	4.17	3' UTR
Chr1	4160750	4161455	AT1G12250	-131	-129	5.56	3' UTR
Chr1	4172405	4174775	AT1G12270	-183	-181	8.01	3' UTR
Chr1	4194658	4195665	AT1G12330	-74.6	-73	8.43	5' UTR
Chr1	4196167	4196572	AT1G12330	-3.91	-3.23	1.93	Exon (AT1G12330.1/AT1G12330, exon 2 of 3)
Chr1	4197781	4198107	AT1G12340	-1.47	-0.942	4.26	3' UTR
Chr1	4200070	4200802	AT1G12350	-44.6	-43.2	6.28	3' UTR
Chr1	4204254	4206374	AT1G12360	-34.4	-33.2	5.95	3' UTR
Chr1	4221036	4221744	AT1G12390	-18.4	-17.3	2.53	3' UTR
Chr1	4221892	4222635	AT1G12400	-6.25	-5.49	2.16	5' UTR
Chr1	4224281	4225124	AT1G12410	-748	-Inf	8.36	3' UTR
Chr1	4245354	4245963	AT1G12450	-7.86	-7.05	6.66	3' UTR
Chr1	4250301	4250600	AT1G12460	-1.76	-1.21	2.42	3' UTR
Chr1	4256117	4257392	AT1G12470	-14.2	-13.2	9.8	3' UTR
Chr1	4275094	4275481	AT1G12550	-1.34	-0.817	2.21	Exon (AT1G12550.1/AT1G12550, exon 1 of 2)
Chr1	4275687	4275981	AT1G12550	-4.81	-4.1	3.59	3' UTR
Chr1	4284864	4285829	AT1G12580	-34.8	-33.5	4.37	3' UTR
Chr1	4306427	4308005	AT1G12650	-130	-128	7.49	3' UTR
Chr1	4336417	4337844	AT1G12730	-18.5	-17.5	12.9	3' UTR
Chr1	4348498	4348706	AT1G12760	-2.7	-2.08	2.71	5' UTR
Chr1	4349975	4350837	AT1G12760	-25.3	-24.1	4.64	3' UTR
Chr1	4352966	4353685	AT1G12770	-7.28	-6.48	4.9	3' UTR
Chr1	4355513	4355751	AT1G12775	-1.78	-1.22	2.32	Exon (AT1G12775.1/AT1G12775, exon 1 of 1)
Chr1	4367256	4367346	AT1G12810	-2.38	-1.78	3.87	5' UTR
Chr1	4367674	4367733	AT1G12810	-1.47	-0.939	1.22	Exon (AT1G12810.2/AT1G12810, exon 2 of 4)
Chr1	4368494	4368822	AT1G12810	-5.57	-4.83	3.71	3' UTR
Chr1	4377397	4378514	AT1G12840	-67.7	-66.1	2.23	3' UTR
Chr1	4384413	4385191	AT1G12860	-26.1	-25	4.79	5' UTR
Chr1	4386132	4386460	AT1G12860	-1.91	-1.34	1.4	3' UTR
Chr1	4390366	4390886	AT1G12880	-4.8	-4.09	1.74	Exon (AT1G12880.1/AT1G12880, exon 2 of 5)
Chr1	4425074	4425372	AT1G12970	-1.75	-1.2	2.54	Exon (AT1G12970.1/AT1G12970, exon 3 of 3)
Chr1	4451240	4451683	AT1G13050	-6.19	-5.43	4.15	3' UTR
Chr1	4454124	4454876	AT1G13060	-292	-290	6.19	3' UTR
Chr1	4463011	4463100	AT1G13090	-1.72	-1.17	1.24	Exon (AT1G13090.1/AT1G13090, exon 2 of 2)
Chr1	4464719	4465185	AT1G13100	-4.56	-3.86	6.19	Exon (AT1G13100.1/AT1G13100, exon 1 of 2)
Chr1	4468017	4468295	AT1G13110	-2.68	-2.06	1.41	Exon (AT1G13110.1/AT1G13110, exon 1 of 2)
Chr1	4481097	4481275	AT1G13145	-1.54	-1	1.52	Exon (AT1G13145.1/AT1G13145, exon 1 of 1)
Chr1	4485488	4486242	AT1G13160	-4.4	-3.71	2.18	Exon (AT1G13160.1/AT1G13160, exon 3 of 14)
Chr1	4487102	4488577	AT1G13160	-61.3	-59.8	7.56	3' UTR
Chr1	4497757	4498439	AT1G13180	-7.09	-6.3	4.64	3' UTR
Chr1	4500270	4501255	AT1G13190	-10.1	-9.2	3.76	Exon (AT1G13190.1/AT1G13190, exon 2 of 2)
Chr1	4516279	4518638	AT1G13220	-17.7	-16.7	31.7	3' UTR
Chr1	4519383	4520224	AT1G13220	-16.5	-15.5	5.2	3' UTR
Chr1	4542287	4542643	AT1G13260	-8.42	-7.59	7.22	5' UTR
Chr1	4545876	4547312	AT1G13270	-94.4	-92.7	4.89	3' UTR
Chr1	4568582	4569173	AT1G13330	-4.87	-4.16	3.79	Exon (AT1G13330.1/AT1G13330, exon 3 of 7)
Chr1	4602674	4602941	AT1G13410	-1.44	-0.91	2.9	Exon (AT1G13410.1/AT1G13410, exon 2 of 2)
Chr1	4603001	4603298	AT1G13410	-2.21	-1.62	3.1	3' UTR
Chr1	4617629	4618270	AT1G13460	-4.16	-3.48	4.84	3' UTR
Chr1	4688301	4688590	AT1G13670	-2.41	-1.81	10.1	Exon (AT1G13670.1/AT1G13670, exon 1 of 1)
Chr1	4693495	4694410	AT1G13690	-20.5	-19.4	4	3' UTR
Chr1	4710855	4711150	AT1G13730	-3.25	-2.61	1.66	Exon (AT1G13730.1/AT1G13730, exon 3 of 8)
Chr1	4711441	4712550	AT1G13730	-44	-42.6	3.43	3' UTR
Chr1	4713674	4713910	AT1G13740	-1.9	-1.33	4.64	5' UTR
Chr1	4714175	4714936	AT1G13740	-15.8	-14.8	4.49	Exon (AT1G13740.1/AT1G13740, exon 1 of 2)
Chr1	4728329	4730425	AT1G13790	-43.6	-42.3	10.4	3' UTR
Chr1	4734528	4735270	AT1G13810	-7.43	-6.63	2.51	3' UTR
Chr1	4736960	4737808	AT1G13820	-352	-Inf	10.9	3' UTR
Chr1	4750375	4751003	AT1G13880	-10.7	-9.84	3.53	3' UTR
Chr1	4777792	4779310	AT1G13960	-34.1	-32.8	15.3	3' UTR
Chr1	4795024	4796597	AT1G13990	-99.9	-98.1	5.79	3' UTR
Chr1	4797388	4797654	AT1G14000	-8.42	-7.59	5.55	5' UTR
Chr1	4799063	4800283	AT1G14000	-72.1	-70.5	6.4	3' UTR
Chr1	4804897	4805375	AT1G14020	-6.89	-6.11	3.4	3' UTR
Chr1	4814039	4814543	AT1G14040	-18	-17	13.2	Exon (AT1G14040.1/AT1G14040, exon 10 of 12)
Chr1	4818578	4818831	AT1G14070	-2.41	-1.81	10.1	Exon (AT1G14070.1/AT1G14070, exon 1 of 2)
Chr1	4839853	4840320	AT1G14150	-52.7	-51.3	2.23	5' UTR
Chr1	4856040	4856930	AT1G14205	-5.08	-4.36	2.22	3' UTR
Chr1	4863552	4864005	AT1G14230	-3.5	-2.84	2.18	3' UTR
Chr1	4870615	4871458	AT1G14250	-41.3	-40	3.53	3' UTR
Chr1	4885879	4886793	AT1G14310	-65.4	-63.9	7.96	3' UTR
Chr1	4888895	4889632	AT1G14320	-546	-Inf	1.92	3' UTR
Chr1	4898398	4898961	AT1G14340	-15.1	-14.2	10.1	3' UTR
Chr1	4899145	4899205	AT1G14345	-1.5	-0.966	1.31	5' UTR
Chr1	4907953	4909742	AT1G14350	-32.8	-31.6	17.4	5' UTR
Chr1	4910275	4910659	AT1G14350	-1.36	-0.838	1.41	3' UTR
Chr1	4917990	4918138	AT1G14370	-2.35	-1.76	2.98	3' UTR
Chr1	4934209	4934622	AT1G14430	-1.97	-1.4	8.51	5' UTR
Chr1	4957572	4957869	AT1G14480	-2.34	-1.75	5.42	Exon (AT1G14480.1/AT1G14480, exon 2 of 2)
Chr1	4982657	4983284	AT1G14560	-16.8	-15.8	5.93	3' UTR
Chr1	4986403	4986900	AT1G14570	-18.5	-17.5	2.33	Exon (AT1G14570.1/AT1G14570, exon 8 of 10)
Chr1	4991727	4992052	AT1G14580	-4.08	-3.39	2.32	Exon (AT1G14580.2/AT1G14580, exon 4 of 4)
Chr1	5020853	5021508	AT1G14630	-7.84	-7.03	2.8	3' UTR
Chr1	5028754	5030751	AT1G14650	-52.8	-51.3	8.05	3' UTR
Chr1	5039733	5040528	AT1G14670	-12.6	-11.7	6.74	3' UTR
Chr1	5040948	5041413	AT1G14680	-1.66	-1.12	4.64	Exon (AT1G14680.1/AT1G14680, exon 1 of 1)
Chr1	5043368	5043786	AT1G14685	-22.1	-21	3.15	Exon (AT1G14685.1/AT1G14685, exon 2 of 2)
Chr1	5059816	5061136	AT1G14700	-9.42	-8.57	3.54	3' UTR
Chr1	5168596	5169713	AT1G15000	-9.14	-8.3	2.7	5' UTR
Chr1	5171207	5171445	AT1G15010	-1.97	-1.4	8.51	5' UTR
Chr1	5178737	5179929	AT1G15030	-28.9	-27.7	6.87	3' UTR
Chr1	5188781	5189673	AT1G15080	-9.96	-9.09	6.3	3' UTR
Chr1	5201427	5202175	AT1G15110	-16.5	-15.5	5.42	3' UTR
Chr1	5202875	5204193	AT1G15120	-452	-Inf	4.74	5' UTR
Chr1	5205457	5205824	AT1G15125	-1.47	-0.942	5.42	Exon (AT1G15125.1/AT1G15125, exon 3 of 4)
Chr1	5214196	5214740	AT1G15150	-2.41	-1.81	3.56	3' UTR
Chr1	5215714	5217545	AT1G15160	-3.58	-2.91	12.4	Exon (AT1G15160.1/AT1G15160, exon 1 of 7)
Chr1	5222112	5222436	AT1G15170	-1.34	-0.538	6.19	Exon (AT1G15170.1/AT1G15170, exon 5 of 7)
Chr1	5239360	5240051	AT1G15215	-29	-27.8	9.29	3' UTR
Chr1	5245106	5246000	AT1G15240	-10.4	-9.53	3.71	Exon (AT1G15240.1/AT1G15240, exon 5 of 7)
Chr1	5247663	5248604	AT1G15240	-46.7	-45.4	8.04	3' UTR
Chr1	5249760	5250137	AT1G15260	-12.2	-11.3	6.35	5' UTR
Chr1	5252315	5254019	AT1G15280	-54	-52.5	5.38	5' UTR
Chr1	5254826	5256753	AT1G15280	-39.1	-37.8	4.39	3' UTR
Chr1	5287895	5288577	AT1G15370	-147	-145	3.33	3' UTR
Chr1	5300156	5300927	AT1G15410	-16.8	-15.8	2.84	3' UTR
Chr1	5317079	5317834	AT1G15470	-15.9	-14.9	2.56	3' UTR
Chr1	5319227	5320089	AT1G15480	-5.93	-5.18	2.54	Exon (AT1G15480.1/AT1G15480, exon 4 of 4)
Chr1	5320148	5320564	AT1G15480	-6.89	-6.11	2.66	3' UTR
Chr1	5328397	5328516	AT1G15500	-2.67	-2.05	1.18	Exon (AT1G15500.1/AT1G15500, exon 5 of 5)
Chr1	5330844	5331711	AT1G15510	-22.9	-21.8	5.57	Exon (AT1G15510.1/AT1G15510, exon 1 of 1)
Chr1	5364577	5365489	AT1G15570	-24.5	-23.4	6.16	3' UTR
Chr1	5382914	5383210	AT1G15660	-1.45	-0.924	2.45	Exon (AT1G15660.1/AT1G15660, exon 6 of 11)
Chr1	5383270	5385195	AT1G15660	-20.9	-19.9	16.8	3' UTR
Chr1	5404358	5404948	AT1G15710	-50.2	-48.8	8.64	5' UTR
Chr1	5406681	5406890	AT1G15720	-2.07	-1.49	3.25	Exon (AT1G15720.1/AT1G15720, exon 1 of 1)
Chr1	5413984	5414919	AT1G15740	-21.4	-20.3	7.64	3' UTR
Chr1	5444596	5446416	AT1G15810	-34.9	-33.7	5.59	3' UTR
Chr1	5449318	5450147	AT1G15830	-4.16	-3.48	5.8	Exon (AT1G15830.1/AT1G15830, exon 1 of 1)
Chr1	5456011	5457022	AT1G15860	-100	-98.3	14.7	3' UTR
Chr1	5457770	5458429	AT1G15870	-73.7	-72.1	8.55	3' UTR
Chr1	5460506	5461281	AT1G15885	-31.8	-30.6	7.53	5' UTR
Chr1	5466553	5469125	AT1G15910	-51.2	-49.8	11.9	3' UTR
Chr1	5469449	5469777	AT1G15920	-2.21	-1.62	4.64	5' UTR
Chr1	5469836	5470165	AT1G15920	-5.37	-4.64	3.51	5' UTR
Chr1	5472231	5473014	AT1G15930	-855	-Inf	5.93	3' UTR
Chr1	5475566	5478259	AT1G15940	-87.3	-85.6	8.84	3' UTR
Chr1	5480383	5481942	AT1G15950	-14.2	-13.2	1.57	3' UTR
Chr1	5489505	5490697	AT1G15980	-85.1	-83.5	2.02	Exon (AT1G15980.1/AT1G15980, exon 1 of 7)
Chr1	5490872	5491363	AT1G15980	-4.38	-3.69	1.58	3' UTR
Chr1	5494533	5495359	AT1G16000	-146	-144	3.31	5' UTR
Chr1	5500253	5501269	AT1G16020	-47.2	-45.8	5.79	3' UTR
Chr1	5505842	5506611	AT1G16040	-5.64	-4.9	2.09	3' UTR
Chr1	5509646	5510322	AT1G16060	-2.4	-1.8	1.89	Exon (AT1G16060.1/AT1G16060, exon 4 of 8)
Chr1	5515319	5515967	AT1G16080	-122	-121	2.26	3' UTR
Chr1	5517349	5517822	AT1G16090	-2.94	-2.31	4.64	3' UTR
Chr1	5542030	5542843	AT1G16180	-12.9	-12	1.82	3' UTR
Chr1	5543753	5544343	AT1G16190	-2.57	-1.96	1.99	Exon (AT1G16190.1/AT1G16190, exon 2 of 12)
Chr1	5544812	5546103	AT1G16190	-109	-107	8.2	3' UTR
Chr1	5564812	5565409	AT1G16270	-13.2	-12.3	9.18	Exon (AT1G16270.1/AT1G16270, exon 2 of 9)
Chr1	5568100	5568368	AT1G16270	-2.54	-1.93	3.87	3' UTR
Chr1	5576836	5577592	AT1G16300	-15.6	-14.6	5.8	3' UTR
Chr1	5580396	5580693	AT1G16310	-1.81	-1.25	2.18	3' UTR
Chr1	5591280	5592022	AT1G16350	-43.5	-42.1	2.18	Exon (AT1G16350.1/AT1G16350, exon 1 of 5)
Chr1	5592277	5593007	AT1G16350	-40.4	-39.1	2.35	3' UTR
Chr1	5602873	5603231	AT1G16390	-7.55	-6.75	3.35	5' UTR
Chr1	5605159	5605576	AT1G16400	-29.6	-28.4	8.13	5' UTR
Chr1	5608807	5609105	AT1G16410	-18.1	-17.1	2	5' UTR
Chr1	5609581	5609789	AT1G16410	-10.6	-9.76	1.38	Exon (AT1G16410.2/AT1G16410, exon 1 of 2)
Chr1	5615192	5615510	AT1G16430	-4.57	-3.86	2.05	3' UTR
Chr1	5618729	5619216	AT1G16445	-1.4	-0.875	1.67	Exon (AT1G16445.1/AT1G16445, exon 4 of 6)
Chr1	5623902	5625524	AT1G16470	-144	-142	2.94	3' UTR
Chr1	5639150	5639523	AT1G16500	-1.62	-1.08	1.55	Exon (AT1G16500.1/AT1G16500, exon 1 of 2)
Chr1	5649170	5651050	AT1G16520	-59.4	-57.9	6.92	3' UTR
Chr1	5659475	5660338	AT1G16540	-1.76	-1.2	7.74	Exon (AT1G16540.1/AT1G16540, exon 1 of 21)
Chr1	5664373	5665419	AT1G16540	-2.63	-2.01	6.19	3' UTR
Chr1	5669914	5670708	AT1G16560	-18.3	-17.2	3.51	3' UTR
Chr1	5690549	5691139	AT1G16650	-8.09	-7.27	4.64	3' UTR
Chr1	5698024	5698290	AT1G16670	-1.34	-0.817	2.21	Exon (AT1G16670.1/AT1G16670, exon 3 of 7)
Chr1	5698912	5699473	AT1G16670	-7.96	-7.15	3.22	Exon (AT1G16670.1/AT1G16670, exon 6 of 7)
Chr1	5704691	5705838	AT1G16680	-50.3	-48.9	6.75	3' UTR
Chr1	5708853	5709533	AT1G16690	-17.3	-16.3	5.7	3' UTR
Chr1	5711004	5711902	AT1G16700	-469	-Inf	6.59	3' UTR
Chr1	5716268	5716792	AT1G16710	-2.45	-1.85	6.19	Exon (AT1G16710.2/AT1G16710, exon 6 of 19)
Chr1	5719910	5720203	AT1G16710	-1.34	-0.775	6.19	Exon (AT1G16710.2/AT1G16710, exon 13 of 19)
Chr1	5721405	5722404	AT1G16710	-7.2	-6.41	4.8	3' UTR
Chr1	5723088	5723298	AT1G16720	-5.94	-5.19	1.85	5' UTR
Chr1	5725127	5726478	AT1G16720	-84	-82.4	9.67	3' UTR
Chr1	5727690	5729080	AT1G16740	-236	-234	5.09	5' UTR
Chr1	5755617	5756837	AT1G16810	-297	-295	5.7	5' UTR
Chr1	5762321	5762589	AT1G16830	-2	-1.43	2.1	Exon (AT1G16830.1/AT1G16830, exon 1 of 1)
Chr1	5770097	5770602	AT1G16858	-4.44	-3.74	6.96	3' UTR
Chr1	5770097	5770602	AT1G16858	-4.44	-3.74	6.96	3' UTR
Chr1	5775018	5775324	AT1G16880	-54.2	-52.7	2.31	3' UTR
Chr1	5775473	5776308	AT1G16880	-1220	-Inf	8.19	3' UTR
Chr1	5821343	5821536	AT1G17020	-1.55	-0.727	6.96	Exon (AT1G17020.1/AT1G17020, exon 3 of 4)
Chr1	5827754	5828233	AT1G17040	-8.08	-7.27	16.3	3' UTR
Chr1	5830468	5830990	AT1G17050	-17	-16	1.76	Exon (AT1G17050.1/AT1G17050, exon 5 of 6)
Chr1	5831166	5831343	AT1G17050	-5.21	-4.48	3.45	3' UTR
Chr1	5837769	5838901	AT1G17070	-11.1	-10.2	5.42	Exon (AT1G17070.1/AT1G17070, exon 1 of 1)
Chr1	5840243	5840332	AT1G17070	-1.34	-0.538	6.19	3' UTR
Chr1	5854148	5856667	AT1G17130	-195	-193	8.46	5' UTR
Chr1	5869121	5869356	AT1G17160	-4.22	-3.53	16.3	3' UTR
Chr1	5869846	5870170	AT1G17170	-6.54	-5.77	2.26	5' UTR
Chr1	5872263	5872470	AT1G17180	-1.34	-0.775	6.19	Exon (AT1G17180.1/AT1G17180, exon 1 of 2)
Chr1	5885742	5886251	AT1G17220	-63.8	-62.3	3	Exon (AT1G17220.1/AT1G17220, exon 1 of 12)
Chr1	5887273	5888303	AT1G17220	-9.49	-8.64	1.73	Exon (AT1G17220.1/AT1G17220, exon 3 of 12)
Chr1	5889367	5890470	AT1G17220	-38.3	-37	2.11	3' UTR
Chr1	5894502	5894926	AT1G17230	-3.77	-3.1	5.42	3' UTR
Chr1	5900609	5901293	AT1G17250	-1.97	-1.4	6.96	Exon (AT1G17255.1/AT1G17255, exon 3 of 5)
Chr1	5902814	5903202	AT1G17250	-1.97	-1.4	8.51	Exon (AT1G17255.1/AT1G17255, exon 5 of 5)
Chr1	5908691	5908898	AT1G17260	-1.79	-1.24	3.87	Exon (AT1G17260.1/AT1G17260, exon 20 of 21)
Chr1	5922630	5922808	AT1G17290	-2.09	-1.51	2.48	5' UTR
Chr1	5925316	5926222	AT1G17290	-54.1	-52.7	2.09	3' UTR
Chr1	5929909	5929967	AT1G17330	-1.75	-1.2	2.54	5' UTR
Chr1	5930295	5931831	AT1G17330	-82.8	-81.1	10.1	3' UTR
Chr1	5937961	5938701	AT1G17340	-21	-19.9	10.3	3' UTR
Chr1	5943139	5944463	AT1G17350	-15	-14	5.35	3' UTR
Chr1	5948797	5950361	AT1G17360	-28.4	-27.2	6.22	Exon (AT1G17360.1/AT1G17360, exon 7 of 10)
Chr1	5951049	5951294	AT1G17360	-1.92	-1.35	1.59	Exon (AT1G17360.1/AT1G17360, exon 9 of 10)
Chr1	5978238	5979933	AT1G17420	-12.6	-11.7	2.02	Exon (AT1G17420.1/AT1G17420, exon 2 of 8)
Chr1	5980294	5980704	AT1G17420	-9.02	-8.18	2.03	Exon (AT1G17420.1/AT1G17420, exon 7 of 8)
Chr1	6000789	6000968	AT1G17460	-1.74	-1.19	1.63	Exon (AT1G17460.1/AT1G17460, exon 5 of 9)
Chr1	6001657	6002448	AT1G17460	-6.26	-5.5	2.82	Exon (AT1G17460.1/AT1G17460, exon 6 of 9)
Chr1	6002656	6002716	AT1G17460	-1.55	-0.765	6.96	3' UTR
Chr1	6004347	6005075	AT1G17470	-6.37	-5.6	1.5	Exon (AT1G17470.1/AT1G17470, exon 5 of 12)
Chr1	6005584	6006138	AT1G17470	-44.7	-43.3	2.34	Exon (AT1G17470.1/AT1G17470, exon 10 of 12)
Chr1	6006227	6006405	AT1G17470	-4.2	-3.51	4.26	3' UTR
Chr1	6008589	6009330	AT1G17490	-146	-144	5.12	5' UTR
Chr1	6022755	6023353	AT1G17500	-1.45	-0.918	1.97	3' UTR
Chr1	6036381	6037200	AT1G17550	-130	-128	14.5	3' UTR
Chr1	6046039	6047179	AT1G17580	-3.47	-2.82	4.49	Exon (AT1G17580.1/AT1G17580, exon 24 of 38)
Chr1	6048586	6049556	AT1G17580	-38.6	-37.3	12.7	3' UTR
Chr1	6062246	6062783	AT1G17620	-26.5	-25.4	2.71	5' UTR
Chr1	6066453	6066720	AT1G17630	-3.58	-2.91	5.22	Exon (AT1G17630.1/AT1G17630, exon 1 of 1)
Chr1	6077625	6078214	AT1G17680	-1.64	-1.1	2.24	Exon (AT1G17680.1/AT1G17680, exon 4 of 16)
Chr1	6079596	6080615	AT1G17680	-4.17	-3.48	2.46	Exon (AT1G17680.1/AT1G17680, exon 8 of 16)
Chr1	6081827	6082337	AT1G17680	-19.3	-18.2	8.13	3' UTR
Chr1	6089666	6089875	AT1G17700	-1.97	-1.4	8.51	Exon (AT1G17700.1/AT1G17700, exon 1 of 1)
Chr1	6099476	6100315	AT1G17730	-41.4	-40.1	4.19	3' UTR
Chr1	6104520	6105116	AT1G17745	-14.9	-14	2.76	3' UTR
Chr1	6109496	6110120	AT1G17750	-3.76	-3.09	14.7	3' UTR
Chr1	6124557	6125121	AT1G17780	-5.12	-4.4	2.94	3' UTR
Chr1	6131510	6131627	AT1G17810	-1.85	-1.29	5.03	3' UTR
Chr1	6145230	6146521	AT1G17840	-56	-54.5	4.13	3' UTR
Chr1	6184904	6185169	AT1G17970	-3.79	-3.11	3.87	5' UTR
Chr1	6186852	6187266	AT1G17970	-2.37	-1.77	1.9	3' UTR
Chr1	6205901	6206899	AT1G18030	-45	-43.6	8.19	3' UTR
Chr1	6226747	6227792	AT1G18090	-16.9	-15.9	5.14	3' UTR
Chr1	6252751	6253920	AT1G18160	-6.49	-5.72	2.36	3' UTR
Chr1	6254498	6255690	AT1G18170	-251	-249	5.22	3' UTR
Chr1	6257202	6257900	AT1G18180	-5.05	-4.33	5.16	3' UTR
Chr1	6300465	6300643	AT1G18300	-3.11	-2.47	1.29	Exon (AT1G18300.1/AT1G18300, exon 2 of 2)
Chr1	6304958	6305689	AT1G18320	-21.8	-20.7	11.6	3' UTR
Chr1	6329708	6329978	AT1G18390	-2.25	-1.66	9.29	3' UTR
Chr1	6343389	6345186	AT1G18415	-4.3	-3.61	10.8	Exon (AT1G18420.1/AT1G18420, exon 1 of 7)
Chr1	6346482	6347910	AT1G18440	-12.3	-11.3	3.26	3' UTR
Chr1	6350979	6351975	AT1G18450	-40.7	-39.4	3.05	3' UTR
Chr1	6355723	6355963	AT1G18460	-2.15	-1.57	1.93	Exon (AT1G18460.1/AT1G18460, exon 9 of 9)
Chr1	6361839	6362348	AT1G18480	-14.4	-13.5	3.71	Exon (AT1G18480.1/AT1G18480, exon 1 of 1)
Chr1	6365402	6366235	AT1G18485	-27.9	-26.7	10.1	3' UTR
Chr1	6368031	6368701	AT1G18490	-23.2	-22.1	4.14	3' UTR
Chr1	6369347	6369795	AT1G18500	-34.9	-33.7	3.22	Exon (AT1G18500.1/AT1G18500, exon 1 of 12)
Chr1	6369944	6373025	AT1G18500	-244	-242	7.97	3' UTR
Chr1	6386877	6387220	AT1G18560	-1.97	-1.4	8.51	Exon (AT1G18560.1/AT1G18560, exon 4 of 5)
Chr1	6389500	6389824	AT1G18570	-1.34	-0.775	6.19	5' UTR
Chr1	6397760	6398239	AT1G18580	-13.7	-12.8	7.35	3' UTR
Chr1	6398580	6398876	AT1G18590	-16.2	-15.2	2.77	5' UTR
Chr1	6402159	6402761	AT1G18600	-13.1	-12.2	4.53	3' UTR
Chr1	6407949	6408409	AT1G18610	-1.93	-1.36	3.48	Exon (AT1G18610.1/AT1G18610, exon 7 of 11)
Chr1	6408588	6409237	AT1G18610	-7.58	-6.77	4.95	3' UTR
Chr1	6414272	6414421	AT1G18620	-1.76	-1.2	7.74	3' UTR
Chr1	6414754	6416459	AT1G18630	-61.3	-59.8	3.39	5' UTR
Chr1	6423983	6425880	AT1G18660	-56.4	-55	4.62	3' UTR
Chr1	6434214	6435010	AT1G18690	-1.33	-0.81	1.68	5' UTR
Chr1	6442112	6443256	AT1G18700	-29.3	-28.1	6.27	3' UTR
Chr1	6452080	6452584	AT1G18710	-8.25	-7.43	1.86	Exon (AT1G18710.1/AT1G18710, exon 2 of 3)
Chr1	6452820	6453114	AT1G18710	-6.99	-6.2	1.77	3' UTR
Chr1	6460910	6461575	AT1G18730	-531	-Inf	3.25	3' UTR
Chr1	6461754	6462224	AT1G18730	-170	-168	3	3' UTR
Chr1	6466940	6467272	AT1G18750	-2.1	-1.52	5.42	5' UTR
Chr1	6469401	6469805	AT1G18750	-5.49	-4.76	3.87	3' UTR
Chr1	6518263	6519223	AT1G18870	-20.1	-19	10.7	3' UTR
Chr1	6523219	6523368	AT1G18880	-2.37	-1.77	3.22	3' UTR
Chr1	6549121	6551887	AT1G18950	-95	-93.3	12.1	3' UTR
Chr1	6568883	6569062	AT1G19025	-1.55	-0.727	6.96	5' UTR
Chr1	6585228	6586517	AT1G19080	-19.7	-18.6	6.19	3' UTR
Chr1	6602126	6602245	AT1G19110	-1.9	-1.33	2.84	5' UTR
Chr1	6604601	6605908	AT1G19110	-17.2	-16.2	4.14	3' UTR
Chr1	6608762	6609369	AT1G19120	-28.9	-27.7	3.08	3' UTR
Chr1	6613636	6613912	AT1G19150	-3.29	-2.64	1.28	3' UTR
Chr1	6618477	6618866	AT1G19170	-4.96	-4.24	2	Exon (AT1G19170.1/AT1G19170, exon 5 of 5)
Chr1	6622423	6623321	AT1G19180	-59.8	-58.3	2.95	5' UTR
Chr1	6649255	6649375	AT1G19230	-1.44	-0.914	2.63	3' UTR
Chr1	6663386	6663929	AT1G19270	-4.56	-3.86	6.19	Exon (AT1G19270.1/AT1G19270, exon 2 of 11)
Chr1	6688522	6688730	AT1G19350	-2.34	-1.74	5.42	5' UTR
Chr1	6689057	6689968	AT1G19350	-27.2	-26.1	2.45	Exon (AT1G19350.4/AT1G19350, exon 2 of 3)
Chr1	6690265	6690414	AT1G19350	-7.85	-7.04	8.51	3' UTR
Chr1	6730542	6730841	AT1G19440	-1.59	-1.05	1.55	3' UTR
Chr1	6748335	6748754	AT1G19485	-2.29	-1.7	2.13	Exon (AT1G19485.2/AT1G19485, exon 6 of 16)
Chr1	6750636	6751507	AT1G19485	-47.4	-46	7.62	3' UTR
Chr1	6759965	6760891	AT1G19520	-8.83	-8	3.31	5' UTR
Chr1	6762061	6762300	AT1G19520	-3.04	-2.41	1.59	Exon (AT1G19520.1/AT1G19520, exon 2 of 2)
Chr1	6776619	6777456	AT1G19580	-20.3	-19.3	6.74	3' UTR
Chr1	6780454	6781173	AT1G19600	-12.1	-11.1	6.19	3' UTR
Chr1	6807179	6807862	AT1G19680	-15.6	-14.6	4.78	3' UTR
Chr1	6815961	6816876	AT1G19710	-6.77	-5.99	3.81	3' UTR
Chr1	6824322	6824681	AT1G19740	-55.9	-54.5	3.61	5' UTR
Chr1	6824920	6825459	AT1G19740	-2.63	-2.01	2.71	3' UTR
Chr1	6832347	6833036	AT1G19770	-92.6	-90.9	7.38	5' UTR
Chr1	6913659	6914594	AT1G19910	-41.5	-40.1	9.29	3' UTR
Chr1	6925404	6926695	AT1G19950	-26.2	-25.1	7.88	3' UTR
Chr1	6934151	6934943	AT1G19980	-5.97	-5.22	3.19	3' UTR
Chr1	6935248	6936693	AT1G19990	-57.2	-55.7	8.38	5' UTR
Chr1	6944959	6945018	AT1G20020	-33.9	-32.6	1.9	3' UTR
Chr1	6949768	6949966	AT1G20050	-1.61	-1.06	1.15	Exon (AT1G20050.1/AT1G20050, exon 3 of 4)
Chr1	6950201	6950319	AT1G20050	-3.21	-2.56	2.08	3' UTR
Chr1	6956579	6957959	AT1G20065	-2.65	-2.04	6.58	5' UTR
Chr1	6967899	6968725	AT1G20090	-88.9	-87.2	2.86	3' UTR
Chr1	6971485	6972107	AT1G20110	-53.3	-51.9	8.44	5' UTR
Chr1	6973528	6974835	AT1G20110	-15.7	-14.7	2.89	3' UTR
Chr1	7011141	7011793	AT1G20230	-4.85	-4.13	3.35	Exon (AT1G20230.1/AT1G20230, exon 1 of 1)
Chr1	7019284	7020590	AT1G20260	-274	-272	3.54	3' UTR
Chr1	7029659	7030135	AT1G20290	-12.7	-11.8	5.36	5' UTR
Chr1	7030671	7031207	AT1G20300	-3.62	-2.96	3.27	Exon (AT1G20300.1/AT1G20300, exon 1 of 1)
Chr1	7064450	7065178	AT1G20380	-6.26	-5.5	3.87	3' UTR
Chr1	7066062	7067496	AT1G20390.1	-4.45	-3.75	17	Exon (AT1G20390.1/AT1G20390.1, exon 1 of 1)
Chr1	7067825	7068662	AT1G20390.1	-2.05	-1.47	8.51	Exon (AT1G20390.1/AT1G20390.1, exon 1 of 1)
Chr1	7068991	7071471	AT1G20390.1	-5.61	-4.87	20.9	Exon (AT1G20390.1/AT1G20390.1, exon 1 of 1)
Chr1	7092819	7092993	AT1G20460	-3.12	-2.48	6.19	Exon (AT1G20460.1/AT1G20460, exon 2 of 2)
Chr1	7107596	7107918	AT1G20520	-1.76	-1.2	7.74	Exon (AT1G20515.1/AT1G20515, exon 2 of 2)
Chr1	7114016	7115274	AT1G20540	-129	-127	12.5	3' UTR
Chr1	7128913	7130642	AT1G20580	-141	-139	2.57	5' UTR
Chr1	7145498	7145732	AT1G20620	-5.08	-4.35	1.14	Exon (AT1G20620.5/AT1G20620, exon 4 of 7)
Chr1	7148625	7149828	AT1G20630	-77.2	-75.6	4.51	3' UTR
Chr1	7156713	7158188	AT1G20640	-15.3	-14.4	3.9	3' UTR
Chr1	7177489	7178582	AT1G20693	-119	-117	1.9	3' UTR
Chr1	7178760	7178820	AT1G20693	-2.78	-2.15	2.79	3' UTR
Chr1	7180041	7181499	AT1G20696	-314	-311	2.22	3' UTR
Chr1	7211811	7213043	AT1G20760	-2.73	-2.11	2.4	Exon (AT1G20760.1/AT1G20760, exon 4 of 12)
Chr1	7213193	7213701	AT1G20760	-3.15	-2.51	2.15	Exon (AT1G20760.1/AT1G20760, exon 9 of 12)
Chr1	7214487	7214755	AT1G20760	-3.92	-3.24	2.58	Exon (AT1G20760.1/AT1G20760, exon 12 of 12)
Chr1	7220035	7220784	AT1G20780	-4.44	-3.74	3.48	3' UTR
Chr1	7232717	7233566	AT1G20810	-202	-200	7.99	3' UTR
Chr1	7233768	7235128	AT1G20816	-37.8	-36.6	3.56	5' UTR
Chr1	7244135	7244875	AT1G20830	-31.4	-30.2	4.73	3' UTR
Chr1	7285059	7286640	AT1G20920	-106	-105	9.82	5' UTR
Chr1	7288817	7289539	AT1G20920	-4.01	-3.33	2.21	3' UTR
Chr1	7314507	7314717	AT1G20970	-1.69	-1.14	2.32	Exon (AT1G20970.1/AT1G20970, exon 2 of 9)
Chr1	7316544	7319484	AT1G20970	-62.2	-60.7	12.3	3' UTR
Chr1	7325067	7325663	AT1G20980	-3.9	-3.22	2.39	Exon (AT1G20980.1/AT1G20980, exon 1 of 10)
Chr1	7328606	7329205	AT1G20980	-3.17	-2.53	2.52	3' UTR
Chr1	7366775	7366979	AT1G21050	-1.57	-1.03	2.04	5' UTR
Chr1	7373288	7374110	AT1G21060	-23.4	-22.3	6.6	3' UTR
Chr1	7374654	7375789	AT1G21065	-114	-113	2.65	3' UTR
Chr1	7384689	7386008	AT1G21090	-7.33	-6.53	5.16	5' UTR
Chr1	7413050	7414121	AT1G21170	-6.78	-6	3.1	Exon (AT1G21170.1/AT1G21170, exon 1 of 21)
Chr1	7415136	7416002	AT1G21170	-1.44	-0.91	2.9	Exon (AT1G21170.1/AT1G21170, exon 7 of 21)
Chr1	7419024	7419613	AT1G21170	-14.8	-13.8	6.38	3' UTR
Chr1	7422156	7422724	AT1G21200	-1.93	-1.36	2.32	Exon (AT1G21200.1/AT1G21200, exon 2 of 2)
Chr1	7441638	7441816	AT1G21250	-1.67	-1.13	1.69	Exon (AT1G21250.1/AT1G21250, exon 3 of 3)
Chr1	7446716	7447222	AT1G21270	-12.8	-11.9	2.93	Exon (AT1G21270.1/AT1G21270, exon 3 of 3)
Chr1	7485194	7485636	AT1G21370	-9.32	-8.47	3.83	3' UTR
Chr1	7495647	7496444	AT1G21400	-25.9	-24.8	5.42	3' UTR
Chr1	7498807	7499310	AT1G21410	-3.28	-2.63	1.87	Exon (AT1G21410.1/AT1G21410, exon 4 of 5)
Chr1	7510936	7511682	AT1G21450	-21.5	-20.4	4.8	3' UTR
Chr1	7554814	7555639	AT1G21560	-12.8	-11.9	3.38	5' UTR
Chr1	7556023	7557056	AT1G21560	-82.8	-81.1	11.2	3' UTR
Chr1	7575038	7576594	AT1G21610	-4.98	-4.27	3.1	Exon (AT1G21610.1/AT1G21610, exon 2 of 14)
Chr1	7577334	7578956	AT1G21610	-24.8	-23.7	23.2	3' UTR
Chr1	7582576	7582755	AT1G21630	-2.19	-1.61	2.71	Exon (AT1G21630.2/AT1G21630, exon 2 of 14)
Chr1	7584231	7585443	AT1G21630	-3.47	-2.82	2.53	Exon (AT1G21630.2/AT1G21630, exon 4 of 14)
Chr1	7587137	7588091	AT1G21630	-31.4	-30.2	11.6	3' UTR
Chr1	7591999	7592890	AT1G21640	-57.7	-56.2	9.57	3' UTR
Chr1	7607546	7609035	AT1G21660	-136	-134	8.72	3' UTR
Chr1	7613603	7613843	AT1G21680	-3.02	-2.38	1.45	Exon (AT1G21680.1/AT1G21680, exon 1 of 1)
Chr1	7614770	7615130	AT1G21680	-11.7	-10.8	1.89	Exon (AT1G21680.1/AT1G21680, exon 1 of 1)
Chr1	7617358	7618546	AT1G21690	-6.8	-6.02	3.87	3' UTR
Chr1	7627086	7627907	AT1G21720	-14.3	-13.3	1.61	Exon (AT1G21720.1/AT1G21720, exon 4 of 7)
Chr1	7634186	7634910	AT1G21730	-1.86	-1.3	2.08	Exon (AT1G21730.1/AT1G21730, exon 16 of 23)
Chr1	7634970	7635902	AT1G21730	-4.18	-3.49	2.76	Exon (AT1G21730.1/AT1G21730, exon 18 of 23)
Chr1	7636058	7636415	AT1G21730	-4.04	-3.35	2.39	3' UTR
Chr1	7642385	7642891	AT1G21740	-7.82	-7.02	4.11	Exon (AT1G21740.1/AT1G21740, exon 1 of 4)
Chr1	7644482	7644840	AT1G21740	-3.91	-3.23	2.79	Exon (AT1G21740.1/AT1G21740, exon 4 of 4)
Chr1	7647903	7648841	AT1G21750	-62.8	-61.3	3.61	3' UTR
Chr1	7650624	7651816	AT1G21760	-44.2	-42.8	7.04	3' UTR
Chr1	7653569	7653895	AT1G21780	-8.29	-7.47	2.26	3' UTR
Chr1	7654901	7655883	AT1G21790	-16	-15.1	4.01	3' UTR
Chr1	7680481	7680954	AT1G21880	-27.8	-26.6	5.31	5' UTR
Chr1	7681953	7682582	AT1G21880	-52.5	-51.1	8.54	3' UTR
Chr1	7712898	7714384	AT1G21930	-127	-125	3.63	5' UTR
Chr1	7735157	7736052	AT1G21980	-11.5	-10.7	3.7	Exon (AT1G21980.1/AT1G21980, exon 1 of 8)
Chr1	7738094	7738601	AT1G21980	-16.9	-15.9	5.5	3' UTR
Chr1	7756733	7757383	AT1G22020	-13.3	-12.3	3.41	3' UTR
Chr1	7769551	7770055	AT1G22040	-8.44	-7.61	7.74	3' UTR
Chr1	7772855	7773154	AT1G22050	-1.48	-0.945	1.93	3' UTR
Chr1	7790184	7790658	AT1G22070	-1.36	-0.838	1.29	Exon (AT1G22070.1/AT1G22070, exon 2 of 9)
Chr1	7791395	7792114	AT1G22070	-46.4	-45	6.74	3' UTR
Chr1	7823178	7823796	AT1G22160	-58.6	-57.1	2.68	5' UTR
Chr1	7827472	7828326	AT1G22170	-44.6	-43.2	6.35	3' UTR
Chr1	7836077	7836136	AT1G22190	-1.43	-0.904	1.82	5' UTR
Chr1	7846661	7846895	AT1G22220	-2.07	-1.49	3.48	5' UTR
Chr1	7850360	7850975	AT1G22230	-2.64	-2.02	9.29	Exon (AT1G22230.1/AT1G22230, exon 1 of 1)
Chr1	7858893	7859039	AT1G22250	-1.75	-1.2	2.94	5' UTR
Chr1	7865900	7866139	AT1G22270	-32.4	-31.1	2.25	3' UTR
Chr1	7874800	7875848	AT1G22280	-96.5	-94.7	9.09	3' UTR
Chr1	7887501	7889414	AT1G22330	-19.6	-18.5	9.4	3' UTR
Chr1	7912046	7912136	AT1G22410	-3.87	-3.2	1.49	5' UTR
Chr1	7913742	7915003	AT1G22410	-84.4	-82.7	2.12	3' UTR
Chr1	7921241	7921803	AT1G22430	-123	-121	3.71	3' UTR
Chr1	7926111	7927249	AT1G22450	-37.7	-36.4	5.51	3' UTR
Chr1	7965902	7966406	AT1G22540	-20.3	-19.2	6.13	3' UTR
Chr1	7981769	7983630	AT1G22590	-18.7	-17.7	1.92	5' UTR
Chr1	7983718	7984305	AT1G22590	-24.7	-23.6	4.64	3' UTR
Chr1	7997288	7997588	AT1G22610	-9.15	-8.3	2.4	3' UTR
Chr1	8003315	8003728	AT1G22630	-13.3	-12.4	3.1	5' UTR
Chr1	8006195	8006285	AT1G22640	-1.31	-0.796	2.32	5' UTR
Chr1	8019993	8021712	AT1G22660	-20.1	-19.1	8.13	3' UTR
Chr1	8048082	8048979	AT1G22730	-5.1	-4.37	3.35	3' UTR
Chr1	8050531	8050708	AT1G22740	-1.94	-1.37	3.1	3' UTR
Chr1	8051921	8052930	AT1G22750	-46.5	-45.1	7.82	3' UTR
Chr1	8066671	8067686	AT1G22770	-102	-100	5.06	3' UTR
Chr1	8068665	8069137	AT1G22780	-34.9	-33.6	1.32	Exon (AT1G22780.1/AT1G22780, exon 3 of 4)
Chr1	8070538	8071532	AT1G22790	-62.8	-61.3	4.59	3' UTR
Chr1	8073267	8074328	AT1G22800	-27.5	-26.3	3.48	3' UTR
Chr1	8077460	8077845	AT1G22830	-1.62	-1.07	4.26	Exon (AT1G22830.1/AT1G22830, exon 2 of 2)
Chr1	8079492	8080574	AT1G22840	-321	-319	2.13	3' UTR
Chr1	8093398	8093815	AT1G22870	-4.22	-3.53	5.11	Exon (AT1G22870.1/AT1G22870, exon 14 of 14)
Chr1	8095562	8096040	AT1G22880	-17.4	-16.4	5.87	5' UTR
Chr1	8099274	8099985	AT1G22882	-24.6	-23.5	4.67	Exon (AT1G22882.1/AT1G22882, exon 2 of 3)
Chr1	8100252	8101321	AT1G22882	-48.8	-47.4	8.46	3' UTR
Chr1	8106162	8108164	AT1G22910	-21.9	-20.8	7.11	3' UTR
Chr1	8117869	8118569	AT1G22930	-3.69	-3.02	2.2	5' UTR
Chr1	8121052	8122037	AT1G22930	-48.9	-47.5	7.4	3' UTR
Chr1	8124566	8125068	AT1G22940	-36.8	-35.5	8.9	3' UTR
Chr1	8143464	8144593	AT1G23000	-7.08	-6.3	7.35	5' UTR
Chr1	8147264	8148095	AT1G23010	-2.64	-2.02	5.03	5' UTR
Chr1	8148575	8149217	AT1G23010	-2.64	-2.02	4.26	Exon (AT1G23010.1/AT1G23010, exon 2 of 4)
Chr1	8157655	8157827	AT1G23030	-1.61	-1.06	1.64	Exon (AT1G23030.1/AT1G23030, exon 2 of 3)
Chr1	8158125	8158512	AT1G23030	-4.79	-4.08	2.15	Exon (AT1G23030.1/AT1G23030, exon 3 of 3)
Chr1	8164988	8165309	AT1G23040	-1.79	-1.24	2.42	5' UTR
Chr1	8218736	8219584	AT1G23180	-77.3	-75.7	5.6	3' UTR
Chr1	8223294	8224469	AT1G23190	-91.1	-89.4	3.87	3' UTR
Chr1	8242627	8244315	AT1G23220	-52.2	-50.8	2.49	3' UTR
Chr1	8250796	8251795	AT1G23230	-12.2	-11.3	5.31	3' UTR
Chr1	8314924	8315531	AT1G23410	-28.4	-27.2	3.64	5' UTR
Chr1	8323851	8324240	AT1G23440	-2.91	-2.28	1.58	3' UTR
Chr1	8331896	8332136	AT1G23470	-1.75	-1.2	2.71	Exon (AT1G23470.1/AT1G23470, exon 1 of 1)
Chr1	8337763	8338672	AT1G23490	-173	-171	2.14	3' UTR
Chr1	8352169	8352674	AT1G23550	-4.3	-3.61	2.59	3' UTR
Chr1	8385809	8386074	AT1G23710	-8.62	-7.79	1.82	Exon (AT1G23710.1/AT1G23710, exon 1 of 1)
Chr1	8395616	8396329	AT1G23730	-1.34	-0.538	6.19	5' UTR
Chr1	8400670	8401487	AT1G23750	-46.5	-45.1	8.51	3' UTR
Chr1	8410052	8410112	AT1G23790	-1.34	-0.538	6.19	5' UTR
Chr1	8411020	8411743	AT1G23790	-2.75	-2.13	3.87	Exon (AT1G23790.1/AT1G23790, exon 2 of 4)
Chr1	8422545	8422985	AT1G23820	-6.56	-5.79	1.68	3' UTR
Chr1	8435299	8435626	AT1G23870	-5.45	-4.72	11.6	3' UTR
Chr1	8437703	8438087	AT1G23880	-1.47	-0.942	4.26	Exon (AT1G23880.1/AT1G23880, exon 5 of 7)
Chr1	8438177	8438745	AT1G23880	-8.33	-7.5	5.22	3' UTR
Chr1	8445896	8447489	AT1G23900	-14.1	-13.2	4.09	3' UTR
Chr1	8468505	8469346	AT1G23940	-2.41	-1.81	10.1	Exon (AT1G23940.1/AT1G23940, exon 8 of 11)
Chr1	8503751	8504761	AT1G24030	-16.1	-15.1	3.17	3' UTR
Chr1	8505162	8505341	AT1G24030	-2.25	-1.66	9.29	3' UTR
Chr1	8508229	8508834	AT1G24050	-84.8	-83.1	3.23	3' UTR
Chr1	8522155	8523121	AT1G24090	-48.8	-47.4	10.2	3' UTR
Chr1	8524089	8524929	AT1G24095	-5.22	-4.49	9.29	3' UTR
Chr1	8544989	8545551	AT1G24148	-22	-20.9	5.26	5' UTR
Chr1	8551606	8551993	AT1G24150	-3.28	-2.63	11.6	3' UTR
Chr1	8587223	8588116	AT1G24240	-26.8	-25.6	5.02	3' UTR
Chr1	8602745	8603801	AT1G24265	-43.4	-42	8.42	3' UTR
Chr1	8611911	8612580	AT1G24280	-10	-9.14	4.45	3' UTR
Chr1	8624061	8624679	AT1G24310	-19.2	-18.1	3.1	5' UTR
Chr1	8625487	8626405	AT1G24310	-49.7	-48.3	7.45	3' UTR
Chr1	8634046	8634936	AT1G24330	-7.76	-6.96	10.6	3' UTR
Chr1	8638357	8638986	AT1G24340	-3.57	-2.91	2.17	3' UTR
Chr1	8642138	8643448	AT1G24360	-255	-252	3.27	3' UTR
Chr1	8663406	8663964	AT1G24440	-11.3	-10.4	5.42	3' UTR
Chr1	8665021	8665229	AT1G24450	-2.05	-1.47	2.58	3' UTR
Chr1	8666936	8667565	AT1G24460	-6.39	-5.62	4.74	Exon (AT1G24460.2/AT1G24460, exon 3 of 9)
Chr1	8668525	8669454	AT1G24460	-7.26	-6.47	3.7	Exon (AT1G24460.2/AT1G24460, exon 3 of 9)
Chr1	8671103	8672501	AT1G24460	-32.1	-30.8	7.74	3' UTR
Chr1	8682234	8682561	AT1G24490	-7.98	-7.17	5.42	5' UTR
Chr1	8683986	8685092	AT1G24490	-70.3	-68.8	5.54	3' UTR
Chr1	8703011	8703398	AT1G24560	-2.94	-2.31	2.32	Exon (AT1G24560.1/AT1G24560, exon 1 of 5)
Chr1	8703726	8705848	AT1G24560	-48	-46.6	8.67	3' UTR
Chr1	8747668	8748620	AT1G24706	-4.03	-3.35	2.69	Exon (AT1G24706.2/AT1G24706, exon 17 of 34)
Chr1	8752847	8755528	AT1G24706	-52.8	-51.3	8.05	3' UTR
Chr1	8768465	8769174	AT1G24793	-4.35	-3.66	12.4	3' UTR
Chr1	8770573	8770780	AT1G24800	-2.28	-1.69	5.42	Exon (AT1G24800.1/AT1G24800, exon 1 of 1)
Chr1	8777833	8778012	AT1G24822	-1.34	-0.538	6.19	3' UTR
Chr1	8798483	8804586	AT1G24996	-235	-232	15.9	5' UTR
Chr1	8822084	8822264	AT1G25150	-2.63	-2.02	10.8	Exon (AT1G25150.1/AT1G25150, exon 1 of 1)
Chr1	8836300	8836683	AT1G25211	-2.51	-1.9	3.1	Exon (AT1G25211.1/AT1G25211, exon 1 of 1)
Chr1	8849905	8851612	AT1G25250	-3.68	-3.01	9.29	3' UTR
Chr1	8865303	8866657	AT1G25280	-12.5	-11.6	7.55	5' UTR
Chr1	8868883	8869092	AT1G25290	-6.77	-5.99	2.73	3' UTR
Chr1	8905150	8906002	AT1G25380	-112	-110	9.51	3' UTR
Chr1	8917665	8918232	AT1G25420	-3.28	-2.63	4.39	3' UTR
Chr1	8918941	8919446	AT1G25422	-17.6	-16.6	2.76	5' UTR
Chr1	8950367	8950546	AT1G25480	-1.67	-1.12	2.17	Exon (AT1G25480.1/AT1G25480, exon 6 of 6)
Chr1	8954015	8955107	AT1G25490	-108	-107	3.98	3' UTR
Chr1	8963804	8964564	AT1G25520	-8.29	-7.47	3.1	3' UTR
Chr1	9022036	9022769	AT1G26090	-9.43	-8.58	2.02	3' UTR
Chr1	9056437	9056852	AT1G26180	-17	-16	4.33	3' UTR
Chr1	9067188	9067969	AT1G26208	-47.1	-45.7	3.36	5' UTR
Chr1	9088272	9089050	AT1G26260	-1.79	-1.24	6.19	3' UTR
Chr1	9098013	9098465	AT1G26290	-5.45	-4.71	3.3	5' UTR
Chr1	9113900	9114948	AT1G26340	-35.1	-33.8	4.06	5' UTR
Chr1	9151732	9152182	AT1G26460	-33.4	-32.1	5.73	5' UTR
Chr1	9153756	9154620	AT1G26460	-52.9	-51.5	4.37	3' UTR
Chr1	9158975	9159719	AT1G26500	-2.58	-1.97	8.51	Exon (AT1G26500.1/AT1G26500, exon 1 of 1)
Chr1	9171130	9172940	AT1G26550	-628	-Inf	4.08	5' UTR
Chr1	9176147	9176444	AT1G26558	-1.55	-0.727	6.96	Exon (AT1G26558.1/AT1G26558, exon 2 of 5)
Chr1	9177420	9177598	AT1G26558	-2.19	-1.61	9.29	Exon (AT1G26558.1/AT1G26558, exon 5 of 5)
Chr1	9181003	9181569	AT1G26560	-8.34	-7.52	2.75	Exon (AT1G26560.1/AT1G26560, exon 8 of 11)
Chr1	9183655	9183921	AT1G26570	-1.84	-1.28	1.62	Exon (AT1G26570.1/AT1G26570, exon 2 of 2)
Chr1	9183980	9184275	AT1G26570	-2.86	-2.24	1.99	3' UTR
Chr1	9186156	9187415	AT1G26580	-27.5	-26.3	3.55	3' UTR
Chr1	9205836	9205895	AT1G26630	-3.88	-3.21	1.81	5' UTR
Chr1	9206496	9207205	AT1G26630	-80.6	-78.9	1.5	3' UTR
Chr1	9207324	9207383	AT1G26630	-2.6	-1.99	1.81	3' UTR
Chr1	9210089	9210236	AT1G26650	-2.62	-2	2.21	5' UTR
Chr1	9212387	9213974	AT1G26660	-21.4	-20.3	6.87	3' UTR
Chr1	9214174	9214263	AT1G26665	-2.27	-1.68	2.17	5' UTR
Chr1	9216914	9217981	AT1G26670	-60	-58.5	4.02	3' UTR
Chr1	9247232	9247923	AT1G26750	-5.06	-4.34	1.4	Exon (AT1G26750.1/AT1G26750, exon 2 of 4)
Chr1	9271873	9272080	AT1G26780	-1.34	-0.538	6.19	Exon (AT1G26780.1/AT1G26780, exon 2 of 2)
Chr1	9296096	9297076	AT1G26830	-12.5	-11.5	4.45	Exon (AT1G26830.1/AT1G26830, exon 2 of 3)
Chr1	9297614	9298541	AT1G26830	-89.2	-87.5	5.64	3' UTR
Chr1	9319038	9319246	AT1G26890	-2.63	-2.02	10.8	3' UTR
Chr1	9322529	9322965	AT1G26910	-3.07	-2.43	2.06	3' UTR
Chr1	9343829	9345145	AT1G26940	-9.86	-9	2.99	3' UTR
Chr1	9351454	9352522	AT1G26945	-10.8	-9.89	4.26	5' UTR
Chr1	9356953	9357430	AT1G26960	-2.05	-1.47	3.87	3' UTR
Chr1	9375083	9376720	AT1G27000	-111	-109	4.24	3' UTR
Chr1	9379752	9380484	AT1G27020	-2.19	-1.61	2.58	3' UTR
Chr1	9383185	9383777	AT1G27030	-5.63	-4.89	1.49	3' UTR
Chr1	9421984	9422412	AT1G27120	-6.46	-5.7	4.06	Exon (AT1G27120.1/AT1G27120, exon 1 of 7)
Chr1	9430821	9432244	AT1G27150	-36.4	-35.2	23.2	3' UTR
Chr1	9477997	9478356	AT1G27285.1	-1.55	-0.727	6.96	Exon (AT1G27285.1/AT1G27285.1, exon 1 of 1)
Chr1	9483216	9484044	AT1G27300	-35.4	-34.1	8.3	5' UTR
Chr1	9491461	9492572	AT1G27320	-55.3	-53.8	6.48	3' UTR
Chr1	9492964	9493629	AT1G27330	-37	-35.8	1.77	5' UTR
Chr1	9503288	9503869	AT1G27360	-19.5	-18.5	4.92	3' UTR
Chr1	9515494	9516737	AT1G27400	-205	-203	2.24	3' UTR
Chr1	9518431	9518906	AT1G27410	-1.55	-0.727	6.96	3' UTR
Chr1	9532621	9534114	AT1G27450	-248	-246	2.39	3' UTR
Chr1	9536727	9537561	AT1G27460	-23.7	-22.6	11.6	3' UTR
Chr1	9545723	9546255	AT1G27480	-99.3	-97.6	3.68	3' UTR
Chr1	9561542	9562263	AT1G27520	-21.9	-20.9	3.48	3' UTR
Chr1	9594378	9594556	AT1G27590	-2.19	-1.61	9.29	3' UTR
Chr1	9596628	9596807	AT1G27595	-1.75	-1.2	2.94	Exon (AT1G27595.1/AT1G27595, exon 1 of 20)
Chr1	9597150	9598467	AT1G27595	-4.75	-4.04	17	Exon (AT1G27595.1/AT1G27595, exon 2 of 20)
Chr1	9600013	9600350	AT1G27595	-2.34	-1.75	4.64	Exon (AT1G27595.1/AT1G27595, exon 10 of 20)
Chr1	9602518	9603255	AT1G27595	-17	-16	9.48	3' UTR
Chr1	9613238	9614276	AT1G27630	-19.6	-18.6	5.42	3' UTR
Chr1	9615461	9616297	AT1G27650	-116	-114	3.6	3' UTR
Chr1	9621600	9622338	AT1G27660	-2.07	-1.49	5.42	5' UTR
Chr1	9624384	9625945	AT1G27660	-9.3	-8.45	5.65	3' UTR
Chr1	9633725	9634597	AT1G27680	-65.2	-63.7	4.46	3' UTR
Chr1	9637896	9638547	AT1G27690	-24.6	-23.5	4.84	3' UTR
Chr1	9660383	9660892	AT1G27750	-4.13	-3.44	8.9	Exon (AT1G27750.1/AT1G27750, exon 4 of 8)
Chr1	9660952	9661868	AT1G27750	-13.6	-12.7	9.16	3' UTR
Chr1	9666408	9667420	AT1G27752	-75.9	-74.3	10.6	3' UTR
Chr1	9668584	9669002	AT1G27760	-22.6	-21.5	2.59	5' UTR
Chr1	9670767	9671616	AT1G27760	-35.1	-33.9	2.57	3' UTR
Chr1	9701555	9701794	AT1G27850	-1.44	-0.91	2.9	Exon (AT1G27850.1/AT1G27850, exon 6 of 7)
Chr1	9703106	9703911	AT1G27850	-13.1	-12.2	12.9	3' UTR
Chr1	9713641	9713939	AT1G27880	-1.34	-0.618	6.19	3' UTR
Chr1	9726948	9728095	AT1G27920	-2.2	-1.61	2.97	5' UTR
Chr1	9728371	9729759	AT1G27920	-5.61	-4.87	20.9	Exon (AT1G27920.1/AT1G27920, exon 5 of 11)
Chr1	9741810	9742159	AT1G27950	-28.4	-27.2	1.88	3' UTR
Chr1	9746811	9746989	AT1G27970	-7.87	-7.06	2.68	5' UTR
Chr1	9747167	9748289	AT1G27970	-5.52	-4.78	1.36	3' UTR
Chr1	9751966	9752739	AT1G27980	-6.81	-6.03	3.59	3' UTR
Chr1	9767229	9767649	AT1G28010	-2.24	-1.65	3.4	Exon (AT1G28010.1/AT1G28010, exon 9 of 9)
Chr1	9767709	9768068	AT1G28010	-2.07	-1.49	3.25	3' UTR
Chr1	9779138	9779557	AT1G28060	-19.5	-18.4	4.5	5' UTR
Chr1	9780389	9782700	AT1G28060	-95.5	-93.8	14.7	3' UTR
Chr1	9798010	9799063	AT1G28090	-103	-102	12.8	3' UTR
Chr1	9803236	9804394	AT1G28100	-14.3	-13.3	3.53	3' UTR
Chr1	9855890	9857541	AT1G28210	-1.85	-1.29	1.91	Exon (AT1G28210.1/AT1G28210, exon 7 of 19)
Chr1	9858882	9860158	AT1G28210	-3.41	-2.75	2.28	3' UTR
Chr1	9875111	9875579	AT1G28250	-44	-42.6	4.67	3' UTR
Chr1	9942536	9943370	AT1G28340	-40.3	-39	3.91	3' UTR
Chr1	9945807	9947983	AT1G28350	-5.93	-5.18	2.55	Exon (AT1G28350.1/AT1G28350, exon 6 of 21)
Chr1	9948390	9949800	AT1G28350	-134	-132	13.7	3' UTR
Chr1	9951997	9952235	AT1G28360	-1.76	-1.2	7.74	Exon (AT1G28360.1/AT1G28360, exon 1 of 1)
Chr1	9965457	9966201	AT1G28380	-10.8	-9.94	4.55	3' UTR
Chr1	9981302	9982786	AT1G28420	-35.8	-34.6	14.1	Exon (AT1G28420.1/AT1G28420, exon 4 of 18)
Chr1	9986708	9987608	AT1G28420	-66.8	-65.2	10.6	3' UTR
Chr1	9997034	9997393	AT1G28440	-1.48	-0.95	1.64	Exon (AT1G28440.1/AT1G28440, exon 1 of 2)
Chr1	9999281	10000117	AT1G28440	-19.5	-18.4	3.91	Exon (AT1G28440.1/AT1G28440, exon 1 of 2)
Chr1	10010624	10011404	AT1G28470	-1.76	-1.2	7.74	Exon (AT1G28470.1/AT1G28470, exon 2 of 3)
Chr1	10016590	10018047	AT1G28490	-189	-187	8.43	5' UTR
Chr1	10024141	10026295	AT1G28510	-111	-109	10.6	3' UTR
Chr1	10030732	10031720	AT1G28520	-49.6	-48.2	7.79	3' UTR
Chr1	10035664	10036956	AT1G28540	-39.9	-38.6	9.29	5' UTR
Chr1	10079132	10079616	AT1G28680	-2.55	-1.94	1.74	Exon (AT1G28680.1/AT1G28680, exon 2 of 3)
Chr1	10096027	10096374	AT1G28815	-8.16	-7.34	9.54	3' UTR
Chr1	10134561	10135589	AT1G29041	-28.3	-27.2	2.9	3' UTR
Chr1	10147899	10149686	AT1G29060	-45.1	-43.8	13.9	3' UTR
Chr1	10151063	10151360	AT1G29070	-28.2	-27	2.53	3' UTR
Chr1	10177634	10178192	AT1G29120	-20.6	-19.5	4.94	3' UTR
Chr1	10178252	10178431	AT1G29120	-1.66	-1.12	6.96	3' UTR
Chr1	10182407	10182703	AT1G29150	-9.36	-8.51	2.27	3' UTR
Chr1	10210444	10210622	AT1G29200	-15.1	-14.1	5.16	3' UTR
Chr1	10216157	10216334	AT1G29230	-1.55	-0.727	6.96	Exon (AT1G29230.1/AT1G29230, exon 1 of 1)
Chr1	10230822	10230996	AT1G29270	-1.34	-0.817	2.32	Exon (AT1G29270.1/AT1G29270, exon 3 of 3)
Chr1	10253749	10254690	AT1G29310	-86.4	-84.7	7.12	3' UTR
Chr1	10257284	10258343	AT1G29320	-140	-138	8.36	3' UTR
Chr1	10266010	10266818	AT1G29340	-39.7	-38.3	3.67	3' UTR
Chr1	10284151	10284409	AT1G29380	-2.25	-1.66	5.8	5' UTR
Chr1	10284883	10285644	AT1G29380	-2.41	-1.81	3.61	Exon (AT1G29380.1/AT1G29380, exon 2 of 4)
Chr1	10330812	10332296	AT1G29550	-13.4	-12.5	3.38	3' UTR
Chr1	10332431	10333361	AT1G29560	-2.65	-2.04	10.8	5' UTR
Chr1	10333963	10335424	AT1G29560	-3.49	-2.83	8.51	Exon (AT1G29560.1/AT1G29560, exon 6 of 12)
Chr1	10340735	10342643	AT1G29590	-9.7	-8.84	8.13	Exon (AT1G29590.1/AT1G29590, exon 2 of 5)
Chr1	10344277	10346243	AT1G29600	-4.08	-3.39	4.9	Exon (AT1G29600.1/AT1G29600, exon 2 of 10)
Chr1	10352126	10353467	AT1G29630	-6.12	-5.37	12.8	Exon (AT1G29630.3/AT1G29630, exon 8 of 13)
Chr1	10373092	10373209	AT1G29660	-2.22	-1.63	1.12	Exon (AT1G29660.1/AT1G29660, exon 4 of 5)
Chr1	10376318	10377187	AT1G29670	-34.7	-33.4	1.77	Exon (AT1G29670.1/AT1G29670, exon 2 of 5)
Chr1	10387970	10388119	AT1G29710	-1.97	-1.4	8.51	Exon (AT1G29710.1/AT1G29710, exon 1 of 1)
Chr1	10388446	10388773	AT1G29710	-3.2	-2.55	4.84	Exon (AT1G29710.1/AT1G29710, exon 1 of 1)
Chr1	10423763	10424208	AT1G29760	-7.37	-6.58	3.87	3' UTR
Chr1	10429976	10430455	AT1G29790	-27.3	-26.1	7.51	5' UTR
Chr1	10430964	10431944	AT1G29790	-25.6	-24.5	12.5	3' UTR
Chr1	10434995	10435441	AT1G29800	-11.5	-10.6	7.06	3' UTR
Chr1	10440283	10440786	AT1G29820	-8.26	-7.44	9.29	3' UTR
Chr1	10447754	10449946	AT1G29850	-249	-246	3.7	5' UTR
Chr1	10466129	10467170	AT1G29890	-116	-114	14.8	3' UTR
Chr1	10468233	10468501	AT1G29900	-1.63	-1.08	1.29	Exon (AT1G29900.1/AT1G29900, exon 1 of 3)
Chr1	10469720	10470078	AT1G29900	-12.9	-11.9	2.23	Exon (AT1G29900.1/AT1G29900, exon 2 of 3)
Chr1	10471585	10472211	AT1G29900	-6.42	-5.65	1.78	3' UTR
Chr1	10493791	10494210	AT1G29950	-10.2	-9.36	1.84	3' UTR
Chr1	10493805	10494193	AT1G29950	-8.88	-8.05	1.77	3' UTR
Chr1	10493810	10494195	AT1G29950	-9.16	-8.32	1.8	3' UTR
Chr1	10495820	10496170	AT1G29960	-5.39	-4.66	2.59	3' UTR
Chr1	10507593	10509098	AT1G29990	-537	-Inf	6.59	5' UTR
Chr1	10515412	10516355	AT1G30020	-4.8	-4.09	10.8	3' UTR
Chr1	10571370	10571668	AT1G30100	-1.93	-1.36	3.61	5' UTR
Chr1	10582915	10584051	AT1G30110	-39.4	-38.1	7.04	3' UTR
Chr1	10587602	10587926	AT1G30130	-4.3	-3.61	2.92	5' UTR
Chr1	10619354	10619563	AT1G30190	-1.9	-1.33	2.84	Exon (AT1G30190.1/AT1G30190, exon 1 of 1)
Chr1	10626196	10626985	AT1G30200	-5.54	-4.8	2.8	3' UTR
Chr1	10640041	10640782	AT1G30230	-936	-Inf	4.19	3' UTR
Chr1	10651669	10651728	AT1G30260	-1.44	-0.91	2.9	3' UTR
Chr1	10657281	10658778	AT1G30270	-55.6	-54.1	11.9	3' UTR
Chr1	10663422	10664077	AT1G30280	-2.65	-2.04	10.8	Exon (AT1G30282.1/AT1G30282, exon 1 of 2)
Chr1	10673956	10675338	AT1G30300	-7.11	-6.32	3.82	3' UTR
Chr1	10681784	10682954	AT1G30320	-37.9	-36.6	4.6	3' UTR
Chr1	10718222	10718639	AT1G30360	-6.69	-5.91	1.56	Exon (AT1G30360.1/AT1G30360, exon 5 of 6)
Chr1	10722197	10722255	AT1G30380	-29.5	-28.3	1.74	5' UTR
Chr1	10722928	10723189	AT1G30380	-581	-Inf	1.9	3' UTR
Chr1	10733236	10734353	AT1G30400	-3.59	-2.93	1.89	Exon (AT1G30400.1/AT1G30400, exon 18 of 28)
Chr1	10737127	10737935	AT1G30400	-57.7	-56.2	4.11	3' UTR
Chr1	10746340	10747323	AT1G30410	-20.1	-19	7.35	3' UTR
Chr1	10756005	10756316	AT1G30420	-1.76	-1.2	7.74	Exon (AT1G30420.1/AT1G30420, exon 25 of 26)
Chr1	10761772	10762187	AT1G30440	-2.99	-2.36	1.7	Exon (AT1G30440.1/AT1G30440, exon 4 of 4)
Chr1	10768622	10769323	AT1G30450	-37.6	-36.4	8.25	3' UTR
Chr1	10785535	10786667	AT1G30470	-176	-174	12.5	3' UTR
Chr1	10788271	10788683	AT1G30473	-3.33	-2.68	2.58	3' UTR
Chr1	10790469	10792575	AT1G30480	-52.1	-50.7	6.76	3' UTR
Chr1	10813006	10813700	AT1G30520	-55.1	-53.6	37.1	3' UTR
Chr1	10846753	10847831	AT1G30610	-23.7	-22.6	7.01	Exon (AT1G30610.2/AT1G30610, exon 1 of 9)
Chr1	10849884	10850508	AT1G30610	-6.33	-5.57	2.48	Exon (AT1G30610.2/AT1G30610, exon 8 of 9)
Chr1	10857577	10858244	AT1G30620	-12.6	-11.6	6.19	3' UTR
Chr1	10864157	10864700	AT1G30640	-4.65	-3.94	3.87	Exon (AT1G30640.1/AT1G30640, exon 11 of 14)
Chr1	10882764	10883389	AT1G30680	-4.3	-3.61	1.64	Exon (AT1G30680.1/AT1G30680, exon 5 of 19)
Chr1	10884959	10886425	AT1G30680	-16.1	-15.1	3.37	3' UTR
Chr1	10888420	10889137	AT1G30690	-15.8	-14.8	1.86	Exon (AT1G30690.2/AT1G30690, exon 2 of 4)
Chr1	10890183	10890272	AT1G30690	-1.57	-1.03	4.64	3' UTR
Chr1	10937981	10938099	AT1G30800	-9.55	-8.7	18.6	3' UTR
Chr1	10962241	10963182	AT1G30825	-3.79	-3.11	5.42	3' UTR
Chr1	10966997	10967776	AT1G30835.1	-22.6	-21.5	8.51	Exon (AT1G30835.1/AT1G30835.1, exon 1 of 2)
Chr1	10966997	10967773	AT1G30835.1	-22.4	-21.3	8.51	Exon (AT1G30835.1/AT1G30835.1, exon 1 of 2)
Chr1	10968400	10968609	AT1G30835.1	-1.76	-1.2	7.74	Exon (AT1G30835.2/AT1G30835.2, exon 1 of 1)
Chr1	11000046	11000543	AT1G30900	-2.87	-2.25	10.8	Exon (AT1G30900.1/AT1G30900, exon 10 of 12)
Chr1	11002146	11002936	AT1G30910	-282	-279	9.65	3' UTR
Chr1	11057447	11058867	AT1G31020	-41.4	-40	3.97	3' UTR
Chr1	11085267	11085463	AT1G31070	-2.1	-1.52	1.86	Exon (AT1G31070.2/AT1G31070, exon 2 of 15)
Chr1	11088042	11088533	AT1G31070	-8.99	-8.16	2.13	3' UTR
Chr1	11121195	11122498	AT1G31150	-13.8	-12.9	6.66	3' UTR
Chr1	11133470	11134814	AT1G31170	-152	-150	2.89	5' UTR
Chr1	11142125	11142600	AT1G31175	-33.5	-32.3	31.7	3' UTR
Chr1	11146250	11146930	AT1G31190	-61.3	-59.8	3.08	3' UTR
Chr1	11156802	11157067	AT1G31220	-2.27	-1.68	1.97	5' UTR
Chr1	11157907	11158683	AT1G31220	-25.7	-24.6	5.78	3' UTR
Chr1	11182932	11183822	AT1G31280	-10.6	-9.69	3.03	Exon (AT1G31280.1/AT1G31280, exon 2 of 3)
Chr1	11235847	11237530	AT1G31360	-7.33	-6.53	5.16	3' UTR
Chr1	11252985	11253885	AT1G31420	-312	-309	7.71	3' UTR
Chr1	11272599	11272986	AT1G31485	-2.41	-1.81	10.1	Exon (AT1G31485.1/AT1G31485, exon 2 of 2)
Chr1	11311169	11311256	AT1G31580	-8.84	-8.01	3.87	5' UTR
Chr1	11343980	11344279	AT1G31690	-14.7	-13.7	5.03	Exon (AT1G31690.1/AT1G31690, exon 1 of 5)
Chr1	11345732	11347677	AT1G31690	-13.2	-12.2	3.22	Exon (AT1G31690.1/AT1G31690, exon 2 of 5)
Chr1	11349840	11350138	AT1G31710	-8.17	-7.35	3.68	5' UTR
Chr1	11354530	11355367	AT1G31710	-28.7	-27.6	5	3' UTR
Chr1	11359910	11360089	AT1G31730	-1.8	-1.24	1.57	Exon (AT1G31730.1/AT1G31730, exon 1 of 10)
Chr1	11363097	11364139	AT1G31730	-52.1	-50.7	5.48	3' UTR
Chr1	11393544	11394688	AT1G31780	-18.8	-17.7	4.97	3' UTR
Chr1	11397917	11399714	AT1G31800	-88.6	-87	2.39	3' UTR
Chr1	11433083	11433609	AT1G31850	-7.32	-6.52	2.22	3' UTR
Chr1	11438118	11440079	AT1G31870	-15.6	-14.6	5.5	3' UTR
Chr1	11449606	11450130	AT1G31880	-3.3	-2.65	13.2	3' UTR
Chr1	11461289	11461825	AT1G31910	-485	-Inf	8.1	3' UTR
Chr1	11466087	11466626	AT1G31930	-11.6	-10.7	4.12	Exon (AT1G31930.3/AT1G31930, exon 2 of 9)
Chr1	11467342	11467920	AT1G31930	-1.49	-0.958	2.22	Exon (AT1G31930.3/AT1G31930, exon 5 of 9)
Chr1	11468240	11469125	AT1G31930	-12.6	-11.7	6.96	3' UTR
Chr1	11477568	11478075	AT1G31950	-4.36	-3.67	6.19	Exon (AT1G31950.1/AT1G31950, exon 6 of 7)
Chr1	11479866	11480374	AT1G31970	-127	-125	2.96	5' UTR
Chr1	11481546	11482890	AT1G31970	-102	-99.9	8.04	3' UTR
Chr1	11530369	11531281	AT1G32050	-19.9	-18.8	2.17	3' UTR
Chr1	11532533	11532952	AT1G32060	-226	-224	4.51	5' UTR
Chr1	11533968	11534639	AT1G32060	-273	-271	2.13	3' UTR
Chr1	11553254	11555094	AT1G32120	-5.2	-4.47	17	Exon (AT1G32120.1/AT1G32120, exon 1 of 4)
Chr1	11557273	11557511	AT1G32120	-1.97	-1.4	8.51	Exon (AT1G32120.1/AT1G32120, exon 3 of 4)
Chr1	11565518	11565668	AT1G32150	-1.55	-0.775	6.96	5' UTR
Chr1	11567114	11568531	AT1G32150	-65.1	-63.6	8.36	3' UTR
Chr1	11569522	11569880	AT1G32160	-15.8	-14.9	1.93	Exon (AT1G32160.1/AT1G32160, exon 3 of 3)
Chr1	11570089	11570387	AT1G32160	-11	-10.1	1.86	3' UTR
Chr1	11577603	11577691	AT1G32170	-1.55	-0.727	6.96	Exon (AT1G32170.1/AT1G32170, exon 4 of 4)
Chr1	11577750	11577809	AT1G32170	-1.34	-0.538	6.19	3' UTR
Chr1	11609377	11609733	AT1G32220	-37.6	-36.3	3.33	3' UTR
Chr1	11614157	11614305	AT1G32230	-1.41	-0.887	1.18	Exon (AT1G32230.1/AT1G32230, exon 3 of 8)
Chr1	11615243	11616218	AT1G32230	-13.4	-12.5	1.78	3' UTR
Chr1	11653681	11654765	AT1G32310	-55.1	-53.7	6.06	3' UTR
Chr1	11673794	11675250	AT1G32360	-32.1	-30.9	3.62	3' UTR
Chr1	11677079	11678449	AT1G32370	-22.4	-21.3	8.86	3' UTR
Chr1	11683521	11684418	AT1G32380	-17.5	-16.5	3.04	3' UTR
Chr1	11693828	11695566	AT1G32410	-59	-57.5	6.58	5' UTR
Chr1	11714279	11715052	AT1G32440	-26.5	-25.3	2.4	3' UTR
Chr1	11738208	11739027	AT1G32460	-7.33	-6.53	3.37	5' UTR
Chr1	11767834	11768014	AT1G32540	-1.62	-1.08	2.71	5' UTR
Chr1	11768700	11769688	AT1G32540	-4.94	-4.22	4.64	3' UTR
Chr1	11784323	11785637	AT1G32580	-65.9	-64.3	3.29	3' UTR
Chr1	11797335	11798303	AT1G32630	-38.8	-37.5	12.8	5' UTR
Chr1	11798392	11798572	AT1G32630	-1.55	-0.727	6.96	3' UTR
Chr1	11828408	11829700	AT1G32700	-50.9	-49.5	9.4	3' UTR
Chr1	11842237	11843139	AT1G32730	-10.1	-9.26	4	3' UTR
Chr1	11844877	11845934	AT1G32740	-6.26	-5.5	3.87	5' UTR
Chr1	11858620	11859000	AT1G32760	-6.01	-5.26	3.46	Exon (AT1G32760.1/AT1G32760, exon 1 of 1)
Chr1	11882020	11882170	AT1G32810	-1.34	-0.817	2.21	Exon (AT1G32810.2/AT1G32810, exon 1 of 7)
Chr1	11884370	11885843	AT1G32810	-14.4	-13.4	3.95	Exon (AT1G32810.2/AT1G32810, exon 3 of 7)
Chr1	11911739	11912577	AT1G32870	-7.03	-6.25	2.83	5' UTR
Chr1	11940350	11940978	AT1G32940	-3.47	-2.82	7.74	3' UTR
Chr1	11944371	11944640	AT1G32950	-1.97	-1.4	8.51	3' UTR
Chr1	11956171	11957255	AT1G32990	-223	-220	2.82	3' UTR
Chr1	11966470	11967843	AT1G33040	-286	-283	6.36	5' UTR
Chr1	12008124	12008833	AT1G33110	-2.07	-1.49	2.58	3' UTR
Chr1	12010930	12012406	AT1G33120	-564	-Inf	11.5	5' UTR
Chr1	12023631	12024605	AT1G33140	-88.6	-86.9	3.6	3' UTR
Chr1	12028703	12029604	AT1G33170	-5.63	-4.89	1.86	Exon (AT1G33170.1/AT1G33170, exon 3 of 5)
Chr1	12029664	12030539	AT1G33170	-6.07	-5.31	2.93	3' UTR
Chr1	12046701	12046760	AT1G33230	-1.61	-1.07	2.43	5' UTR
Chr1	12047735	12050066	AT1G33230	-18.3	-17.3	4.79	3' UTR
Chr1	12066860	12068075	AT1G33265	-41.7	-40.4	5.35	3' UTR
Chr1	12075143	12076104	AT1G33290	-165	-163	5.95	3' UTR
Chr1	12085587	12086528	AT1G33330	-18	-17	6.33	3' UTR
Chr1	12094655	12095876	AT1G33360	-2.22	-1.63	3.87	3' UTR
Chr1	12144958	12146435	AT1G33470	-10.3	-9.43	2.26	3' UTR
Chr1	12152812	12153393	AT1G33500	-2.19	-1.61	9.29	Exon (AT1G33500.1/AT1G33500, exon 2 of 10)
Chr1	12171137	12171466	AT1G33560	-5	-4.28	2.67	Exon (AT1G33560.1/AT1G33560, exon 5 of 5)
Chr1	12181195	12181555	AT1G33600	-7.87	-7.06	2.38	Exon (AT1G33600.1/AT1G33600, exon 1 of 1)
Chr1	12204374	12205471	AT1G33680	-18.9	-17.9	5.11	Exon (AT1G33680.1/AT1G33680, exon 2 of 7)
Chr1	12208068	12208548	AT1G33680	-19.6	-18.5	5.59	3' UTR
Chr1	12265033	12266847	AT1G33810	-440	-Inf	3.35	5' UTR
Chr1	12326231	12327084	AT1G33930	-8.77	-7.93	6.58	Exon (AT1G33930.1/AT1G33930, exon 2 of 5)
Chr1	12346789	12347209	AT1G33960	-1.34	-0.538	6.19	Exon (AT1G33960.1/AT1G33960, exon 2 of 6)
Chr1	12347298	12348039	AT1G33960	-4.65	-3.94	5.42	Exon (AT1G33960.1/AT1G33960, exon 3 of 6)
Chr1	12352411	12353322	AT1G33980	-5.95	-5.2	2.67	Exon (AT1G33980.1/AT1G33980, exon 3 of 13)
Chr1	12354037	12354813	AT1G33980	-4.88	-4.16	2.13	3' UTR
Chr1	12357237	12358031	AT1G33990	-29.1	-27.9	2.94	3' UTR
Chr1	12368205	12369178	AT1G34020	-10.1	-9.26	3.14	3' UTR
Chr1	12428766	12429680	AT1G34120	-12.1	-11.2	7.22	3' UTR
Chr1	12431898	12433097	AT1G34130	-48.8	-47.4	4.29	3' UTR
Chr1	12438622	12439350	AT1G34150	-14.7	-13.7	3.92	3' UTR
Chr1	12442459	12443256	AT1G34160	-47.6	-46.2	9.4	3' UTR
Chr1	12455708	12456003	AT1G34200	-5.77	-5.02	7.74	5' UTR
Chr1	12456941	12457412	AT1G34200	-15	-14	7.93	3' UTR
Chr1	12462607	12462905	AT1G34210	-3.32	-2.67	2	3' UTR
Chr1	12472868	12473187	AT1G34245	-4.34	-3.64	3.56	5' UTR
Chr1	12486253	12486432	AT1G34260	-1.79	-1.24	3.87	Exon (AT1G34260.1/AT1G34260, exon 3 of 12)
Chr1	12505900	12506048	AT1G34300	-1.47	-0.942	5.42	3' UTR
Chr1	12521749	12523624	AT1G34320	-5.61	-4.87	2.94	Exon (AT1G34320.1/AT1G34320, exon 5 of 13)
Chr1	12523833	12524340	AT1G34320	-8.95	-8.11	12.4	3' UTR
Chr1	12533406	12534162	AT1G34340	-51.1	-49.7	7.32	3' UTR
Chr1	12534724	12536095	AT1G34350	-118	-116	9.39	3' UTR
Chr1	12541533	12541831	AT1G34355	-1.34	-0.775	6.19	3' UTR
Chr1	12545226	12546172	AT1G34360	-18.4	-17.4	5.08	3' UTR
Chr1	12551502	12552071	AT1G34370	-3.88	-3.2	1.64	Exon (AT1G34370.2/AT1G34370, exon 2 of 2)
Chr1	12606300	12607003	AT1G34470	-13.9	-12.9	3.97	3' UTR
Chr1	12748103	12748614	AT1G34770	-3.11	-2.47	4.64	3' UTR
Chr1	12842158	12842847	AT1G35115.1	-18.2	-17.2	23.2	Exon (AT1G35115.1/AT1G35115.1, exon 1 of 1)
Chr1	12843327	12844196	AT1G35115.1	-12.4	-11.4	4.79	Exon (AT1G35115.1/AT1G35115.1, exon 1 of 1)
Chr1	12844526	12845455	AT1G35115.1	-20.7	-19.7	6.96	Exon (AT1G35115.1/AT1G35115.1, exon 1 of 1)
Chr1	12867961	12868801	AT1G35160	-80.3	-78.7	3.27	3' UTR
Chr1	12891505	12892874	AT1G35190	-243	-241	10.8	3' UTR
Chr1	12913859	12914802	AT1G35220	-39.1	-37.8	9.34	3' UTR
Chr1	12978948	12979910	AT1G35340	-42.2	-40.9	4.64	3' UTR
Chr1	13026786	13027029	AT1G35420	-2.58	-1.97	1.25	Exon (AT1G35420.2/AT1G35420, exon 2 of 3)
Chr1	13041051	13042102	AT1G35460	-30.3	-29.1	5.9	3' UTR
Chr1	13073554	13074949	AT1G35510	-61.1	-59.6	9.17	3' UTR
Chr1	13146314	13146693	AT1G35612.1	-3.76	-3.09	2.95	Exon (AT1G35612.1/AT1G35612.1, exon 1 of 1)
Chr1	13157651	13158078	AT1G35620	-9.28	-8.44	1.93	Exon (AT1G35620.1/AT1G35620, exon 4 of 5)
Chr1	13195885	13196273	AT1G35660	-7.08	-6.3	5.42	Exon (AT1G35660.1/AT1G35660, exon 8 of 10)
Chr1	13197228	13197916	AT1G35660	-8.15	-7.33	4.13	3' UTR
Chr1	13207239	13208192	AT1G35670	-1.71	-1.16	3.61	3' UTR
Chr1	13209425	13210418	AT1G35680	-150	-148	2.79	3' UTR
Chr1	13221839	13222019	AT1G35710	-2.05	-1.47	5.42	Exon (AT1G35710.1/AT1G35710, exon 1 of 2)
Chr1	13450881	13453384	AT1G36050	-42.1	-40.8	4.83	3' UTR
Chr1	13539243	13539957	AT1G36160	-11.8	-10.8	2.94	Exon (AT1G36160.2/AT1G36160, exon 24 of 32)
Chr1	13542681	13543219	AT1G36160	-47.3	-45.9	4.7	Exon (AT1G36160.2/AT1G36160, exon 31 of 32)
Chr1	13543770	13544009	AT1G36160	-3.65	-2.99	2.45	3' UTR
Chr1	13552936	13553154	AT1G36180	-1.34	-0.538	6.19	Exon (AT1G36180.1/AT1G36180, exon 20 of 32)
Chr1	13557886	13558492	AT1G36180	-10.2	-9.33	9.6	3' UTR
Chr1	13642262	13643096	AT1G36280	-47.1	-45.8	10.2	3' UTR
Chr1	13670156	13670514	AT1G36310	-3.99	-3.31	1.59	Exon (AT1G36310.1/AT1G36310, exon 2 of 3)
Chr1	13670573	13671067	AT1G36310	-24.9	-23.8	3.54	3' UTR
Chr1	13673172	13674098	AT1G36320	-62.4	-60.9	2.76	3' UTR
Chr1	13700989	13701632	AT1G36380	-7.71	-6.91	5.88	3' UTR
Chr1	14004106	14004405	AT1G36940	-2.16	-1.57	4.39	5' UTR
Chr1	14025205	14026941	AT1G36980	-26.2	-25.1	2.19	3' UTR
Chr1	14158527	14158736	AT1G37130	-1.41	-0.883	1.23	5' UTR
Chr1	15891727	15894444	AT1G42430	-31	-29.8	5.02	3' UTR
Chr1	15934110	15935208	AT1G42470	-36.5	-35.3	9	3' UTR
Chr1	15936207	15938863	AT1G42480	-170	-168	10.1	5' UTR
Chr1	15976434	15976703	AT1G42540	-5.05	-4.33	2.92	Exon (AT1G42540.1/AT1G42540, exon 7 of 7)
Chr1	15977551	15979862	AT1G42550	-136	-134	6.14	3' UTR
Chr1	16126546	16127288	AT1G42960	-37.1	-35.9	2.55	3' UTR
Chr1	16268394	16268870	AT1G43170	-59.4	-57.9	3.33	3' UTR
Chr1	16414210	16414567	AT1G43590.1	-2.19	-1.61	4.64	Exon (AT1G43590.1/AT1G43590.1, exon 1 of 1)
Chr1	16470144	16470500	AT1G43670	-45.7	-44.3	2.43	3' UTR
Chr1	16470901	16471190	AT1G43675.1	-6.49	-5.72	2.71	Exon (AT1G43675.1/AT1G43675.1, exon 1 of 1)
Chr1	16482183	16482540	AT1G43690	-6.04	-5.28	1.92	Exon (AT1G43690.1/AT1G43690, exon 7 of 7)
Chr1	16484291	16484469	AT1G43700	-1.69	-1.14	1.63	5' UTR
Chr1	16484827	16486241	AT1G43700	-155	-153	9.42	3' UTR
Chr1	16618295	16618744	AT1G43850	-6.68	-5.91	2.89	Exon (AT1G43850.2/AT1G43850, exon 2 of 10)
Chr1	16620182	16621989	AT1G43850	-22.9	-21.8	5.63	3' UTR
Chr1	16647988	16648648	AT1G43890	-89.1	-87.4	3.53	3' UTR
Chr1	16654932	16655928	AT1G43900	-23.7	-22.6	3.64	3' UTR
Chr1	16782615	16782854	AT1G44120	-1.66	-1.12	4.64	Exon (AT1G44120.1/AT1G44120, exon 1 of 5)
Chr1	16783333	16783632	AT1G44120	-2.25	-1.66	7.74	Exon (AT1G44120.1/AT1G44120, exon 1 of 5)
Chr1	16873323	16873383	AT1G44575	-30.3	-29.1	1.55	3' UTR
Chr1	16888057	16888844	AT1G44740	-4.42	-3.72	3.78	Exon (AT1G44740.1/AT1G44740, exon 3 of 8)
Chr1	16894930	16895257	AT1G44750	-2.31	-1.72	1.8	3' UTR
Chr1	16910517	16912270	AT1G44780	-19.9	-18.8	5.69	3' UTR
Chr1	16923989	16924524	AT1G44810	-37.5	-36.2	3.28	3' UTR
Chr1	16924613	16924762	AT1G44810	-1.44	-0.914	2.63	3' UTR
Chr1	16926324	16926740	AT1G44820	-62.6	-61.1	11	5' UTR
Chr1	16927933	16928526	AT1G44820	-11	-10.1	2.59	3' UTR
Chr1	16941702	16942524	AT1G44835	-107	-106	5.73	3' UTR
Chr1	16964612	16964966	AT1G44890	-3.5	-2.84	2.32	3' UTR
Chr1	16971144	16971203	AT1G44900	-1.49	-0.958	2.22	Exon (AT1G44900.2/AT1G44900, exon 3 of 16)
Chr1	16973840	16974462	AT1G44900	-4.88	-4.16	2.32	3' UTR
Chr1	16976346	16976733	AT1G44910	-4.56	-3.86	6.19	Exon (AT1G44910.2/AT1G44910, exon 3 of 27)
Chr1	16978743	16981121	AT1G44910	-9.39	-8.54	4.39	Exon (AT1G44910.2/AT1G44910, exon 9 of 27)
Chr1	16981288	16982965	AT1G44910	-108	-107	18.4	3' UTR
Chr1	17001520	17001729	AT1G44960	-2.86	-2.23	2.61	3' UTR
Chr1	17010809	17011886	AT1G45000	-110	-108	6.96	3' UTR
Chr1	17031281	17033198	AT1G45050	-120	-119	9.85	5' UTR
Chr1	17053740	17054792	AT1G45110	-18.8	-17.8	6.96	3' UTR
Chr1	17067963	17069262	AT1G45130	-13.3	-12.4	3.92	3' UTR
Chr1	17101141	17101896	AT1G45180	-17.6	-16.6	11.4	3' UTR
Chr1	17128236	17128532	AT1G45201	-3.16	-2.52	1.19	3' UTR
Chr1	17153229	17153638	AT1G45233	-1.6	-1.06	3.1	Exon (AT1G45233.2/AT1G45233, exon 1 of 4)
Chr1	17154431	17154843	AT1G45233	-1.31	-0.796	4.64	3' UTR
Chr1	17180048	17180806	AT1G45474	-80.9	-79.3	7.74	3' UTR
Chr1	17191390	17191659	AT1G45688	-8.91	-8.07	1.82	5' UTR
Chr1	17191987	17193158	AT1G45688	-254	-252	4.45	3' UTR
Chr1	17199855	17200735	AT1G45976	-38.8	-37.5	3.65	3' UTR
Chr1	17225136	17225957	AT1G46264	-6.34	-5.58	4.02	Exon (AT1G46264.1/AT1G46264, exon 1 of 2)
Chr1	17308405	17308848	AT1G47230	-3.08	-2.44	12.4	3' UTR
Chr1	17320666	17321074	AT1G47250	-25.3	-24.2	3.7	3' UTR
Chr1	17328009	17328458	AT1G47270	-2.21	-1.62	2.39	Exon (AT1G47270.1/AT1G47270, exon 6 of 6)
Chr1	17330819	17331420	AT1G47278	-4.87	-4.15	1.76	5' UTR
Chr1	17331478	17331899	AT1G47278	-13.9	-12.9	1.92	3' UTR
Chr1	17338051	17339273	AT1G47290	-65.1	-63.6	20.2	3' UTR
Chr1	17344062	17344802	AT1G47310	-11.8	-10.9	4.64	3' UTR
Chr1	17352298	17353875	AT1G47330	-42.2	-40.9	8.38	3' UTR
Chr1	17394082	17395349	AT1G47410	-8.19	-7.37	5.8	5' UTR
Chr1	17418870	17419166	AT1G47480	-1.76	-1.2	7.74	Exon (AT1G47480.1/AT1G47480, exon 2 of 2)
Chr1	17424669	17425024	AT1G47490	-19	-18	3.33	5' UTR
Chr1	17426086	17427475	AT1G47490	-380	-Inf	6.25	3' UTR
Chr1	17432518	17432935	AT1G47500	-21	-19.9	12.4	5' UTR
Chr1	17434071	17435064	AT1G47500	-36	-34.7	2.78	3' UTR
Chr1	17453594	17454302	AT1G47530	-22.2	-21.1	2.01	3' UTR
Chr1	17462365	17464057	AT1G47550	-171	-169	10.8	3' UTR
Chr1	17472757	17473294	AT1G47560	-7.05	-6.26	8.77	3' UTR
Chr1	17475440	17475738	AT1G47565.1	-2.63	-2.02	10.8	Exon (AT1G47565.1/AT1G47565.1, exon 1 of 1)
Chr1	17481685	17483413	AT1G47570	-39.3	-38	9.24	3' UTR
Chr1	17485650	17486202	AT1G47580	-33.2	-32	2.47	5' UTR
Chr1	17558209	17558297	AT1G47710	-2.49	-1.88	2.75	5' UTR
Chr1	17559355	17559561	AT1G47710	-1.33	-0.815	1.29	Exon (AT1G47710.1/AT1G47710, exon 2 of 2)
Chr1	17568270	17569297	AT1G47740	-161	-159	10	3' UTR
Chr1	17611963	17612282	AT1G47820	-12.6	-11.7	4.49	5' UTR
Chr1	17634817	17635496	AT1G47870	-4.19	-3.5	2.97	5' UTR
Chr1	17635901	17637772	AT1G47870	-16.2	-15.2	7.35	3' UTR
Chr1	17687269	17688816	AT1G47970	-220	-218	6.79	5' UTR
Chr1	17724775	17725508	AT1G48050	-4.31	-3.61	2.42	Exon (AT1G48050.1/AT1G48050, exon 5 of 12)
Chr1	17726055	17727013	AT1G48050	-8.98	-8.14	7.74	3' UTR
Chr1	17783628	17784124	AT1G48140	-4	-3.32	3.1	3' UTR
Chr1	17789115	17790005	AT1G48170	-18.6	-17.6	5.42	3' UTR
Chr1	17791540	17792331	AT1G48175	-38.1	-36.8	5.61	3' UTR
Chr1	17800494	17801987	AT1G48210	-108	-106	7.51	3' UTR
Chr1	17807946	17808885	AT1G48230	-85.3	-83.6	10.2	3' UTR
Chr1	17835478	17836087	AT1G48280	-1.61	-1.07	2.84	Exon (AT1G48280.1/AT1G48280, exon 1 of 7)
Chr1	17837082	17837717	AT1G48280	-3.84	-3.17	4.8	3' UTR
Chr1	17847356	17847858	AT1G48300	-6.91	-6.13	1.69	5' UTR
Chr1	17854717	17854863	AT1G48315	-1.47	-0.942	4.26	3' UTR
Chr1	17867867	17868342	AT1G48350	-201	-199	2.72	3' UTR
Chr1	17872705	17873002	AT1G48360	-4.96	-4.24	8	3' UTR
Chr1	17908120	17908534	AT1G48440	-9.43	-8.58	2.96	3' UTR
Chr1	17912742	17913300	AT1G48460	-12.5	-11.6	1.93	3' UTR
Chr1	17918451	17918867	AT1G48480	-3.7	-3.03	1.96	5' UTR
Chr1	17920360	17920925	AT1G48480	-32.6	-31.3	5.73	3' UTR
Chr1	17940980	17941974	AT1G48520	-15.7	-14.7	1.78	Exon (AT1G48520.2/AT1G48520, exon 2 of 7)
Chr1	17942270	17942822	AT1G48520	-52.3	-50.9	4.99	3' UTR
Chr1	17945466	17945855	AT1G48540	-11.5	-10.6	3.84	5' UTR
Chr1	17946931	17947827	AT1G48540	-14.8	-13.8	4.68	Exon (AT1G48540.1/AT1G48540, exon 4 of 11)
Chr1	17949591	17950461	AT1G48540	-23.1	-22	5.66	3' UTR
Chr1	17955217	17955336	AT1G48560	-1.76	-1.2	7.74	3' UTR
Chr1	17967691	17968232	AT1G48598	-25.8	-24.6	1.81	3' UTR
Chr1	17968321	17969354	AT1G48598	-188	-186	13.4	3' UTR
Chr1	17967693	17968234	AT1G48598	-25.2	-24.1	1.81	3' UTR
Chr1	17968323	17969354	AT1G48598	-191	-189	13.4	3' UTR
Chr1	17985417	17986116	AT1G48635	-87.6	-85.9	7.47	3' UTR
Chr1	18058981	18059308	AT1G48820	-2.19	-1.61	9.29	Exon (AT1G48820.1/AT1G48820, exon 6 of 7)
Chr1	18064463	18065031	AT1G48840	-5.28	-4.55	3.87	3' UTR
Chr1	18081302	18081899	AT1G48880	-1.79	-1.24	3.87	Exon (AT1G48880.1/AT1G48880, exon 1 of 4)
Chr1	18082144	18082895	AT1G48880	-3.57	-2.91	4.13	3' UTR
Chr1	18100326	18101253	AT1G48920	-677	-Inf	3.4	Exon (AT1G48920.1/AT1G48920, exon 11 of 15)
Chr1	18109061	18110237	AT1G48950	-26.1	-24.9	5.7	3' UTR
Chr1	18112955	18113674	AT1G48960	-11.7	-10.8	4.51	3' UTR
Chr1	18132645	18133895	AT1G49010	-53.4	-51.9	5.56	5' UTR
Chr1	18152574	18153212	AT1G49050	-2.64	-2.02	4.26	3' UTR
Chr1	18217667	18218283	AT1G49240	-22.8	-21.7	5.42	3' UTR
Chr1	18236268	18237333	AT1G49300	-480	-Inf	12.9	3' UTR
Chr1	18263595	18264372	AT1G49340	-39.6	-38.3	8.88	3' UTR
Chr1	18266676	18267270	AT1G49350	-28	-26.8	11.9	3' UTR
Chr1	18278382	18279528	AT1G49380	-49.9	-48.5	10.4	3' UTR
Chr1	18283032	18283618	AT1G49400	-4.82	-4.1	1.82	5' UTR
Chr1	18283933	18284202	AT1G49400	-1.49	-0.96	1.86	3' UTR
Chr1	18294764	18295825	AT1G49430	-27.4	-26.3	2.9	3' UTR
Chr1	18313486	18313870	AT1G49475	-1.85	-1.29	6.96	3' UTR
Chr1	18327980	18328610	AT1G49510	-21.6	-20.5	3.1	3' UTR
Chr1	18329904	18331869	AT1G49520	-11.4	-10.5	12.4	3' UTR
Chr1	18333074	18333601	AT1G49530	-2.28	-1.69	4.64	3' UTR
Chr1	18342883	18343530	AT1G49560	-4.37	-3.68	1.59	Exon (AT1G49560.1/AT1G49560, exon 1 of 5)
Chr1	18343712	18344363	AT1G49560	-44.7	-43.4	7.19	3' UTR
Chr1	18351458	18351756	AT1G49580	-6.2	-5.44	4.64	5' UTR
Chr1	18352878	18353096	AT1G49580	-1.56	-1.02	1.76	Exon (AT1G49580.1/AT1G49580, exon 5 of 11)
Chr1	18353215	18353663	AT1G49580	-1.7	-1.15	1.6	Exon (AT1G49580.1/AT1G49580, exon 6 of 11)
Chr1	18354088	18354589	AT1G49580	-13.7	-12.8	8.51	3' UTR
Chr1	18354774	18355892	AT1G49590	-5.99	-5.24	3.87	5' UTR
Chr1	18356226	18356642	AT1G49590	-22.9	-21.8	2.73	3' UTR
Chr1	18401295	18402628	AT1G49720	-18	-17	4.51	3' UTR
Chr1	18408639	18408788	AT1G49740	-1.89	-1.32	1.4	Exon (AT1G49740.1/AT1G49740, exon 4 of 7)
Chr1	18408998	18409933	AT1G49740	-33	-31.8	17.8	3' UTR
Chr1	18419341	18420083	AT1G49760	-146	-144	8.51	3' UTR
Chr1	18444476	18445098	AT1G49820	-6.58	-5.81	5.42	3' UTR
Chr1	18462124	18462243	AT1G49870	-1.55	-0.727	6.96	Exon (AT1G49870.1/AT1G49870, exon 4 of 5)
Chr1	18462303	18463404	AT1G49870	-9.77	-8.91	5.22	Exon (AT1G49870.1/AT1G49870, exon 4 of 5)
Chr1	18464047	18465988	AT1G49880	-19.4	-18.3	13.9	5' UTR
Chr1	18470075	18470434	AT1G49890	-3.89	-3.22	3.03	5' UTR
Chr1	18473494	18473823	AT1G49890	-2.05	-1.47	4.26	3' UTR
Chr1	18480154	18481356	AT1G49910	-12.4	-11.5	11.1	3' UTR
Chr1	18501766	18501886	AT1G49960	-10	-9.16	2	3' UTR
Chr1	18504832	18505597	AT1G49975	-61.9	-60.4	3.06	5' UTR
Chr1	18512328	18513142	AT1G49980	-22.4	-21.3	2.13	3' UTR
Chr1	18519438	18519734	AT1G50010	-26.3	-25.2	1.56	3' UTR
Chr1	18563053	18564512	AT1G50120	-6.66	-5.88	3.46	Exon (AT1G50120.1/AT1G50120, exon 3 of 12)
Chr1	18565278	18566172	AT1G50120	-38.3	-37	16.6	3' UTR
Chr1	18582905	18583724	AT1G50170	-40.5	-39.2	2.71	3' UTR
Chr1	18613653	18614162	AT1G50240	-7.9	-7.09	5.8	3' UTR
Chr1	18656630	18657346	AT1G50360	-12.1	-11.1	4.8	3' UTR
Chr1	18661736	18661974	AT1G50370	-3.94	-3.26	2.98	3' UTR
Chr1	18663023	18663363	AT1G50380	-3.26	-2.61	2.24	Exon (AT1G50380.1/AT1G50380, exon 2 of 11)
Chr1	18665055	18666478	AT1G50380	-19.4	-18.4	4.41	3' UTR
Chr1	18669803	18670546	AT1G50400	-8.42	-7.59	6.32	3' UTR
Chr1	18677084	18677466	AT1G50410	-1.9	-1.34	2.52	3' UTR
Chr1	18686636	18687907	AT1G50440	-23.4	-22.3	5.75	3' UTR
Chr1	18696459	18697274	AT1G50460	-22	-20.9	2.84	Exon (AT1G50460.1/AT1G50460, exon 6 of 9)
Chr1	18697452	18697659	AT1G50460	-1.49	-0.958	3.87	3' UTR
Chr1	18704300	18704669	AT1G50480	-4.98	-4.26	1.38	Exon (AT1G50480.1/AT1G50480, exon 4 of 5)
Chr1	18718067	18719328	AT1G50510	-36.3	-35.1	10.8	3' UTR
Chr1	18720417	18720714	AT1G50520	-1.97	-1.4	8.51	Exon (AT1G50520.1/AT1G50520, exon 2 of 2)
Chr1	18750508	18751338	AT1G50620	-19.8	-18.8	12.5	3' UTR
Chr1	18772200	18774686	AT1G50660	-58.4	-56.9	8.73	3' UTR
Chr1	18783283	18784582	AT1G50700	-5.65	-4.91	6.45	3' UTR
Chr1	18801442	18802189	AT1G50730	-28	-26.9	9.12	3' UTR
Chr1	18808051	18808771	AT1G50740	-3.05	-2.41	1.51	3' UTR
Chr1	18842891	18844559	AT1G50840	-87.7	-86	4.98	3' UTR
Chr1	18866490	18867204	AT1G50900	-25.9	-24.7	3.5	3' UTR
Chr1	18871364	18872691	AT1G50920	-69.3	-67.7	2.88	3' UTR
Chr1	18883325	18884225	AT1G50950	-5.93	-5.18	3.46	3' UTR
Chr1	18896518	18896842	AT1G50970	-1.66	-1.12	4.64	Exon (AT1G50970.1/AT1G50970, exon 2 of 16)
Chr1	18897878	18898447	AT1G50970	-1.59	-1.05	2.79	Exon (AT1G50970.1/AT1G50970, exon 6 of 16)
Chr1	18899844	18900268	AT1G50970	-9.34	-8.49	6.41	Exon (AT1G50970.1/AT1G50970, exon 15 of 16)
Chr1	18928394	18929733	AT1G51070	-63.9	-62.4	5.8	3' UTR
Chr1	18933150	18933479	AT1G51090	-3.15	-2.51	1.35	Exon (AT1G51090.1/AT1G51090, exon 2 of 3)
Chr1	18934308	18934633	AT1G51100	-118	-117	4.54	5' UTR
Chr1	18936337	18937665	AT1G51110	-258	-255	6.53	3' UTR
Chr1	18950258	18951783	AT1G51160	-68.1	-66.6	4.77	3' UTR
Chr1	18985824	18986446	AT1G51200	-180	-178	2.44	3' UTR
Chr1	19010474	19010682	AT1G51270	-1.34	-0.616	6.19	3' UTR
Chr1	19038337	19039341	AT1G51350	-34.6	-33.3	9.37	3' UTR
Chr1	19046951	19047309	AT1G51370	-2.7	-2.09	3.48	3' UTR
Chr1	19049537	19050162	AT1G51380	-21.3	-20.2	5.22	3' UTR
Chr1	19051152	19052094	AT1G51390	-10.6	-9.71	5.8	3' UTR
Chr1	19058526	19059552	AT1G51405	-7.86	-7.05	5.8	Exon (AT1G51405.1/AT1G51405, exon 2 of 5)
Chr1	19069330	19069657	AT1G51430	-2.75	-2.13	1.41	3' UTR
Chr1	19070972	19071299	AT1G51440	-3.72	-3.05	7.74	Exon (AT1G51440.1/AT1G51440, exon 1 of 1)
Chr1	19074820	19075509	AT1G51450	-10.1	-9.26	4.69	Exon (AT1G51450.1/AT1G51450, exon 1 of 2)
Chr1	19076310	19076400	AT1G51450	-1.44	-0.916	3.87	3' UTR
Chr1	19108975	19109557	AT1G51520	-3.49	-2.83	8.13	3' UTR
Chr1	19116767	19117534	AT1G51540	-11.2	-10.3	6.19	3' UTR
Chr1	19132399	19132459	AT1G51600	-1.34	-0.631	6.19	5' UTR
Chr1	19133744	19135422	AT1G51600	-1.46	-0.932	1.81	3' UTR
Chr1	19138608	19139918	AT1G51610	-44.4	-43	3.12	3' UTR
Chr1	19150919	19151315	AT1G51640	-1.66	-1.12	6.96	Exon (AT1G51645.1/AT1G51645, exon 2 of 3)
Chr1	19152823	19153870	AT1G51650	-85.9	-84.3	1.61	3' UTR
Chr1	19168577	19170269	AT1G51690	-87.6	-85.9	5.78	3' UTR
Chr1	19183221	19184566	AT1G51720	-1.8	-1.24	1.66	Exon (AT1G51720.1/AT1G51720, exon 4 of 16)
Chr1	19185869	19186532	AT1G51720	-4.39	-3.69	3.44	3' UTR
Chr1	19189521	19191212	AT1G51740	-26.9	-25.8	3.66	3' UTR
Chr1	19192636	19192873	AT1G51745	-6.02	-5.26	4.08	Exon (AT1G51745.1/AT1G51745, exon 3 of 5)
Chr1	19194051	19194757	AT1G51745	-25	-23.9	4.97	3' UTR
Chr1	19199773	19200201	AT1G51760	-4.01	-3.33	1.42	Exon (AT1G51760.1/AT1G51760, exon 1 of 5)
Chr1	19200883	19201406	AT1G51760	-23.1	-22	1.81	Exon (AT1G51760.1/AT1G51760, exon 4 of 5)
Chr1	19214457	19214647	AT1G51800	-1.34	-0.538	6.19	Exon (AT1G51800.1/AT1G51800, exon 2 of 12)
Chr1	19306971	19307392	AT1G51950	-8.34	-7.52	2.71	3' UTR
Chr1	19311390	19311566	AT1G51960	-1.76	-1.2	7.74	Exon (AT1G51960.1/AT1G51960, exon 3 of 3)
Chr1	19370747	19370955	AT1G52080	-1.59	-1.05	2.9	Exon (AT1G52080.1/AT1G52080, exon 4 of 5)
Chr1	19371411	19372035	AT1G52080	-2.45	-1.85	7.74	3' UTR
Chr1	19438289	19438793	AT1G52190	-9.04	-8.2	4.39	3' UTR
Chr1	19454836	19455582	AT1G52230	-464	-Inf	1.74	5' UTR
Chr1	19462715	19463297	AT1G52260	-2.77	-2.15	2.5	Exon (AT1G52260.1/AT1G52260, exon 9 of 12)
Chr1	19480191	19480610	AT1G52310	-18.5	-17.5	4.04	3' UTR
Chr1	19485277	19485515	AT1G52320	-3.21	-2.56	2.36	5' UTR
Chr1	19486265	19487360	AT1G52320	-18.2	-17.2	7.93	3' UTR
Chr1	19496745	19497643	AT1G52347	-3.77	-3.1	2.52	Exon (AT1G52347.1/AT1G52347, exon 1 of 2)
Chr1	19500906	19501902	AT1G52360	-2.96	-2.33	1.95	Exon (AT1G52360.1/AT1G52360, exon 7 of 25)
Chr1	19504352	19506170	AT1G52360	-217	-215	17.4	3' UTR
Chr1	19508000	19508904	AT1G52370	-33.1	-31.9	5.07	3' UTR
Chr1	19510201	19510618	AT1G52380	-8.09	-7.27	2.61	Exon (AT1G52380.1/AT1G52380, exon 2 of 2)
Chr1	19510766	19511539	AT1G52380	-28.8	-27.6	4.27	3' UTR
Chr1	19516904	19517646	AT1G52400	-29.5	-28.3	1.55	Exon (AT1G52400.3/AT1G52400, exon 8 of 13)
Chr1	19521226	19524311	AT1G52410	-44.4	-43	6.56	Exon (AT1G52410.1/AT1G52410, exon 4 of 26)
Chr1	19524845	19525324	AT1G52410	-10.4	-9.51	2.13	Exon (AT1G52410.1/AT1G52410, exon 26 of 26)
Chr1	19529537	19530102	AT1G52420	-6.22	-5.46	2.57	Exon (AT1G52420.1/AT1G52420, exon 3 of 5)
Chr1	19530368	19531287	AT1G52420	-25.4	-24.3	4.53	3' UTR
Chr1	19561236	19563113	AT1G52500	-53.8	-52.4	7.91	3' UTR
Chr1	19567878	19568384	AT1G52520	-5.39	-4.65	18.6	3' UTR
Chr1	19591862	19592695	AT1G52600	-37	-35.8	3.44	3' UTR
Chr1	19604408	19604706	AT1G52620	-1.6	-1.06	3.35	Exon (AT1G52620.1/AT1G52620, exon 1 of 1)
Chr1	19644164	19645134	AT1G52730	-46.3	-44.9	3.87	3' UTR
Chr1	19645945	19646273	AT1G52740	-162	-160	2.43	3' UTR
Chr1	19658703	19658973	AT1G52780	-1.76	-1.2	7.74	5' UTR
Chr1	19687538	19687907	AT1G52870	-8.09	-7.27	3.46	3' UTR
Chr1	19706085	19706531	AT1G52905	-8.56	-7.73	2.17	5' UTR
Chr1	19711237	19711413	AT1G52930	-7.02	-6.23	2.62	5' UTR
Chr1	19712372	19713025	AT1G52930	-22.2	-21.1	1.91	Exon (AT1G52930.1/AT1G52930, exon 4 of 7)
Chr1	19737641	19738309	AT1G52980	-26.4	-25.2	2.59	Exon (AT1G52980.1/AT1G52980, exon 1 of 11)
Chr1	19739271	19740348	AT1G52980	-32.9	-31.7	6.9	3' UTR
Chr1	19774272	19775717	AT1G53050	-27	-25.9	5.39	3' UTR
Chr1	19778333	19778690	AT1G53070	-6.23	-5.47	2.76	5' UTR
Chr1	19786573	19786902	AT1G53090	-24.1	-23	6.28	3' UTR
Chr1	19791015	19791920	AT1G53110	-19.5	-18.4	6.77	Exon (AT1G53110.1/AT1G53110, exon 2 of 4)
Chr1	19794407	19794749	AT1G53120	-3.77	-3.1	3.03	3' UTR
Chr1	19800634	19800783	AT1G53140	-1.76	-1.21	2.42	Exon (AT1G53140.1/AT1G53140, exon 4 of 8)
Chr1	19801307	19801713	AT1G53140	-4.49	-3.79	4.77	Exon (AT1G53140.1/AT1G53140, exon 6 of 8)
Chr1	19812613	19812847	AT1G53163	-1.55	-0.727	6.96	Exon (AT1G53163.1/AT1G53163, exon 1 of 1)
Chr1	19815269	19817129	AT1G53165	-8.06	-7.25	5.9	Exon (AT1G53165.1/AT1G53165, exon 5 of 21)
Chr1	19818498	19819564	AT1G53165	-23.5	-22.4	27.9	3' UTR
Chr1	19837513	19838733	AT1G53190	-3.19	-2.55	2.6	5' UTR
Chr1	19839200	19840227	AT1G53190	-10.7	-9.82	14.7	3' UTR
Chr1	19846969	19847416	AT1G53210	-10.9	-10	1.59	Exon (AT1G53210.1/AT1G53210, exon 6 of 7)
Chr1	19847656	19847746	AT1G53210	-1.6	-1.06	2.58	3' UTR
Chr1	19850488	19851620	AT1G53230	-8.23	-7.41	2.78	5' UTR
Chr1	19857781	19859256	AT1G53250	-87.6	-85.9	12.7	3' UTR
Chr1	19872737	19873490	AT1G53290	-6.83	-6.06	5.16	3' UTR
Chr1	19879422	19879897	AT1G53300	-16	-15	4.61	5' UTR
Chr1	19881889	19882375	AT1G53300	-11.8	-10.9	3.68	Exon (AT1G53300.1/AT1G53300, exon 5 of 7)
Chr1	19904138	19904527	AT1G53350	-1.75	-1.2	2.94	Exon (AT1G53350.1/AT1G53350, exon 1 of 5)
Chr1	19920202	19921019	AT1G53390	-2.1	-1.52	1.86	Exon (AT1G53390.1/AT1G53390, exon 6 of 14)
Chr1	19924752	19926631	AT1G53400	-17.1	-16	3.41	5' UTR
Chr1	19940205	19941088	AT1G53430	-20.8	-19.7	4.21	3' UTR
Chr1	19950826	19951562	AT1G53440	-18.3	-17.3	4.29	3' UTR
Chr1	19965980	19966680	AT1G53490	-4.91	-4.19	18.6	Exon (AT1G53490.1/AT1G53490, exon 7 of 10)
Chr1	19978673	19980054	AT1G53530	-23.7	-22.6	2.52	3' UTR
Chr1	19980462	19980874	AT1G53540	-475	-Inf	4.63	5' UTR
Chr1	19990009	19990970	AT1G53570	-22.3	-21.2	4.31	3' UTR
Chr1	19998759	20000265	AT1G53590	-48.4	-47	8.51	3' UTR
Chr1	20036848	20038219	AT1G53670	-321	-318	4.85	3' UTR
Chr1	20038505	20038883	AT1G53680	-2.19	-1.61	9.29	Exon (AT1G53680.1/AT1G53680, exon 1 of 2)
Chr1	20048616	20048946	AT1G53700	-1.55	-0.727	6.96	Exon (AT1G53700.1/AT1G53700, exon 1 of 1)
Chr1	20058301	20059638	AT1G53720	-66.6	-65	7.9	3' UTR
Chr1	20062790	20063231	AT1G53730	-2.21	-1.62	1.72	Exon (AT1G53730.1/AT1G53730, exon 5 of 16)
Chr1	20064489	20064922	AT1G53730	-1.46	-0.929	1.5	Exon (AT1G53730.1/AT1G53730, exon 12 of 16)
Chr1	20065100	20065594	AT1G53730	-6.79	-6.02	1.92	3' UTR
Chr1	20082282	20084261	AT1G53801	-217	-215	5.68	Exon (AT1G53800.2/AT1G53800, exon 3 of 8)
Chr1	20101445	20101862	AT1G53840	-25.3	-24.2	3.84	5' UTR
Chr1	20102011	20103607	AT1G53840	-20.4	-19.3	2.76	3' UTR
Chr1	20136350	20136970	AT1G53910	-86.3	-84.7	4.67	3' UTR
Chr1	20139087	20139608	AT1G53920	-2.36	-1.77	1.73	Exon (AT1G53920.1/AT1G53920, exon 4 of 5)
Chr1	20168933	20169600	AT1G54030	-7.7	-6.89	1.51	3' UTR
Chr1	20181636	20182324	AT1G54060	-27	-25.9	2.75	3' UTR
Chr1	20191272	20191661	AT1G54090	-5.72	-4.98	2.85	3' UTR
Chr1	20199949	20201729	AT1G54110	-30.9	-29.7	10.8	3' UTR
Chr1	20210903	20211202	AT1G54130	-2.24	-1.65	4.64	5' UTR
Chr1	20213463	20213942	AT1G54130	-26.2	-25.1	5.95	3' UTR
Chr1	20217106	20217489	AT1G54150	-6.66	-5.89	4.09	3' UTR
Chr1	20229268	20229999	AT1G54180	-10.3	-9.47	7.74	3' UTR
Chr1	20235741	20236624	AT1G54200	-3.34	-2.68	3.65	5' UTR
Chr1	20241505	20242557	AT1G54210	-39	-37.7	5.95	3' UTR
Chr1	20254968	20256557	AT1G54250	-24.2	-23	8.13	5' UTR
Chr1	20257268	20259242	AT1G54260	-20.3	-19.3	6.62	5' UTR
Chr1	20261730	20262266	AT1G54270	-50.2	-48.8	2.94	3' UTR
Chr1	20274722	20275574	AT1G54310	-37.4	-36.1	4.21	3' UTR
Chr1	20285038	20286786	AT1G54340	-56.9	-55.5	3.85	3' UTR
Chr1	20289750	20290401	AT1G54355	-65.9	-64.3	4.68	3' UTR
Chr1	20291724	20293324	AT1G54360	-63.3	-61.8	9.15	3' UTR
Chr1	20324939	20326273	AT1G54440	-1.49	-0.96	1.55	Exon (AT1G54440.2/AT1G54440, exon 6 of 14)
Chr1	20326821	20328067	AT1G54440	-8.96	-8.12	6.19	3' UTR
Chr1	20353473	20354441	AT1G54490	-3.74	-3.08	3.44	Exon (AT1G54490.1/AT1G54490, exon 11 of 22)
Chr1	20355621	20356856	AT1G54490	-16.2	-15.2	5.93	3' UTR
Chr1	20364536	20366061	AT1G54520	-250	-248	3.67	3' UTR
Chr1	20387060	20387444	AT1G54575	-21.4	-20.4	1.89	5' UTR
Chr1	20389994	20390927	AT1G54580	-326	-Inf	3.13	3' UTR
Chr1	20413135	20413492	AT1G54680	-1.97	-1.4	8.51	5' UTR
Chr1	20413773	20414486	AT1G54680	-6.87	-6.1	3.63	3' UTR
Chr1	20416295	20417359	AT1G54700	-4.3	-3.61	6.45	3' UTR
Chr1	20428052	20430004	AT1G54730	-14.3	-13.4	13.9	3' UTR
Chr1	20431303	20431808	AT1G54740	-7.04	-6.26	3.68	3' UTR
Chr1	20435107	20436008	AT1G54770	-64.2	-62.7	3.29	3' UTR
Chr1	20439434	20439613	AT1G54780	-9.15	-8.31	3.3	5' UTR
Chr1	20439792	20441159	AT1G54780	-63.7	-62.1	3.4	3' UTR
Chr1	20447316	20448037	AT1G54820	-39.8	-38.5	7.71	5' UTR
Chr1	20449997	20450861	AT1G54820	-2.48	-1.88	3.25	3' UTR
Chr1	20451113	20451473	AT1G54830	-12.8	-11.9	6.19	5' UTR
Chr1	20451622	20451892	AT1G54830	-5.13	-4.41	2.32	5' UTR
Chr1	20452222	20452401	AT1G54830	-1.3	-0.78	1.22	3' UTR
Chr1	20452521	20452671	AT1G54830	-1.47	-0.942	4.64	3' UTR
Chr1	20455237	20456220	AT1G54850	-33	-31.8	5.01	3' UTR
Chr1	20471365	20471859	AT1G54920	-2.87	-2.25	2.17	Exon (AT1G54920.3/AT1G54920, exon 1 of 9)
Chr1	20474353	20475150	AT1G54920	-72.4	-70.9	9.2	3' UTR
Chr1	20502876	20503781	AT1G54960	-4.42	-3.72	16.3	3' UTR
Chr1	20511519	20511608	AT1G54990	-2.68	-2.06	1.75	5' UTR
Chr1	20513355	20513681	AT1G54990	-4.34	-3.64	5.03	3' UTR
Chr1	20515905	20516437	AT1G55000	-30.8	-29.6	3.28	3' UTR
Chr1	20529618	20529797	AT1G55020	-2.4	-1.8	1.77	Exon (AT1G55020.1/AT1G55020, exon 8 of 8)
Chr1	20535472	20535758	AT1G55040	-1.34	-0.538	6.19	Exon (AT1G55040.1/AT1G55040, exon 1 of 5)
Chr1	20538186	20538874	AT1G55040	-12.2	-11.3	4.73	Exon (AT1G55040.1/AT1G55040, exon 5 of 5)
Chr1	20545104	20545194	AT1G55050	-1.55	-0.727	6.96	Exon (AT1G55050.1/AT1G55050, exon 3 of 3)
Chr1	20557487	20558529	AT1G55090	-58.2	-56.7	5.12	3' UTR
Chr1	20572038	20572304	AT1G55130	-3.03	-2.4	2.12	3' UTR
Chr1	20576641	20577320	AT1G55150	-5.91	-5.16	3.56	3' UTR
Chr1	20578406	20578732	AT1G55160	-2.76	-2.14	2	5' UTR
Chr1	20579509	20580010	AT1G55160	-21.2	-20.1	2.78	3' UTR
Chr1	20580836	20581648	AT1G55170	-3.39	-2.73	2.05	Exon (AT1G55170.1/AT1G55170, exon 2 of 5)
Chr1	20581856	20581975	AT1G55170	-2.41	-1.81	10.1	3' UTR
Chr1	20594648	20595113	AT1G55205	-3.29	-2.65	2.01	3' UTR
Chr1	20595261	20595886	AT1G55205	-2.66	-2.04	3.35	3' UTR
Chr1	20609390	20610659	AT1G55250	-4.48	-3.78	3.45	5' UTR
Chr1	20611461	20612410	AT1G55250	-20.5	-19.4	6.19	3' UTR
Chr1	20617342	20617774	AT1G55265	-2.46	-1.85	2.08	Exon (AT1G55265.1/AT1G55265, exon 1 of 1)
Chr1	20632010	20632943	AT1G55310	-115	-113	6.19	3' UTR
Chr1	20646761	20647210	AT1G55325	-6.57	-5.8	4.82	3' UTR
Chr1	20647389	20647954	AT1G55325	-6.35	-5.58	13.2	3' UTR
Chr1	20652605	20653619	AT1G55340	-128	-126	3.97	3' UTR
Chr1	20675371	20675641	AT1G55370	-5.29	-4.56	1.61	Exon (AT1G55370.2/AT1G55370, exon 2 of 3)
Chr1	20707656	20708935	AT1G55460	-84.2	-82.5	7.91	3' UTR
Chr1	20713684	20714776	AT1G55480	-797	-Inf	3.55	5' UTR
Chr1	20715487	20715547	AT1G55480	-7.39	-6.6	2.21	3' UTR
Chr1	20720981	20722295	AT1G55500	-8.04	-7.23	1.75	Exon (AT1G55500.2/AT1G55500, exon 5 of 9)
Chr1	20724698	20725668	AT1G55510	-75.5	-73.9	10.8	3' UTR
Chr1	20862874	20864266	AT1G55810	-33	-31.7	13.2	3' UTR
Chr1	20866440	20867611	AT1G55820	-7.69	-6.88	24.8	3' UTR
Chr1	20875825	20876063	AT1G55840	-5.8	-5.06	1.54	3' UTR
Chr1	20877679	20878481	AT1G55850	-15.8	-14.9	3.61	Exon (AT1G55850.1/AT1G55850, exon 2 of 6)
Chr1	20879067	20879482	AT1G55850	-27.2	-26	4.78	3' UTR
Chr1	20897974	20898422	AT1G55870	-4.72	-4.02	2.38	3' UTR
Chr1	20901346	20901939	AT1G55890	-3.34	-2.69	2.46	5' UTR
Chr1	20902266	20902622	AT1G55890	-4.49	-3.79	1.81	3' UTR
Chr1	20904359	20905698	AT1G55900	-55.2	-53.7	4.86	3' UTR
Chr1	20912234	20913003	AT1G55920	-20.3	-19.2	10.8	5' UTR
Chr1	20920731	20922232	AT1G55930	-61.1	-59.6	15	3' UTR
Chr1	20945046	20945349	AT1G56000	-3.05	-2.42	2.62	Exon (AT1G56000.1/AT1G56000, exon 5 of 10)
Chr1	20945551	20946718	AT1G56000	-176	-174	19.7	3' UTR
Chr1	20965131	20966341	AT1G56050	-103	-101	3.82	3' UTR
Chr1	21023410	21023587	AT1G56160	-1.47	-0.942	4.26	3' UTR
Chr1	21024764	21025502	AT1G56170	-45.5	-44.2	11.6	5' UTR
Chr1	21029850	21030619	AT1G56190	-124	-122	2.55	3' UTR
Chr1	21031401	21032078	AT1G56200	-82.4	-80.8	2.79	3' UTR
Chr1	21035618	21036269	AT1G56210	-4.3	-3.61	4.64	5' UTR
Chr1	21056490	21056758	AT1G56240	-1.97	-1.4	8.51	Exon (AT1G56242.1/AT1G56242, exon 1 of 2)
Chr1	21075316	21078778	AT1G56290	-11.3	-10.4	7.74	5' UTR
Chr1	21084525	21085651	AT1G56310	-63.5	-62	13.4	3' UTR
Chr1	21097287	21097958	AT1G56350	-24.5	-23.4	29.9	3' UTR
Chr1	21129972	21130839	AT1G56423	-55.3	-53.9	11.7	3' UTR
Chr1	21143606	21144400	AT1G56450	-82.5	-80.9	2.39	3' UTR
Chr1	21147472	21149627	AT1G56460	-20.7	-19.6	6.96	3' UTR
Chr1	21161693	21163422	AT1G56500	-7.53	-6.73	1.91	Exon (AT1G56500.1/AT1G56500, exon 7 of 28)
Chr1	21166585	21167321	AT1G56500	-110	-108	8.36	3' UTR
Chr1	21167739	21169607	AT1G56510	-9.46	-8.61	2.48	Exon (AT1G56510.1/AT1G56510, exon 1 of 5)
Chr1	21171849	21173512	AT1G56510	-20.9	-19.8	5.55	3' UTR
Chr1	21184379	21184498	AT1G56540	-1.34	-0.538	6.19	Exon (AT1G56540.1/AT1G56540, exon 4 of 4)
Chr1	21192499	21193093	AT1G56560	-7.72	-6.92	4.29	5' UTR
Chr1	21193973	21195112	AT1G56560	-13.1	-12.2	13.2	3' UTR
Chr1	21196863	21197543	AT1G56570	-3.11	-2.47	4.18	Exon (AT1G56570.1/AT1G56570, exon 2 of 2)
Chr1	21213873	21214412	AT1G56610	-2.41	-1.81	4.64	3' UTR
Chr1	21237888	21240409	AT1G56660	-26.6	-25.4	22.1	5' UTR
Chr1	21243208	21244017	AT1G56670	-12.9	-12	9.91	3' UTR
Chr1	21254145	21254412	AT1G56690	-1.44	-0.914	2.71	Exon (AT1G56690.1/AT1G56690, exon 1 of 1)
Chr1	21254591	21254710	AT1G56690	-1.55	-0.727	6.96	Exon (AT1G56690.1/AT1G56690, exon 1 of 1)
Chr1	21255663	21255871	AT1G56690	-2.05	-1.47	5.42	Exon (AT1G56690.1/AT1G56690, exon 1 of 1)
Chr1	21257414	21257767	AT1G56700	-2.32	-1.73	1.63	3' UTR
Chr1	21342750	21344804	AT1G57620	-19.3	-18.3	3.1	5' UTR
Chr1	21373251	21373900	AT1G57700	-2.34	-1.75	4.64	3' UTR
Chr1	21379788	21380382	AT1G57720	-254	-252	7.15	3' UTR
Chr1	21394514	21394962	AT1G57765	-7.68	-6.88	3.23	3' UTR
Chr1	21397272	21397661	AT1G57770	-16.4	-15.4	1.76	Exon (AT1G57770.1/AT1G57770, exon 8 of 10)
Chr1	21554070	21554429	AT1G58210	-3.79	-3.12	2.44	Exon (AT1G58210.1/AT1G58210, exon 1 of 3)
Chr1	21578315	21579123	AT1G58230	-9.48	-8.63	6.02	3' UTR
Chr1	21737945	21738652	AT1G58520	-20	-19	6.19	3' UTR
Chr1	21746354	21761877	AT1G58561.1	-65.9	-64.4	6.67	5' UTR
Chr1	21764935	21765495	AT1G58602	-8.02	-7.21	2.32	3' UTR
Chr1	21748705	21753186	AT1G58561.1	-20.1	-19	67.3	Exon (AT1G58561.1/AT1G58561.1, exon 1 of 1)
Chr1	21796720	21797050	AT1G58848	-12.3	-11.3	2.81	3' UTR
Chr1	21831962	21832499	AT1G59218	-2.19	-1.61	9.29	3' UTR
Chr1	21865427	21866190	AT1G59520	-12.1	-11.1	4.97	3' UTR
Chr1	21874582	21874849	AT1G59540	-1.44	-0.914	2.71	Exon (AT1G59540.2/AT1G59540, exon 3 of 18)
Chr1	21878974	21879480	AT1G59540	-2.57	-1.96	5.42	3' UTR
Chr1	21882782	21883672	AT1G59560	-4.87	-4.15	2.41	3' UTR
Chr1	21897429	21900996	AT1G59610	-75.4	-73.8	7.3	3' UTR
Chr1	21903738	21904313	AT1G59620	-2.25	-1.66	5.8	Exon (AT1G59620.1/AT1G59620, exon 4 of 6)
Chr1	21921849	21922774	AT1G59650	-12.2	-11.3	4.73	3' UTR
Chr1	21926354	21927138	AT1G59660	-2.19	-1.61	9.29	Exon (AT1G59660.1/AT1G59660, exon 4 of 12)
Chr1	21928650	21929394	AT1G59660	-7.09	-6.3	5.42	3' UTR
Chr1	21936385	21936444	AT1G59700	-1.67	-1.12	2.17	5' UTR
Chr1	21937516	21937959	AT1G59700	-29.9	-28.7	2.97	3' UTR
Chr1	21938874	21938963	AT1G59710	-1.69	-1.14	1.55	Exon (AT1G59710.1/AT1G59710, exon 1 of 3)
Chr1	21939391	21939856	AT1G59710	-11.2	-10.3	3.19	3' UTR
Chr1	21969518	21971665	AT1G59740	-1.71	-1.16	2.17	Exon (AT1G59740.1/AT1G59740, exon 3 of 5)
Chr1	21983484	21984433	AT1G59750	-95.7	-94	7.07	3' UTR
Chr1	22017308	22018056	AT1G59820	-2.64	-2.02	2.98	Exon (AT1G59820.1/AT1G59820, exon 19 of 27)
Chr1	22019552	22020145	AT1G59820	-26.2	-25	6.12	3' UTR
Chr1	22027504	22029379	AT1G59840	-81.1	-79.5	6.19	3' UTR
Chr1	22031413	22031832	AT1G59860	-690	-Inf	4.63	5' UTR
Chr1	22038274	22038693	AT1G59870	-5.65	-4.91	2.12	Exon (AT1G59870.1/AT1G59870, exon 7 of 8)
Chr1	22039080	22039858	AT1G59870	-5.37	-4.64	2.01	3' UTR
Chr1	22048042	22049278	AT1G59890	-6.64	-5.87	4.13	Exon (AT1G59890.4/AT1G59890, exon 12 of 20)
Chr1	22050369	22050996	AT1G59890	-7.7	-6.9	4	3' UTR
Chr1	22051894	22053885	AT1G59900	-219	-217	4.41	3' UTR
Chr1	22073534	22073713	AT1G59970	-1.79	-1.24	3.87	5' UTR
Chr1	22082789	22083651	AT1G59980	-8.85	-8.01	4.64	3' UTR
Chr1	22141432	22141551	AT1G60060	-1.34	-0.538	6.19	Exon (AT1G60060.1/AT1G60060, exon 7 of 7)
Chr1	22194344	22195400	AT1G60170	-51	-49.6	4.49	3' UTR
Chr1	22199481	22199690	AT1G60190	-3.25	-2.6	1.49	Exon (AT1G60190.1/AT1G60190, exon 1 of 1)
Chr1	22209132	22209666	AT1G60220	-1.36	-0.842	1.68	Exon (AT1G60220.1/AT1G60220, exon 3 of 14)
Chr1	22211119	22212171	AT1G60220	-45.7	-44.3	7.16	3' UTR
Chr1	22263784	22263962	AT1G60420	-1.68	-1.13	1.48	Exon (AT1G60420.1/AT1G60420, exon 4 of 4)
Chr1	22294722	22294812	AT1G60510	-1.47	-0.942	6.19	Exon (AT1G60510.1/AT1G60510, exon 1 of 1)
Chr1	22295408	22295587	AT1G60505	-1.66	-1.12	4.64	Exon (AT1G60510.1/AT1G60510, exon 1 of 1)
Chr1	22303180	22303450	AT1G60540	-1.76	-1.2	7.74	Exon (AT1G60545.1/AT1G60545, exon 1 of 2)
Chr1	22304707	22305156	AT1G60540	-3.79	-3.11	2.92	Exon (AT1G60545.1/AT1G60545, exon 2 of 2)
Chr1	22332422	22333524	AT1G60620	-28.3	-27.1	5.25	3' UTR
Chr1	22339809	22339991	AT1G60650	-1.39	-0.866	2.06	5' UTR
Chr1	22340185	22342337	AT1G60650	-53.4	-52	5.31	3' UTR
Chr1	22347091	22347594	AT1G60670	-6.88	-6.1	2.59	3' UTR
Chr1	22409560	22410537	AT1G60870	-95.7	-94	4.39	5' UTR
Chr1	22423909	22425291	AT1G60900	-90.5	-88.8	13	5' UTR
Chr1	22427143	22427992	AT1G60900	-28.5	-27.3	3.19	3' UTR
Chr1	22444420	22444479	AT1G60950	-2.87	-2.25	3.61	5' UTR
Chr1	22462160	22462721	AT1G60989	-14.9	-13.9	3.1	5' UTR
Chr1	22480333	22480602	AT1G61030	-1.64	-1.1	2.24	Exon (AT1G61030.1/AT1G61030, exon 7 of 12)
Chr1	22481540	22482350	AT1G61030	-26.1	-24.9	8.95	3' UTR
Chr1	22484242	22485671	AT1G61040	-51.2	-49.8	8.74	Exon (AT1G61040.1/AT1G61040, exon 2 of 2)
Chr1	22485761	22485939	AT1G61040	-2.63	-2.02	10.8	3' UTR
Chr1	22543406	22544614	AT1G61150	-26.6	-25.4	2.46	3' UTR
Chr1	22549994	22550290	AT1G61170	-2.34	-1.74	1.67	Exon (AT1G61170.1/AT1G61170, exon 1 of 1)
Chr1	22552078	22552167	AT1G61180	-1.3	-0.783	1.93	Exon (AT1G61180.1/AT1G61180, exon 1 of 2)
Chr1	22553807	22554310	AT1G61180	-5.88	-5.13	5.29	3' UTR
Chr1	22557901	22558739	AT1G61190	-18.9	-17.9	3.43	Exon (AT1G61190.1/AT1G61190, exon 1 of 2)
Chr1	22559877	22560687	AT1G61190	-16.6	-15.6	3.32	Exon (AT1G61190.1/AT1G61190, exon 1 of 2)
Chr1	22568155	22568887	AT1G61210	-2.07	-1.49	3.25	Exon (AT1G61210.1/AT1G61210, exon 10 of 19)
Chr1	22569187	22569965	AT1G61210	-5.99	-5.24	7.55	Exon (AT1G61210.1/AT1G61210, exon 13 of 19)
Chr1	22574463	22574701	AT1G61215	-1.44	-0.91	2.9	Exon (AT1G61215.1/AT1G61215, exon 4 of 5)
Chr1	22574963	22575497	AT1G61215	-7.38	-6.59	6.45	3' UTR
Chr1	22583972	22585123	AT1G61240	-19.3	-18.3	5.69	3' UTR
Chr1	22586538	22586950	AT1G61250	-2.7	-2.09	1.46	Exon (AT1G61250.2/AT1G61250, exon 2 of 12)
Chr1	22588293	22588909	AT1G61250	-4.42	-3.72	3.58	3' UTR
Chr1	22635539	22635894	AT1G61350	-4.61	-3.9	16.3	3' UTR
Chr1	22660372	22660759	AT1G61415	-3.3	-2.65	13.2	3' UTR
Chr1	22730022	22731182	AT1G61600	-11.8	-10.9	16	Exon (AT1G61600.1/AT1G61600, exon 1 of 2)
Chr1	22737602	22739401	AT1G61620	-14.1	-13.2	2.07	5' UTR
Chr1	22771820	22772367	AT1G61670	-7.45	-6.65	1.77	3' UTR
Chr1	22810165	22810427	AT1G61770	-3.15	-2.5	2.03	5' UTR
Chr1	22811715	22812607	AT1G61770	-147	-145	5.48	3' UTR
Chr1	22815311	22815430	AT1G61790	-2.19	-1.6	1.52	Exon (AT1G61790.1/AT1G61790, exon 1 of 1)
Chr1	22824440	22824825	AT1G61800	-65.3	-63.8	2.46	5' UTR
Chr1	22837581	22838555	AT1G61820	-4.22	-3.53	6.19	3' UTR
Chr1	22860422	22860724	AT1G61850	-1.78	-1.22	2.32	Exon (AT1G61850.1/AT1G61850, exon 14 of 18)
Chr1	22861269	22862299	AT1G61850	-19.1	-18.1	6.74	3' UTR
Chr1	22903215	22903837	AT1G61960	-3.65	-2.99	6.96	3' UTR
Chr1	22907151	22907630	AT1G61970	-2.54	-1.93	3.35	3' UTR
Chr1	22912637	22912935	AT1G61990	-3.5	-2.84	2.94	3' UTR
Chr1	22916373	22916881	AT1G62010	-2.07	-1.49	4.13	Exon (AT1G62010.1/AT1G62010, exon 1 of 1)
Chr1	22923246	22923964	AT1G62020	-18.6	-17.5	4.01	3' UTR
Chr1	22933603	22934316	AT1G62040	-35.2	-34	2.37	3' UTR
Chr1	22994613	22995323	AT1G62240	-2.41	-1.81	10.1	5' UTR
Chr1	23049400	23050193	AT1G62330	-124	-122	11.8	3' UTR
Chr1	23057611	23058114	AT1G62355	-6.19	-5.43	3.52	3' UTR
Chr1	23082260	23082656	AT1G62380	-37.4	-36.1	2.21	5' UTR
Chr1	23083581	23084133	AT1G62380	-33.1	-31.9	1.51	3' UTR
Chr1	23128705	23129524	AT1G62480	-150	-148	3.33	5' UTR
Chr1	23132253	23132580	AT1G62500	-2.07	-1.49	3.25	Exon (AT1G62500.1/AT1G62500, exon 1 of 1)
Chr1	23144412	23144797	AT1G62520	-4.17	-3.48	4.13	5' UTR
Chr1	23144857	23145124	AT1G62520	-5.12	-4.4	2.09	Exon (AT1G62520.1/AT1G62520, exon 1 of 1)
Chr1	23152394	23154352	AT1G62540	-8.51	-7.68	2.67	Exon (AT1G62540.1/AT1G62540, exon 1 of 7)
Chr1	23160239	23161579	AT1G62560	-15.2	-14.2	1.69	Exon (AT1G62560.1/AT1G62560, exon 1 of 7)
Chr1	23176752	23176931	AT1G62580	-1.32	-0.802	1.49	3' UTR
Chr1	23180781	23181519	AT1G62600	-37.6	-36.3	6.41	3' UTR
Chr1	23183089	23183672	AT1G62610	-2.85	-2.23	11.6	5' UTR
Chr1	23184724	23184991	AT1G62620	-4.68	-3.97	17.8	3' UTR
Chr1	23186538	23187014	AT1G62630	-5.3	-4.57	4.21	Exon (AT1G62630.1/AT1G62630, exon 1 of 1)
Chr1	23194067	23194216	AT1G62640	-2.04	-1.46	1.45	Exon (AT1G62640.1/AT1G62640, exon 7 of 8)
Chr1	23194774	23195013	AT1G62640	-2.07	-1.49	1.88	3' UTR
Chr1	23203555	23203735	AT1G62660	-1.85	-1.29	6.19	3' UTR
Chr1	23231436	23233543	AT1G62740	-305	-302	4.83	3' UTR
Chr1	23252580	23253654	AT1G62790	-7.48	-6.69	1.93	3' UTR
Chr1	23271991	23272138	AT1G62840	-1.47	-0.94	2.32	3' UTR
Chr1	23272402	23272578	AT1G62840	-7.99	-7.18	3.82	3' UTR
Chr1	23292789	23294399	AT1G62880	-47.2	-45.9	8.36	3' UTR
Chr1	23300542	23300928	AT1G62910	-1.78	-1.22	2.71	Exon (AT1G62910.1/AT1G62910, exon 1 of 1)
Chr1	23307937	23308205	AT1G62930	-1.6	-1.06	2.58	Exon (AT1G62930.1/AT1G62930, exon 1 of 1)
Chr1	23317485	23318114	AT1G62950	-5.59	-4.85	8	3' UTR
Chr1	23324507	23325042	AT1G62970	-3.32	-2.67	5.93	Exon (AT1G62970.1/AT1G62970, exon 1 of 1)
Chr1	23328850	23329880	AT1G62975	-15.3	-14.3	4.71	5' UTR
Chr1	23334432	23334936	AT1G62981	-3.72	-3.05	6.45	3' UTR
Chr1	23338742	23340538	AT1G62990	-4.04	-3.35	2.39	3' UTR
Chr1	23407291	23408052	AT1G63110	-44.4	-43	10.3	3' UTR
Chr1	23414970	23415149	AT1G63130	-1.42	-0.893	2.32	3' UTR
Chr1	23421177	23421549	AT1G63150	-2.05	-1.48	2.97	3' UTR
Chr1	23425352	23425709	AT1G63170	-4.47	-3.77	2.76	5' UTR
Chr1	23426685	23427162	AT1G63170	-6.5	-5.73	1.59	3' UTR
Chr1	23448919	23450452	AT1G63220	-16.8	-15.8	4.64	5' UTR
Chr1	23451958	23452252	AT1G63230	-1.85	-1.29	5.03	3' UTR
Chr1	23484181	23486101	AT1G63300	-6.31	-5.55	23.2	3' UTR
Chr1	23515874	23516943	AT1G63420	-7.2	-6.41	3.02	Exon (AT1G63420.1/AT1G63420, exon 1 of 7)
Chr1	23517934	23518791	AT1G63420	-27.9	-26.8	3.02	3' UTR
Chr1	23525561	23526323	AT1G63430	-20.6	-19.5	4.94	Exon (AT1G63430.2/AT1G63430, exon 11 of 13)
Chr1	23530840	23531079	AT1G63440	-2.41	-1.81	10.1	Exon (AT1G63440.1/AT1G63440, exon 6 of 6)
Chr1	23535106	23536407	AT1G63460	-35.6	-34.4	2.56	5' UTR
Chr1	23558032	23558869	AT1G63500	-12.4	-11.5	3.12	3' UTR
Chr1	23601618	23602902	AT1G63650	-8.87	-8.04	5.85	3' UTR
Chr1	23614437	23614885	AT1G63680	-5.25	-4.53	2.52	5' UTR
Chr1	23615842	23615991	AT1G63680	-1.67	-1.13	1.53	Exon (AT1G63680.1/AT1G63680, exon 1 of 6)
Chr1	23616111	23617767	AT1G63680	-42.4	-41.1	4.08	3' UTR
Chr1	23621408	23622366	AT1G63690	-25.8	-24.6	6.19	3' UTR
Chr1	23654525	23655034	AT1G63750	-1.66	-1.12	4.64	Exon (AT1G63750.2/AT1G63750, exon 4 of 4)
Chr1	23686429	23687093	AT1G63830	-33.5	-32.3	2.56	Exon (AT1G63830.3/AT1G63830, exon 6 of 9)
Chr1	23698499	23698708	AT1G63850	-1.48	-0.945	2.06	Exon (AT1G63850.1/AT1G63850, exon 2 of 2)
Chr1	23718304	23719307	AT1G63900	-21.4	-20.4	4.83	3' UTR
Chr1	23731869	23733892	AT1G63940	-37.8	-36.5	11.2	3' UTR
Chr1	23741230	23743302	AT1G63980	-83.3	-81.6	5.42	3' UTR
Chr1	23764566	23766018	AT1G64050	-21.7	-20.6	10.1	3' UTR
Chr1	23769983	23770132	AT1G64060	-1.55	-0.727	6.96	5' UTR
Chr1	23771055	23772111	AT1G64060	-2.29	-1.7	2.13	Exon (AT1G64060.1/AT1G64060, exon 2 of 14)
Chr1	23772850	23772999	AT1G64060	-1.93	-1.36	2.32	Exon (AT1G64060.1/AT1G64060, exon 5 of 14)
Chr1	23774903	23776722	AT1G64060	-7.44	-6.64	4.23	3' UTR
Chr1	23790345	23790946	AT1G64090	-13.9	-13	12.4	3' UTR
Chr1	23793613	23795443	AT1G64105	-5.11	-4.39	2.24	5' UTR
Chr1	23795050	23795435	AT1G64105	-5.88	-5.13	2.11	5' UTR
Chr1	23824975	23825383	AT1G64185	-6.26	-5.5	4.84	3' UTR
Chr1	23834594	23835536	AT1G64230	-151	-149	4.66	3' UTR
Chr1	23851350	23851679	AT1G64270.1	-3.64	-2.97	2.86	Exon (AT1G64270.1/AT1G64270.1, exon 1 of 1)
Chr1	23865486	23865985	AT1G64300	-5.01	-4.29	10.8	3' UTR
Chr1	23869245	23869773	AT1G64320	-1.34	-0.538	6.19	Exon (AT1G64320.1/AT1G64320, exon 1 of 2)
Chr1	23872110	23874109	AT1G64330	-74	-72.4	11.9	5' UTR
Chr1	23882363	23883297	AT1G64350	-46.8	-45.5	4.91	3' UTR
Chr1	23886439	23887182	AT1G64355	-66.4	-64.9	4.55	3' UTR
Chr1	23887870	23888166	AT1G64360	-16.6	-15.6	2.81	5' UTR
Chr1	23888920	23889424	AT1G64370	-160	-158	1.63	5' UTR
Chr1	23901484	23902163	AT1G64385	-18.1	-17.1	5.31	3' UTR
Chr1	23935451	23936867	AT1G64430	-103	-102	6.21	3' UTR
Chr1	23938415	23939840	AT1G64440	-46.7	-45.4	6.27	3' UTR
Chr1	23952133	23952510	AT1G64490	-8.25	-7.43	2.71	5' UTR
Chr1	23953233	23954462	AT1G64500	-28.4	-27.2	3.33	5' UTR
Chr1	23957279	23958322	AT1G64520	-82.4	-80.7	2.89	3' UTR
Chr1	23962031	23962692	AT1G64530	-5.6	-4.86	10.1	Exon (AT1G64530.1/AT1G64530, exon 5 of 6)
Chr1	23969295	23969444	AT1G64550	-2.35	-1.75	1.36	Exon (AT1G64550.1/AT1G64550, exon 2 of 18)
Chr1	23970780	23971043	AT1G64550	-2.34	-1.75	1.32	Exon (AT1G64550.1/AT1G64550, exon 7 of 18)
Chr1	23972404	23973614	AT1G64550	-228	-226	6.72	3' UTR
Chr1	23983201	23983805	AT1G64570	-8.24	-7.42	6.52	Exon (AT1G64570.1/AT1G64570, exon 7 of 8)
Chr1	23984040	23984766	AT1G64572	-16.7	-15.7	7.66	Exon (AT1G64572.1/AT1G64572, exon 1 of 2)
Chr1	23997053	23998720	AT1G64600	-42.7	-41.3	4.59	3' UTR
Chr1	24007436	24007645	AT1G64620	-1.31	-0.796	2.32	Exon (AT1G64620.1/AT1G64620, exon 2 of 2)
Chr1	24018419	24019211	AT1G64625	-6.35	-5.58	23.2	3' UTR
Chr1	24019490	24019728	AT1G64628	-1.34	-0.768	6.19	5' UTR
Chr1	24019966	24020407	AT1G64628	-1.51	-0.973	1.9	3' UTR
Chr1	24019490	24019728	AT1G64628	-1.34	-0.768	6.19	5' UTR
Chr1	24019966	24020407	AT1G64628	-1.51	-0.973	1.9	3' UTR
Chr1	24036343	24037401	AT1G64680	-598	-Inf	3.55	3' UTR
Chr1	24038093	24038796	AT1G64690	-4.59	-3.89	3.87	Exon (AT1G64690.1/AT1G64690, exon 1 of 1)
Chr1	24045752	24046552	AT1G64710	-35.4	-34.1	5.12	3' UTR
Chr1	24051870	24052428	AT1G64740	-23.1	-22	5.54	3' UTR
Chr1	24057718	24058061	AT1G64770	-13.3	-12.4	1.35	Exon (AT1G64770.3/AT1G64770, exon 1 of 4)
Chr1	24059382	24059561	AT1G64770	-5.09	-4.37	3.55	3' UTR
Chr1	24087504	24088538	AT1G64810	-20.3	-19.3	4.1	3' UTR
Chr1	24098003	24098063	AT1G64860	-1.69	-1.14	1.6	5' UTR
Chr1	24098626	24098745	AT1G64860	-1.65	-1.1	1.21	Exon (AT1G64860.2/AT1G64860, exon 2 of 10)
Chr1	24099779	24100952	AT1G64860	-396	-Inf	7.14	3' UTR
Chr1	24105879	24109087	AT1G64880	-109	-107	4.08	3' UTR
Chr1	24113215	24113365	AT1G64900	-5.35	-4.61	1.68	5' UTR
Chr1	24113965	24114624	AT1G64900	-133	-131	3.2	Exon (AT1G64900.1/AT1G64900, exon 1 of 1)
Chr1	24128183	24128924	AT1G64950	-92.6	-90.9	3.76	Exon (AT1G64950.1/AT1G64950, exon 1 of 1)
Chr1	24129948	24130247	AT1G64960	-2.34	-1.75	2.81	Exon (AT1G64960.1/AT1G64960, exon 1 of 5)
Chr1	24132436	24132787	AT1G64960	-2.19	-1.61	9.29	Exon (AT1G64960.1/AT1G64960, exon 3 of 5)
Chr1	24133277	24133995	AT1G64960	-1.88	-1.32	2.05	Exon (AT1G64960.1/AT1G64960, exon 5 of 5)
Chr1	24147044	24148512	AT1G65000	-11.4	-10.5	6.45	5' UTR
Chr1	24150097	24150617	AT1G65010	-13.5	-12.6	4.36	Exon (AT1G65010.1/AT1G65010, exon 2 of 3)
Chr1	24150766	24154064	AT1G65010	-103	-101	8.11	3' UTR
Chr1	24156770	24157160	AT1G65030	-10.4	-9.56	2.67	5' UTR
Chr1	24157370	24158675	AT1G65030	-26	-24.8	3.47	3' UTR
Chr1	24180363	24180871	AT1G65080	-9.26	-8.41	13.2	3' UTR
Chr1	24227533	24227712	AT1G65220	-4.31	-3.62	1.59	Exon (AT1G65220.1/AT1G65220, exon 5 of 8)
Chr1	24228189	24228940	AT1G65220	-8.87	-8.03	1.92	3' UTR
Chr1	24230119	24230872	AT1G65230	-19.7	-18.7	2.26	3' UTR
Chr1	24235102	24235367	AT1G65250	-2.63	-2.02	10.8	Exon (AT1G65250.1/AT1G65250, exon 1 of 1)
Chr1	24237143	24240675	AT1G65260	-144	-142	2.25	3' UTR
Chr1	24241723	24242142	AT1G65270	-19.4	-18.4	10.8	5' UTR
Chr1	24243257	24244751	AT1G65270	-66.9	-65.3	5.69	3' UTR
Chr1	24244811	24244991	AT1G65270	-2.05	-1.47	2.49	3' UTR
Chr1	24245296	24246047	AT1G65280	-16.4	-15.4	3.74	5' UTR
Chr1	24246284	24248703	AT1G65280	-96.8	-95	13.6	3' UTR
Chr1	24251994	24252303	AT1G65295	-11.8	-10.9	1.58	3' UTR
Chr1	24257749	24258024	AT1G65310	-2.99	-2.35	1.92	Exon (AT1G65310.1/AT1G65310, exon 2 of 3)
Chr1	24288711	24289219	AT1G65380	-3.22	-2.57	3.87	3' UTR
Chr1	24296649	24297595	AT1G65410	-43.9	-42.5	5.22	3' UTR
Chr1	24390220	24391089	AT1G65590	-7.33	-6.54	3.1	3' UTR
Chr1	24469647	24469915	AT1G65790	-1.34	-0.616	6.19	Exon (AT1G65790.1/AT1G65790, exon 1 of 7)
Chr1	24471913	24472329	AT1G65790	-2.63	-2.02	10.8	Exon (AT1G65790.1/AT1G65790, exon 6 of 7)
Chr1	24473689	24474955	AT1G65800	-9.35	-8.51	3.44	Exon (AT1G65800.1/AT1G65800, exon 1 of 7)
Chr1	24475482	24475836	AT1G65800	-8.2	-7.38	3.41	Exon (AT1G65800.1/AT1G65800, exon 4 of 7)
Chr1	24476326	24476595	AT1G65800	-2.08	-1.5	1.45	3' UTR
Chr1	24485761	24486892	AT1G65820	-101	-99.6	3.83	3' UTR
Chr1	24489780	24490079	AT1G65840	-7.41	-6.61	3.05	5' UTR
Chr1	24492665	24492964	AT1G65840	-3.02	-2.39	3.87	3' UTR
Chr1	24541470	24542129	AT1G65930	-95.2	-93.4	3.48	3' UTR
Chr1	24552418	24556274	AT1G65960	-23.3	-22.2	1.49	5' UTR
Chr1	24556870	24557463	AT1G65960	-119	-117	2.48	3' UTR
Chr1	24591449	24592747	AT1G66050	-2.21	-1.62	9.29	3' UTR
Chr1	24614962	24615169	AT1G66130	-4.67	-3.97	4.13	5' UTR
Chr1	24616427	24616753	AT1G66130	-25.5	-24.3	2.72	3' UTR
Chr1	24633913	24634420	AT1G66150	-5.49	-4.75	2.21	3' UTR
Chr1	24647188	24647690	AT1G66180	-67.3	-65.8	4.3	5' UTR
Chr1	24692924	24693676	AT1G66250	-1.75	-1.2	3.1	5' UTR
Chr1	24694777	24695515	AT1G66250	-4.16	-3.48	2.55	3' UTR
Chr1	24736793	24737756	AT1G66345	-29	-27.8	6.74	3' UTR
Chr1	24737749	24738016	AT1G66340	-2.46	-1.85	4.64	3' UTR
Chr1	24738254	24738937	AT1G66345	-8.09	-7.28	9.09	Exon (AT1G66345.1/AT1G66345, exon 1 of 1)
Chr1	24739175	24739323	AT1G66345	-1.47	-0.94	3.48	Exon (AT1G66345.1/AT1G66345, exon 1 of 1)
Chr1	24779632	24780629	AT1G66430	-123	-121	6.66	3' UTR
Chr1	24815600	24816620	AT1G66510	-7.3	-6.51	6.96	3' UTR
Chr1	24824459	24824875	AT1G66540	-9.35	-8.5	3.29	5' UTR
Chr1	24825928	24826581	AT1G66540	-3.76	-3.09	2	3' UTR
Chr1	24840465	24840612	AT1G66580	-23.4	-22.3	2.64	3' UTR
Chr1	24841123	24842411	AT1G66590	-79.6	-78	5.32	5' UTR
Chr1	24884051	24884529	AT1G66725	-1.43	-0.904	2.06	Exon (AT1G66725.1/AT1G66725, exon 1 of 1)
Chr1	24884860	24885339	AT1G66730	-3.39	-2.74	4	5' UTR
Chr1	24885548	24886056	AT1G66730	-1.97	-1.4	8.51	Exon (AT1G66730.1/AT1G66730, exon 1 of 19)
Chr1	24886744	24886923	AT1G66730	-2.34	-1.75	4.64	Exon (AT1G66730.1/AT1G66730, exon 1 of 19)
Chr1	24891357	24892046	AT1G66730	-9.86	-9	21.7	3' UTR
Chr1	24893356	24893737	AT1G66740	-2.19	-1.6	1.83	3' UTR
Chr1	24896445	24897253	AT1G66750	-15.2	-14.2	51.8	3' UTR
Chr1	24909213	24909906	AT1G66780	-2.67	-2.05	4.39	Exon (AT1G66780.1/AT1G66780, exon 1 of 7)
Chr1	24954864	24955521	AT1G66880	-18.5	-17.5	6.19	3' UTR
Chr1	24959334	24959542	AT1G66900	-1.93	-1.36	2.32	5' UTR
Chr1	24960957	24961616	AT1G66900	-3.91	-3.23	2.49	3' UTR
Chr1	25038782	25039389	AT1G67060	-9.01	-8.17	5.55	3' UTR
Chr1	25044202	25044617	AT1G67070	-4.25	-3.56	5.42	3' UTR
Chr1	25128732	25129280	AT1G67170	-12.9	-11.9	3.71	3' UTR
Chr1	25130341	25131203	AT1G67180	-1.75	-1.2	2.71	Exon (AT1G67180.1/AT1G67180, exon 3 of 7)
Chr1	25131439	25132169	AT1G67180	-2.63	-2.02	10.8	Exon (AT1G67180.1/AT1G67180, exon 5 of 7)
Chr1	25143297	25144043	AT1G67210	-11.1	-10.2	8.51	3' UTR
Chr1	25231486	25231840	AT1G67340	-2.46	-1.86	1.51	3' UTR
Chr1	25259594	25259895	AT1G67420	-2.41	-1.81	10.1	Exon (AT1G67420.2/AT1G67420, exon 17 of 20)
Chr1	25263050	25263671	AT1G67430	-107	-105	1.44	3' UTR
Chr1	25309454	25309573	AT1G67530	-1.34	-0.538	6.19	Exon (AT1G67530.1/AT1G67530, exon 5 of 6)
Chr1	25310922	25311308	AT1G67530	-1.93	-1.36	3.48	3' UTR
Chr1	25313657	25314385	AT1G67550	-3.34	-2.68	3.65	Exon (AT1G67550.1/AT1G67550, exon 5 of 18)
Chr1	25314916	25315189	AT1G67550	-1.76	-1.21	3.61	Exon (AT1G67550.1/AT1G67550, exon 10 of 18)
Chr1	25315909	25317156	AT1G67550	-19.6	-18.5	5.48	3' UTR
Chr1	25323458	25324145	AT1G67560	-32.1	-30.8	5.27	3' UTR
Chr1	25326548	25326841	AT1G67570	-1.61	-1.07	2.58	Exon (AT1G67570.1/AT1G67570, exon 3 of 4)
Chr1	25340663	25341790	AT1G67620	-34.7	-33.5	5.61	3' UTR
Chr1	25364515	25365140	AT1G67660	-22.4	-21.3	2.01	3' UTR
Chr1	25373274	25373730	AT1G67690	-3.4	-2.74	2.25	Exon (AT1G67690.1/AT1G67690, exon 18 of 20)
Chr1	25375027	25376034	AT1G67700	-601	-Inf	3.02	3' UTR
Chr1	25389256	25389538	AT1G67720	-3	-2.36	3.43	Exon (AT1G67720.1/AT1G67720, exon 9 of 15)
Chr1	25390301	25391043	AT1G67720	-4.69	-3.98	2.41	3' UTR
Chr1	25391460	25391726	AT1G67730	-6.52	-5.75	3.87	5' UTR
Chr1	25393374	25393580	AT1G67730	-2.36	-1.76	2.13	3' UTR
Chr1	25403057	25403176	AT1G67750	-1.53	-0.992	1.5	3' UTR
Chr1	25415143	25415530	AT1G67780	-3.77	-3.1	6.96	Exon (AT1G67780.1/AT1G67780, exon 11 of 13)
Chr1	25435106	25436264	AT1G67840	-24.3	-23.2	4.66	3' UTR
Chr1	25436655	25437075	AT1G67840	-11	-10.1	4.53	3' UTR
Chr1	25440171	25442052	AT1G67850	-8.08	-7.26	5.16	3' UTR
Chr1	25461790	25462792	AT1G67890	-35.7	-34.4	8.9	3' UTR
Chr1	25469189	25469898	AT1G67900	-26.4	-25.2	4.7	3' UTR
Chr1	25494924	25495505	AT1G68010	-43	-41.7	1.34	Exon (AT1G68010.2/AT1G68010, exon 9 of 13)
Chr1	25499836	25500314	AT1G68020	-9.74	-8.88	4.03	3' UTR
Chr1	25509312	25509521	AT1G68050	-2.13	-1.55	1.46	Exon (AT1G68050.1/AT1G68050, exon 2 of 2)
Chr1	25518558	25519083	AT1G68080	-1.63	-1.08	1.74	Exon (AT1G68080.1/AT1G68080, exon 6 of 7)
Chr1	25523192	25524175	AT1G68100	-63.9	-62.3	8.79	3' UTR
Chr1	25532897	25533844	AT1G68130	-7.53	-6.73	4.15	Exon (AT1G68130.1/AT1G68130, exon 2 of 3)
Chr1	25533963	25534171	AT1G68130	-2.37	-1.77	2.32	Exon (AT1G68130.1/AT1G68130, exon 3 of 3)
Chr1	25556426	25558522	AT1G68185	-53.8	-52.4	7.84	5' UTR
Chr1	25560290	25560768	AT1G68190	-4.03	-3.35	4.09	Exon (AT1G68190.1/AT1G68190, exon 3 of 6)
Chr1	25571362	25571624	AT1G68220	-2.58	-1.97	1.25	3' UTR
Chr1	25596730	25596988	AT1G68290	-1.97	-1.4	8.51	Exon (AT1G68290.1/AT1G68290, exon 1 of 9)
Chr1	25598290	25598438	AT1G68290	-2.39	-1.8	1.74	3' UTR
Chr1	25599912	25601463	AT1G68310	-23.7	-22.6	6.96	3' UTR
Chr1	25694853	25695476	AT1G68490	-7.44	-6.64	1.78	3' UTR
Chr1	25746736	25747068	AT1G68570	-6.08	-5.33	2.58	5' UTR
Chr1	25748362	25749368	AT1G68570	-10.2	-9.38	1.6	Exon (AT1G68570.1/AT1G68570, exon 4 of 6)
Chr1	25761600	25762875	AT1G68600	-37.6	-36.3	2.71	3' UTR
Chr1	25769574	25769813	AT1G68630	-1.85	-1.29	6.96	3' UTR
Chr1	25769962	25770200	AT1G68630	-2.34	-1.75	4.64	3' UTR
Chr1	25776940	25777874	AT1G68650	-18.8	-17.7	5.03	3' UTR
Chr1	25782684	25784016	AT1G68670	-11.8	-10.9	2.47	3' UTR
Chr1	25785801	25786924	AT1G68680	-12.5	-11.5	2.84	3' UTR
Chr1	25791515	25792016	AT1G68690	-2.41	-1.81	10.1	3' UTR
Chr1	25793231	25793940	AT1G68700	-4.25	-3.56	4.64	3' UTR
Chr1	25804807	25805823	AT1G68720	-43.2	-41.9	8.82	Exon (AT1G68720.1/AT1G68720, exon 1 of 4)
Chr1	25807855	25808952	AT1G68720	-22.6	-21.5	4.91	3' UTR
Chr1	25809298	25810130	AT1G68725	-7.34	-6.54	10.8	Exon (AT1G68725.1/AT1G68725, exon 1 of 2)
Chr1	25861449	25862794	AT1G68810	-8.07	-7.26	2.52	Exon (AT1G68810.1/AT1G68810, exon 1 of 2)
Chr1	25868408	25868926	AT1G68820	-4.3	-3.61	2.84	3' UTR
Chr1	25889081	25889437	AT1G68870	-8.04	-7.23	3.13	5' UTR
Chr1	25905946	25906594	AT1G68890	-7.52	-6.72	2.12	3' UTR
Chr1	25916174	25917259	AT1G68920	-10.4	-9.57	4.97	Exon (AT1G68920.3/AT1G68920, exon 1 of 8)
Chr1	25917517	25917876	AT1G68920	-3.77	-3.1	5.42	3' UTR
Chr1	25941705	25943836	AT1G69010	-35.4	-34.1	6.82	5' UTR
Chr1	25959311	25960009	AT1G69040	-23.9	-22.8	4.38	Exon (AT1G69040.2/AT1G69040, exon 6 of 8)
Chr1	25965775	25967450	AT1G69060	-23.1	-22	13	3' UTR
Chr1	26000483	26000841	AT1G69160	-10.6	-9.76	3.26	Exon (AT1G69160.1/AT1G69160, exon 1 of 1)
Chr1	26006514	26007023	AT1G69170	-2.64	-2.02	4.26	Exon (AT1G69170.1/AT1G69170, exon 4 of 4)
Chr1	26016364	26016953	AT1G69200	-56.7	-55.2	3.26	Exon (AT1G69200.1/AT1G69200, exon 2 of 5)
Chr1	26017779	26018493	AT1G69200	-20.1	-19	3.52	3' UTR
Chr1	26034460	26035355	AT1G69250	-112	-110	12.7	3' UTR
Chr1	26039433	26040364	AT1G69260	-3.12	-2.48	5.67	Exon (AT1G69260.1/AT1G69260, exon 1 of 2)
Chr1	26063205	26063708	AT1G69325	-1.6	-1.06	2.84	Exon (AT1G69325.1/AT1G69325, exon 1 of 3)
Chr1	26067322	26068085	AT1G69340	-3.05	-2.42	2.1	Exon (AT1G69340.1/AT1G69340, exon 5 of 15)
Chr1	26068728	26069821	AT1G69340	-66.2	-64.6	21.8	3' UTR
Chr1	26080641	26081698	AT1G69370	-8.09	-7.28	2.35	3' UTR
Chr1	26085892	26086481	AT1G69390	-81.2	-79.6	5.03	3' UTR
Chr1	26095837	26097043	AT1G69420	-40.7	-39.4	3.45	3' UTR
Chr1	26126350	26126409	AT1G69510	-4.96	-4.25	1.95	5' UTR
Chr1	26126745	26127961	AT1G69510	-182	-180	8.51	5' UTR
Chr1	26129141	26129514	AT1G69520	-1.36	-0.841	2.17	Exon (AT1G69520.1/AT1G69520, exon 4 of 6)
Chr1	26130242	26131202	AT1G69523	-18.5	-17.4	1.93	3' UTR
Chr1	26132400	26133166	AT1G69526	-9.54	-8.68	12.4	3' UTR
Chr1	26142318	26142437	AT1G69530	-1.8	-1.25	1.18	Exon (AT1G69530.1/AT1G69530, exon 2 of 3)
Chr1	26173193	26173612	AT1G69580	-3.25	-2.6	2.75	Exon (AT1G69580.1/AT1G69580, exon 6 of 6)
Chr1	26178042	26178572	AT1G69588	-2.75	-2.13	6.96	5' UTR
Chr1	26187395	26188018	AT1G69610	-8.64	-7.81	3.68	Exon (AT1G69610.1/AT1G69610, exon 2 of 5)
Chr1	26191034	26191323	AT1G69620	-101	-99.3	3.14	3' UTR
Chr1	26206213	26206840	AT1G69680	-11.6	-10.7	3.04	3' UTR
Chr1	26216283	26217023	AT1G69690	-20.5	-19.4	2.95	5' UTR
[truncated: 16,824 more rows]
