# Supplementary material for: N6-methyladenosine RNA modification regulates photosynthesis during photodamage in plants
Source: Nat Commun. 2022 Dec 2;13:7441. doi: 10.1038/s41467-022-35146-z (PMC9718803; doi:10.1038/s41467-022-35146-z)
Supplement: Supplementary file 6 — Supplementary Data 3 [file 41467_2022_35146_MOESM6_ESM.xlsx]

## Sheet: Sheet1
Supplementary Data 3. Differentially methylated m6A peaks in Col-0 seedlings after 4h high light treatment
Chromosome	Start	End	Gene ID	diff.lg.fdr	diff.p	diff.log2.fc	Peak position
Chr1	101118	101595	AT1G01240	-3.89	1.12202e-05	-1.15	Exon (AT1G01240.3/AT1G01240, exon 1 of 1)
Chr1	189668	190056	AT1G01510	-2.55	0.000389045	-1.01	3' UTR
Chr1	787122	787452	AT1G03220	-3.23	6.45654e-05	-1.15	5' UTR
Chr1	945506	946631	AT1G03770	-2.3	0.000776247	-1.24	Exon (AT1G03770.2/AT1G03770, exon 3 of 10)
Chr1	1753399	1753990	AT1G05820	-2.69	0.000269153	1.56	3' UTR
Chr1	2108593	2108830	AT1G06870	-2.02	0.00169824	1.11	5' UTR
Chr1	2807667	2807786	AT1G08760	-1.55	0.00660693	-1.21	Exon (AT1G08760.1/AT1G08760, exon 4 of 4)
Chr1	2984911	2985416	AT1G09240	-4.68	1.47911e-06	-1.01	5' UTR
Chr1	3032854	3033582	AT1G09390	-4.1	6.45654e-06	-1.5	3' UTR
Chr1	3327435	3327614	AT1G10150	-1.91	0.00234423	-1.34	3' UTR
Chr1	4814098	4814543	AT1G14040	-1.4	0.0102329	1.51	Exon (AT1G14040.1/AT1G14040, exon 10 of 12)
Chr1	4863552	4864005	AT1G14230	-3.48	3.38844e-05	-1.11	3' UTR
Chr1	5457770	5458429	AT1G15870	-3.43	3.80189e-05	1.26	3' UTR
Chr1	5564931	5565319	AT1G16270	-2.03	0.00165959	1.13	Exon (AT1G16270.1/AT1G16270, exon 2 of 9)
Chr1	5667910	5668179	AT1G16550	-1.91	0.00229087	-2.29	Exon (AT1G16550.1/AT1G16550, exon 1 of 1)
Chr1	7314567	7314957	AT1G20970	-3.7	1.90546e-05	-1.13	Exon (AT1G20970.1/AT1G20970, exon 2 of 9)
Chr1	8049853	8050443	AT1G22740	-3.2	6.91831e-05	-1.04	Exon (AT1G22740.1/AT1G22740, exon 4 of 7)
Chr1	8102818	8103150	AT1G22890	-3.89	1.12202e-05	-1.17	5' UTR
Chr1	8168678	8169267	AT1G23052	-1.62	0.00537032	-1.2	3' UTR
Chr1	8693227	8693493	AT1G24530	-3.43	3.80189e-05	-1.86	5' UTR
Chr1	8798483	8798857	AT1G25054	-242	1e-245	4.31	5' UTR
Chr1	8812811	8813360	AT1G25098	-5.09	5.24807e-07	-2.51	Exon (AT1G25098.2/AT1G25098, exon 1 of 2)
Chr1	8822144	8822264	AT1G25150	-1.45	0.00891251	2.21	Exon (AT1G25150.1/AT1G25150, exon 1 of 1)
Chr1	9422931	9423093	AT1G27120	-2.25	0.000891251	-1.81	Exon (AT1G27120.1/AT1G27120, exon 3 of 7)
Chr1	9597210	9598250	AT1G27595	-2.03	0.00162181	1.22	Exon (AT1G27595.1/AT1G27595, exon 2 of 20)
Chr1	11183140	11183792	AT1G31280	-4.18	5.37032e-06	1.29	Exon (AT1G31280.1/AT1G31280, exon 2 of 3)
Chr1	11449576	11450159	AT1G31880	-2.03	0.00165959	-1.65	3' UTR
Chr1	12064509	12064864	AT1G33260	-1.81	0.00316228	-1.09	5' UTR
Chr1	13557168	13557527	AT1G36180	-1.37	0.0112202	-1.51	Exon (AT1G36180.1/AT1G36180, exon 31 of 32)
Chr1	17855635	17855811	AT1G48320	-1.37	0.0112202	-1.26	5' UTR
Chr1	18283903	18284202	AT1G49400	-3.83	1.31826e-05	-1.08	3' UTR
Chr1	18401355	18402628	AT1G49720	-11.7	3.98107e-14	-1.13	3' UTR
Chr1	18511210	18511567	AT1G49980	-1.46	0.00851138	-1.03	Exon (AT1G49980.1/AT1G49980, exon 12 of 15)
Chr1	18651184	18652210	AT1G50360	-1.96	0.00204174	-1.68	Exon (AT1G50360.1/AT1G50360, exon 3 of 24)
Chr1	19070913	19071507	AT1G51440	-3.21	6.76083e-05	-1.45	5' UTR
Chr1	19200883	19201406	AT1G51760	-22.1	6.30957e-25	-1.2	Exon (AT1G51760.1/AT1G51760, exon 4 of 5)
Chr1	20568571	20569226	AT1G55120	-2.31	0.000758578	-1.38	3' UTR
Chr1	20636625	20636684	AT1G55320	-1.66	0.0047863	-1.56	3' UTR
Chr1	21885722	21885961	AT1G59580	-2.04	0.00162181	-1.07	3' UTR
Chr1	22571198	22571907	AT1G61210	-5.34	2.69153e-07	-1.13	3' UTR
Chr1	23716733	23716942	AT1G63900	-2.49	0.000467735	-1.26	5' UTR
Chr1	24134084	24134204	AT1G64960	-1.59	0.00588844	-1.49	3' UTR
Chr1	24147044	24148482	AT1G65000	-3.88	1.1749e-05	-1.1	5' UTR
Chr1	25214116	25214381	AT1G67328	-1.81	0.0030903	-1.77	5' UTR
Chr1	25598320	25598438	AT1G68290	-2.41	0.00057544	-1.45	3' UTR
Chr1	27862432	27862724	AT1G74088	-2.3	0.000794328	-1.61	3' UTR
Chr1	28078383	28078621	AT1G74720	-2.43	0.000549541	1.14	3' UTR
Chr1	28248195	28249293	AT1G75260	-1.59	0.00588844	2.58	Exon (AT1G75260.1/AT1G75260, exon 1 of 1)
Chr1	28519369	28519547	AT1G75960	-1.89	0.00245471	2.24	Exon (AT1G75960.1/AT1G75960, exon 1 of 1)
Chr1	28882779	28882898	AT1G76900	-2.3	0.000794328	-1.29	Exon (AT1G76900.2/AT1G76900, exon 2 of 5)
Chr1	28983088	28983469	AT1G77131	-2.87	0.000169824	-3.52	Exon (AT1G77138.1/AT1G77138, exon 1 of 1)
Chr1	29173457	29173811	AT1G77630	-1.32	0.0131826	-1.11	5' UTR
Chr1	29213042	29213638	AT1G77720	-1.41	0.01	1.04	Exon (AT1G77720.1/AT1G77720, exon 5 of 6)
Chr1	29349546	29349725	AT1G78050	-1.31	0.0134896	1.63	3' UTR
Chr1	29893566	29894467	AT1G79460	-1.44	0.00891251	-1	3' UTR
Chr1	30016460	30016856	AT1G79780	-1.59	0.0057544	1.19	3' UTR
Chr1	663375	663622	AT1G02940	-1.64	0.00501187	-3.28	Exon (AT1G02940.1/AT1G02940, exon 3 of 4)
Chr1	930887	931213	AT1G03730	-2.92	0.000147911	1.1	3' UTR
Chr1	1122051	1122526	AT1G04220	-1.75	0.00363078	-1.11	5' UTR
Chr1	1689352	1689501	AT1G05640	-1.31	0.0134896	-3.74	Exon (AT1G05640.1/AT1G05640, exon 1 of 3)
Chr1	2089417	2090055	AT1G06790	-3.67	2.04174e-05	1.16	3' UTR
Chr1	2410205	2410591	AT1G07780	-10.7	5.01187e-13	-1.41	3' UTR
Chr1	2942564	2943278	AT1G09140	-27.1	5.01187e-30	-1.02	3' UTR
Chr1	3194816	3195025	AT1G09830	-5.32	2.88403e-07	-1	5' UTR
Chr1	3635658	3635777	AT1G10900	-1.86	0.00269153	-1.14	Exon (AT1G10900.1/AT1G10900, exon 3 of 10)
Chr1	3930662	3930810	AT1G11670	-1.93	0.00223872	-1.01	Exon (AT1G11670.1/AT1G11670, exon 2 of 7)
Chr1	4007824	4008416	AT1G11880	-2.24	0.000933254	-1.26	3' UTR
Chr1	4968507	4969139	AT1G14520	-2.65	0.000301995	1.24	Exon (AT1G14520.2/AT1G14520, exon 4 of 8)
Chr1	5448324	5448529	AT1G15825	-2.12	0.00128825	-1.45	Exon (AT1G15825.1/AT1G15825, exon 1 of 1)
Chr1	5909516	5909856	AT1G17270	-1.32	0.0128825	-1.62	Exon (AT1G17270.1/AT1G17270, exon 2 of 3)
Chr1	6628218	6628841	AT1G19220	-3.09	9.33254e-05	-1.59	3' UTR
Chr1	6751733	6752182	AT1G19490	-2.52	0.00042658	-1.04	3' UTR
Chr1	6931042	6931573	AT1G19970	-4.25	4.36516e-06	-1.12	3' UTR
Chr1	7051995	7052144	AT1G20370	-2.42	0.000562341	1.31	Exon (AT1G20370.1/AT1G20370, exon 2 of 2)
Chr1	8150471	8151279	AT1G23020	-3.38	4.36516e-05	-1.09	Exon (AT1G23020.2/AT1G23020, exon 7 of 9)
Chr1	8168678	8169267	AT1G23052	-1.62	0.00537032	-1.2	3' UTR
Chr1	8202261	8202611	AT1G23140	-1.45	0.00870964	-1.76	3' UTR
Chr1	8297379	8297852	AT1G23380	-2.64	0.00030903	-1.14	3' UTR
Chr1	8911746	8911864	AT1G25400	-1.36	0.0114815	1.01	Exon (AT1G25400.1/AT1G25400, exon 1 of 1)
Chr1	9835030	9835118	AT1G28150	-4.17	5.49541e-06	-1.12	3' UTR
Chr1	10546620	10547516	AT1G30070	-74.4	5.01187e-78	-1.19	3' UTR
Chr1	11198678	11199461	AT1G31310	-2.9	0.000154882	-1.04	Exon (AT1G31310.1/AT1G31310, exon 1 of 2)
Chr1	11394808	11395044	AT1G31790	-2.19	0.00107152	1.44	Exon (AT1G31790.1/AT1G31790, exon 1 of 1)
Chr1	11657436	11657674	AT1G32330	-1.68	0.00457088	-1.06	Exon (AT1G32330.1/AT1G32330, exon 2 of 3)
Chr1	11663700	11664116	AT1G32340	-2.3	0.000794328	-1.02	Exon (AT1G32340.1/AT1G32340, exon 5 of 7)
Chr1	16310422	16310900	AT1G43245	-1.78	0.00338844	-1.52	5' UTR
Chr1	17308862	17309550	AT1G47240	-4.06	7.24436e-06	-1.26	3' UTR
Chr1	17921965	17922383	AT1G48490	-1.88	0.00251189	-1.02	3' UTR
Chr1	18174769	18175554	AT1G49130	-1.58	0.0060256	-1.07	Exon (AT1G49130.1/AT1G49130, exon 2 of 3)
Chr1	18712462	18713619	AT1G50500	-2.34	0.000707946	1.17	Exon (AT1G50500.1/AT1G50500, exon 9 of 24)
Chr1	20336547	20336902	AT1G54450	-2.21	0.001	-2.24	3' UTR
Chr1	21001813	21002082	AT1G56140	-3.92	1.04713e-05	1.5	Exon (AT1G56140.1/AT1G56140, exon 24 of 24)
Chr1	21064601	21065358	AT1G56260	-2.43	0.000549541	-1.05	3' UTR
Chr1	21085548	21085953	AT1G56310	-1.4	0.0102329	1.33	3' UTR
Chr1	22032548	22033297	AT1G59865	-1.66	0.0047863	-3.16	3' UTR
Chr1	22248758	22249517	AT1G60390	-1.6	0.0057544	-1.72	Exon (AT1G60390.1/AT1G60390, exon 1 of 2)
Chr1	22934688	22934891	AT1G62045	-1.75	0.00371535	1.22	3' UTR
Chr1	23625172	23625499	AT1G63700	-3.11	8.70964e-05	-1.03	3' UTR
Chr1	23942400	23942727	AT1G64450	-1.68	0.00457088	-1.1	Exon (AT1G64450.1/AT1G64450, exon 1 of 1)
Chr1	25069592	25070229	AT1G67120	-2.75	0.000229087	1.05	3' UTR
Chr1	25214167	25214402	AT1G67328	-1.58	0.00616595	-1.67	Exon (AT1G67330.1/AT1G67330, exon 1 of 1)
Chr1	25476944	25477423	AT1G67930	-3.77	1.54882e-05	-1.29	5' UTR
Chr1	25483726	25483934	AT1G67960	-2.54	0.00040738	-1.33	Exon (AT1G67960.1/AT1G67960, exon 1 of 11)
Chr1	25810321	25810653	AT1G68730	-8.99	3.16228e-11	-1.06	Exon (AT1G68730.1/AT1G68730, exon 3 of 4)
Chr1	25888848	25889024	AT1G68862	-1.69	0.00446684	-1.16	5' UTR
Chr1	26047206	26047415	AT1G69280	-1.99	0.00186209	1.89	5' UTR
Chr1	26117045	26117464	AT1G69480	-2.82	0.000190546	-2.17	Exon (AT1G69480.1/AT1G69480, exon 2 of 13)
Chr1	26353076	26354256	AT1G69970	-2.78	0.000213796	-1.31	3' UTR
Chr1	26391453	26391543	AT1G70070	-1.31	0.0134896	-1.06	Exon (AT1G70070.1/AT1G70070, exon 6 of 6)
Chr1	26504619	26505067	AT1G70330	-1.36	0.0114815	1.02	3' UTR
Chr1	27217716	27217955	AT1G72300	-2.44	0.000537032	-1.52	Exon (AT1G72300.1/AT1G72300, exon 1 of 1)
Chr1	27755512	27756973	AT1G73820	-16.3	6.30957e-19	-1.04	3' UTR
Chr1	28131826	28132017	AT1G74890	-1.55	0.00660693	-1.6	Exon (AT1G74890.1/AT1G74890, exon 4 of 5)
Chr1	28148724	28149408	AT1G74950	-22.1	6.30957e-25	-1.27	3' UTR
Chr1	28187447	28187772	AT1G75080	-1.77	0.00354813	1.04	3' UTR
Chr1	28200325	28200697	AT1G75130	-2.99	0.000123027	1.1	Exon (AT1G75130.1/AT1G75130, exon 3 of 4)
Chr1	28722822	28723092	AT1G76550	-5.11	4.89779e-07	-1.03	3' UTR
Chr1	28983078	28983463	AT1G77131	-2.35	0.000676083	-2.91	Exon (AT1G77138.1/AT1G77138, exon 1 of 1)
Chr1	29637842	29638552	AT1G78830	-7.91	4.2658e-10	-1	5' UTR
Chr1	29990570	29992143	AT1G79700	-2.22	0.000977237	-1.32	Exon (AT1G79700.1/AT1G79700, exon 5 of 8)
Chr1	30004397	30004722	AT1G79740	-2.5	0.000446684	-1.06	Exon (AT1G79740.1/AT1G79740, exon 4 of 4)
Chr2	3387478	3388493	AT2G07709	-134	1e-137	6.78	3' UTR
Chr2	3388753	3388932	AT2G07709	-5.65	1.23027e-07	2.69	Exon (AT2G07709.1/AT2G07709, exon 1 of 1)
Chr2	3389589	3389858	AT2G07709	-12.7	3.98107e-15	3.46	Exon (AT2G07709.1/AT2G07709, exon 1 of 1)
Chr2	3410983	3411212	AT2G07715	-1.95	0.0020893	1.11	5' UTR
Chr2	4545100	4545580	AT2G11410.1	-1.79	0.00323594	3.07	Exon (AT2G11410.1/AT2G11410.1, exon 1 of 1)
Chr2	7645342	7645725	AT2G17570	-2.96	0.000131826	-1.58	Exon (AT2G17570.1/AT2G17570, exon 2 of 2)
Chr2	8111682	8111891	AT2G18700	-2.88	0.000162181	-1.94	3' UTR
Chr2	8782503	8782742	AT2G20340	-6.55	1.25893e-08	-1.82	3' UTR
Chr2	8961322	8961971	AT2G20815	-3.73	1.7378e-05	-2.7	3' UTR
Chr2	9473067	9473393	AT2G22300	-1.82	0.00295121	-1.29	Exon (AT2G22300.2/AT2G22300, exon 7 of 15)
Chr2	10217264	10217542	AT2G24010	-1.95	0.0020893	3.96	Exon (AT2G24010.1/AT2G24010, exon 8 of 9)
Chr2	11141714	11142026	AT2G26170	-3.84	1.28825e-05	-1.07	Exon (AT2G26170.1/AT2G26170, exon 2 of 5)
Chr2	11328288	11328668	AT2G26630.1	-1.42	0.00954993	-1.49	Exon (AT2G26630.1/AT2G26630.1, exon 2 of 2)
Chr2	11545991	11546594	AT2G27050	-4.74	1.25893e-06	-1.15	5' UTR
Chr2	11822762	11823230	AT2G27740	-4.86	9.33254e-07	-1.24	5' UTR
Chr2	12670161	12670311	AT2G29630	-3.66	2.0893e-05	-1.23	3' UTR
Chr2	13602209	13602630	AT2G31970	-2.08	0.00144544	1.49	Exon (AT2G31970.1/AT2G31970, exon 6 of 27)
Chr2	13647852	13648435	AT2G32100	-3.4	4.0738e-05	-1.17	Exon (AT2G32100.1/AT2G32100, exon 1 of 1)
Chr2	13894215	13894694	AT2G32760	-3.31	5.24807e-05	-1.18	3' UTR
Chr2	14142730	14142998	AT2G33360	-2.39	0.000616595	-1.33	3' UTR
Chr2	14976563	14977070	AT2G35630	-2.4	0.00060256	-1.05	Exon (AT2G35630.1/AT2G35630, exon 39 of 53)
Chr2	15056753	15056995	AT2G35850	-1.73	0.00389045	-1.04	3' UTR
Chr2	15486630	15487248	AT2G36890	-1.61	0.00549541	-2.18	3' UTR
Chr2	16590854	16590913	AT2G39770	-2.66	0.000288403	-1.19	3' UTR
Chr2	17574086	17574649	AT2G42150	-1.95	0.0020893	1.61	3' UTR
Chr2	17628218	17628368	AT2G42320	-1.74	0.00380189	-1.13	Exon (AT2G42320.2/AT2G42320, exon 2 of 8)
Chr2	17894279	17894576	AT2G43018	-12.4	7.94328e-15	-1.2	3' UTR
Chr2	17894277	17894574	AT2G43018	-12.4	7.94328e-15	-1.19	3' UTR
Chr2	18924678	18924917	AT2G46020	-1.51	0.00724436	-1	Exon (AT2G46020.1/AT2G46020, exon 2 of 14)
Chr2	18980327	18980770	AT2G46220	-17.1	1e-19	1.15	3' UTR
Chr2	19065836	19066293	AT2G46450	-4.53	2.13796e-06	-1.63	5' UTR
Chr2	855595	855949	AT2G02950	-2.48	0.00047863	-1.06	Exon (AT2G02950.1/AT2G02950, exon 1 of 1)
Chr2	7139891	7140365	AT2G16485	-1.46	0.00851138	-1.33	Exon (AT2G16485.1/AT2G16485, exon 5 of 10)
Chr2	9095281	9095547	AT2G21230	-4.39	3.0903e-06	-1.07	Exon (AT2G21230.1/AT2G21230, exon 2 of 5)
Chr2	9095903	9096288	AT2G21230	-5.84	7.58578e-08	-1.42	5' UTR
Chr2	9723918	9724352	AT2G22830	-1.39	0.0107152	1.02	3' UTR
Chr2	12398895	12399194	AT2G28880	-2.08	0.00144544	-1	3' UTR
Chr2	12793518	12793829	AT2G29990	-2.9	0.000154882	-1.21	3' UTR
Chr2	13357912	13358480	AT2G31320	-2.02	0.00169824	-1.35	Exon (AT2G31320.1/AT2G31320, exon 3 of 19)
Chr2	13609472	13609902	AT2G31980	-2.4	0.000588844	-1.49	5' UTR
Chr2	13790013	13790073	AT2G32480	-3.72	1.77828e-05	-1.3	5' UTR
Chr2	14203774	14204597	AT2G33540	-7.37	1.62181e-09	-1.38	3' UTR
Chr2	14220906	14221771	AT2G33580	-1.97	0.00194984	-1.08	Exon (AT2G33580.1/AT2G33580, exon 1 of 1)
Chr2	15296701	15297087	AT2G36460	-92.9	1e-96	-1.12	3' UTR
Chr2	15556386	15556831	AT2G37035	-6.1	3.98107e-08	-1.48	5' UTR
Chr2	16158018	16158561	AT2G38640	-6.1	3.98107e-08	-1.19	5' UTR
Chr2	17304249	17304932	AT2G41500	-3.79	1.47911e-05	1.07	3' UTR
Chr2	17896061	17896239	AT2G43040	-2.91	0.000151356	-3.66	Exon (AT2G43040.1/AT2G43040, exon 6 of 6)
Chr2	18200943	18201549	AT2G43950	-9.81	3.98107e-12	-1.16	Exon (AT2G43950.3/AT2G43950, exon 3 of 6)
Chr2	18699487	18700752	AT2G45360	-24.1	6.30957e-27	-1.05	5' UTR
Chr2	19560217	19560942	AT2G47750	-2.72	0.000245471	-1.04	3' UTR
Chr3	694814	695648	AT3G03060	-4.33	3.63078e-06	1.05	3' UTR
Chr3	1770367	1770723	AT3G05930	-2.32	0.000724436	-1.51	5' UTR
Chr3	1937955	1938132	AT3G06380	-2.29	0.000794328	-1.26	3' UTR
Chr3	2164174	2164513	AT3G06860	-9.19	1.99526e-11	-1.35	Exon (AT3G06860.1/AT3G06860, exon 11 of 18)
Chr3	2404040	2404280	AT3G07530	-1.34	0.0123027	1.52	Exon (AT3G07530.1/AT3G07530, exon 11 of 11)
Chr3	2511708	2511827	AT3G07870	-1.73	0.00389045	-1.06	Exon (AT3G07870.1/AT3G07870, exon 1 of 1)
Chr3	3186314	3186491	AT3G10300	-1.65	0.00501187	1.42	5' UTR
Chr3	3406756	3407110	AT3G10880	-1.69	0.00436516	-1.29	Exon (AT3G10880.1/AT3G10880, exon 3 of 3)
Chr3	4487828	4488247	AT3G13690	-3.99	8.70964e-06	-1.01	Exon (AT3G13690.1/AT3G13690, exon 5 of 10)
Chr3	4916237	4916545	AT3G14620	-7.05	3.63078e-09	-1.26	Exon (AT3G14620.1/AT3G14620, exon 4 of 5)
Chr3	4965470	4965678	AT3G14790	-3.44	3.71535e-05	-1.31	Exon (AT3G14790.1/AT3G14790, exon 2 of 3)
Chr3	5782592	5783232	AT3G16940	-3.49	3.23594e-05	-1.14	Exon (AT3G16940.1/AT3G16940, exon 2 of 10)
Chr3	6091112	6091231	AT3G17790	-4.73	1.28825e-06	-1.22	3' UTR
Chr3	6742256	6743074	AT3G19440	-3.12	8.70964e-05	1.01	Exon (AT3G19440.1/AT3G19440, exon 7 of 10)
Chr3	6748657	6749039	AT3G19460	-5.36	2.5704e-07	-1.21	3' UTR
Chr3	7068195	7068889	AT3G20270	-8.04	3.16228e-10	-1.21	5' UTR
Chr3	7791601	7792080	AT3G22104	-4.46	2.5704e-06	-1	Exon (AT3G22104.1/AT3G22104, exon 2 of 3)
Chr3	7815540	7815600	AT3G22150	-1.31	0.0134896	-1.27	3' UTR
Chr3	8534032	8534122	AT3G23710	-1.38	0.0109648	-1.17	5' UTR
Chr3	9040088	9040530	AT3G24760	-2.69	0.000269153	1.07	5' UTR
Chr3	9152883	9153512	AT3G25130	-5.11	4.89779e-07	-1.1	Exon (AT3G25130.1/AT3G25130, exon 1 of 1)
Chr3	9476862	9476951	AT3G25890	-1.87	0.0025704	1.19	Exon (AT3G25890.2/AT3G25890, exon 1 of 1)
Chr3	10192422	10192804	AT3G27520	-3.46	3.46737e-05	1.05	5' UTR
Chr3	10912159	10912512	AT3G28910	-7.68	7.4131e-10	-1.04	Exon (AT3G28910.1/AT3G28910, exon 3 of 3)
Chr3	15658793	15658971	AT3G43790	-1.78	0.00338844	-2.87	3' UTR
Chr3	16620745	16621370	AT3G45290	-1.61	0.00549541	-1	3' UTR
Chr3	18984307	18984515	AT3G51110	-1.81	0.0030903	-1.35	Exon (AT3G51110.1/AT3G51110, exon 1 of 1)
Chr3	19189049	19189406	AT3G51740	-2.59	0.000354813	1.65	5' UTR
Chr3	20095632	20095934	AT3G54280	-1.7	0.0042658	-1.41	Exon (AT3G54280.1/AT3G54280, exon 8 of 29)
Chr3	20748458	20749143	AT3G55940	-1.4	0.0102329	-2.43	Exon (AT3G55940.1/AT3G55940, exon 3 of 9)
Chr3	20928014	20928899	AT3G56440	-1.48	0.00812831	-1.06	3' UTR
Chr3	21494559	21495273	AT3G58050	-3.94	9.77237e-06	-1.07	Exon (AT3G58050.1/AT3G58050, exon 7 of 9)
Chr3	22144350	22144439	AT3G59940	-1.84	0.00281838	1.19	3' UTR
Chr3	22200408	22201123	AT3G60110	-2.04	0.00162181	-1.22	Exon (AT3G60110.1/AT3G60110, exon 3 of 3)
Chr3	22262174	22262468	AT3G60240	-1.57	0.00616595	1.09	Exon (AT3G60240.4/AT3G60240, exon 2 of 9)
Chr3	22276394	22277148	AT3G60260	-7.8	5.62341e-10	-1.04	3' UTR
Chr3	22793896	22794282	AT3G61590	-2.27	0.000851138	-1.04	3' UTR
Chr3	23324639	23325100	AT3G63130	-3.93	1e-05	-1.19	5' UTR
Chr3	1028383	1028763	AT3G03970	-1.34	0.0123027	1.2	Exon (AT3G03970.1/AT3G03970, exon 2 of 3)
Chr3	1579697	1580204	AT3G05470	-3.3	5.37032e-05	1.21	Exon (AT3G05470.1/AT3G05470, exon 4 of 4)
Chr3	1770398	1770724	AT3G05930	-3.84	1.31826e-05	-1.5	Exon (AT3G05930.1/AT3G05930, exon 1 of 2)
Chr3	1837658	1837984	AT3G06080	-2.88	0.000165959	-1.36	5' UTR
Chr3	1859953	1860098	AT3G06145	-1.31	0.0131826	-1.23	3' UTR
Chr3	2242998	2243147	AT3G07080	-9.58	7.94328e-12	-1.05	3' UTR
Chr3	2395131	2395816	AT3G07520	-1.48	0.00794328	1.2	Exon (AT3G07520.1/AT3G07520, exon 4 of 5)
Chr3	3081844	3082479	AT3G10010	-1.72	0.0040738	-1.19	3' UTR
Chr3	3169059	3169750	AT3G10250	-4.08	6.91831e-06	-1.09	Exon (AT3G10250.2/AT3G10250, exon 4 of 8)
Chr3	3554556	3554763	AT3G11330	-5.23	3.63078e-07	-1.67	5' UTR
Chr3	3876407	3877026	AT3G12150	-5.25	3.46737e-07	-1.48	3' UTR
Chr3	4287303	4287709	AT3G13270.1	-1.94	0.00213796	2.21	Exon (AT3G13270.1/AT3G13270.1, exon 3 of 9)
Chr3	4450834	4450923	AT3G13620	-1.43	0.00933254	-1.22	3' UTR
Chr3	4669521	4669700	AT3G14090	-1.4	0.01	-1.02	Exon (AT3G14090.1/AT3G14090, exon 2 of 2)
Chr3	5066043	5066690	AT3G15040	-2.31	0.000776247	1.01	5' UTR
Chr3	5197099	5197969	AT3G15390	-2.64	0.00030903	-1.07	Exon (AT3G15390.2/AT3G15390, exon 4 of 10)
Chr3	5208082	5208215	AT3G15420	-1.33	0.0125893	-1.37	Exon (AT3G15420.1/AT3G15420, exon 1 of 4)
Chr3	5220009	5220218	AT3G15470	-1.78	0.00338844	-1.27	5' UTR
Chr3	5383685	5383804	AT3G15920	-1.35	0.011749	-1.46	3' UTR
Chr3	5917148	5917296	AT3G17330	-2.1	0.00138038	-1.05	3' UTR
Chr3	6429534	6429772	AT3G18680	-6.33	2.18776e-08	2.17	3' UTR
Chr3	6690118	6690418	AT3G19290	-1.42	0.00977237	1.44	3' UTR
Chr3	7662979	7663156	AT3G21740	-1.93	0.00223872	1.49	Exon (AT3G21740.1/AT3G21740, exon 3 of 3)
Chr3	7838784	7839022	AT3G22200	-36.2	2.51189e-39	1.22	3' UTR
Chr3	8178821	8179565	AT3G23020	-1.34	0.0123027	-1	Exon (AT3G23020.1/AT3G23020, exon 1 of 1)
Chr3	9146811	9147101	AT3G25110	-2.19	0.00107152	1.07	Exon (AT3G25110.1/AT3G25110, exon 5 of 7)
Chr3	9280201	9280379	AT3G25560	-1.73	0.00398107	-1.2	Exon (AT3G25560.1/AT3G25560, exon 10 of 11)
Chr3	9915961	9916468	AT3G26910	-1.7	0.0042658	-1.14	Exon (AT3G26910.1/AT3G26910, exon 10 of 11)
Chr3	10208020	10209402	AT3G27550	-6.83	6.45654e-09	1.13	Exon (AT3G27550.1/AT3G27550, exon 2 of 3)
Chr3	10259661	10259781	AT3G27700	-1.36	0.011749	-1.5	Exon (AT3G27700.1/AT3G27700, exon 3 of 5)
Chr3	16649558	16649885	AT3G45390	-2	0.00177828	4.21	Exon (AT3G45390.1/AT3G45390, exon 1 of 2)
Chr3	16858552	16859603	AT3G45850	-5.57	1.51356e-07	-1.12	Exon (AT3G45850.1/AT3G45850, exon 6 of 23)
Chr3	17577577	17577906	AT3G47680	-6.73	8.12831e-09	-1.05	Exon (AT3G47680.1/AT3G47680, exon 2 of 2)
Chr3	19702516	19702903	AT3G53160	-1.33	0.0125893	-2.01	Exon (AT3G53160.1/AT3G53160, exon 1 of 1)
Chr3	19780142	19780940	AT3G53350	-4.98	6.91831e-07	-1.06	3' UTR
Chr3	19781290	19782562	AT3G53350	-1.96	0.00204174	-1.12	5' UTR
Chr3	19971167	19971404	AT3G53940	-1.39	0.0104713	1.28	3' UTR
Chr3	20147771	20148127	AT3G54430	-2.14	0.00123027	-1.05	5' UTR
Chr3	20232420	20232479	AT3G54660	-4.91	8.12831e-07	-1.05	Exon (AT3G54660.1/AT3G54660, exon 2 of 11)
Chr3	20358896	20359192	AT3G54950	-1.59	0.00588844	1.02	3' UTR
Chr3	21039979	21040947	AT3G56820	-4.19	5.12861e-06	-1.25	3' UTR
Chr3	21320821	21320941	AT3G57580	-1.42	0.00954993	-2.12	Exon (AT3G57580.1/AT3G57580, exon 1 of 1)
Chr4	627452	628026	AT4G01480	-6.87	5.7544e-09	-1.31	3' UTR
Chr4	938526	939064	AT4G02110	-1.86	0.00263027	-1.05	Exon (AT4G02110.1/AT4G02110, exon 8 of 10)
Chr4	2533056	2533295	AT4G04960	-1.96	0.00199526	-2.06	5' UTR
Chr4	6590091	6590601	AT4G10690.1	-2.11	0.00131826	-1.03	Exon (AT4G10690.1/AT4G10690.1, exon 1 of 1)
Chr4	7044441	7044500	AT4G11660	-3.34	4.7863e-05	-1.56	3' UTR
Chr4	7182991	7183677	AT4G11970	-2.78	0.000213796	-1.2	3' UTR
Chr4	8195911	8196177	AT4G14220	-1.76	0.00354813	-1.05	5' UTR
Chr4	8619189	8619587	AT4G15093	-2.84	0.000177828	-1.13	3' UTR
Chr4	9067830	9068186	AT4G16008	-4.06	7.07946e-06	-1.1	5' UTR
Chr4	9218636	9218965	AT4G16310	-1.63	0.00524807	-1.07	Exon (AT4G16310.1/AT4G16310, exon 1 of 8)
Chr4	9278844	9278959	AT4G16447	-3.05	0.000102329	-1.29	Exon (AT4G16447.1/AT4G16447, exon 1 of 1)
Chr4	10360454	10361547	AT4G18905	-13.5	6.30957e-16	-1.03	Exon (AT4G18905.2/AT4G18905, exon 3 of 16)
Chr4	10493545	10494335	AT4G19190	-2.19	0.00104713	-1	Exon (AT4G19190.1/AT4G19190, exon 1 of 7)
Chr4	10637979	10638761	AT4G19510	-1.86	0.00269153	-1.02	3' UTR
Chr4	10834641	10835700	AT4G19990	-3.69	1.90546e-05	1.3	3' UTR
Chr4	10989265	10989890	AT4G20350	-2.94	0.000138038	-1.7	3' UTR
Chr4	11306014	11306601	AT4G21200	-1.51	0.0074131	1.24	Exon (AT4G21200.1/AT4G21200, exon 2 of 3)
Chr4	11809277	11810087	AT4G22360	-5.03	6.0256e-07	-1.12	3' UTR
Chr4	12864614	12864880	AT4G25030	-7.32	1.90546e-09	-1.16	5' UTR
Chr4	13127535	13127774	AT4G25800	-1.45	0.00870964	-1.64	3' UTR
Chr4	13562965	13563234	AT4G27010	-1.37	0.0112202	2.94	Exon (AT4G27010.1/AT4G27010, exon 6 of 14)
Chr4	13653609	13653968	AT4G27260	-2.77	0.000218776	-1.04	5' UTR
Chr4	14027357	14028622	AT4G28350	-2.03	0.00165959	-1.13	Exon (AT4G28350.1/AT4G28350, exon 1 of 3)
Chr4	14402812	14403519	AT4G29210	-18.4	3.98107e-21	-1.2	3' UTR
Chr4	14497220	14497454	AT4G29530	-2.34	0.000691831	-1.42	3' UTR
Chr4	14659620	14659740	AT4G29950	-1.96	0.00204174	-1.24	Exon (AT4G29950.1/AT4G29950, exon 4 of 5)
Chr4	15116560	15117220	AT4G31060	-1.67	0.00457088	-1.07	5' UTR
Chr4	16529225	16529997	AT4G34600	-1.83	0.00295121	-1.24	5' UTR
Chr4	16677404	16677666	AT4G35030	-1.44	0.00912011	2.13	3' UTR
Chr4	406403	406728	AT4G00950	-3.46	3.46737e-05	-1.08	Exon (AT4G00950.1/AT4G00950, exon 1 of 2)
Chr4	973924	974131	AT4G02200	-7.62	8.70964e-10	-1.38	3' UTR
Chr4	1378924	1379361	AT4G03110	-2.67	0.000281838	-1.09	5' UTR
Chr4	3939442	3940106	AT4G06701	-3.76	1.58489e-05	-1.22	Exon (AT4G06701.5/AT4G06701, exon 4 of 5)
Chr4	5163429	5164055	AT4G08170	-20.9	1.25893e-23	-1.88	3' UTR
Chr4	7044393	7044512	AT4G11660	-4.39	3.0903e-06	-1.44	3' UTR
Chr4	7187393	7188643	AT4G11990	-1.34	0.0123027	1.15	Exon (AT4G11990.1/AT4G11990, exon 4 of 18)
Chr4	7343331	7343590	AT4G12410	-1.87	0.0025704	1.76	5' UTR
Chr4	8153896	8155666	AT4G14147	-6.44	1.69824e-08	-1.01	3' UTR
Chr4	8453186	8453731	AT4G14740	-1.71	0.0040738	-1.25	Exon (AT4G14740.1/AT4G14740, exon 1 of 7)
Chr4	9513047	9513494	AT4G16900	-1.43	0.00933254	-1.08	Exon (AT4G16900.1/AT4G16900, exon 6 of 10)
Chr4	10151321	10151408	AT4G18372	-1.79	0.00323594	-1.22	3' UTR
Chr4	11991676	11992114	AT4G22840	-1.43	0.00933254	1.05	Exon (AT4G22840.1/AT4G22840, exon 6 of 8)
Chr4	12256636	12257039	AT4G23493	-1.64	0.00512861	-2.13	5' UTR
Chr4	12700627	12700956	AT4G24610	-3.21	6.76083e-05	-1.47	3' UTR
Chr4	13042557	13042885	AT4G25540	-1.78	0.00338844	2.93	3' UTR
Chr4	13301889	13302610	AT4G26270	-2.09	0.00141254	1.11	Exon (AT4G26270.1/AT4G26270, exon 7 of 13)
Chr4	13487478	13487842	AT4G26790	-2.58	0.000354813	-1.32	5' UTR
Chr4	13551172	13551954	AT4G26990	-1.43	0.00933254	-1.22	Exon (AT4G26990.1/AT4G26990, exon 8 of 11)
Chr4	13791850	13792848	AT4G27630	-3.62	2.34423e-05	-1.2	3' UTR
Chr4	13861718	13861927	AT4G27830	-7.97	3.63078e-10	-1.25	3' UTR
Chr4	14008125	14008843	AT4G28270	-3.11	8.91251e-05	-1.04	5' UTR
Chr4	14689219	14689840	AT4G30060	-1.99	0.0018197	-1.17	3' UTR
Chr4	15365317	15366214	AT4G31750	-8.04	3.0903e-10	-1.35	Exon (AT4G31750.1/AT4G31750, exon 4 of 9)
Chr4	15556802	15557130	AT4G32210	-1.93	0.00218776	-1.96	Exon (AT4G32210.1/AT4G32210, exon 4 of 4)
Chr4	17007028	17007860	AT4G35905	-25.1	5.01187e-28	-1.33	3' UTR
Chr4	17573730	17573908	AT4G37380	-1.35	0.0120226	-1.84	Exon (AT4G37380.1/AT4G37380, exon 1 of 1)
Chr5	207710	208493	AT5G01520	-7.86	4.7863e-10	-1.49	3' UTR
Chr5	1096914	1097513	AT5G04050	-1.61	0.00549541	-1.35	Exon (AT5G04050.1/AT5G04050, exon 1 of 1)
Chr5	1773606	1773785	AT5G05890	-2.41	0.000588844	-1.17	Exon (AT5G05890.1/AT5G05890, exon 2 of 2)
Chr5	1919213	1919330	AT5G06290	-2.02	0.00169824	-1.21	5' UTR
Chr5	2029897	2031496	AT5G06610	-2.07	0.00151356	-1.88	5' UTR
Chr5	2478114	2478684	AT5G07770	-1.79	0.00331131	1.54	Exon (AT5G07770.1/AT5G07770, exon 14 of 16)
Chr5	2743738	2744993	AT5G08480	-1.42	0.00977237	-1.25	5' UTR
Chr5	2754732	2754880	AT5G08510	-1.45	0.00870964	-2.75	3' UTR
Chr5	2979947	2980785	AT5G09600	-10.3	1.25893e-12	2.46	3' UTR
Chr5	3968400	3968818	AT5G12260	-5.25	3.46737e-07	-1.59	3' UTR
Chr5	4858542	4858870	AT5G15010	-3.08	9.54993e-05	-1.55	Exon (AT5G15010.1/AT5G15010, exon 1 of 1)
Chr5	5531443	5531740	AT5G16820	-2.01	0.0017378	1.24	Exon (AT5G16820.1/AT5G16820, exon 2 of 3)
Chr5	5600605	5600847	AT5G17020	-2.85	0.000177828	-1.05	Exon (AT5G17020.2/AT5G17020, exon 23 of 31)
Chr5	6016546	6016782	AT5G18200	-3.62	2.29087e-05	-1.24	3' UTR
Chr5	6217912	6217971	AT5G18650	-1.39	0.0107152	-1.73	5' UTR
Chr5	6544468	6544985	AT5G19400	-5.78	8.91251e-08	-1.04	3' UTR
Chr5	6555609	6555848	AT5G19430	-2.71	0.000251189	-1.39	3' UTR
Chr5	7363467	7364306	AT5G22220	-1.47	0.00812831	1.04	3' UTR
Chr5	8040582	8040671	AT5G23850	-1.42	0.00977237	1.29	Exon (AT5G23850.1/AT5G23850, exon 6 of 6)
Chr5	8113795	8114240	AT5G24010	-1.65	0.00501187	-1.22	5' UTR
Chr5	8673634	8674037	AT5G25140	-1.7	0.0042658	-1.09	Exon (AT5G25140.1/AT5G25140, exon 2 of 3)
Chr5	10636631	10637190	AT5G28630	-3.48	3.31131e-05	1.18	5' UTR
Chr5	12551886	12552477	AT5G33280	-2.52	0.00042658	-1.04	3' UTR
Chr5	13636233	13638267	AT5G35410	-3.5	3.23594e-05	-1.1	3' UTR
Chr5	14010262	14010352	AT5G35840	-1.39	0.0107152	-1.11	Exon (AT5G35840.1/AT5G35840, exon 2 of 3)
Chr5	14951343	14951608	AT5G37630	-1.61	0.00562341	1.82	Exon (AT5G37630.1/AT5G37630, exon 9 of 12)
Chr5	14980566	14981340	AT5G37710	-2.36	0.000660693	-1.04	Exon (AT5G37710.1/AT5G37710, exon 3 of 5)
Chr5	16691267	16691565	AT5G41740	-1.31	0.0134896	-1.37	Exon (AT5G41740.1/AT5G41740, exon 6 of 7)
Chr5	16915783	16916231	AT5G42310	-8.51	1e-10	-1.13	5' UTR
Chr5	17122776	17124208	AT5G42700	-1.86	0.00263027	-1.01	3' UTR
Chr5	17168763	17169459	AT5G42810	-12.5	6.30957e-15	-1.08	3' UTR
Chr5	18924477	18924774	AT5G46640	-1.45	0.00870964	-1.15	5' UTR
Chr5	19243600	19243779	AT5G47435	-1.81	0.00316228	1.69	3' UTR
Chr5	19720736	19721273	AT5G48620	-16.3	6.30957e-19	-1.1	3' UTR
Chr5	20032996	20033883	AT5G49410	-1.42	0.00977237	1.06	3' UTR
Chr5	20436519	20437223	AT5G50200	-2.39	0.000616595	-1.19	5' UTR
Chr5	20580256	20581809	AT5G50562	-3.43	3.89045e-05	-4.82	5' UTR
Chr5	21700232	21700502	AT5G53460	-1.33	0.0128825	-1.03	5' UTR
Chr5	21771841	21771960	AT5G53588	-1.4	0.0102329	1.29	5' UTR
Chr5	21771841	21771960	AT5G53588	-1.4	0.0102329	1.29	5' UTR
Chr5	21893690	21894090	AT5G53920	-1.73	0.00398107	-1.27	3' UTR
Chr5	22292770	22292976	AT5G54880	-1.59	0.0057544	-1.08	Exon (AT5G54880.1/AT5G54880, exon 1 of 1)
Chr5	24181360	24182489	AT5G60040	-2.07	0.00147911	-1.56	Exon (AT5G60040.2/AT5G60040, exon 22 of 29)
Chr5	24231242	24231302	AT5G60170	-1.99	0.00186209	-1.48	Exon (AT5G60170.2/AT5G60170, exon 11 of 14)
Chr5	24556209	24556359	AT5G61010	-1.7	0.0042658	-1.27	Exon (AT5G61010.2/AT5G61010, exon 2 of 2)
Chr5	24920490	24920817	AT5G62030	-6.77	7.4131e-09	-1.37	3' UTR
Chr5	25040649	25040968	AT5G62360	-3.02	0.000112202	1.02	5' UTR
Chr5	25831834	25832153	AT5G64620	-8.62	7.94328e-11	-1.03	5' UTR
Chr5	25982314	25982403	AT5G65050	-1.57	0.00616595	-1.07	5' UTR
Chr5	26589763	26589942	AT5G66620	-1.63	0.00524807	-1.91	Exon (AT5G66620.1/AT5G66620, exon 3 of 11)
Chr5	26725357	26725416	AT5G66920	-1.73	0.00398107	-1.49	3' UTR
Chr5	1110535	1110891	AT5G04110	-3.44	3.71535e-05	-1.27	3' UTR
Chr5	1422253	1422402	AT5G04880	-1.5	0.00758578	1.04	Exon (AT5G04880.1/AT5G04880, exon 1 of 1)
Chr5	2090052	2090371	AT5G06760	-1.81	0.00316228	-1.12	5' UTR
Chr5	2499227	2499705	AT5G07820	-1.83	0.00288403	-1.27	Exon (AT5G07820.1/AT5G07820, exon 2 of 2)
Chr5	2848506	2848685	AT5G08740	-1.61	0.00549541	-1.05	3' UTR
Chr5	3736701	3737710	AT5G11610	-1.45	0.00870964	-1.06	Exon (AT5G11610.2/AT5G11610, exon 2 of 7)
Chr5	4035294	4036000	AT5G12440	-3.66	2.0893e-05	-1.18	3' UTR
Chr5	4246984	4247221	AT5G13270	-1.31	0.0131826	1.05	Exon (AT5G13270.1/AT5G13270, exon 1 of 1)
Chr5	4691154	4692576	AT5G14550	-6.55	1.28825e-08	1.31	3' UTR
Chr5	5120193	5121124	AT5G15700	-1.63	0.00512861	1.01	Exon (AT5G15700.1/AT5G15700, exon 1 of 19)
Chr5	6235096	6235509	AT5G18700	-2.29	0.000794328	-1.13	3' UTR
Chr5	6792868	6793316	AT5G20110	-4.12	6.16595e-06	-1.09	5' UTR
Chr5	6943184	6944367	AT5G20520	-11.9	2.51189e-14	-1.03	3' UTR
Chr5	6981818	6981935	AT5G20635	-1.43	0.00933254	-1.58	5' UTR
Chr5	7287736	7287914	AT5G22020	-7.24	2.29087e-09	-1.26	3' UTR
Chr5	7545695	7545814	AT5G22700	-1.75	0.00363078	-1.34	Exon (AT5G22700.1/AT5G22700, exon 4 of 4)
Chr5	7582509	7582937	AT5G22770	-1.85	0.00275423	-1.11	Exon (AT5G22770.2/AT5G22770, exon 16 of 29)
Chr5	8283215	8283542	AT5G24318	-1.99	0.00186209	-1.43	Exon (AT5G24318.1/AT5G24318, exon 2 of 4)
Chr5	8410495	8411870	AT5G24580	-5.58	1.47911e-07	-1.07	Exon (AT5G24580.1/AT5G24580, exon 2 of 4)
Chr5	10333117	10333532	AT5G28370	-2.88	0.000162181	5.55	Exon (AT5G28370.1/AT5G28370, exon 1 of 1)
Chr5	10796874	10797052	AT5G28770	-1.81	0.0030903	-1.09	3' UTR
Chr5	14481024	14482014	AT5G36790	-4.01	8.12831e-06	1.15	3' UTR
Chr5	14787264	14789006	AT5G37340	-4.93	7.94328e-07	1.15	3' UTR
Chr5	15010915	15011122	AT5G37790	-1.37	0.0114815	-1.22	5' UTR
Chr5	16495563	16496139	AT5G41220	-3.71	1.8197e-05	1.1	Exon (AT5G41220.1/AT5G41220, exon 6 of 8)
Chr5	18424772	18424982	AT5G45470	-2.51	0.000436516	-1.33	5' UTR
Chr5	19243621	19243800	AT5G47435	-1.82	0.00301995	1.77	3' UTR
Chr5	19244704	19245141	AT5G47440	-2.53	0.000416869	-2.21	Exon (AT5G47440.1/AT5G47440, exon 1 of 6)
Chr5	19817181	19817897	AT5G48880	-1.53	0.00691831	1.4	5' UTR
Chr5	19898020	19898079	AT5G49100	-3.05	0.000104713	-1.44	Exon (AT5G49100.1/AT5G49100, exon 1 of 1)
Chr5	20544312	20544753	AT5G50450	-2.37	0.000645654	1.14	5' UTR
Chr5	20710209	20710505	AT5G50915	-1.43	0.00933254	-1.09	3' UTR
Chr5	21043232	21043926	AT5G51795	-1.97	0.00199526	-1.12	Exon (AT5G51795.1/AT5G51795, exon 1 of 3)
Chr5	21453541	21453778	AT5G52900	-2.9	0.000154882	-1.63	5' UTR
Chr5	21881172	21881349	AT5G53895	-1.81	0.00316228	-1.17	3' UTR
Chr5	23400864	23401134	AT5G57760	-3.27	5.7544e-05	-1.31	3' UTR
Chr5	23429379	23429983	AT5G57830	-1.7	0.0042658	-1.09	3' UTR
Chr5	23435439	23435498	AT5G57850	-2.1	0.00138038	-1.04	3' UTR
Chr5	24414769	24415038	AT5G60710	-1.56	0.00630957	1.03	5' UTR
Chr5	24716655	24717213	AT5G61460	-2.8	0.000199526	-1.81	Exon (AT5G61460.1/AT5G61460, exon 16 of 29)
Chr5	24831768	24832007	AT5G61810	-20.1	6.30957e-23	-1.51	3' UTR
Chr5	25152655	25153348	AT5G62650	-9.24	1.58489e-11	-1.01	3' UTR
Chr5	25829974	25830259	AT5G64610	-7.31	1.90546e-09	-1.53	Exon (AT5G64610.1/AT5G64610, exon 1 of 9)
Chr5	26148261	26148320	AT5G65430	-1.37	0.0114815	-1.35	3' UTR
Chr5	26387428	26387902	AT5G65960	-1.88	0.00251189	-1.88	3' UTR
Chr5	26809193	26809427	AT5G67190	-2.69	0.000263027	-1.08	Exon (AT5G67190.1/AT5G67190, exon 1 of 1)
Chr5	26913036	26913096	AT5G67440	-1.68	0.00446684	-1.21	Exon (AT5G67440.1/AT5G67440, exon 5 of 5)
ChrM	57891	58331	ATMG00210	-17.3	6.30957e-20	-11.1	Exon (ATMG00210.1/ATMG00210, exon 1 of 1)
ChrM	131081	131393	ATMG00490	-29.2	3.98107e-32	-8.62	Exon (ATMG00490.1/ATMG00490, exon 1 of 1)
ChrM	134482	135860	ATMG00510	-3.75	1.65959e-05	-2.98	Exon (ATMG00510.1/ATMG00510, exon 3 of 5)
Chr3	6546463	6546522	AT3G18980	-1.58	0.0060256	-1.54	5' UTR
Chr3	9476776	9476925	AT3G25890	-2.48	0.000489779	1.19	Exon (AT3G25890.2/AT3G25890, exon 1 of 1)
