# Supplementary material for: N6-methyladenosine RNA modification regulates photosynthesis during photodamage in plants
Source: Nat Commun. 2022 Dec 2;13:7441. doi: 10.1038/s41467-022-35146-z (PMC9718803; doi:10.1038/s41467-022-35146-z)
Supplement: Supplementary file 7 — Supplementary Data 4 [file 41467_2022_35146_MOESM7_ESM.xlsx]

## Sheet: vir-0h_1_peak (rep.1)
Supplementary Data 4. m6A peaks in vir-1 seedlings under growth light conditions (rep. 1)
Chromosome	Start	End	Gene ID	lg.p	lg.fdr	Fold_enrichment	Peak position
Chr1	23625	24888	AT1G01040	-14.9	-13.9	10	Exon (AT1G01040.1/AT1G01040, exon 1 of 20)
Chr1	28430	29168	AT1G01046	-3.03	-2.41	4.72	Exon (AT1G01040.1/AT1G01040, exon 14 of 20)
Chr1	30206	31077	AT1G01040	-53.7	-52.2	9.05	Exon (AT1G01040.1/AT1G01040, exon 18 of 20)
Chr1	53180	54036	AT1G01110	-3.01	-2.39	12.3	Exon (AT1G01110.2/AT1G01110, exon 3 of 5)
Chr1	72339	74096	AT1G01160	-24.7	-23.5	11.6	5' UTR
Chr1	75583	75965	AT1G01180	-6.17	-5.4	2.55	5' UTR
Chr1	97456	98582	AT1G01230	-4.48	-3.78	4.1	5' UTR
Chr1	100939	101595	AT1G01240	-55.6	-54	9	Exon (AT1G01240.3/AT1G01240, exon 1 of 1)
Chr1	110309	110878	AT1G01260	-8.59	-7.74	12.7	Exon (AT1G01260.3/AT1G01260, exon 2 of 2)
Chr1	114346	115159	AT1G01290	-8.56	-7.7	5.41	Exon (AT1G01290.1/AT1G01290, exon 1 of 2)
Chr1	116973	117689	AT1G01300	-64	-62.4	8.2	5' UTR
Chr1	136154	138013	AT1G01350	-25.1	-23.9	5.99	5' UTR
Chr1	142000	142436	AT1G01360	-3.71	-3.04	9.02	5' UTR
Chr1	163997	164325	AT1G01448	-2.54	-1.95	10.7	Exon (AT1G01448.3/AT1G01448, exon 2 of 3)
Chr1	165245	166209	AT1G01450	-5.29	-4.56	6.97	Exon (AT1G01448.1/AT1G01448, exon 4 of 5)
Chr1	185133	185342	AT1G01500	-1.48	-0.985	3.01	5' UTR
Chr1	185818	186357	AT1G01500	-2.68	-2.08	2.03	Exon (AT1G01500.1/AT1G01500, exon 1 of 2)
Chr1	188057	189146	AT1G01510	-33.6	-32.2	8.44	Exon (AT1G01510.1/AT1G01510, exon 2 of 7)
Chr1	190596	191657	AT1G01520	-29.6	-28.3	5	Exon (AT1G01520.1/AT1G01520, exon 1 of 8)
Chr1	195780	198476	AT1G01540	-34.9	-33.6	3.25	5' UTR
Chr1	199639	199876	AT1G01550	-2.69	-2.09	1.69	5' UTR
Chr1	220842	221138	AT1G01600	-4.18	-3.49	8.2	3' UTR
Chr1	229130	230917	AT1G01630	-158	-156	11.5	5' UTR
Chr1	250077	252195	AT1G01690	-4.39	-3.69	7.38	Exon (AT1G01690.1/AT1G01690, exon 4 of 14)
Chr1	264800	266581	AT1G01710	-35.7	-34.3	17.8	3' UTR
Chr1	267494	267771	AT1G01710	-3.38	-2.74	3.28	3' UTR
Chr1	268330	268599	AT1G01720	-3.87	-3.19	1.97	5' UTR
Chr1	268745	268834	AT1G01720	-1.75	-1.23	1.22	Exon (AT1G01720.1/AT1G01720, exon 2 of 3)
Chr1	268924	269430	AT1G01720	-10.9	-9.96	1.6	Exon (AT1G01720.1/AT1G01720, exon 2 of 3)
Chr1	280941	282126	AT1G01770	-1.39	-0.909	2.87	Exon (AT1G01770.1/AT1G01770, exon 11 of 16)
Chr1	282186	282891	AT1G01780	-2.24	-1.68	3.45	5' UTR
Chr1	283025	284010	AT1G01780	-9.53	-8.64	10.9	Exon (AT1G01780.1/AT1G01780, exon 1 of 5)
Chr1	284876	285654	AT1G01790	-3.1	-2.47	1.44	Exon (AT1G01790.1/AT1G01790, exon 2 of 21)
Chr1	290287	291094	AT1G01790	-93.1	-91.2	12.8	3' UTR
Chr1	293669	294625	AT1G01800	-36.4	-35	3.04	Exon (AT1G01800.1/AT1G01800, exon 2 of 5)
Chr1	310316	310946	AT1G01900	-2.47	-1.89	9.02	5' UTR
Chr1	318148	318762	AT1G01920	-1.77	-1.25	2.73	Exon (AT1G01920.2/AT1G01920, exon 11 of 16)
Chr1	318994	319650	AT1G01920	-9.01	-8.14	4.1	3' UTR
Chr1	323752	324888	AT1G01940	-28.3	-27	4.18	3' UTR
Chr1	326640	329403	AT1G01950	-30.5	-29.3	9.54	Exon (AT1G01950.1/AT1G01950, exon 5 of 19)
Chr1	329659	330499	AT1G01950	-5.22	-4.49	6.15	3' UTR
Chr1	338860	339777	AT1G01970	-30.2	-28.9	3.81	Exon (AT1G01970.1/AT1G01970, exon 1 of 2)
Chr1	346880	347355	AT1G02000	-2.22	-1.65	1.97	Exon (AT1G02000.1/AT1G02000, exon 1 of 1)
Chr1	348761	352180	AT1G02010	-10.6	-9.67	4.27	Exon (AT1G02010.1/AT1G02010, exon 5 of 21)
Chr1	365538	365897	AT1G02065	-3.25	-2.61	13.1	5' UTR
Chr1	378323	379034	AT1G02080	-5.53	-4.78	11.9	Exon (AT1G02080.1/AT1G02080, exon 18 of 50)
Chr1	379380	380287	AT1G02080	-2.82	-2.21	4.51	Exon (AT1G02080.1/AT1G02080, exon 23 of 50)
Chr1	385736	386304	AT1G02080	-2.21	-1.64	1.79	Exon (AT1G02080.1/AT1G02080, exon 47 of 50)
Chr1	390507	392816	AT1G02100	-66.2	-64.5	11	3' UTR
Chr1	392861	393691	AT1G02110	-12.7	-11.8	4.1	5' UTR
Chr1	394018	395528	AT1G02110	-29.5	-28.2	7.71	3' UTR
Chr1	397898	399837	AT1G02120	-197	-195	10.4	3' UTR
Chr1	407088	408560	AT1G02145	-12.7	-11.8	3.63	3' UTR
Chr1	409328	409865	AT1G02150	-44.9	-43.4	2.72	Exon (AT1G02150.1/AT1G02150, exon 2 of 2)
Chr1	410104	410432	AT1G02150	-17.4	-16.3	1.91	Exon (AT1G02150.1/AT1G02150, exon 2 of 2)
Chr1	411779	412514	AT1G02170	-11	-10.1	3.95	5' UTR
Chr1	418778	420877	AT1G02205	-111	-109	18.2	5' UTR
Chr1	421061	422289	AT1G02205	-51.1	-49.5	4.29	3' UTR
Chr1	475171	475439	AT1G02370	-1.64	-0.842	7.38	Exon (AT1G02370.1/AT1G02370, exon 2 of 2)
Chr1	475767	476183	AT1G02370	-1.94	-1.4	2.79	Exon (AT1G02370.1/AT1G02370, exon 2 of 2)
Chr1	477088	478971	AT1G02380	-9.55	-8.67	13.9	5' UTR
Chr1	481389	482576	AT1G02390	-22.5	-21.3	6.23	Exon (AT1G02390.1/AT1G02390, exon 1 of 2)
Chr1	491524	492897	AT1G02410	-13.3	-12.3	2.7	3' UTR
Chr1	494037	494716	AT1G02420	-2.89	-2.28	11.5	Exon (AT1G02420.1/AT1G02420, exon 1 of 1)
Chr1	519200	519730	AT1G02500	-38.9	-37.5	1.84	Exon (AT1G02500.1/AT1G02500, exon 2 of 2)
Chr1	537860	538039	AT1G02560	-2.08	-1.53	4.51	5' UTR
Chr1	538657	539692	AT1G02560	-19.3	-18.2	1.56	Exon (AT1G02560.1/AT1G02560, exon 4 of 9)
Chr1	566314	566492	AT1G02640	-1.77	-1.25	7.38	Exon (AT1G02640.1/AT1G02640, exon 5 of 5)
Chr1	569410	569736	AT1G02650	-2.31	-1.74	9.84	Exon (AT1G02650.1/AT1G02650, exon 3 of 3)
Chr1	580654	582281	AT1G02680	-11.6	-10.7	4.65	5' UTR
Chr1	591944	592713	AT1G02720	-6.4	-5.61	3.91	5' UTR
Chr1	593128	593275	AT1G02720	-1.51	-1.02	2.26	3' UTR
Chr1	618354	618533	AT1G02810	-1.64	-0.842	7.38	Exon (AT1G02810.1/AT1G02810, exon 1 of 2)
Chr1	626770	627156	AT1G02840	-4.31	-3.61	1.86	5' UTR
Chr1	627835	629048	AT1G02840	-24.6	-23.4	2.12	3' UTR
Chr1	629196	629284	AT1G02840	-1.63	-1.12	1.47	3' UTR
Chr1	630981	631757	AT1G02850	-6.43	-5.65	1.59	Exon (AT1G02850.1/AT1G02850, exon 3 of 13)
Chr1	632137	632742	AT1G02850	-13.4	-12.4	1.84	Exon (AT1G02850.1/AT1G02850, exon 9 of 13)
Chr1	702574	703774	AT1G03030	-4.98	-4.26	2.56	3' UTR
Chr1	740490	741200	AT1G03090	-2.24	-1.67	3.14	Exon (AT1G03090.1/AT1G03090, exon 3 of 15)
Chr1	743944	744184	AT1G03090	-4.2	-3.51	16.4	3' UTR
Chr1	752300	752473	AT1G03120	-2.54	-1.95	10.7	Exon (AT1G03120.1/AT1G03120, exon 1 of 2)
Chr1	757575	758582	AT1G03150	-9.06	-8.18	2.17	3' UTR
Chr1	762012	763100	AT1G03160	-9.81	-8.92	2.93	Exon (AT1G03160.1/AT1G03160, exon 2 of 11)
Chr1	764541	765559	AT1G03160	-16.1	-15	4.24	3' UTR
Chr1	774237	775254	AT1G03180	-2.91	-2.3	5.47	3' UTR
Chr1	778825	780002	AT1G03190	-3.42	-2.78	5.13	3' UTR
Chr1	787122	787632	AT1G03220	-18.3	-17.2	4.92	5' UTR
Chr1	790091	790474	AT1G03230	-12.3	-11.4	4.22	5' UTR
Chr1	800990	802406	AT1G03270	-5.17	-4.43	19.7	Exon (AT1G03270.1/AT1G03270, exon 7 of 13)
Chr1	803065	807007	AT1G03280	-57.5	-55.9	7.02	5' UTR
Chr1	809006	810190	AT1G03290	-18	-16.9	11.7	Exon (AT1G03290.2/AT1G03290, exon 4 of 9)
Chr1	817027	817422	AT1G03320	-2.14	-1.58	2.7	Exon (AT1G03320.1/AT1G03320, exon 1 of 2)
Chr1	820269	820598	AT1G03340	-1.77	-1.25	4.92	Exon (AT1G03340.1/AT1G03340, exon 3 of 5)
Chr1	828383	830025	AT1G03365	-63.2	-61.6	17.6	Exon (AT1G03365.1/AT1G03365, exon 2 of 3)
Chr1	833864	835002	AT1G03370	-11	-10.1	5.22	3' UTR
Chr1	835785	835964	AT1G03380	-1.64	-0.898	7.38	5' UTR
Chr1	838886	840552	AT1G03380	-18.1	-17	7.21	3' UTR
Chr1	846664	846843	AT1G03420.1	-2.55	-1.96	2.95	5' UTR
Chr1	847231	847381	AT1G03410	-1.7	-1.18	1.3	5' UTR
Chr1	849041	849500	AT1G03430	-1.42	-0.831	6.56	3' UTR
Chr1	852812	853645	AT1G03440	-19.9	-18.8	6.52	Exon (AT1G03440.1/AT1G03440, exon 1 of 1)
Chr1	873332	874045	AT1G03495	-13.6	-12.6	4.92	5' UTR
Chr1	874193	874430	AT1G03495	-1.42	-0.933	1.91	Exon (AT1G03495.1/AT1G03495, exon 1 of 1)
Chr1	874638	874935	AT1G03495	-1.42	-0.933	1.91	3' UTR
Chr1	884472	885161	AT1G03540	-2.61	-2.01	6.56	Exon (AT1G03540.1/AT1G03540, exon 1 of 1)
Chr1	900887	901306	AT1G03610	-5.87	-5.11	8.2	5' UTR
Chr1	907642	907701	AT1G03630	-3.02	-2.4	1.32	5' UTR
Chr1	908353	908852	AT1G03630	-23.2	-22	1.47	Exon (AT1G03630.1/AT1G03630, exon 3 of 5)
Chr1	919577	920507	AT1G03687	-24.6	-23.3	6.02	3' UTR
Chr1	933959	934376	AT1G03740	-1.32	-0.846	1.69	5' UTR
Chr1	934928	936715	AT1G03740	-15.8	-14.8	6.81	3' UTR
Chr1	939359	939657	AT1G03750	-2.39	-1.82	6.56	Exon (AT1G03750.1/AT1G03750, exon 3 of 7)
Chr1	940357	940894	AT1G03750	-3.11	-2.48	3.83	Exon (AT1G03750.1/AT1G03750, exon 5 of 7)
Chr1	944690	946395	AT1G03770	-3.7	-3.04	12.3	5' UTR
Chr1	946483	947141	AT1G03770	-2.97	-2.35	4.1	Exon (AT1G03770.2/AT1G03770, exon 7 of 10)
Chr1	955089	955207	AT1G03790	-1.42	-0.648	6.56	Exon (AT1G03790.1/AT1G03790, exon 1 of 1)
Chr1	991438	993028	AT1G03900	-22.8	-21.6	2.4	3' UTR
Chr1	996115	1000407	AT1G03910	-70.1	-68.4	10.2	5' UTR
Chr1	1001740	1002265	AT1G03920	-1.86	-1.33	8.2	Exon (AT1G03920.1/AT1G03920, exon 1 of 12)
Chr1	1003413	1004144	AT1G03920	-1.42	-0.648	6.56	Exon (AT1G03920.1/AT1G03920, exon 8 of 12)
Chr1	1006966	1008370	AT1G03930	-103	-101	8.99	3' UTR
Chr1	1013715	1013894	AT1G03960	-1.42	-0.899	6.56	5' UTR
Chr1	1014134	1015037	AT1G03960	-3.54	-2.88	7.79	5' UTR
Chr1	1017394	1017899	AT1G03960	-6	-5.23	4.92	3' UTR
Chr1	1018100	1019247	AT1G03970	-33.5	-32.1	9.57	5' UTR
Chr1	1026089	1026328	AT1G03990	-1.42	-0.648	6.56	Exon (AT1G03990.1/AT1G03990, exon 3 of 3)
Chr1	1026388	1026568	AT1G03990	-1.42	-0.734	6.56	Exon (AT1G03990.1/AT1G03990, exon 3 of 3)
Chr1	1027137	1027406	AT1G03990	-1.86	-1.33	8.2	Exon (AT1G03990.1/AT1G03990, exon 3 of 3)
Chr1	1037663	1038163	AT1G04020	-3.53	-2.88	3.06	Exon (AT1G04020.1/AT1G04020, exon 5 of 13)
Chr1	1041424	1042684	AT1G04030	-3.43	-2.79	3.75	3' UTR
Chr1	1051799	1052556	AT1G04080	-21.5	-20.4	2.99	5' UTR
Chr1	1053866	1054135	AT1G04080	-1.61	-1.1	1.44	Exon (AT1G04080.3/AT1G04080, exon 6 of 15)
Chr1	1054980	1056203	AT1G04080	-56.4	-54.8	4.04	Exon (AT1G04080.3/AT1G04080, exon 10 of 15)
Chr1	1056587	1056797	AT1G04080	-5.54	-4.79	4.37	3' UTR
Chr1	1074334	1075568	AT1G04130	-5.69	-4.93	4.02	3' UTR
Chr1	1089410	1091122	AT1G04160	-2.31	-1.74	4.65	Exon (AT1G04160.1/AT1G04160, exon 11 of 38)
Chr1	1091970	1093723	AT1G04160	-15.4	-14.4	17.5	Exon (AT1G04160.1/AT1G04160, exon 21 of 38)
Chr1	1095519	1096146	AT1G04160	-2.24	-1.67	3.14	Exon (AT1G04160.1/AT1G04160, exon 35 of 38)
Chr1	1097523	1098860	AT1G04170	-25.7	-24.5	2.61	Exon (AT1G04170.1/AT1G04170, exon 2 of 9)
Chr1	1099838	1099898	AT1G04170	-1.82	-1.3	2.73	3' UTR
Chr1	1110302	1110755	AT1G04200	-1.51	-1.02	2.26	Exon (AT1G04200.1/AT1G04200, exon 3 of 18)
Chr1	1112560	1113868	AT1G04200	-21.3	-20.2	7.09	Exon (AT1G04200.1/AT1G04200, exon 12 of 18)
Chr1	1116568	1116898	AT1G04210	-1.57	-1.07	1.78	Exon (AT1G04210.1/AT1G04210, exon 4 of 11)
Chr1	1118408	1119679	AT1G04210	-8.75	-7.89	2.87	3' UTR
Chr1	1126083	1128048	AT1G04230	-9.02	-8.15	10.7	3' UTR
Chr1	1165884	1166061	AT1G04350	-1.33	-0.858	1.22	Exon (AT1G04350.1/AT1G04350, exon 2 of 3)
Chr1	1191697	1193884	AT1G04420	-26.1	-24.9	1.95	3' UTR
Chr1	1194272	1196775	AT1G04425	-2.35	-1.78	1.75	Exon (AT1G04425.1/AT1G04425, exon 1 of 3)
Chr1	1200990	1201228	AT1G04430	-7.01	-6.2	1.69	Exon (AT1G04430.1/AT1G04430, exon 8 of 8)
Chr1	1204105	1205803	AT1G04440	-27.6	-26.3	5.17	3' UTR
Chr1	1227646	1228719	AT1G04510	-8.91	-8.04	2.78	Exon (AT1G04510.1/AT1G04510, exon 5 of 18)
Chr1	1229906	1230797	AT1G04510	-185	-182	15.4	3' UTR
Chr1	1231578	1232019	AT1G04520	-15.5	-14.5	4.33	5' UTR
Chr1	1232940	1233529	AT1G04520	-1.53	-1.03	1.54	Exon (AT1G04520.1/AT1G04520, exon 2 of 4)
Chr1	1237611	1238025	AT1G04540	-2.78	-2.17	11.5	Exon (AT1G04540.1/AT1G04540, exon 1 of 1)
Chr1	1240730	1241446	AT1G04550	-7.06	-6.26	1.89	3' UTR
Chr1	1242880	1243951	AT1G04555	-2.35	-1.77	2.12	3' UTR
Chr1	1292080	1292288	AT1G04640	-3.64	-2.98	2.46	5' UTR
Chr1	1292496	1292763	AT1G04640	-11.1	-10.2	1.91	5' UTR
Chr1	1319613	1319875	AT1G04700	-1.42	-0.648	6.56	Exon (AT1G04700.1/AT1G04700, exon 5 of 9)
Chr1	1322662	1323364	AT1G04710	-10.3	-9.36	2.99	Exon (AT1G04710.1/AT1G04710, exon 4 of 14)
Chr1	1323528	1324782	AT1G04710	-21.9	-20.8	3.1	3' UTR
Chr1	1345036	1347039	AT1G04790	-45.5	-44	16.4	5' UTR
Chr1	1347769	1348154	AT1G04790	-1.82	-1.3	2.46	3' UTR
Chr1	1351844	1352242	AT1G04810	-2.16	-1.6	2.39	Exon (AT1G04810.1/AT1G04810, exon 5 of 13)
Chr1	1354283	1355293	AT1G04810	-35.5	-34.1	4.6	3' UTR
Chr1	1399734	1400295	AT1G04940	-5.5	-4.75	1.5	Exon (AT1G04945.3/AT1G04945, exon 3 of 9)
Chr1	1401064	1401676	AT1G04945	-2.08	-1.53	2.81	Exon (AT1G04945.3/AT1G04945, exon 5 of 9)
Chr1	1399758	1400291	AT1G04940	-5.39	-4.65	1.5	Exon (AT1G04945.3/AT1G04945, exon 3 of 9)
Chr1	1400620	1400770	AT1G04940	-7.72	-6.89	3.58	3' UTR
Chr1	1412258	1412880	AT1G04970	-4.62	-3.91	2.9	Exon (AT1G04970.1/AT1G04970, exon 3 of 6)
Chr1	1413112	1413418	AT1G04970	-2.33	-1.76	1.79	Exon (AT1G04970.1/AT1G04970, exon 5 of 6)
Chr1	1469728	1470733	AT1G05100	-3.33	-2.68	12.3	3' UTR
Chr1	1482548	1482932	AT1G05140	-36.7	-35.4	8.82	5' UTR
Chr1	1505637	1506236	AT1G05200	-2.28	-1.71	2.54	5' UTR
Chr1	1508617	1509063	AT1G05200	-7.66	-6.83	2.2	3' UTR
Chr1	1553603	1557436	AT1G05320	-32.4	-31	9.95	5' UTR
Chr1	1577266	1578854	AT1G05380	-22.6	-21.5	19.3	Exon (AT1G05380.1/AT1G05380, exon 2 of 8)
Chr1	1582165	1582344	AT1G05380	-1.6	-1.09	1.72	3' UTR
Chr1	1590221	1590694	AT1G05420	-4.44	-3.74	17.2	Exon (AT1G05420.1/AT1G05420, exon 1 of 1)
Chr1	1627651	1629224	AT1G05500	-15.3	-14.2	2.61	3' UTR
Chr1	1645875	1646952	AT1G05562	-291	-289	6.96	Exon (AT1G05562.1/AT1G05562, exon 1 of 1)
Chr1	1669350	1670235	AT1G05590	-35	-33.7	8.64	5' UTR
Chr1	1671166	1671876	AT1G05590	-13.6	-12.6	4.4	3' UTR
Chr1	1682348	1682796	AT1G05630	-3.63	-2.97	10.7	5' UTR
Chr1	1683573	1684054	AT1G05630	-1.74	-1.22	3.83	Exon (AT1G05630.1/AT1G05630, exon 2 of 10)
Chr1	1685398	1686623	AT1G05630	-5.35	-4.61	6.56	Exon (AT1G05630.1/AT1G05630, exon 6 of 10)
Chr1	1686825	1687363	AT1G05630	-3.69	-3.03	3.01	3' UTR
Chr1	1716561	1717247	AT1G05710	-3.87	-3.2	3.36	3' UTR
Chr1	1719054	1719872	AT1G05730	-3.01	-2.39	12.3	5' UTR
Chr1	1724017	1724196	AT1G05750	-1.74	-1.22	3.83	3' UTR
Chr1	1734913	1735584	AT1G05790	-1.77	-1.25	4.92	Exon (AT1G05790.2/AT1G05790, exon 6 of 14)
Chr1	1735643	1737429	AT1G05790	-28.2	-27	11.6	3' UTR
Chr1	1744951	1747485	AT1G05805	-9.5	-8.62	3.37	3' UTR
Chr1	1749072	1749400	AT1G05810	-2.06	-1.51	1.96	3' UTR
Chr1	1753665	1753960	AT1G05820	-4.15	-3.46	11.5	3' UTR
Chr1	1754244	1755267	AT1G05830	-5.93	-5.17	4.92	5' UTR
Chr1	1756146	1757770	AT1G05830	-14.2	-13.2	8.31	Exon (AT1G05830.1/AT1G05830, exon 5 of 26)
Chr1	1758572	1761637	AT1G05830	-18.2	-17.1	5.16	3' UTR
Chr1	1762224	1762439	AT1G05835	-1.48	-0.985	1.4	5' UTR
Chr1	1762497	1762814	AT1G05835	-4.27	-3.57	1.91	3' UTR
Chr1	1770253	1771115	AT1G05860	-1.9	-1.37	3.12	3' UTR
Chr1	1781117	1784351	AT1G05890	-32.5	-31.2	4.92	3' UTR
Chr1	1785637	1786143	AT1G05894	-3.72	-3.06	14.8	Exon (AT1G05894.1/AT1G05894, exon 1 of 1)
Chr1	1786886	1787903	AT1G05900	-3.77	-3.1	4.31	5' UTR
Chr1	1789000	1789469	AT1G05900	-1.76	-1.24	2.01	3' UTR
Chr1	1790224	1792158	AT1G05910	-43.4	-41.9	9.93	5' UTR
Chr1	1795169	1796199	AT1G05910	-2.09	-1.54	2.67	Exon (AT1G05910.1/AT1G05910, exon 8 of 11)
Chr1	1796408	1796587	AT1G05910	-1.41	-0.93	2.13	3' UTR
Chr1	1821153	1821918	AT1G06000	-133	-131	7.48	5' UTR
Chr1	1825327	1825564	AT1G06020	-1.42	-0.648	6.56	Exon (AT1G06020.1/AT1G06020, exon 2 of 4)
Chr1	1833558	1834316	AT1G06060	-22	-20.8	5.23	Exon (AT1G06060.1/AT1G06060, exon 2 of 7)
Chr1	1889408	1891011	AT1G06180	-79.4	-77.6	6.93	5' UTR
Chr1	1897203	1897994	AT1G06210	-2.94	-2.32	1.79	5' UTR
Chr1	1898141	1899030	AT1G06210	-45.4	-43.9	5.53	3' UTR
Chr1	1900562	1901068	AT1G06220	-3.46	-2.81	2.22	Exon (AT1G06220.1/AT1G06220, exon 2 of 11)
Chr1	1901645	1903149	AT1G06220	-17.8	-16.8	4.42	Exon (AT1G06220.1/AT1G06220, exon 4 of 11)
Chr1	1904575	1904813	AT1G06220	-2	-1.46	2.05	3' UTR
Chr1	1907489	1907818	AT1G06230	-1.99	-1.45	1.7	5' UTR
Chr1	1908147	1910788	AT1G06230	-70.2	-68.5	11.2	3' UTR
Chr1	1911152	1911824	AT1G06240	-6.78	-5.98	3.08	5' UTR
Chr1	1917060	1917264	AT1G06260	-1.42	-0.648	6.56	Exon (AT1G06260.1/AT1G06260, exon 2 of 2)
Chr1	1922738	1923921	AT1G06290	-4.21	-3.52	2.03	Exon (AT1G06290.1/AT1G06290, exon 1 of 13)
Chr1	1925210	1926189	AT1G06290	-2.86	-2.24	3.28	3' UTR
Chr1	1945511	1945719	AT1G06380	-1.68	-1.17	1.82	Exon (AT1G06380.1/AT1G06380, exon 1 of 1)
Chr1	1948962	1950740	AT1G06390	-20.3	-19.1	5.47	3' UTR
Chr1	1956231	1957546	AT1G06410	-14.8	-13.7	2.75	Exon (AT1G06410.1/AT1G06410, exon 2 of 5)
Chr1	1957695	1958756	AT1G06410	-117	-115	5.53	3' UTR
Chr1	1958952	1959654	AT1G06420	-12.7	-11.7	8.61	5' UTR
Chr1	1972476	1973767	AT1G06470	-9.37	-8.49	5.74	3' UTR
Chr1	1989479	1990582	AT1G06500	-26.6	-25.4	4.32	5' UTR
Chr1	1992788	1993605	AT1G06510	-6.65	-5.86	2.65	3' UTR
Chr1	2001594	2002449	AT1G06530	-320	-317	7.43	5' UTR
Chr1	2009285	2010165	AT1G06560	-7.57	-6.75	4.51	Exon (AT1G06560.1/AT1G06560, exon 4 of 12)
Chr1	2032723	2033633	AT1G06640	-40.8	-39.4	2.86	3' UTR
Chr1	2034658	2035478	AT1G06645	-4.38	-3.69	3.69	Exon (AT1G06645.1/AT1G06645, exon 1 of 3)
Chr1	2035839	2035987	AT1G06650	-1.41	-0.929	2.62	5' UTR
Chr1	2036164	2037336	AT1G06650	-18.2	-17.1	2.39	3' UTR
Chr1	2040433	2041375	AT1G06670	-7.92	-7.08	4.42	5' UTR
Chr1	2043808	2044137	AT1G06670	-1.59	-1.09	1.85	Exon (AT1G06670.1/AT1G06670, exon 12 of 14)
Chr1	2045967	2047373	AT1G06670	-26.7	-25.5	5.15	3' UTR
Chr1	2047825	2048059	AT1G06680	-650	-Inf	6.28	5' UTR
Chr1	2069439	2070357	AT1G06730	-2.09	-1.54	2.67	3' UTR
Chr1	2072969	2073178	AT1G06750	-2.07	-1.52	3.28	5' UTR
Chr1	2072979	2073189	AT1G06750	-2.61	-2.01	9.84	5' UTR
Chr1	2084395	2084969	AT1G06780	-1.56	-1.06	3.08	Exon (AT1G06780.2/AT1G06780, exon 4 of 9)
Chr1	2085058	2085752	AT1G06780	-2.82	-2.21	6.97	Exon (AT1G06780.2/AT1G06780, exon 6 of 9)
Chr1	2086745	2087101	AT1G06780	-2.31	-1.74	9.84	3' UTR
Chr1	2089253	2089519	AT1G06790	-1.3	-0.831	1.85	3' UTR
Chr1	2105078	2105902	AT1G06850	-10.6	-9.68	9.84	5' UTR
Chr1	2108652	2109007	AT1G06870	-4.63	-3.92	2.85	5' UTR
Chr1	2121590	2123598	AT1G06910	-9.02	-8.15	8.86	3' UTR
Chr1	2136497	2137703	AT1G06960	-18.7	-17.6	4.32	3' UTR
Chr1	2153089	2155121	AT1G07010	-68	-66.3	3.38	3' UTR
Chr1	2169982	2170041	AT1G07080	-1.7	-1.19	1.64	5' UTR
Chr1	2170742	2171897	AT1G07080	-16.4	-15.3	2.09	3' UTR
Chr1	2184347	2184735	AT1G07119	-1.42	-0.734	6.56	Exon (AT1G07119.1/AT1G07119, exon 1 of 5)
Chr1	2185075	2186539	AT1G07119	-3.01	-2.39	12.3	Exon (AT1G07119.1/AT1G07119, exon 3 of 5)
Chr1	2187896	2188165	AT1G07128	-1.78	-1.26	2.87	5' UTR
Chr1	2205768	2206033	AT1G07180	-2.64	-2.04	1.26	Exon (AT1G07180.1/AT1G07180, exon 4 of 8)
Chr1	2215223	2215343	AT1G07210	-1.84	-1.31	1.64	5' UTR
Chr1	2215402	2216623	AT1G07210	-18.7	-17.6	3.9	Exon (AT1G07210.1/AT1G07210, exon 1 of 5)
Chr1	2225900	2226584	AT1G07250	-51.7	-50.1	5.63	5' UTR
Chr1	2226882	2227298	AT1G07250	-3.11	-2.48	1.48	Exon (AT1G07250.1/AT1G07250, exon 1 of 1)
Chr1	2238087	2238515	AT1G07280	-1.4	-0.913	1.82	5' UTR
Chr1	2239051	2239437	AT1G07280	-6.93	-6.13	2.93	Exon (AT1G07280.1/AT1G07280, exon 2 of 3)
Chr1	2239556	2241009	AT1G07280	-47.3	-45.8	4.96	3' UTR
Chr1	2249133	2250019	AT1G07320	-430	-Inf	2.55	5' UTR
Chr1	2263345	2264405	AT1G07370	-1.49	-0.999	1.5	3' UTR
Chr1	2275059	2275496	AT1G07400	-14.8	-13.8	4.67	5' UTR
Chr1	2280150	2280268	AT1G07420	-1.38	-0.898	3.28	3' UTR
Chr1	2292054	2294440	AT1G07470	-27.3	-26	5.74	3' UTR
Chr1	2305705	2307340	AT1G07510	-6.53	-5.74	3.81	Exon (AT1G07510.1/AT1G07510, exon 1 of 8)
Chr1	2307667	2309276	AT1G07510	-17.1	-16	4.1	Exon (AT1G07510.1/AT1G07510, exon 6 of 8)
Chr1	2349097	2349456	AT1G07630	-5.37	-4.63	5.33	5' UTR
Chr1	2350025	2350235	AT1G07630	-1.37	-0.898	2.15	Exon (AT1G07630.1/AT1G07630, exon 1 of 4)
Chr1	2379647	2379854	AT1G07700	-2.03	-1.48	2.08	5' UTR
Chr1	2380505	2381096	AT1G07700	-20.7	-19.6	2.8	3' UTR
Chr1	2383743	2384403	AT1G07705	-1.5	-1	2.01	Exon (AT1G07705.1/AT1G07705, exon 8 of 14)
Chr1	2385654	2386092	AT1G07705	-3.48	-2.83	11.5	3' UTR
Chr1	2395569	2395806	AT1G07725	-1.92	-1.39	2.7	Exon (AT1G07728.2/AT1G07728, exon 1 of 1)
Chr1	2396309	2396724	AT1G07725	-2.42	-1.84	3.61	Exon (AT1G07728.2/AT1G07728, exon 1 of 1)
Chr1	2412980	2413417	AT1G07790	-149	-147	3.26	5' UTR
Chr1	2424113	2426676	AT1G07840	-83.2	-81.4	12.3	5' UTR
Chr1	2442679	2443574	AT1G07900	-5.27	-4.53	8.48	Exon (AT1G07900.1/AT1G07900, exon 1 of 2)
Chr1	2449731	2451187	AT1G07910	-2.07	-1.52	3.28	Exon (AT1G07910.1/AT1G07910, exon 12 of 27)
Chr1	2453466	2454048	AT1G07910	-1.9	-1.37	3.12	Exon (AT1G07910.1/AT1G07910, exon 25 of 27)
Chr1	2455802	2456163	AT1G07920	-4.38	-3.69	2.21	Exon (AT1G07920.1/AT1G07920, exon 2 of 3)
Chr1	2456638	2456786	AT1G07920	-1.38	-0.899	1.11	Exon (AT1G07920.1/AT1G07920, exon 3 of 3)
Chr1	2467609	2468885	AT1G07960	-26.7	-25.4	4.84	5' UTR
Chr1	2475405	2475895	AT1G07985	-68.8	-67.1	10.8	5' UTR
Chr1	2480233	2482869	AT1G07990	-37.4	-36	7.92	Exon (AT1G07990.1/AT1G07990, exon 11 of 19)
Chr1	2535328	2537696	AT1G08110	-99.9	-97.9	5.83	5' UTR
Chr1	2567505	2568310	AT1G08190	-11.1	-10.2	2.45	5' UTR
Chr1	2568657	2569183	AT1G08190	-5.15	-4.42	2.52	Exon (AT1G08190.1/AT1G08190, exon 3 of 19)
Chr1	2570609	2573363	AT1G08190	-43.6	-42.1	7.01	3' UTR
Chr1	2595014	2595454	AT1G08260	-1.42	-0.734	6.56	Exon (AT1G08260.1/AT1G08260, exon 13 of 49)
Chr1	2597404	2598797	AT1G08260	-2.75	-2.15	10.7	Exon (AT1G08260.1/AT1G08260, exon 21 of 49)
Chr1	2600038	2600659	AT1G08260	-3.23	-2.59	4.92	Exon (AT1G08260.1/AT1G08260, exon 29 of 49)
Chr1	2600800	2601085	AT1G08260	-2.08	-1.53	3.69	Exon (AT1G08260.1/AT1G08260, exon 31 of 49)
Chr1	2605668	2606892	AT1G08260	-8.25	-7.4	4.54	3' UTR
Chr1	2617849	2618177	AT1G08300	-1.98	-1.43	5.33	Exon (AT1G08300.1/AT1G08300, exon 6 of 8)
Chr1	2631999	2632661	AT1G08340	-4.61	-3.9	7.66	Exon (AT1G08340.1/AT1G08340, exon 3 of 4)
Chr1	2638991	2640524	AT1G08370	-24.6	-23.4	6.42	3' UTR
Chr1	2646219	2646770	AT1G08410	-7.5	-6.68	8.2	5' UTR
Chr1	2648403	2649024	AT1G08410	-5.86	-5.1	3.01	Exon (AT1G08410.1/AT1G08410, exon 7 of 7)
Chr1	2655710	2657000	AT1G08420	-20.6	-19.4	6.05	3' UTR
Chr1	2673255	2674331	AT1G08460	-20.7	-19.6	8.82	Exon (AT1G08460.1/AT1G08460, exon 2 of 3)
Chr1	2675842	2678368	AT1G08465	-3.39	-2.74	1.89	5' UTR
Chr1	2696472	2696652	AT1G08520	-2.4	-1.82	1.5	5' UTR
Chr1	2697156	2699592	AT1G08520	-323	-320	7.52	Exon (AT1G08520.1/AT1G08520, exon 2 of 15)
Chr1	2701705	2703091	AT1G08530	-29.2	-28	8.07	3' UTR
Chr1	2703336	2706845	AT1G08540	-322	-320	8.91	5' UTR
Chr1	2708583	2709531	AT1G08550	-170	-168	7.88	3' UTR
Chr1	2713813	2714200	AT1G08570	-11.3	-10.4	1.57	Exon (AT1G08570.3/AT1G08570, exon 4 of 5)
Chr1	2718868	2719137	AT1G08590	-2.08	-1.53	9.02	Exon (AT1G08590.1/AT1G08590, exon 1 of 1)
Chr1	2720904	2721053	AT1G08590	-2.08	-1.53	9.02	Exon (AT1G08590.1/AT1G08590, exon 1 of 1)
Chr1	2721562	2721892	AT1G08592	-2.83	-2.22	4.92	Exon (AT1G08590.1/AT1G08590, exon 1 of 1)
Chr1	2723824	2725583	AT1G08600	-38	-36.6	32.8	5' UTR
Chr1	2725816	2727791	AT1G08600	-6.9	-6.1	4.47	Exon (AT1G08600.1/AT1G08600, exon 9 of 28)
Chr1	2728299	2728887	AT1G08600	-2.4	-1.82	3.05	Exon (AT1G08600.1/AT1G08600, exon 13 of 28)
Chr1	2729218	2733583	AT1G08600	-14.5	-13.5	8.92	3' UTR
Chr1	2737655	2738712	AT1G08620	-3.57	-2.91	3.38	Exon (AT1G08620.2/AT1G08620, exon 3 of 13)
Chr1	2740184	2743130	AT1G08620	-9.57	-8.68	6.91	Exon (AT1G08620.2/AT1G08620, exon 9 of 13)
Chr1	2743220	2743728	AT1G08620	-1.87	-1.34	1.86	3' UTR
Chr1	2752154	2752451	AT1G08650	-6.28	-5.51	2.67	5' UTR
Chr1	2752868	2753376	AT1G08650	-6.99	-6.19	3.32	3' UTR
Chr1	2762793	2765936	AT1G08680	-12.9	-11.9	7.14	5' UTR
Chr1	2766115	2768401	AT1G08680	-5.76	-5.01	2.57	3' UTR
Chr1	2772047	2772955	AT1G08710	-15.2	-14.1	4.74	Exon (AT1G08710.2/AT1G08710, exon 2 of 4)
Chr1	2775728	2776386	AT1G08720	-3.73	-3.07	4.76	Exon (AT1G08720.1/AT1G08720, exon 4 of 13)
Chr1	2777878	2778424	AT1G08720	-2.08	-1.53	2.81	Exon (AT1G08720.1/AT1G08720, exon 7 of 13)
Chr1	2785337	2785796	AT1G08730	-1.86	-1.33	8.2	Exon (AT1G08730.1/AT1G08730, exon 24 of 38)
Chr1	2787916	2788267	AT1G08730	-1.57	-1.07	6.56	Exon (AT1G08730.1/AT1G08730, exon 36 of 38)
Chr1	2803961	2804477	AT1G08750	-1.33	-0.857	1.75	3' UTR
Chr1	2806355	2807935	AT1G08760	-11	-10.1	5.43	Exon (AT1G08760.1/AT1G08760, exon 1 of 4)
Chr1	2808054	2808502	AT1G08760	-1.75	-1.23	2.3	3' UTR
Chr1	2858252	2860871	AT1G08910	-56.8	-55.2	14.6	3' UTR
Chr1	2870270	2870567	AT1G08920	-1.47	-0.976	1.73	3' UTR
Chr1	2877692	2878133	AT1G08940	-6.8	-6	3.07	5' UTR
Chr1	2879642	2880117	AT1G08960	-9.72	-8.83	6.29	5' UTR
Chr1	2880444	2881280	AT1G08960	-1.38	-0.898	3.69	Exon (AT1G08960.1/AT1G08960, exon 1 of 2)
Chr1	2882524	2882823	AT1G08970	-50	-48.5	5.39	5' UTR
Chr1	2883122	2883481	AT1G08970	-6.79	-6	1.56	5' UTR
Chr1	2893918	2895182	AT1G09000	-5.66	-4.9	21.3	3' UTR
Chr1	2914120	2915101	AT1G09040	-6.88	-6.08	25.4	Exon (AT1G09040.1/AT1G09040, exon 3 of 3)
Chr1	2919872	2920889	AT1G09050	-2.78	-2.18	9.02	3' UTR
Chr1	2927703	2927880	AT1G09070	-44	-42.6	2.83	5' UTR
Chr1	2946229	2947596	AT1G09150	-4.22	-3.53	2.46	5' UTR
Chr1	2948294	2948921	AT1G09150	-1.32	-0.851	1.27	3' UTR
Chr1	2984881	2985446	AT1G09240	-21.9	-20.7	9.16	5' UTR
Chr1	2989378	2990001	AT1G09250	-57.8	-56.2	3.41	5' UTR
Chr1	2994399	2995356	AT1G09270	-3.51	-2.85	2.1	5' UTR
Chr1	2997538	2997716	AT1G09270	-1.79	-1.27	1.28	Exon (AT1G09270.1/AT1G09270, exon 10 of 10)
Chr1	2997984	2998222	AT1G09270	-1.94	-1.4	2.95	3' UTR
Chr1	3003495	3003795	AT1G09290	-1.95	-1.41	2.73	5' UTR
Chr1	3003855	3004576	AT1G09300	-1.42	-0.648	6.56	5' UTR
Chr1	3009055	3009703	AT1G09310	-3280	-Inf	5.85	5' UTR
Chr1	3016114	3017198	AT1G09340	-463	-Inf	1.91	Exon (AT1G09340.1/AT1G09340, exon 2 of 10)
Chr1	3035831	3036218	AT1G09410	-1.42	-0.909	6.56	Exon (AT1G09410.1/AT1G09410, exon 1 of 1)
Chr1	3043091	3045224	AT1G09430	-24.7	-23.5	3	3' UTR
Chr1	3052180	3052932	AT1G09450	-1.64	-1.06	7.38	3' UTR
Chr1	3053989	3054488	AT1G09460	-2.07	-1.52	3.28	Exon (AT1G09460.1/AT1G09460, exon 1 of 3)
Chr1	3077571	3078045	AT1G09530	-2.02	-1.48	1.77	Exon (AT1G09530.1/AT1G09530, exon 3 of 7)
Chr1	3093839	3094541	AT1G09560	-23.6	-22.4	3.31	5' UTR
Chr1	3104588	3106112	AT1G09580	-12.1	-11.2	3.37	5' UTR
Chr1	3106531	3107507	AT1G09590	-67.7	-66	2.83	5' UTR
Chr1	3110481	3111288	AT1G09600	-2.31	-1.74	9.84	Exon (AT1G09600.1/AT1G09600, exon 5 of 7)
Chr1	3111782	3111959	AT1G09610	-2.08	-1.53	9.02	5' UTR
Chr1	3112283	3112401	AT1G09610	-1.38	-0.898	3.28	Exon (AT1G09610.1/AT1G09610, exon 1 of 1)
Chr1	3119878	3121958	AT1G09640	-134	-132	3.71	5' UTR
Chr1	3122077	3122257	AT1G09640	-4.03	-3.35	1.24	3' UTR
Chr1	3143478	3143745	AT1G09710	-1.75	-1.23	2.16	Exon (AT1G09710.2/AT1G09710, exon 7 of 7)
Chr1	3154942	3156072	AT1G09740	-4.16	-3.47	2.82	3' UTR
Chr1	3157501	3158969	AT1G09750	-171	-169	9.52	5' UTR
Chr1	3162050	3165121	AT1G09770	-236	-233	17.5	Exon (AT1G09770.1/AT1G09770, exon 1 of 4)
Chr1	3172108	3173463	AT1G09794	-19.4	-18.3	11.3	5' UTR
Chr1	3174489	3176613	AT1G09795	-36.3	-35	3.17	Exon (AT1G09795.1/AT1G09795, exon 2 of 11)
Chr1	3201799	3202097	AT1G09850	-8.9	-8.04	4.76	5' UTR
Chr1	3202808	3203882	AT1G09850	-6.09	-5.32	2.87	3' UTR
Chr1	3206310	3206780	AT1G09870	-3.18	-2.54	2.18	Exon (AT1G09870.1/AT1G09870, exon 3 of 11)
Chr1	3207937	3208598	AT1G09870	-9.07	-8.2	3.01	3' UTR
Chr1	3246636	3247170	AT1G09960	-1.48	-0.985	2.46	3' UTR
Chr1	3252240	3252776	AT1G09970	-4.55	-3.85	2.46	5' UTR
Chr1	3254236	3255544	AT1G09970	-69.6	-67.9	5.95	3' UTR
Chr1	3281042	3283333	AT1G10050	-7.93	-7.09	9.02	Exon (AT1G10050.1/AT1G10050, exon 5 of 8)
Chr1	3289597	3289945	AT1G10070	-1.55	-1.06	3.55	Exon (AT1G10070.1/AT1G10070, exon 7 of 10)
Chr1	3321077	3322153	AT1G10130	-25.8	-24.6	7.44	3' UTR
Chr1	3326987	3327375	AT1G10150	-3.53	-2.88	1.95	Exon (AT1G10150.1/AT1G10150, exon 1 of 1)
Chr1	3363504	3364190	AT1G10270	-4.53	-3.82	7.79	5' UTR
Chr1	3365503	3366011	AT1G10270	-3.73	-3.07	4.76	Exon (AT1G10270.1/AT1G10270, exon 1 of 1)
Chr1	3371383	3372065	AT1G10290	-2.52	-1.93	2.34	Exon (AT1G10290.1/AT1G10290, exon 3 of 22)
Chr1	3374081	3375587	AT1G10290	-35	-33.6	6.24	Exon (AT1G10290.1/AT1G10290, exon 11 of 22)
Chr1	3375734	3377374	AT1G10290	-32.1	-30.8	8.16	3' UTR
Chr1	3379039	3379479	AT1G10300	-2.78	-2.17	11.5	Exon (AT1G10300.1/AT1G10300, exon 1 of 2)
Chr1	3379718	3380166	AT1G10300	-3.01	-2.39	12.3	Exon (AT1G10300.1/AT1G10300, exon 2 of 2)
Chr1	3400606	3401535	AT1G10380	-19.6	-18.5	7.59	5' UTR
Chr1	3433064	3434077	AT1G10450	-1.3	-0.827	2.32	Exon (AT1G10450.1/AT1G10450, exon 5 of 20)
Chr1	3435511	3437926	AT1G10450	-17.9	-16.8	13.1	Exon (AT1G10450.1/AT1G10450, exon 12 of 20)
Chr1	3453824	3454242	AT1G10490	-1.42	-0.648	6.56	Exon (AT1G10490.1/AT1G10490, exon 3 of 27)
Chr1	3454872	3455794	AT1G10490	-2.91	-2.29	3.94	Exon (AT1G10490.1/AT1G10490, exon 7 of 27)
Chr1	3458646	3459935	AT1G10490	-31.1	-29.8	11.2	3' UTR
Chr1	3462534	3463492	AT1G10510	-5.27	-4.53	1.77	Exon (AT1G10510.1/AT1G10510, exon 3 of 18)
Chr1	3464288	3465667	AT1G10510	-11.1	-10.2	2.19	3' UTR
Chr1	3466266	3466730	AT1G10520	-2.12	-1.56	4.37	Exon (AT1G10520.1/AT1G10520, exon 2 of 14)
Chr1	3467225	3468142	AT1G10520	-2.31	-1.74	9.84	Exon (AT1G10520.1/AT1G10520, exon 5 of 14)
Chr1	3469938	3471488	AT1G10522	-156	-153	4.81	5' UTR
Chr1	3487584	3488526	AT1G10570	-18.6	-17.5	6.4	5' UTR
Chr1	3488869	3489512	AT1G10570	-3.42	-2.78	5.13	Exon (AT1G10570.2/AT1G10570, exon 4 of 14)
Chr1	3491038	3491247	AT1G10570	-1.62	-1.12	2.19	3' UTR
Chr1	3505233	3505502	AT1G10600	-1.62	-1.11	2.67	3' UTR
Chr1	3507839	3508469	AT1G10610	-4.96	-4.23	3.17	Exon (AT1G10610.1/AT1G10610, exon 5 of 8)
Chr1	3530467	3531213	AT1G10657	-20.2	-19.1	4.65	5' UTR
Chr1	3535502	3535680	AT1G10670	-7.81	-6.97	5.39	5' UTR
Chr1	3535739	3536221	AT1G10670	-5.86	-5.1	1.92	5' UTR
Chr1	3537381	3538439	AT1G10670	-102	-99.7	2.77	3' UTR
Chr1	3566887	3567514	AT1G10730	-2.91	-2.29	3.4	Exon (AT1G10730.1/AT1G10730, exon 7 of 11)
Chr1	3612850	3613356	AT1G10850	-26.7	-25.4	4.9	Exon (AT1G10850.1/AT1G10850, exon 1 of 2)
Chr1	3627726	3630586	AT1G10890	-263	-261	18.6	5' UTR
Chr1	3641251	3642144	AT1G10910	-6.49	-5.7	3.06	Exon (AT1G10910.1/AT1G10910, exon 4 of 10)
Chr1	3642460	3643953	AT1G10910	-9.52	-8.63	2.71	Exon (AT1G10910.1/AT1G10910, exon 6 of 10)
Chr1	3659389	3661211	AT1G10950	-3.55	-2.89	1.7	Exon (AT1G10950.1/AT1G10950, exon 1 of 12)
Chr1	3664386	3664475	AT1G10960	-15.6	-14.6	1.32	5' UTR
Chr1	3664534	3664742	AT1G10960	-21.2	-20	1.18	Exon (AT1G10960.1/AT1G10960, exon 1 of 1)
Chr1	3681888	3682332	AT1G11050	-32.1	-30.8	12.2	5' UTR
Chr1	3687489	3687578	AT1G11060	-1.56	-1.06	3.08	Exon (AT1G11060.1/AT1G11060, exon 7 of 13)
Chr1	3688014	3688283	AT1G11060	-1.42	-0.648	6.56	Exon (AT1G11060.1/AT1G11060, exon 8 of 13)
Chr1	3703223	3703545	AT1G11090	-11.9	-11	5.25	Exon (AT1G11090.1/AT1G11090, exon 1 of 1)
Chr1	3716518	3717320	AT1G11120	-1.44	-0.955	2.87	Exon (AT1G11120.1/AT1G11120, exon 2 of 3)
Chr1	3724271	3725461	AT1G11130	-3.12	-2.49	5.74	Exon (AT1G11130.1/AT1G11130, exon 5 of 16)
Chr1	3726666	3727153	AT1G11130	-3.09	-2.46	2.26	Exon (AT1G11130.1/AT1G11130, exon 14 of 16)
Chr1	3729508	3730223	AT1G11150.1	-6.33	-5.55	4.25	Exon (AT1G11150.1/AT1G11150.1, exon 1 of 1)
Chr1	3738935	3739395	AT1G11160	-2.54	-1.95	10.7	3' UTR
Chr1	3743588	3744615	AT1G11170	-2.45	-1.87	5.74	3' UTR
Chr1	3745094	3745419	AT1G11175	-7.23	-6.42	2.9	Exon (AT1G11175.1/AT1G11175, exon 1 of 1)
Chr1	3782070	3782339	AT1G11265.1	-2.08	-1.53	9.02	Exon (AT1G11265.1/AT1G11265.1, exon 1 of 1)
Chr1	3795521	3795789	AT1G11300	-1.42	-0.648	6.56	Exon (AT1G11300.1/AT1G11300, exon 1 of 14)
Chr1	3796922	3797120	AT1G11300	-1.38	-0.899	4.1	Exon (AT1G11300.1/AT1G11300, exon 6 of 14)
Chr1	3798023	3798530	AT1G11300	-2.08	-1.53	9.02	Exon (AT1G11300.1/AT1G11300, exon 8 of 14)
Chr1	3807187	3807740	AT1G11320	-1.38	-0.899	5.74	5' UTR
Chr1	3812133	3813457	AT1G11330	-8.73	-7.87	4.51	3' UTR
Chr1	3833773	3834101	AT1G11380	-1.56	-1.06	1.72	3' UTR
Chr1	3837821	3840031	AT1G11400	-106	-104	7.32	5' UTR
Chr1	3842091	3842569	AT1G11410	-3.21	-2.57	2.15	Exon (AT1G11410.1/AT1G11410, exon 1 of 6)
Chr1	3842771	3843472	AT1G11410	-7.28	-6.47	3.41	Exon (AT1G11410.1/AT1G11410, exon 2 of 6)
Chr1	3843802	3844432	AT1G11410	-1.77	-1.25	4.92	3' UTR
Chr1	3847451	3848954	AT1G11430	-353	-Inf	4.98	3' UTR
Chr1	3849567	3850425	AT1G11440	-25.2	-24	4.78	Exon (AT1G11440.1/AT1G11440, exon 1 of 1)
Chr1	3855002	3855385	AT1G11450	-1.41	-0.93	2.1	3' UTR
Chr1	3874466	3874916	AT1G11530	-3.69	-3.02	3.01	5' UTR
Chr1	3888690	3888928	AT1G11580	-10.9	-9.94	4.26	5' UTR
Chr1	3889196	3890275	AT1G11580	-20.1	-19	3.09	Exon (AT1G11580.1/AT1G11580, exon 1 of 3)
Chr1	3902012	3902455	AT1G11600	-6.22	-5.44	2.84	5' UTR
Chr1	3902867	3903310	AT1G11600	-10.8	-9.9	3.23	Exon (AT1G11600.1/AT1G11600, exon 1 of 1)
Chr1	3914774	3915611	AT1G11650	-15.6	-14.6	13.7	5' UTR
Chr1	3917036	3917997	AT1G11650	-105	-103	2.26	3' UTR
Chr1	3921355	3921652	AT1G11660	-1.86	-1.33	1.71	Exon (AT1G11660.1/AT1G11660, exon 2 of 10)
Chr1	3922430	3924496	AT1G11660	-113	-111	11.7	3' UTR
Chr1	3939661	3940311	AT1G11680	-44.9	-43.4	3.9	Exon (AT1G11680.1/AT1G11680, exon 3 of 3)
Chr1	3945737	3946321	AT1G11700	-23	-21.8	1.82	5' UTR
Chr1	3951553	3953526	AT1G11720	-76	-74.2	9.98	5' UTR
Chr1	3956805	3957044	AT1G11720	-4.47	-3.77	5.33	3' UTR
Chr1	3959965	3960113	AT1G11730	-2.08	-1.53	9.02	Exon (AT1G11730.1/AT1G11730, exon 11 of 11)
Chr1	3967536	3969578	AT1G11750	-92.7	-90.9	2.43	5' UTR
Chr1	3983828	3985067	AT1G11790	-8.11	-7.27	2.57	3' UTR
Chr1	3996694	3997759	AT1G11840	-132	-130	2.09	3' UTR
Chr1	4001202	4001291	AT1G11860	-4.84	-4.12	10.7	5' UTR
Chr1	4002848	4003175	AT1G11860	-140	-138	1.4	Exon (AT1G11860.3/AT1G11860, exon 4 of 4)
Chr1	4003846	4004735	AT1G11870	-4.51	-3.81	3.96	5' UTR
Chr1	4005923	4006680	AT1G11870	-11.5	-10.6	2.69	3' UTR
Chr1	4010779	4013125	AT1G11890	-80.1	-78.3	5.94	5' UTR
Chr1	4029173	4030289	AT1G11930	-9.37	-8.49	2.13	Exon (AT1G11930.1/AT1G11930, exon 2 of 7)
Chr1	4057203	4057581	AT1G12010	-1.64	-0.842	7.38	Exon (AT1G12010.1/AT1G12010, exon 3 of 4)
Chr1	4074903	4076147	AT1G12050	-6.82	-6.02	2.2	3' UTR
Chr1	4076334	4076981	AT1G12060	-14.7	-13.7	4.55	Exon (AT1G12060.1/AT1G12060, exon 1 of 1)
Chr1	4084191	4084928	AT1G12080	-228	-225	6.3	5' UTR
Chr1	4121786	4121905	AT1G12140	-2.2	-1.64	1.69	Exon (AT1G12140.2/AT1G12140, exon 1 of 5)
Chr1	4137533	4137947	AT1G12200	-17.1	-16.1	6.02	5' UTR
Chr1	4138006	4139132	AT1G12200	-1.74	-1.22	1.99	Exon (AT1G12200.1/AT1G12200, exon 1 of 7)
Chr1	4141485	4142202	AT1G12210	-3.93	-3.25	13.9	Exon (AT1G12210.1/AT1G12210, exon 1 of 1)
Chr1	4146779	4146958	AT1G12220	-1.42	-0.648	6.56	Exon (AT1G12220.2/AT1G12220, exon 2 of 2)
Chr1	4149155	4150819	AT1G12230	-105	-103	4.8	3' UTR
Chr1	4156443	4156906	AT1G12240	-1.4	-0.92	1.15	Exon (AT1G12240.1/AT1G12240, exon 4 of 7)
Chr1	4158209	4158838	AT1G12244	-6.57	-5.78	2.33	Exon (AT1G12244.1/AT1G12244, exon 2 of 5)
Chr1	4161192	4161426	AT1G12250	-2.32	-1.75	1.37	3' UTR
Chr1	4172345	4174775	AT1G12270	-86.1	-84.3	13.9	3' UTR
Chr1	4194658	4195753	AT1G12330	-112	-110	24.6	5' UTR
Chr1	4200070	4200564	AT1G12350	-9.38	-8.5	3.79	Exon (AT1G12350.1/AT1G12350, exon 8 of 10)
Chr1	4203230	4206345	AT1G12360	-33.1	-31.8	9.21	3' UTR
Chr1	4221294	4221625	AT1G12390	-1.95	-1.41	1.55	3' UTR
Chr1	4223030	4223834	AT1G12410	-12.8	-11.8	2.1	5' UTR
Chr1	4224311	4224855	AT1G12410	-6.65	-5.86	1.27	Exon (AT1G12410.1/AT1G12410, exon 6 of 9)
Chr1	4225034	4225124	AT1G12410	-3	-2.38	3.28	3' UTR
Chr1	4245042	4245844	AT1G12450	-2.89	-2.28	3.01	3' UTR
Chr1	4249494	4250002	AT1G12460	-2.51	-1.93	2.24	Exon (AT1G12460.1/AT1G12460, exon 2 of 2)
Chr1	4253586	4254166	AT1G12470	-1.56	-1.06	3.55	Exon (AT1G12470.1/AT1G12470, exon 10 of 24)
Chr1	4255677	4256396	AT1G12470	-3.55	-2.89	2.17	Exon (AT1G12470.1/AT1G12470, exon 19 of 24)
Chr1	4256608	4257092	AT1G12470	-3.43	-2.78	2.51	Exon (AT1G12470.1/AT1G12470, exon 22 of 24)
Chr1	4275006	4275511	AT1G12550	-3.73	-3.07	4.76	Exon (AT1G12550.1/AT1G12550, exon 1 of 2)
Chr1	4275658	4275981	AT1G12550	-2.27	-1.7	5.33	3' UTR
Chr1	4283774	4284043	AT1G12580	-1.98	-1.44	1.67	Exon (AT1G12580.1/AT1G12580, exon 2 of 5)
Chr1	4284519	4285829	AT1G12580	-40.5	-39.1	6.16	3' UTR
Chr1	4298948	4299182	AT1G12630	-1.64	-0.842	7.38	Exon (AT1G12630.1/AT1G12630, exon 1 of 1)
Chr1	4306427	4307946	AT1G12650	-118	-116	12.2	3' UTR
Chr1	4337017	4337844	AT1G12730	-2.31	-1.74	9.84	3' UTR
Chr1	4350148	4350451	AT1G12760	-1.88	-1.35	1.62	Exon (AT1G12760.1/AT1G12760, exon 4 of 5)
Chr1	4352097	4353295	AT1G12770	-22.6	-21.5	2.72	Exon (AT1G12770.1/AT1G12770, exon 2 of 2)
Chr1	4354620	4354977	AT1G12775	-3.04	-2.41	7.38	Exon (AT1G12775.1/AT1G12775, exon 1 of 1)
Chr1	4355542	4355840	AT1G12775	-2.78	-2.17	11.5	Exon (AT1G12775.1/AT1G12775, exon 1 of 1)
Chr1	4376515	4376912	AT1G12840	-2.61	-2.01	1.21	Exon (AT1G12840.1/AT1G12840, exon 5 of 11)
Chr1	4384383	4385811	AT1G12860	-121	-119	11.7	5' UTR
Chr1	4390045	4391033	AT1G12880	-8.04	-7.2	4.27	Exon (AT1G12880.1/AT1G12880, exon 1 of 5)
Chr1	4450590	4451004	AT1G13050	-1.99	-1.45	2.46	5' UTR
Chr1	4451299	4451653	AT1G13050	-2.08	-1.53	9.02	3' UTR
Chr1	4453322	4453908	AT1G13060	-1.31	-0.842	1.26	Exon (AT1G13060.2/AT1G13060, exon 5 of 9)
Chr1	4454365	4454727	AT1G13060	-11.9	-11	1.68	3' UTR
Chr1	4459166	4459432	AT1G13080	-5.99	-5.22	1.72	5' UTR
Chr1	4459847	4460407	AT1G13080	-21.3	-20.2	2.8	Exon (AT1G13080.2/AT1G13080, exon 2 of 3)
Chr1	4462604	4463041	AT1G13090	-3.16	-2.52	1.53	Exon (AT1G13090.1/AT1G13090, exon 1 of 2)
Chr1	4463924	4464160	AT1G13100	-2.31	-1.74	5.74	5' UTR
Chr1	4464631	4465244	AT1G13100	-20.2	-19.1	9.95	Exon (AT1G13100.1/AT1G13100, exon 1 of 2)
Chr1	4467220	4467574	AT1G13110	-2.17	-1.61	1.88	5' UTR
Chr1	4467958	4468649	AT1G13110	-16.3	-15.2	2.44	Exon (AT1G13110.1/AT1G13110, exon 1 of 2)
Chr1	4484584	4484972	AT1G13160	-3.68	-3.02	2.97	5' UTR
Chr1	4485309	4486106	AT1G13160	-5.28	-4.54	2.83	Exon (AT1G13160.1/AT1G13160, exon 2 of 14)
Chr1	4487072	4488577	AT1G13160	-27.9	-26.6	5.83	3' UTR
Chr1	4499793	4499972	AT1G13190	-3.4	-2.75	2.64	Exon (AT1G13190.1/AT1G13190, exon 2 of 2)
Chr1	4500151	4501315	AT1G13190	-32.1	-30.8	8.16	Exon (AT1G13190.1/AT1G13190, exon 2 of 2)
Chr1	4516219	4517467	AT1G13220	-10.5	-9.63	11.7	3' UTR
Chr1	4517527	4518846	AT1G13220	-19.4	-18.2	10.4	3' UTR
Chr1	4518995	4520105	AT1G13220	-10.2	-9.28	4.46	3' UTR
Chr1	4542198	4542940	AT1G13260	-41.7	-40.3	23.8	5' UTR
Chr1	4545674	4546709	AT1G13270	-12	-11.1	1.85	3' UTR
Chr1	4546891	4547312	AT1G13270	-14.2	-13.2	7.46	3' UTR
Chr1	4547454	4548217	AT1G13280	-8.6	-7.74	17.2	5' UTR
Chr1	4567995	4569173	AT1G13330	-2.25	-1.68	5.74	5' UTR
Chr1	4598345	4598680	AT1G13400	-1.42	-0.648	6.56	Exon (AT1G13400.1/AT1G13400, exon 3 of 5)
Chr1	4688156	4688532	AT1G13670	-4.01	-3.33	3.14	5' UTR
Chr1	4693377	4693997	AT1G13690	-4.43	-3.73	1.83	5' UTR
Chr1	4710635	4712550	AT1G13730	-32.3	-31	5.96	3' UTR
Chr1	4714145	4715024	AT1G13740	-33.1	-31.8	14.1	Exon (AT1G13740.1/AT1G13740, exon 1 of 2)
Chr1	4728359	4730366	AT1G13790	-17.6	-16.6	25.8	3' UTR
Chr1	4737020	4737808	AT1G13820	-33.3	-31.9	13.8	3' UTR
Chr1	4749897	4750853	AT1G13880	-21.3	-20.2	4.33	Exon (AT1G13880.1/AT1G13880, exon 3 of 3)
Chr1	4757140	4757812	AT1G13910	-1.9	-1.37	3.49	Exon (AT1G13910.1/AT1G13910, exon 7 of 11)
Chr1	4758332	4759754	AT1G13920	-10.3	-9.44	11.5	Exon (AT1G13920.1/AT1G13920, exon 2 of 7)
Chr1	4761042	4761101	AT1G13930	-15.5	-14.4	1.27	5' UTR
Chr1	4776792	4779191	AT1G13960	-31.5	-30.2	11.1	3' UTR
Chr1	4794935	4796181	AT1G13990	-10.2	-9.26	4.67	Exon (AT1G13990.2/AT1G13990, exon 1 of 7)
Chr1	4797358	4798433	AT1G14000	-17.9	-16.8	22.1	5' UTR
Chr1	4799004	4800224	AT1G14000	-17.1	-16	3.41	3' UTR
Chr1	4803951	4804339	AT1G14020	-3.09	-2.46	1.91	Exon (AT1G14020.1/AT1G14020, exon 5 of 8)
Chr1	4804897	4805076	AT1G14020	-1.37	-0.898	1.94	Exon (AT1G14020.1/AT1G14020, exon 8 of 8)
Chr1	4812910	4813275	AT1G14040	-2.31	-1.74	9.84	Exon (AT1G14040.1/AT1G14040, exon 6 of 12)
Chr1	4818951	4819311	AT1G14070	-2.91	-2.3	5.47	Exon (AT1G14070.1/AT1G14070, exon 2 of 2)
Chr1	4839853	4840291	AT1G14150	-137	-134	3.42	5' UTR
Chr1	4851200	4851439	AT1G14185	-1.42	-0.899	6.56	Exon (AT1G14185.1/AT1G14185, exon 2 of 2)
Chr1	4855676	4856930	AT1G14205	-4.39	-3.69	15.6	3' UTR
Chr1	4870121	4871190	AT1G14250	-18.6	-17.5	2.8	Exon (AT1G14250.1/AT1G14250, exon 5 of 9)
Chr1	4878164	4878851	AT1G14280	-29.8	-28.5	2.84	Exon (AT1G14280.1/AT1G14280, exon 1 of 1)
Chr1	4885571	4886793	AT1G14310	-17.1	-16	4.31	3' UTR
Chr1	4899145	4899473	AT1G14345	-34.4	-33.1	2.31	5' UTR
Chr1	4907983	4910016	AT1G14350	-28.3	-27.1	9.84	5' UTR
Chr1	4910076	4910809	AT1G14350	-8.34	-7.49	3.55	3' UTR
Chr1	4917159	4917784	AT1G14370	-2.78	-2.17	11.5	Exon (AT1G14370.1/AT1G14370, exon 5 of 6)
Chr1	4934209	4934711	AT1G14430	-7.45	-6.63	4.1	5' UTR
Chr1	4956791	4956998	AT1G14480	-1.77	-1.25	4.92	Exon (AT1G14480.1/AT1G14480, exon 1 of 2)
Chr1	4982834	4983224	AT1G14560	-1.5	-1	2.01	3' UTR
Chr1	4986220	4987046	AT1G14570	-49.3	-47.8	4.58	Exon (AT1G14570.1/AT1G14570, exon 7 of 10)
Chr1	4989562	4992082	AT1G14580	-39.1	-37.7	14.8	5' UTR
Chr1	5020635	5021508	AT1G14630	-5.48	-4.74	2.97	3' UTR
Chr1	5024610	5025356	AT1G14640	-3.01	-2.39	12.3	Exon (AT1G14640.1/AT1G14640, exon 1 of 2)
Chr1	5028247	5028485	AT1G14650	-3.54	-2.88	4.59	Exon (AT1G14650.1/AT1G14650, exon 2 of 3)
Chr1	5028635	5030008	AT1G14650	-49.7	-48.2	8.8	Exon (AT1G14650.1/AT1G14650, exon 2 of 3)
Chr1	5030128	5030542	AT1G14650	-2.68	-2.08	1.9	3' UTR
Chr1	5039193	5039821	AT1G14670	-18.6	-17.5	3.06	Exon (AT1G14670.1/AT1G14670, exon 5 of 7)
Chr1	5040469	5040528	AT1G14670	-2.12	-1.56	4.37	3' UTR
Chr1	5040948	5041675	AT1G14680	-3.54	-2.88	6.29	Exon (AT1G14680.1/AT1G14680, exon 1 of 1)
Chr1	5042383	5042622	AT1G14685	-1.69	-1.18	1.73	5' UTR
Chr1	5043070	5043219	AT1G14685	-1.64	-1.14	1.72	5' UTR
Chr1	5043428	5043667	AT1G14685	-3.53	-2.88	1.47	Exon (AT1G14685.1/AT1G14685, exon 2 of 2)
Chr1	5047923	5048492	AT1G14687	-2.3	-1.73	2.6	5' UTR
Chr1	5058680	5060453	AT1G14700	-7.42	-6.6	6.56	Exon (AT1G14700.1/AT1G14700, exon 1 of 7)
Chr1	5092201	5092734	AT1G14780	-1.86	-1.33	8.2	Exon (AT1G14780.1/AT1G14780, exon 3 of 7)
Chr1	5137014	5137603	AT1G14890	-19.8	-18.7	1.95	5' UTR
Chr1	5149226	5149676	AT1G14920	-9.42	-8.53	9.02	5' UTR
Chr1	5168596	5169801	AT1G15000	-35.2	-33.9	4.91	5' UTR
Chr1	5171207	5171474	AT1G15010	-1.54	-1.04	1.5	5' UTR
Chr1	5178007	5178528	AT1G15030	-6.97	-6.17	2.39	Exon (AT1G15030.1/AT1G15030, exon 1 of 6)
Chr1	5179273	5179750	AT1G15030	-3.06	-2.43	1.61	Exon (AT1G15030.1/AT1G15030, exon 4 of 6)
Chr1	5188407	5188751	AT1G15080	-1.42	-0.734	6.56	Exon (AT1G15080.1/AT1G15080, exon 3 of 8)
Chr1	5201367	5202026	AT1G15110	-4.17	-3.48	2.69	3' UTR
Chr1	5203758	5204135	AT1G15120	-39.7	-38.3	2.62	3' UTR
Chr1	5204654	5205135	AT1G15125	-2.39	-1.82	6.15	Exon (AT1G15125.1/AT1G15125, exon 1 of 4)
Chr1	5205457	5205765	AT1G15125	-1.55	-1.06	3.55	Exon (AT1G15125.1/AT1G15125, exon 3 of 4)
Chr1	5216038	5217545	AT1G15160	-8.16	-7.32	10.1	Exon (AT1G15160.1/AT1G15160, exon 2 of 7)
Chr1	5220730	5221288	AT1G15170	-2.9	-2.28	2.83	Exon (AT1G15170.1/AT1G15170, exon 1 of 7)
Chr1	5224711	5225319	AT1G15180	-7.74	-6.91	2.17	5' UTR
Chr1	5238748	5240021	AT1G15215	-7.34	-6.52	6.09	3' UTR
Chr1	5243778	5244219	AT1G15240	-2.89	-2.28	3.18	5' UTR
Chr1	5244663	5246530	AT1G15240	-24.5	-23.3	7.2	3' UTR
Chr1	5247239	5248544	AT1G15240	-17.1	-16.1	5.83	3' UTR
Chr1	5249760	5250573	AT1G15260	-48.7	-47.2	7.76	5' UTR
Chr1	5252315	5254199	AT1G15280	-103	-101	11.2	5' UTR
Chr1	5254289	5256513	AT1G15280	-55.9	-54.4	6.87	3' UTR
Chr1	5288022	5288460	AT1G15370	-17	-16	2.05	3' UTR
Chr1	5298690	5298899	AT1G15410	-1.98	-1.43	5.33	5' UTR
Chr1	5300037	5300777	AT1G15410	-6.8	-6.01	2.26	3' UTR
Chr1	5317049	5317627	AT1G15470	-4.45	-3.75	2.29	Exon (AT1G15470.1/AT1G15470, exon 6 of 8)
Chr1	5318852	5320178	AT1G15480	-6.2	-5.43	5.02	Exon (AT1G15480.1/AT1G15480, exon 3 of 4)
Chr1	5326290	5326499	AT1G15500	-10.9	-9.94	2.81	5' UTR
Chr1	5330695	5331591	AT1G15510	-19.5	-18.4	19.1	Exon (AT1G15510.1/AT1G15510, exon 1 of 1)
Chr1	5364241	5365340	AT1G15570	-9.88	-8.99	9.02	3' UTR
Chr1	5382914	5385106	AT1G15660	-33.4	-32	16.6	3' UTR
Chr1	5404358	5405096	AT1G15710	-65.7	-64	15.6	5' UTR
Chr1	5405155	5405479	AT1G15710	-3.83	-3.16	2.35	Exon (AT1G15710.1/AT1G15710, exon 1 of 1)
Chr1	5406353	5407456	AT1G15720	-4.68	-3.97	18	3' UTR
Chr1	5413870	5414919	AT1G15740	-15.9	-14.9	3.69	3' UTR
Chr1	5444418	5446208	AT1G15810	-26.9	-25.7	4.82	5' UTR
Chr1	5448726	5449052	AT1G15830	-9.43	-8.55	3.91	Exon (AT1G15830.1/AT1G15830, exon 1 of 1)
Chr1	5449111	5450177	AT1G15830	-37.8	-36.4	5.06	Exon (AT1G15830.1/AT1G15830, exon 1 of 1)
Chr1	5455020	5455438	AT1G15860	-1.47	-0.978	1.38	5' UTR
Chr1	5456011	5456963	AT1G15860	-28.7	-27.4	3.56	3' UTR
Chr1	5457143	5457711	AT1G15870	-2.08	-1.53	9.02	5' UTR
Chr1	5466493	5468856	AT1G15910	-65.8	-64.2	27.5	3' UTR
Chr1	5469035	5469125	AT1G15910	-1.86	-1.33	8.2	3' UTR
Chr1	5469449	5470314	AT1G15920	-19.2	-18	7.93	5' UTR
Chr1	5472261	5472925	AT1G15930	-125	-122	2.08	3' UTR
Chr1	5475566	5478259	AT1G15940	-115	-113	18.5	3' UTR
Chr1	5478754	5479850	AT1G15950	-9.73	-8.84	2.11	5' UTR
Chr1	5480294	5481882	AT1G15950	-14.3	-13.3	1.72	3' UTR
Chr1	5482120	5482180	AT1G15950	-1.38	-0.899	4.92	3' UTR
Chr1	5489298	5490727	AT1G15980	-273	-270	3.1	5' UTR
Chr1	5494533	5495074	AT1G16000	-1.69	-1.18	1.29	5' UTR
Chr1	5500223	5501239	AT1G16020	-14.2	-13.2	3.96	3' UTR
Chr1	5508566	5509001	AT1G16060	-2.08	-1.53	9.02	5' UTR
Chr1	5509119	5511232	AT1G16060	-14.2	-13.2	18	Exon (AT1G16060.1/AT1G16060, exon 3 of 8)
Chr1	5515080	5515482	AT1G16080	-7.48	-6.66	1.31	Exon (AT1G16080.1/AT1G16080, exon 2 of 5)
Chr1	5516794	5517822	AT1G16090	-1.62	-1.11	2.46	3' UTR
Chr1	5519501	5519936	AT1G16110	-2.31	-1.74	9.84	Exon (AT1G16110.1/AT1G16110, exon 2 of 3)
Chr1	5520056	5520652	AT1G16110	-2.08	-1.53	9.02	3' UTR
Chr1	5541814	5542490	AT1G16180	-23.7	-22.6	2.16	Exon (AT1G16180.1/AT1G16180, exon 5 of 7)
Chr1	5543212	5544496	AT1G16190	-5.77	-5.01	3.79	5' UTR
Chr1	5544812	5546073	AT1G16190	-53.4	-51.8	11.4	3' UTR
Chr1	5549830	5550169	AT1G16220	-2.91	-2.3	5.47	Exon (AT1G16220.1/AT1G16220, exon 4 of 5)
Chr1	5564693	5565617	AT1G16270	-18.5	-17.4	7.7	Exon (AT1G16270.1/AT1G16270, exon 2 of 9)
Chr1	5566824	5567357	AT1G16270	-2.25	-1.68	2.77	Exon (AT1G16270.1/AT1G16270, exon 4 of 9)
Chr1	5577503	5577592	AT1G16300	-1.57	-1.07	4.51	3' UTR
Chr1	5580855	5581520	AT1G16320	-34.7	-33.4	3.09	5' UTR
Chr1	5590951	5592579	AT1G16350	-125	-123	6.9	Exon (AT1G16350.1/AT1G16350, exon 1 of 5)
Chr1	5602873	5603261	AT1G16390	-18.9	-17.8	4.47	5' UTR
Chr1	5604066	5604365	AT1G16390	-2.54	-1.95	1.98	Exon (AT1G16390.1/AT1G16390, exon 1 of 1)
Chr1	5605159	5605546	AT1G16400	-15.7	-14.7	6.7	5' UTR
Chr1	5605844	5606647	AT1G16400	-7.73	-6.9	4.05	Exon (AT1G16400.1/AT1G16400, exon 1 of 3)
Chr1	5608807	5610049	AT1G16410	-160	-158	4.62	5' UTR
Chr1	5611039	5611247	AT1G16410	-7.49	-6.67	1.35	3' UTR
Chr1	5624298	5625495	AT1G16470	-19.1	-18	1.65	3' UTR
Chr1	5630071	5630488	AT1G16489	-2.39	-1.82	9.02	Exon (AT1G16489.1/AT1G16489, exon 2 of 4)
Chr1	5639062	5639582	AT1G16500	-5.62	-4.87	2.52	5' UTR
Chr1	5648995	5650761	AT1G16520	-37.8	-36.4	6.08	Exon (AT1G16520.1/AT1G16520, exon 1 of 9)
Chr1	5664403	5665329	AT1G16540	-2.61	-2.01	6.56	3' UTR
Chr1	5665937	5666355	AT1G16550	-1.42	-0.766	6.56	Exon (AT1G16550.1/AT1G16550, exon 1 of 1)
Chr1	5666415	5666625	AT1G16550	-1.38	-0.899	4.1	Exon (AT1G16550.1/AT1G16550, exon 1 of 1)
Chr1	5667761	5668089	AT1G16550	-2.08	-1.53	9.02	Exon (AT1G16550.1/AT1G16550, exon 1 of 1)
Chr1	5687238	5687417	AT1G16640	-1.74	-1.22	4.1	Exon (AT1G16640.1/AT1G16640, exon 2 of 2)
Chr1	5690289	5690962	AT1G16650	-3.93	-3.25	9.02	Exon (AT1G16650.1/AT1G16650, exon 9 of 12)
Chr1	5697472	5698585	AT1G16670	-3.31	-2.67	2.46	5' UTR
Chr1	5698883	5699295	AT1G16670	-3.22	-2.58	2.3	Exon (AT1G16670.1/AT1G16670, exon 6 of 7)
Chr1	5704115	5705719	AT1G16680	-42.8	-41.4	8.99	3' UTR
Chr1	5707002	5709533	AT1G16690	-16.6	-15.6	10.7	3' UTR
Chr1	5710895	5711902	AT1G16700	-14.5	-13.5	3.12	3' UTR
Chr1	5712504	5713229	AT1G16705	-3.01	-2.39	12.3	Exon (AT1G16705.1/AT1G16705, exon 2 of 5)
Chr1	5715478	5717271	AT1G16710	-5.05	-4.32	9.02	Exon (AT1G16710.2/AT1G16710, exon 4 of 19)
Chr1	5717571	5718774	AT1G16710	-2.97	-2.35	4.1	Exon (AT1G16710.2/AT1G16710, exon 7 of 19)
Chr1	5721405	5721956	AT1G16710	-2.91	-2.29	3.4	3' UTR
Chr1	5723088	5723478	AT1G16720	-79.4	-77.6	6.25	5' UTR
Chr1	5724679	5726478	AT1G16720	-35.7	-34.3	4.15	3' UTR
Chr1	5727690	5729050	AT1G16740	-19.9	-18.7	3.39	5' UTR
Chr1	5755617	5756661	AT1G16810	-151	-149	15.7	5' UTR
Chr1	5767300	5768282	AT1G16858	-10.5	-9.6	7.11	5' UTR
Chr1	5769549	5770008	AT1G16858	-5.11	-4.38	2.36	3' UTR
Chr1	5767300	5768282	AT1G16858	-10.5	-9.6	7.11	5' UTR
Chr1	5769549	5770008	AT1G16858	-5.11	-4.38	2.36	3' UTR
Chr1	5774818	5776308	AT1G16880	-431	-Inf	5.88	3' UTR
Chr1	5820444	5821224	AT1G17020	-2.24	-1.67	3.28	Exon (AT1G17020.1/AT1G17020, exon 1 of 4)
Chr1	5822486	5823012	AT1G17030	-2.31	-1.74	9.84	5' UTR
Chr1	5826657	5827604	AT1G17040	-2.31	-1.74	4.92	Exon (AT1G17040.1/AT1G17040, exon 6 of 11)
Chr1	5830145	5830901	AT1G17050	-21.9	-20.8	2.3	Exon (AT1G17050.1/AT1G17050, exon 3 of 6)
Chr1	5837590	5839050	AT1G17070	-29	-27.7	35.3	5' UTR
Chr1	5854148	5856549	AT1G17130	-156	-154	11.3	5' UTR
Chr1	5869846	5870428	AT1G17170	-23.1	-21.9	4.19	5' UTR
Chr1	5872145	5872732	AT1G17180	-1.62	-1.12	3.28	5' UTR
Chr1	5878429	5878488	AT1G17200	-5.9	-5.14	2.7	5' UTR
Chr1	5885562	5888613	AT1G17220	-274	-271	5.02	Exon (AT1G17220.1/AT1G17220, exon 1 of 12)
Chr1	5889247	5890021	AT1G17220	-40.9	-39.5	2.15	Exon (AT1G17220.1/AT1G17220, exon 10 of 12)
Chr1	5894413	5894896	AT1G17230	-1.86	-1.33	8.2	3' UTR
Chr1	5902754	5903231	AT1G17250	-2.09	-1.54	4.1	Exon (AT1G17255.1/AT1G17255, exon 5 of 5)
Chr1	5908631	5908898	AT1G17260	-1.42	-0.648	6.56	Exon (AT1G17260.1/AT1G17260, exon 20 of 21)
Chr1	5922630	5923900	AT1G17290	-20.1	-19	26.2	5' UTR
Chr1	5925316	5926073	AT1G17290	-11.1	-10.2	1.91	Exon (AT1G17290.1/AT1G17290, exon 11 of 14)
Chr1	5930113	5931685	AT1G17330	-55.9	-54.3	10.5	3' UTR
Chr1	5934198	5935010	AT1G17340	-1.44	-0.955	2.46	Exon (AT1G17340.1/AT1G17340, exon 1 of 16)
Chr1	5936908	5937751	AT1G17340	-2.27	-1.7	3.9	Exon (AT1G17340.1/AT1G17340, exon 10 of 16)
Chr1	5937961	5938642	AT1G17340	-3.49	-2.84	2.51	3' UTR
Chr1	5940481	5940714	AT1G17345	-1.57	-1.07	4.51	5' UTR
Chr1	5947672	5950600	AT1G17360	-76	-74.2	10.8	Exon (AT1G17360.1/AT1G17360, exon 3 of 10)
Chr1	5978178	5980793	AT1G17420	-20.9	-19.8	6.74	Exon (AT1G17420.1/AT1G17420, exon 2 of 8)
Chr1	5982267	5982446	AT1G17430	-1.55	-1.05	2.67	5' UTR
Chr1	5982685	5982954	AT1G17430	-1.62	-1.12	2.09	Exon (AT1G17430.1/AT1G17430, exon 1 of 4)
Chr1	6000759	6001176	AT1G17460	-3.01	-2.39	12.3	Exon (AT1G17460.1/AT1G17460, exon 5 of 9)
Chr1	6003762	6006138	AT1G17470	-33.8	-32.4	3.07	Exon (AT1G17470.1/AT1G17470, exon 3 of 12)
Chr1	6008589	6009300	AT1G17490	-54.4	-52.8	4.58	5' UTR
Chr1	6021059	6021403	AT1G17500	-1.73	-1.21	3.28	Exon (AT1G17500.1/AT1G17500, exon 3 of 10)
Chr1	6022755	6023293	AT1G17500	-1.3	-0.827	3.01	3' UTR
Chr1	6036167	6037081	AT1G17550	-64.2	-62.6	7.59	3' UTR
Chr1	6040599	6042177	AT1G17580	-4.33	-3.63	6.29	Exon (AT1G17580.1/AT1G17580, exon 3 of 38)
Chr1	6045172	6047036	AT1G17580	-12.9	-11.9	5.28	Exon (AT1G17580.1/AT1G17580, exon 21 of 38)
Chr1	6048586	6049556	AT1G17580	-6.47	-5.69	3.21	3' UTR
Chr1	6062216	6063052	AT1G17620	-69.1	-67.4	7.43	5' UTR
Chr1	6066334	6066542	AT1G17630	-1.42	-0.648	6.56	Exon (AT1G17630.1/AT1G17630, exon 1 of 1)
Chr1	6076287	6076467	AT1G17680	-1.92	-1.39	2.7	5' UTR
Chr1	6077236	6078154	AT1G17680	-1.92	-1.38	2.19	Exon (AT1G17680.1/AT1G17680, exon 3 of 16)
Chr1	6079166	6081112	AT1G17680	-20.6	-19.5	10	Exon (AT1G17680.1/AT1G17680, exon 7 of 16)
Chr1	6081827	6082307	AT1G17680	-2.8	-2.19	2.2	3' UTR
Chr1	6089517	6089905	AT1G17700	-5.73	-4.97	3.36	5' UTR
Chr1	6099089	6099149	AT1G17730	-2.07	-1.52	3.28	5' UTR
Chr1	6101083	6101322	AT1G17744	-4.27	-3.58	2.6	5' UTR
Chr1	6101650	6103410	AT1G17744	-2.67	-2.07	1.37	5' UTR
Chr1	6104490	6105116	AT1G17745	-51.7	-50.1	3.67	3' UTR
Chr1	6109197	6109436	AT1G17750	-1.38	-0.899	4.1	Exon (AT1G17750.1/AT1G17750, exon 1 of 2)
Chr1	6124528	6124915	AT1G17780	-3.85	-3.18	2.79	Exon (AT1G17780.2/AT1G17780, exon 2 of 4)
Chr1	6131275	6131568	AT1G17810	-1.86	-1.33	8.2	3' UTR
Chr1	6142564	6142833	AT1G17840	-18.6	-17.5	5.52	5' UTR
Chr1	6144850	6146073	AT1G17840	-86.3	-84.5	4.94	3' UTR
Chr1	6149301	6149684	AT1G17860	-4.75	-4.04	2.4	5' UTR
Chr1	6184904	6186178	AT1G17970	-21.9	-20.8	14.8	5' UTR
Chr1	6206182	6206839	AT1G18030	-9.55	-8.67	4.43	3' UTR
Chr1	6227075	6227673	AT1G18090	-12.5	-11.5	4.71	3' UTR
Chr1	6251790	6252271	AT1G18160	-2.96	-2.34	2.08	Exon (AT1G18160.1/AT1G18160, exon 4 of 13)
Chr1	6252751	6253627	AT1G18160	-1.94	-1.4	1.67	Exon (AT1G18160.1/AT1G18160, exon 8 of 13)
Chr1	6254439	6255690	AT1G18170	-106	-104	3.75	3' UTR
Chr1	6299983	6300790	AT1G18300	-20	-18.8	2.27	Exon (AT1G18300.1/AT1G18300, exon 1 of 2)
Chr1	6331816	6332689	AT1G18400	-1.79	-1.27	2.46	Exon (AT1G18400.1/AT1G18400, exon 1 of 6)
Chr1	6343691	6345157	AT1G18415	-6.88	-6.08	25.4	Exon (AT1G18420.1/AT1G18420, exon 2 of 7)
Chr1	6346762	6347618	AT1G18440	-2.49	-1.91	1.76	Exon (AT1G18440.1/AT1G18440, exon 3 of 8)
Chr1	6348577	6348906	AT1G18450	-2.92	-2.3	1.54	Exon (AT1G18450.1/AT1G18450, exon 3 of 20)
Chr1	6351122	6351738	AT1G18450	-3.31	-2.67	1.55	Exon (AT1G18450.1/AT1G18450, exon 16 of 20)
Chr1	6352710	6354196	AT1G18460	-10.1	-9.22	3.37	Exon (AT1G18460.1/AT1G18460, exon 1 of 9)
Chr1	6355663	6355843	AT1G18460	-1.86	-1.33	1.39	Exon (AT1G18460.1/AT1G18460, exon 9 of 9)
Chr1	6361749	6362468	AT1G18480	-24.5	-23.3	7.04	Exon (AT1G18480.1/AT1G18480, exon 1 of 1)
Chr1	6365343	6366205	AT1G18485	-18.3	-17.2	6.56	3' UTR
Chr1	6367799	6368613	AT1G18490	-5.09	-4.36	2.46	Exon (AT1G18490.1/AT1G18490, exon 2 of 5)
Chr1	6369347	6372995	AT1G18500	-24.3	-23.1	4.74	3' UTR
Chr1	6387161	6387695	AT1G18560	-2.31	-1.74	9.84	Exon (AT1G18560.1/AT1G18560, exon 5 of 5)
Chr1	6389470	6390677	AT1G18570	-6.97	-6.17	5.33	5' UTR
Chr1	6396164	6396801	AT1G18580	-3.53	-2.88	3.06	Exon (AT1G18580.1/AT1G18580, exon 1 of 2)
Chr1	6398029	6398209	AT1G18580	-1.98	-1.43	7.38	3' UTR
Chr1	6398580	6398995	AT1G18590	-73.3	-71.5	4.69	5' UTR
Chr1	6399231	6399379	AT1G18590	-5.81	-5.05	1.6	Exon (AT1G18590.1/AT1G18590, exon 1 of 1)
Chr1	6400404	6400820	AT1G18600	-11.7	-10.7	5.95	5' UTR
Chr1	6407889	6408559	AT1G18610	-2.61	-2.02	2.73	Exon (AT1G18610.1/AT1G18610, exon 7 of 11)
Chr1	6409178	6409237	AT1G18610	-1.64	-0.842	7.38	3' UTR
Chr1	6409978	6410097	AT1G18620	-1.38	-0.898	3.28	5' UTR
Chr1	6410558	6411261	AT1G18620	-8.15	-7.3	2.61	5' UTR
Chr1	6412185	6414242	AT1G18620	-82.3	-80.5	6.96	Exon (AT1G18620.1/AT1G18620, exon 3 of 5)
Chr1	6414725	6416459	AT1G18630	-8.24	-7.4	2.37	5' UTR
Chr1	6423379	6425880	AT1G18660	-27.3	-26.1	4.61	3' UTR
Chr1	6435338	6435667	AT1G18690	-3.25	-2.61	13.1	Exon (AT1G18690.1/AT1G18690, exon 4 of 4)
Chr1	6436055	6436414	AT1G18690	-2.71	-2.11	9.84	Exon (AT1G18690.1/AT1G18690, exon 4 of 4)
Chr1	6442232	6443226	AT1G18700	-21	-19.8	5.84	3' UTR
Chr1	6450829	6453114	AT1G18710	-84.9	-83.1	3.78	3' UTR
Chr1	6460598	6461575	AT1G18730	-137	-134	2.61	5' UTR
Chr1	6461694	6461873	AT1G18735	-1.66	-1.15	2.05	3' UTR
Chr1	6462015	6462194	AT1G18730	-1.94	-1.4	1.21	3' UTR
Chr1	6466910	6468176	AT1G18750	-2.82	-2.21	10.7	5' UTR
Chr1	6468996	6469610	AT1G18750	-4.93	-4.21	5.41	Exon (AT1G18750.1/AT1G18750, exon 10 of 11)
Chr1	6492879	6493588	AT1G18830	-2.12	-1.56	5.74	Exon (AT1G18830.1/AT1G18830, exon 16 of 21)
Chr1	6518293	6519193	AT1G18870	-6.32	-5.55	2.85	3' UTR
Chr1	6520748	6521521	AT1G18879	-1.86	-1.33	8.2	5' UTR
Chr1	6530342	6530910	AT1G18900	-1.99	-1.45	2.38	Exon (AT1G18900.1/AT1G18900, exon 2 of 2)
Chr1	6546429	6546725	AT1G18950	-2.8	-2.19	4.1	5' UTR
Chr1	6549091	6551798	AT1G18950	-104	-102	21	3' UTR
Chr1	6565795	6566905	AT1G19010	-2.14	-1.58	2.56	5' UTR
Chr1	6568073	6568248	AT1G19020	-2.18	-1.62	1.9	5' UTR
Chr1	6594930	6595288	AT1G19100	-2.3	-1.73	2.67	5' UTR
Chr1	6595629	6596232	AT1G19100	-2.24	-1.68	3.45	Exon (AT1G19100.1/AT1G19100, exon 2 of 20)
Chr1	6602126	6602452	AT1G19110	-6.22	-5.44	4.43	5' UTR
Chr1	6603208	6603622	AT1G19110	-1.4	-0.913	1.57	Exon (AT1G19110.1/AT1G19110, exon 3 of 13)
Chr1	6603791	6605523	AT1G19110	-61.6	-60	9.45	Exon (AT1G19110.1/AT1G19110, exon 6 of 13)
Chr1	6622363	6623321	AT1G19180	-101	-98.8	8.68	5' UTR
Chr1	6623906	6624084	AT1G19190	-1.42	-0.899	6.56	Exon (AT1G19190.1/AT1G19190, exon 1 of 1)
Chr1	6624203	6624679	AT1G19190	-2.18	-1.62	9.02	Exon (AT1G19190.1/AT1G19190, exon 1 of 1)
Chr1	6663357	6664018	AT1G19270	-4.18	-3.49	7.11	Exon (AT1G19270.1/AT1G19270, exon 2 of 11)
Chr1	6664891	6665553	AT1G19270	-2.26	-1.7	2.67	Exon (AT1G19270.1/AT1G19270, exon 8 of 11)
Chr1	6666845	6667919	AT1G19290	-2.78	-2.17	11.5	Exon (AT1G19290.1/AT1G19290, exon 1 of 1)
Chr1	6688522	6689968	AT1G19350	-244	-242	5	5' UTR
Chr1	6744383	6744740	AT1G19480	-8.1	-7.26	13.9	5' UTR
Chr1	6748131	6748844	AT1G19485	-12.2	-11.2	5.08	Exon (AT1G19485.2/AT1G19485, exon 5 of 16)
Chr1	6750519	6751447	AT1G19485	-59.8	-58.2	10.9	3' UTR
Chr1	6759965	6762360	AT1G19520	-21.3	-20.2	9.43	5' UTR
Chr1	6763944	6764680	AT1G19530	-1.74	-1.22	4.92	5' UTR
Chr1	6775369	6776112	AT1G19580	-2.97	-2.35	1.5	Exon (AT1G19580.2/AT1G19580, exon 2 of 6)
Chr1	6779762	6780663	AT1G19600	-5.67	-4.92	1.62	Exon (AT1G19600.1/AT1G19600, exon 3 of 8)
Chr1	6784450	6784658	AT1G19620	-2.24	-1.67	2.93	Exon (AT1G19620.1/AT1G19620, exon 2 of 2)
Chr1	6815901	6816489	AT1G19710	-4.33	-3.63	2.68	Exon (AT1G19710.1/AT1G19710, exon 4 of 5)
Chr1	6824322	6824681	AT1G19740	-104	-102	5.95	5' UTR
Chr1	6832347	6833095	AT1G19770	-292	-289	13.3	5' UTR
Chr1	6846805	6847042	AT1G19800	-1.33	-0.854	1.47	5' UTR
Chr1	6889345	6889693	AT1G19850	-1.32	-0.846	1.69	Exon (AT1G19850.1/AT1G19850, exon 10 of 13)
Chr1	6890051	6891165	AT1G19850	-6	-5.24	2.43	Exon (AT1G19850.1/AT1G19850, exon 11 of 13)
Chr1	6925041	6926577	AT1G19950	-33	-31.6	22.6	5' UTR
Chr1	6928378	6928463	AT1G19960	-2.75	-2.14	2.68	3' UTR
Chr1	6934034	6934678	AT1G19980	-3.04	-2.41	7.38	3' UTR
Chr1	6935218	6936663	AT1G19990	-63	-61.3	7.47	5' UTR
Chr1	6942717	6942866	AT1G20020	-6.2	-5.43	5.02	5' UTR
Chr1	6943286	6944515	AT1G20020	-22.6	-21.4	1.37	Exon (AT1G20020.3/AT1G20020, exon 2 of 9)
Chr1	6956987	6957959	AT1G20065	-3.01	-2.39	12.3	3' UTR
Chr1	6968010	6968666	AT1G20090	-18.2	-17.1	2	3' UTR
Chr1	6971485	6972136	AT1G20110	-69.4	-67.7	12.5	5' UTR
Chr1	6973171	6974598	AT1G20110	-5.44	-4.7	2.56	3' UTR
Chr1	7011319	7011704	AT1G20230	-5.27	-4.53	8.48	Exon (AT1G20230.1/AT1G20230, exon 1 of 1)
Chr1	7018810	7020590	AT1G20260	-40.5	-39.1	4.51	3' UTR
Chr1	7029629	7030135	AT1G20290	-22	-20.8	7.66	5' UTR
Chr1	7030463	7031058	AT1G20300	-6.23	-5.45	19.7	Exon (AT1G20300.1/AT1G20300, exon 1 of 1)
Chr1	7065643	7071561	AT1G20390.1	-25.2	-24	55.8	Exon (AT1G20390.1/AT1G20390.1, exon 1 of 1)
Chr1	7106165	7107157	AT1G20515	-2.54	-1.95	10.7	Exon (AT1G20515.1/AT1G20515, exon 1 of 2)
Chr1	7114016	7115362	AT1G20540	-58.6	-57	7.38	3' UTR
Chr1	7128913	7130379	AT1G20580	-34	-32.7	2.08	5' UTR
Chr1	7145319	7145941	AT1G20620	-261	-259	2.26	3' UTR
Chr1	7148060	7149799	AT1G20630	-22.7	-21.5	5	3' UTR
Chr1	7156474	7156803	AT1G20640	-2.07	-1.52	1.86	Exon (AT1G20640.2/AT1G20640, exon 5 of 6)
Chr1	7156863	7157858	AT1G20640	-33.7	-32.4	7.49	Exon (AT1G20640.2/AT1G20640, exon 5 of 6)
Chr1	7157948	7158158	AT1G20640	-1.37	-0.898	2.73	3' UTR
Chr1	7176775	7178492	AT1G20693	-102	-100	3.63	5' UTR
Chr1	7180070	7181411	AT1G20696	-71.7	-70	1.98	3' UTR
Chr1	7209399	7210256	AT1G20760	-8.73	-7.87	4.51	5' UTR
Chr1	7211722	7213820	AT1G20760	-16.5	-15.5	4.38	Exon (AT1G20760.1/AT1G20760, exon 4 of 12)
Chr1	7219945	7220454	AT1G20780	-10	-9.14	5.92	Exon (AT1G20780.1/AT1G20780, exon 4 of 4)
Chr1	7232272	7233566	AT1G20810	-47.5	-46	3.9	3' UTR
Chr1	7233768	7234452	AT1G20816	-1.86	-1.33	1.7	5' UTR
Chr1	7238800	7239010	AT1G20823	-9.03	-8.16	5.29	5' UTR
Chr1	7243364	7244845	AT1G20830	-36.3	-34.9	7	3' UTR
Chr1	7252174	7253168	AT1G20850	-13.7	-12.7	2.27	5' UTR
Chr1	7273061	7273359	AT1G20900	-1.64	-0.842	7.38	Exon (AT1G20900.1/AT1G20900, exon 1 of 1)
Chr1	7285059	7286968	AT1G20920	-166	-164	15.5	5' UTR
Chr1	7287683	7288190	AT1G20920	-3.18	-2.54	2.29	Exon (AT1G20920.2/AT1G20920, exon 2 of 3)
Chr1	7288459	7288668	AT1G20920	-1.35	-0.876	1.57	Exon (AT1G20920.2/AT1G20920, exon 2 of 3)
Chr1	7314447	7315106	AT1G20970	-27.2	-26	6.85	Exon (AT1G20970.1/AT1G20970, exon 2 of 9)
Chr1	7315735	7316154	AT1G20970	-5.24	-4.51	2.94	Exon (AT1G20970.1/AT1G20970, exon 2 of 9)
Chr1	7316514	7319215	AT1G20970	-114	-112	13.6	Exon (AT1G20970.1/AT1G20970, exon 2 of 9)
Chr1	7324858	7325723	AT1G20980	-10.3	-9.43	3.16	5' UTR
Chr1	7366775	7367125	AT1G21050	-37.6	-36.3	8.11	5' UTR
Chr1	7372138	7372405	AT1G21060	-1.45	-0.959	1.64	Exon (AT1G21060.2/AT1G21060, exon 3 of 10)
Chr1	7373258	7374110	AT1G21060	-18.2	-17.1	5.05	3' UTR
Chr1	7374794	7374991	AT1G21065	-1.31	-0.838	1.1	Exon (AT1G21065.1/AT1G21065, exon 3 of 7)
Chr1	7384659	7385799	AT1G21090	-23.3	-22.1	8.2	5' UTR
Chr1	7413050	7414618	AT1G21170	-8.98	-8.12	3.61	Exon (AT1G21170.1/AT1G21170, exon 1 of 21)
Chr1	7422216	7422814	AT1G21200	-4.79	-4.08	4.01	Exon (AT1G21200.1/AT1G21200, exon 2 of 2)
Chr1	7435847	7435936	AT1G21240	-1.42	-0.648	6.56	Exon (AT1G21240.1/AT1G21240, exon 3 of 3)
Chr1	7439325	7439831	AT1G21250	-3.51	-2.85	2.01	5' UTR
Chr1	7441043	7441667	AT1G21250	-3.8	-3.13	2.12	Exon (AT1G21250.1/AT1G21250, exon 3 of 3)
Chr1	7445615	7447252	AT1G21270	-30.6	-29.3	5.79	Exon (AT1G21270.1/AT1G21270, exon 1 of 3)
Chr1	7495854	7496384	AT1G21400	-8.72	-7.86	2.13	3' UTR
Chr1	7510160	7510578	AT1G21450	-4.46	-3.76	2.43	Exon (AT1G21450.1/AT1G21450, exon 2 of 2)
Chr1	7510667	7511473	AT1G21450	-21.4	-20.3	6.56	Exon (AT1G21450.1/AT1G21450, exon 2 of 2)
Chr1	7554814	7556967	AT1G21560	-40.3	-38.9	7.68	5' UTR
Chr1	7574189	7576361	AT1G21610	-15.8	-14.8	9.64	Exon (AT1G21610.1/AT1G21610, exon 1 of 14)
Chr1	7577245	7578659	AT1G21610	-28.2	-26.9	9.59	3' UTR
Chr1	7584171	7587763	AT1G21630	-13.8	-12.8	7.5	Exon (AT1G21630.2/AT1G21630, exon 4 of 14)
Chr1	7588594	7588713	AT1G21640	-2.31	-1.74	9.84	5' UTR
Chr1	7589944	7590483	AT1G21640	-5.27	-4.53	3.18	Exon (AT1G21640.2/AT1G21640, exon 2 of 8)
Chr1	7591791	7592890	AT1G21640	-12.2	-11.3	4.68	3' UTR
Chr1	7606765	7609035	AT1G21660	-34.9	-33.5	6.39	3' UTR
Chr1	7610398	7610576	AT1G21670	-2.24	-1.67	3.28	5' UTR
Chr1	7611584	7611792	AT1G21670	-2.11	-1.55	1.85	Exon (AT1G21670.1/AT1G21670, exon 1 of 1)
Chr1	7613005	7614052	AT1G21680	-13.4	-12.4	3.86	5' UTR
Chr1	7614830	7615040	AT1G21680	-1.81	-1.29	1.44	Exon (AT1G21680.1/AT1G21680, exon 1 of 1)
Chr1	7616722	7617299	AT1G21690	-1.33	-0.86	1.45	Exon (AT1G21690.3/AT1G21690, exon 4 of 12)
Chr1	7626283	7626342	AT1G21720	-2.61	-2.01	1.6	5' UTR
Chr1	7631364	7633081	AT1G21730	-2.91	-2.3	5.47	Exon (AT1G21730.1/AT1G21730, exon 5 of 23)
Chr1	7633432	7634640	AT1G21730	-3.7	-3.04	3.28	Exon (AT1G21730.1/AT1G21730, exon 13 of 23)
Chr1	7634970	7635902	AT1G21730	-4.48	-3.78	4.1	Exon (AT1G21730.1/AT1G21730, exon 18 of 23)
Chr1	7641997	7642176	AT1G21740	-1.42	-0.648	6.56	Exon (AT1G21740.1/AT1G21740, exon 1 of 4)
Chr1	7642265	7642921	AT1G21740	-7.98	-7.15	4.28	Exon (AT1G21740.1/AT1G21740, exon 1 of 4)
Chr1	7643839	7644810	AT1G21740	-6.64	-5.85	9.84	Exon (AT1G21740.1/AT1G21740, exon 2 of 4)
Chr1	7647199	7648811	AT1G21750	-21.2	-20.1	2.54	3' UTR
Chr1	7650808	7651816	AT1G21760	-9.66	-8.77	2.48	3' UTR
Chr1	7652446	7653450	AT1G21780	-17.8	-16.7	3.6	5' UTR
Chr1	7655443	7655766	AT1G21790	-2.71	-2.11	2.1	3' UTR
Chr1	7680481	7681042	AT1G21880	-60.5	-58.9	11.8	5' UTR
Chr1	7681894	7682582	AT1G21880	-8.61	-7.75	4.34	3' UTR
Chr1	7696536	7697162	AT1G21910	-10.2	-9.25	4.06	5' UTR
Chr1	7712898	7714355	AT1G21930	-44.5	-43	5.15	5' UTR
Chr1	7735008	7736582	AT1G21980	-59.3	-57.7	12.9	5' UTR
Chr1	7737205	7738601	AT1G21980	-11	-10	5.74	3' UTR
Chr1	7755868	7756733	AT1G22020	-5.4	-4.66	2.98	Exon (AT1G22020.1/AT1G22020, exon 2 of 4)
Chr1	7769462	7769640	AT1G22040	-1.66	-1.15	2.05	Exon (AT1G22040.1/AT1G22040, exon 2 of 2)
Chr1	7771670	7771969	AT1G22050	-1.35	-0.879	1.64	5' UTR
Chr1	7790036	7790524	AT1G22070	-2.02	-1.48	1.77	Exon (AT1G22070.1/AT1G22070, exon 2 of 9)
Chr1	7791454	7792084	AT1G22070	-3.65	-2.99	2.21	3' UTR
Chr1	7823149	7823796	AT1G22160	-92	-90.1	3.19	5' UTR
Chr1	7827413	7828267	AT1G22170	-4.95	-4.22	3.43	3' UTR
Chr1	7836077	7836314	AT1G22190	-5.2	-4.47	2.63	5' UTR
Chr1	7846602	7846953	AT1G22220	-2.39	-1.82	7.38	5' UTR
Chr1	7847012	7847392	AT1G22220	-3.03	-2.41	6.15	Exon (AT1G22220.1/AT1G22220, exon 1 of 1)
Chr1	7850506	7850917	AT1G22230	-10.1	-9.22	36.1	Exon (AT1G22230.1/AT1G22230, exon 1 of 1)
Chr1	7858893	7859503	AT1G22250	-12.2	-11.2	8	5' UTR
Chr1	7869065	7869694	AT1G22275	-1.64	-0.899	7.38	Exon (AT1G22275.1/AT1G22275, exon 6 of 19)
Chr1	7874889	7875789	AT1G22280	-18.1	-17	4.12	3' UTR
Chr1	7886842	7889264	AT1G22330	-45.2	-43.7	8.32	3' UTR
Chr1	7912046	7912226	AT1G22410	-22.2	-21	3.12	5' UTR
Chr1	7912346	7912496	AT1G22410	-2.32	-1.75	1.23	Exon (AT1G22410.1/AT1G22410, exon 1 of 5)
Chr1	7913712	7914793	AT1G22410	-36.5	-35.2	2.09	3' UTR
Chr1	7965991	7966288	AT1G22540	-2.08	-1.53	3.69	3' UTR
Chr1	7981740	7983630	AT1G22590	-15.1	-14.1	5.74	5' UTR
Chr1	7983688	7984011	AT1G22590	-16.5	-15.4	3.03	3' UTR
Chr1	7995550	7996179	AT1G22610	-4.33	-3.63	2.2	Exon (AT1G22610.1/AT1G22610, exon 1 of 1)
Chr1	7996779	7997588	AT1G22610	-12.3	-11.3	3.03	3' UTR
Chr1	8006195	8007099	AT1G22640	-6.28	-5.5	3.06	5' UTR
Chr1	8017726	8018701	AT1G22660	-5.35	-4.61	5.33	Exon (AT1G22660.2/AT1G22660, exon 1 of 15)
Chr1	8020468	8021712	AT1G22660	-1.55	-1.06	5.74	3' UTR
Chr1	8046793	8047124	AT1G22730	-4.2	-3.51	16.4	Exon (AT1G22730.1/AT1G22730, exon 3 of 4)
Chr1	8047842	8048590	AT1G22730	-5.96	-5.2	3.5	Exon (AT1G22730.1/AT1G22730, exon 4 of 4)
Chr1	8065569	8065809	AT1G22770	-2.31	-1.74	5.74	Exon (AT1G22770.1/AT1G22770, exon 10 of 14)
Chr1	8066250	8067506	AT1G22770	-10.3	-9.37	4.15	3' UTR
Chr1	8070538	8071295	AT1G22790	-15	-13.9	4.71	3' UTR
Chr1	8073109	8074063	AT1G22800	-12.4	-11.4	3.5	3' UTR
Chr1	8076721	8077252	AT1G22830	-1.64	-0.899	7.38	5' UTR
Chr1	8077519	8077845	AT1G22830	-2.82	-2.21	10.7	Exon (AT1G22830.1/AT1G22830, exon 2 of 2)
Chr1	8083848	8083937	AT1G22860	-1.42	-0.648	6.56	Exon (AT1G22860.1/AT1G22860, exon 1 of 13)
Chr1	8092636	8094173	AT1G22870	-9.33	-8.45	4.92	Exon (AT1G22870.1/AT1G22870, exon 11 of 14)
Chr1	8095681	8096369	AT1G22880	-10.5	-9.62	9.02	5' UTR
Chr1	8096665	8097051	AT1G22880	-1.91	-1.37	2.87	Exon (AT1G22880.1/AT1G22880, exon 3 of 5)
Chr1	8099244	8101024	AT1G22882	-83.8	-82	15.9	Exon (AT1G22882.1/AT1G22882, exon 2 of 3)
Chr1	8102818	8103180	AT1G22890	-5.13	-4.4	3.69	5' UTR
Chr1	8105619	8108164	AT1G22910	-55.5	-54	7.13	5' UTR
Chr1	8117518	8117780	AT1G22930	-3.43	-2.78	2.25	5' UTR
Chr1	8117839	8118658	AT1G22930	-7.99	-7.15	2.92	5' UTR
Chr1	8119955	8120500	AT1G22930	-2.8	-2.19	1.92	Exon (AT1G22930.1/AT1G22930, exon 6 of 11)
Chr1	8120962	8121948	AT1G22930	-129	-127	21.2	3' UTR
Chr1	8124625	8125038	AT1G22940	-3.09	-2.46	1.91	3' UTR
Chr1	8143434	8144623	AT1G23000	-17.8	-16.7	12.3	5' UTR
Chr1	8147294	8148455	AT1G23010	-2.61	-2.01	6.56	5' UTR
Chr1	8157328	8158571	AT1G23030	-36.8	-35.4	6.46	Exon (AT1G23030.1/AT1G23030, exon 2 of 3)
Chr1	8164988	8165221	AT1G23040	-1.93	-1.39	4.1	5' UTR
Chr1	8168620	8169267	AT1G23052	-24	-22.8	5.07	5' UTR
Chr1	8200383	8200790	AT1G23130	-61.3	-59.6	2	5' UTR
Chr1	8218351	8219435	AT1G23180	-33.4	-32.1	5.81	Exon (AT1G23180.1/AT1G23180, exon 6 of 9)
Chr1	8221254	8222302	AT1G23190	-8.62	-7.76	1.9	Exon (AT1G23190.1/AT1G23190, exon 4 of 18)
Chr1	8223264	8224469	AT1G23190	-62	-60.4	7.22	3' UTR
Chr1	8227178	8227773	AT1G23200	-4.44	-3.74	17.2	5' UTR
Chr1	8242423	8244257	AT1G23220	-39.5	-38.1	3.33	5' UTR
Chr1	8246564	8247339	AT1G23230	-2.45	-1.87	4.1	Exon (AT1G23230.1/AT1G23230, exon 6 of 20)
Chr1	8250796	8251765	AT1G23230	-16.1	-15.1	7.38	3' UTR
Chr1	8314924	8315242	AT1G23410	-14.5	-13.5	3.49	5' UTR
Chr1	8327608	8329503	AT1G23460	-10.4	-9.46	4.49	Exon (AT1G23460.1/AT1G23460, exon 1 of 9)
Chr1	8334287	8334852	AT1G23480	-14.7	-13.7	5.55	Exon (AT1G23480.1/AT1G23480, exon 3 of 9)
Chr1	8337823	8337999	AT1G23490	-3.24	-2.6	1.13	Exon (AT1G23490.1/AT1G23490, exon 4 of 7)
Chr1	8345683	8345888	AT1G23530	-1.42	-0.648	6.56	5' UTR
Chr1	8346064	8346299	AT1G23530	-4.69	-3.98	2.3	Exon (AT1G23530.1/AT1G23530, exon 1 of 1)
Chr1	8385457	8386132	AT1G23710	-35.5	-34.1	3.95	Exon (AT1G23710.1/AT1G23710, exon 1 of 1)
Chr1	8400757	8401226	AT1G23750	-3.92	-3.24	1.93	3' UTR
Chr1	8410380	8410707	AT1G23790	-3.04	-2.41	7.38	Exon (AT1G23790.1/AT1G23790, exon 1 of 4)
Chr1	8411020	8411684	AT1G23790	-2.64	-2.04	4.31	Exon (AT1G23790.1/AT1G23790, exon 2 of 4)
Chr1	8433308	8433457	AT1G23870	-1.57	-1.07	4.51	Exon (AT1G23870.1/AT1G23870, exon 2 of 4)
Chr1	8433962	8435597	AT1G23870	-8.99	-8.12	3.62	3' UTR
Chr1	8436315	8436806	AT1G23880	-2.31	-1.74	9.84	Exon (AT1G23880.1/AT1G23880, exon 1 of 7)
Chr1	8441385	8443730	AT1G23900	-2.09	-1.54	2.67	Exon (AT1G23900.2/AT1G23900, exon 1 of 18)
Chr1	8445617	8447100	AT1G23900	-13.3	-12.4	4.76	Exon (AT1G23900.2/AT1G23900, exon 13 of 18)
Chr1	8461969	8463794	AT1G23935	-2.08	-1.53	9.02	Exon (AT1G23935.1/AT1G23935, exon 1 of 14)
Chr1	8465077	8465943	AT1G23935	-3.75	-3.08	13.9	Exon (AT1G23935.1/AT1G23935, exon 14 of 14)
Chr1	8468564	8469346	AT1G23940	-1.86	-1.33	8.2	Exon (AT1G23940.1/AT1G23940, exon 8 of 11)
Chr1	8504821	8505311	AT1G24030	-1.86	-1.33	8.2	3' UTR
Chr1	8507010	8507188	AT1G24050	-4.45	-3.75	1.75	5' UTR
Chr1	8508478	8508805	AT1G24050	-8.03	-7.2	1.67	3' UTR
Chr1	8522185	8523032	AT1G24090	-3.25	-2.61	13.1	3' UTR
Chr1	8541027	8541478	AT1G24145	-1.85	-1.33	2.87	5' UTR
Chr1	8544368	8544546	AT1G24148	-2.42	-1.84	1.91	5' UTR
Chr1	8549518	8549696	AT1G24150	-1.77	-1.25	7.38	Exon (AT1G24150.1/AT1G24150, exon 1 of 3)
Chr1	8549994	8550321	AT1G24150	-2.08	-1.53	9.02	Exon (AT1G24150.1/AT1G24150, exon 1 of 3)
Chr1	8551309	8551815	AT1G24150	-1.55	-1.06	4.92	Exon (AT1G24150.1/AT1G24150, exon 3 of 3)
Chr1	8587282	8588086	AT1G24240	-2.96	-2.34	2.08	3' UTR
Chr1	8611113	8612254	AT1G24280	-1.54	-1.04	2.34	Exon (AT1G24280.1/AT1G24280, exon 6 of 10)
Chr1	8624061	8626375	AT1G24310	-57.9	-56.3	8.91	5' UTR
Chr1	8633785	8634936	AT1G24330	-4.66	-3.95	7.11	3' UTR
Chr1	8642108	8643330	AT1G24360	-80.6	-78.8	2.81	3' UTR
Chr1	8666084	8666756	AT1G24460	-4.78	-4.06	2.87	Exon (AT1G24460.2/AT1G24460, exon 1 of 9)
Chr1	8666816	8667386	AT1G24460	-13.1	-12.1	6.97	Exon (AT1G24460.2/AT1G24460, exon 3 of 9)
Chr1	8668345	8670100	AT1G24460	-14.7	-13.7	6.74	Exon (AT1G24460.2/AT1G24460, exon 3 of 9)
Chr1	8670370	8670730	AT1G24460	-2.9	-2.28	2.76	Exon (AT1G24460.2/AT1G24460, exon 4 of 9)
Chr1	8671103	8672381	AT1G24460	-22.6	-21.4	6.08	3' UTR
Chr1	8682234	8682651	AT1G24490	-10.7	-9.75	7.66	5' UTR
Chr1	8683986	8685122	AT1G24490	-60.3	-58.6	13	3' UTR
Chr1	8693227	8693670	AT1G24530	-11.8	-10.8	5.68	5' UTR
Chr1	8703011	8703726	AT1G24560	-11.1	-10.1	5.21	Exon (AT1G24560.1/AT1G24560, exon 1 of 5)
Chr1	8703815	8705669	AT1G24560	-40.7	-39.3	8.99	3' UTR
Chr1	8747406	8749495	AT1G24706	-9.51	-8.63	3.73	Exon (AT1G24706.2/AT1G24706, exon 16 of 34)
Chr1	8751796	8755528	AT1G24706	-54.2	-52.6	10.2	3' UTR
Chr1	8770485	8770721	AT1G24800	-1.98	-1.43	8.2	Exon (AT1G24800.1/AT1G24800, exon 1 of 1)
Chr1	8812811	8813360	AT1G25098	-23.6	-22.4	20.3	Exon (AT1G25098.2/AT1G25098, exon 1 of 2)
Chr1	8835887	8836034	AT1G25211	-2.31	-1.74	9.84	Exon (AT1G25211.1/AT1G25211, exon 1 of 1)
Chr1	8836388	8836712	AT1G25211	-2.83	-2.22	2.39	3' UTR
Chr1	8849934	8851287	AT1G25250	-2.83	-2.22	11.5	Exon (AT1G25250.1/AT1G25250, exon 2 of 3)
Chr1	8865273	8866449	AT1G25280	-29	-27.8	9.02	5' UTR
Chr1	8867258	8868056	AT1G25290	-1.95	-1.41	1.7	Exon (AT1G25290.1/AT1G25290, exon 1 of 9)
Chr1	8905120	8906002	AT1G25380	-48.1	-46.6	9.45	3' UTR
Chr1	8948795	8949068	AT1G25480	-1.38	-0.898	3.28	Exon (AT1G25480.1/AT1G25480, exon 1 of 6)
Chr1	8950307	8950696	AT1G25480	-4.98	-4.26	2.56	Exon (AT1G25480.1/AT1G25480, exon 6 of 6)
Chr1	8954015	8954899	AT1G25490	-26.9	-25.6	2.26	Exon (AT1G25490.1/AT1G25490, exon 9 of 13)
Chr1	8977001	8977915	AT1G25550	-7.77	-6.94	1.92	Exon (AT1G25550.1/AT1G25550, exon 2 of 4)
Chr1	9033644	9034360	AT1G26130	-3.48	-2.83	8.2	Exon (AT1G26130.1/AT1G26130, exon 2 of 12)
Chr1	9035462	9035887	AT1G26130	-2.82	-2.21	6.97	Exon (AT1G26130.1/AT1G26130, exon 3 of 12)
Chr1	9055100	9055632	AT1G26180	-2.17	-1.61	1.72	Exon (AT1G26180.1/AT1G26180, exon 1 of 8)
Chr1	9056526	9056704	AT1G26180	-2.79	-2.18	1.92	3' UTR
Chr1	9067069	9068207	AT1G26208	-67.9	-66.2	5.18	5' UTR
Chr1	9087997	9089259	AT1G26260	-1.74	-1.22	6.56	3' UTR
Chr1	9098013	9098638	AT1G26290	-6.45	-5.67	6.73	5' UTR
Chr1	9109494	9110251	AT1G26330	-3.01	-2.39	12.3	Exon (AT1G26330.1/AT1G26330, exon 4 of 14)
Chr1	9113900	9114660	AT1G26340	-3.22	-2.59	2.73	5' UTR
Chr1	9151732	9152690	AT1G26460	-77	-75.3	15.7	5' UTR
Chr1	9153287	9154500	AT1G26460	-5.24	-4.5	2.31	3' UTR
Chr1	9158886	9159808	AT1G26500	-5.41	-4.67	20.5	Exon (AT1G26500.1/AT1G26500, exon 1 of 1)
Chr1	9165420	9165839	AT1G26520	-2.27	-1.7	3.9	5' UTR
Chr1	9171130	9172940	AT1G26550	-117	-115	2.84	5' UTR
Chr1	9179477	9181569	AT1G26560	-18.4	-17.3	2.51	Exon (AT1G26560.1/AT1G26560, exon 2 of 11)
Chr1	9183626	9184009	AT1G26570	-7.54	-6.72	2.87	Exon (AT1G26570.1/AT1G26570, exon 2 of 2)
Chr1	9185887	9187295	AT1G26580	-40.2	-38.8	6.21	3' UTR
Chr1	9191666	9191872	AT1G26600	-1.57	-1.07	2.87	5' UTR
Chr1	9205836	9205954	AT1G26630	-4.96	-4.24	2.72	5' UTR
Chr1	9210089	9210413	AT1G26650	-4.81	-4.1	3.01	5' UTR
Chr1	9212591	9213974	AT1G26660	-1.39	-0.909	2.87	3' UTR
Chr1	9214174	9214826	AT1G26665	-3.72	-3.05	2.58	5' UTR
Chr1	9216884	9217892	AT1G26670	-29.9	-28.6	2.43	3' UTR
Chr1	9247261	9247894	AT1G26750	-2.25	-1.69	1.44	Exon (AT1G26750.1/AT1G26750, exon 2 of 4)
Chr1	9271814	9272345	AT1G26780	-2.31	-1.74	9.84	Exon (AT1G26780.1/AT1G26780, exon 2 of 2)
Chr1	9295736	9297226	AT1G26830	-28.3	-27	5.55	5' UTR
Chr1	9297435	9298541	AT1G26830	-140	-138	8.54	3' UTR
Chr1	9329512	9329778	AT1G26920	-37.8	-36.4	4.45	5' UTR
Chr1	9343887	9345029	AT1G26940	-3.05	-2.43	1.89	3' UTR
Chr1	9351454	9352552	AT1G26945	-75.7	-74	11.5	5' UTR
Chr1	9356039	9356628	AT1G26960	-1.38	-0.899	5.74	5' UTR
Chr1	9357072	9357430	AT1G26960	-2.14	-1.58	4.92	3' UTR
Chr1	9374934	9376514	AT1G27000	-6.3	-5.52	1.83	3' UTR
Chr1	9379878	9380236	AT1G27020	-1.98	-1.43	6.56	Exon (AT1G27020.1/AT1G27020, exon 5 of 7)
Chr1	9382207	9383866	AT1G27030	-9.64	-8.76	3.34	3' UTR
Chr1	9421177	9421326	AT1G27120	-1.42	-0.766	6.56	5' UTR
Chr1	9421865	9423287	AT1G27120	-31.4	-30.1	6.82	Exon (AT1G27120.1/AT1G27120, exon 1 of 7)
Chr1	9425460	9425756	AT1G27130	-27.1	-25.9	10.7	5' UTR
Chr1	9430393	9432215	AT1G27150	-19.3	-18.1	4.7	3' UTR
Chr1	9442312	9442581	AT1G27180	-1.86	-1.33	8.2	Exon (AT1G27180.1/AT1G27180, exon 3 of 6)
Chr1	9478386	9478656	AT1G27285.1	-1.42	-0.648	6.56	Exon (AT1G27285.1/AT1G27285.1, exon 1 of 1)
Chr1	9481561	9481882	AT1G27290	-8.45	-7.59	3.02	5' UTR
Chr1	9483216	9484014	AT1G27300	-97	-95.1	16.4	5' UTR
Chr1	9489191	9490150	AT1G27320	-6.79	-5.99	2.7	Exon (AT1G27320.1/AT1G27320, exon 3 of 11)
Chr1	9491312	9492542	AT1G27320	-27.9	-26.7	3.7	3' UTR
Chr1	9492964	9493024	AT1G27330	-2.47	-1.89	1.62	5' UTR
Chr1	9495580	9495729	AT1G27340	-1.33	-0.857	1.89	5' UTR
Chr1	9496681	9497040	AT1G27340	-9.52	-8.63	2.96	Exon (AT1G27340.1/AT1G27340, exon 2 of 2)
Chr1	9515347	9516708	AT1G27400	-79	-77.2	2.31	Exon (AT1G27400.1/AT1G27400, exon 2 of 7)
Chr1	9532679	9533820	AT1G27450	-37.1	-35.7	2.05	3' UTR
Chr1	9533879	9534085	AT1G27450	-2.78	-2.17	1.42	3' UTR
Chr1	9536337	9537561	AT1G27460	-8.02	-7.18	3.05	3' UTR
Chr1	9545753	9546196	AT1G27480	-24.4	-23.2	2.62	3' UTR
Chr1	9558694	9559258	AT1G27520	-3.78	-3.11	2.05	5' UTR
Chr1	9559637	9560493	AT1G27520	-1.9	-1.37	3.12	Exon (AT1G27520.1/AT1G27520, exon 6 of 15)
Chr1	9560780	9562203	AT1G27520	-5.41	-4.67	3.83	3' UTR
Chr1	9596479	9596867	AT1G27595	-8.44	-7.59	5.07	Exon (AT1G27595.1/AT1G27595, exon 1 of 20)
Chr1	9597210	9597508	AT1G27595	-2.43	-1.85	2.87	Exon (AT1G27595.1/AT1G27595, exon 2 of 20)
Chr1	9597627	9598220	AT1G27595	-1.41	-0.929	2.62	Exon (AT1G27595.1/AT1G27595, exon 2 of 20)
Chr1	9599105	9600683	AT1G27595	-5.75	-4.99	3.23	Exon (AT1G27595.1/AT1G27595, exon 7 of 20)
Chr1	9601931	9603255	AT1G27595	-23.9	-22.7	4.9	3' UTR
Chr1	9613268	9614096	AT1G27630	-5.17	-4.43	3.47	3' UTR
Chr1	9614551	9615282	AT1G27640	-9.12	-8.24	2.87	5' UTR
Chr1	9615461	9616088	AT1G27650	-201	-199	6.42	3' UTR
Chr1	9621600	9625945	AT1G27660	-8.62	-7.76	31.2	5' UTR
Chr1	9631374	9632334	AT1G27680	-1.66	-1.15	2.62	5' UTR
Chr1	9633872	9634567	AT1G27680	-19.9	-18.8	5.21	3' UTR
Chr1	9637606	9637926	AT1G27690	-2.27	-1.7	1.82	Exon (AT1G27690.1/AT1G27690, exon 2 of 3)
Chr1	9638074	9638340	AT1G27690	-1.61	-1.11	1.56	3' UTR
Chr1	9659825	9660832	AT1G27750	-8.16	-7.32	9.64	Exon (AT1G27750.1/AT1G27750, exon 3 of 8)
Chr1	9660952	9661628	AT1G27750	-3.12	-2.49	5.74	Exon (AT1G27750.1/AT1G27750, exon 5 of 8)
Chr1	9666378	9667420	AT1G27752	-44.4	-42.9	14.2	3' UTR
Chr1	9668584	9669407	AT1G27760	-140	-138	7.23	5' UTR
Chr1	9670409	9671586	AT1G27760	-11.4	-10.4	4.92	3' UTR
Chr1	9699312	9700058	AT1G27850	-6.4	-5.61	3.91	Exon (AT1G27850.1/AT1G27850, exon 2 of 7)
Chr1	9701406	9701824	AT1G27850	-3.61	-2.96	3.87	Exon (AT1G27850.1/AT1G27850, exon 6 of 7)
Chr1	9702569	9703643	AT1G27850	-24.3	-23.1	9.34	Exon (AT1G27850.1/AT1G27850, exon 6 of 7)
Chr1	9703702	9703881	AT1G27850	-1.39	-0.909	2.87	3' UTR
Chr1	9726948	9727795	AT1G27920	-2.57	-1.98	8.2	5' UTR
Chr1	9728703	9729848	AT1G27920	-7.13	-6.32	5.95	Exon (AT1G27920.1/AT1G27920, exon 6 of 11)
Chr1	9740704	9741082	AT1G27950	-48.8	-47.2	1.9	5' UTR
Chr1	9746811	9747019	AT1G27970	-4.26	-3.57	3.18	5' UTR
Chr1	9749594	9750684	AT1G27980	-3.54	-2.88	3.2	Exon (AT1G27980.1/AT1G27980, exon 3 of 15)
Chr1	9764577	9764727	AT1G28010	-1.86	-1.33	8.2	Exon (AT1G28010.1/AT1G28010, exon 5 of 9)
Chr1	9765016	9765662	AT1G28010	-4.18	-3.49	7.79	Exon (AT1G28010.1/AT1G28010, exon 6 of 9)
Chr1	9767109	9767828	AT1G28010	-8.29	-7.44	4.76	Exon (AT1G28010.1/AT1G28010, exon 9 of 9)
Chr1	9779138	9782700	AT1G28060	-129	-127	14.4	5' UTR
Chr1	9798147	9799063	AT1G28090	-13.7	-12.7	7.38	3' UTR
Chr1	9803296	9804086	AT1G28100	-7.53	-6.71	2.52	3' UTR
Chr1	9825286	9826320	AT1G28130	-8.7	-7.84	3.36	5' UTR
Chr1	9826887	9827559	AT1G28130	-22.3	-21.2	4.92	Exon (AT1G28130.1/AT1G28130, exon 3 of 4)
Chr1	9854576	9857054	AT1G28210	-4.61	-3.9	7.66	5' UTR
Chr1	9857511	9858992	AT1G28210	-1.98	-1.43	5.33	Exon (AT1G28210.1/AT1G28210, exon 13 of 19)
Chr1	9875169	9875491	AT1G28250	-3.8	-3.13	1.91	3' UTR
Chr1	9940970	9941730	AT1G28340	-2.37	-1.8	1.99	Exon (AT1G28340.1/AT1G28340, exon 2 of 9)
Chr1	9942536	9943340	AT1G28340	-26.2	-25	5.01	3' UTR
Chr1	9944066	9945345	AT1G28350	-6.84	-6.05	3.28	5' UTR
Chr1	9945778	9949800	AT1G28350	-41.6	-40.2	7.59	3' UTR
Chr1	9964901	9965963	AT1G28380	-10.8	-9.86	3.8	Exon (AT1G28380.1/AT1G28380, exon 5 of 7)
Chr1	9980839	9982786	AT1G28420	-59.6	-58	25.6	Exon (AT1G28420.1/AT1G28420, exon 3 of 18)
Chr1	9983629	9984313	AT1G28420	-1.65	-1.14	2.36	Exon (AT1G28420.1/AT1G28420, exon 11 of 18)
Chr1	9986237	9987578	AT1G28420	-87.3	-85.5	11.9	3' UTR
Chr1	9996824	9997513	AT1G28440	-34.5	-33.1	5.49	5' UTR
Chr1	9998892	10000177	AT1G28440	-42	-40.6	5.79	3' UTR
Chr1	10010446	10011433	AT1G28470	-3.01	-2.39	12.3	Exon (AT1G28470.1/AT1G28470, exon 1 of 3)
Chr1	10016480	10017987	AT1G28490	-106	-104	9.48	5' UTR
Chr1	10024082	10026118	AT1G28510	-28.4	-27.2	4.25	3' UTR
Chr1	10030762	10031600	AT1G28520	-84.7	-82.9	11.6	3' UTR
Chr1	10078189	10078484	AT1G28680	-3.43	-2.79	3.75	5' UTR
Chr1	10078809	10079556	AT1G28680	-7.84	-7.01	3.24	Exon (AT1G28680.1/AT1G28680, exon 1 of 3)
Chr1	10148081	10149598	AT1G29060	-14.1	-13.1	4.92	3' UTR
Chr1	10177693	10178162	AT1G29120	-7.85	-7.02	2.71	3' UTR
Chr1	10210533	10210622	AT1G29200	-1.38	-0.899	4.1	3' UTR
Chr1	10230403	10230996	AT1G29270	-2.09	-1.53	2.21	Exon (AT1G29270.1/AT1G29270, exon 2 of 3)
Chr1	10236455	10236691	AT1G29280	-2.08	-1.53	9.02	5' UTR
Chr1	10253864	10254660	AT1G29310	-3.24	-2.6	1.59	3' UTR
Chr1	10257313	10258343	AT1G29320	-66.4	-64.7	15.5	3' UTR
Chr1	10265980	10266728	AT1G29340	-13.3	-12.3	2.38	3' UTR
Chr1	10284676	10285555	AT1G29380	-3.12	-2.49	5.74	Exon (AT1G29380.1/AT1G29380, exon 2 of 4)
Chr1	10321210	10321388	AT1G29500	-3.02	-2.39	2.28	5' UTR
Chr1	10330812	10331918	AT1G29550	-1.49	-0.994	1.6	Exon (AT1G29550.1/AT1G29550, exon 1 of 5)
Chr1	10332177	10332326	AT1G29550	-2.45	-1.87	4.37	3' UTR
Chr1	10332371	10335574	AT1G29560	-52.7	-51.2	18.2	5' UTR
Chr1	10344046	10345903	AT1G29600	-14.9	-13.9	19.7	Exon (AT1G29600.1/AT1G29600, exon 1 of 10)
Chr1	10352126	10353496	AT1G29630	-5.81	-5.05	13.9	Exon (AT1G29630.3/AT1G29630, exon 8 of 13)
Chr1	10371839	10373560	AT1G29660	-78.6	-76.8	2.14	5' UTR
Chr1	10376200	10377842	AT1G29670	-292	-290	3.91	3' UTR
Chr1	10387911	10388119	AT1G29710	-2.71	-2.11	5.2	Exon (AT1G29710.1/AT1G29710, exon 1 of 1)
Chr1	10388357	10388743	AT1G29710	-1.62	-1.11	2.46	Exon (AT1G29710.1/AT1G29710, exon 1 of 1)
Chr1	10423252	10423941	AT1G29760	-2.27	-1.7	3.9	Exon (AT1G29760.1/AT1G29760, exon 1 of 2)
Chr1	10429976	10430485	AT1G29790	-31.6	-30.3	9.84	5' UTR
Chr1	10430874	10431645	AT1G29790	-6.97	-6.17	3.24	3' UTR
Chr1	10447754	10449887	AT1G29850	-125	-123	3.14	5' UTR
Chr1	10454690	10455309	AT1G29860	-3.48	-2.83	13.9	Exon (AT1G29860.1/AT1G29860, exon 1 of 3)
Chr1	10466129	10467170	AT1G29890	-68.8	-67.1	8.51	3' UTR
Chr1	10468054	10468710	AT1G29900	-45.2	-43.8	15.1	5' UTR
Chr1	10468919	10469247	AT1G29900	-2.44	-1.86	1.53	Exon (AT1G29900.1/AT1G29900, exon 1 of 3)
Chr1	10469456	10470347	AT1G29900	-44.8	-43.3	4.28	Exon (AT1G29900.1/AT1G29900, exon 1 of 3)
Chr1	10471286	10471614	AT1G29900	-1.94	-1.4	1.28	Exon (AT1G29900.1/AT1G29900, exon 3 of 3)
Chr1	10492727	10492846	AT1G29950	-1.53	-1.03	1.56	5' UTR
Chr1	10493672	10494090	AT1G29950	-31.3	-30	3.17	3' UTR
Chr1	10493685	10494073	AT1G29950	-33.2	-31.8	3.05	3' UTR
Chr1	10493691	10494076	AT1G29950	-33.2	-31.9	3.08	3' UTR
Chr1	10507593	10509098	AT1G29990	-18.9	-17.8	5.47	5' UTR
Chr1	10513194	10513404	AT1G30010	-2.31	-1.74	9.84	Exon (AT1G30010.1/AT1G30010, exon 1 of 2)
Chr1	10515352	10516355	AT1G30020	-2.78	-2.17	11.5	3' UTR
Chr1	10538624	10538861	AT1G30040	-1.86	-1.33	8.2	3' UTR
Chr1	10583503	10584021	AT1G30110	-6.17	-5.39	9.57	3' UTR
Chr1	10587602	10588300	AT1G30130	-16.5	-15.5	5.11	5' UTR
Chr1	10606298	10606899	AT1G30160	-1.33	-0.861	2.32	5' UTR
Chr1	10618966	10619802	AT1G30190	-9.76	-8.86	13.1	Exon (AT1G30190.1/AT1G30190, exon 1 of 1)
Chr1	10625029	10625508	AT1G30200	-3.21	-2.58	8.2	5' UTR
Chr1	10626196	10626955	AT1G30200	-5.95	-5.19	2.32	3' UTR
Chr1	10640189	10640753	AT1G30230	-28.1	-26.8	2.68	3' UTR
Chr1	10651051	10651434	AT1G30260	-4.28	-3.59	2.64	5' UTR
Chr1	10651493	10651728	AT1G30260	-1.37	-0.898	2.19	3' UTR
Chr1	10657042	10658778	AT1G30270	-14.1	-13.1	4.46	3' UTR
Chr1	10663571	10664136	AT1G30280	-2.78	-2.17	11.5	Exon (AT1G30282.1/AT1G30282, exon 1 of 2)
Chr1	10673956	10675041	AT1G30300	-3.29	-2.65	3.96	Exon (AT1G30300.1/AT1G30300, exon 3 of 9)
Chr1	10680306	10682834	AT1G30320	-47.2	-45.7	7.15	5' UTR
Chr1	10715964	10717631	AT1G30360	-40.1	-38.7	3.58	Exon (AT1G30360.1/AT1G30360, exon 1 of 6)
Chr1	10717780	10718728	AT1G30360	-50.4	-48.8	2.77	Exon (AT1G30360.1/AT1G30360, exon 4 of 6)
Chr1	10724279	10724427	AT1G30390.1	-1.86	-1.33	8.2	Exon (AT1G30390.1/AT1G30390.1, exon 1 of 1)
Chr1	10730321	10731046	AT1G30400	-1.9	-1.37	1.7	Exon (AT1G30400.1/AT1G30400, exon 9 of 28)
Chr1	10733074	10734503	AT1G30400	-23.4	-22.3	4.76	Exon (AT1G30400.1/AT1G30400, exon 17 of 28)
Chr1	10735910	10736583	AT1G30400	-2.94	-2.32	1.78	Exon (AT1G30400.1/AT1G30400, exon 24 of 28)
Chr1	10737098	10737816	AT1G30400	-33.6	-32.3	3.26	3' UTR
Chr1	10742467	10743157	AT1G30410	-2.08	-1.53	2.81	Exon (AT1G30410.1/AT1G30410, exon 15 of 29)
Chr1	10743512	10744503	AT1G30410	-4.36	-3.67	3.53	Exon (AT1G30410.1/AT1G30410, exon 19 of 29)
Chr1	10753601	10753781	AT1G30420	-1.86	-1.33	8.2	Exon (AT1G30420.1/AT1G30420, exon 20 of 26)
Chr1	10755155	10755364	AT1G30420	-1.38	-0.898	3.28	Exon (AT1G30420.1/AT1G30420, exon 23 of 26)
Chr1	10755885	10756064	AT1G30420	-1.64	-0.842	7.38	Exon (AT1G30420.1/AT1G30420, exon 25 of 26)
Chr1	10760378	10760822	AT1G30440	-5.69	-4.94	2.34	Exon (AT1G30440.1/AT1G30440, exon 3 of 4)
Chr1	10761653	10762157	AT1G30440	-1.91	-1.37	1.37	Exon (AT1G30440.1/AT1G30440, exon 4 of 4)
Chr1	10768085	10768622	AT1G30450	-2.51	-1.92	2.14	Exon (AT1G30450.3/AT1G30450, exon 13 of 13)
Chr1	10768860	10769293	AT1G30450	-3.33	-2.68	6.02	3' UTR
Chr1	10784644	10786667	AT1G30470	-16.6	-15.5	6.56	3' UTR
Chr1	10790350	10792337	AT1G30480	-43.9	-42.5	8.73	Exon (AT1G30480.1/AT1G30480, exon 1 of 2)
Chr1	10812518	10812799	AT1G30520	-3.67	-3	1.56	Exon (AT1G30520.1/AT1G30520, exon 7 of 10)
Chr1	10813192	10813700	AT1G30520	-25.9	-24.7	21.3	3' UTR
Chr1	10815534	10816193	AT1G30530	-29.3	-28	1.85	Exon (AT1G30530.1/AT1G30530, exon 2 of 2)
Chr1	10829713	10830013	AT1G30570	-1.44	-0.955	2.46	Exon (AT1G30570.1/AT1G30570, exon 1 of 1)
Chr1	10831092	10831272	AT1G30570	-1.48	-0.993	1.56	Exon (AT1G30570.1/AT1G30570, exon 1 of 1)
Chr1	10846603	10848236	AT1G30610	-64	-62.3	12.1	5' UTR
Chr1	10849226	10850358	AT1G30610	-16.3	-15.3	5.36	Exon (AT1G30610.2/AT1G30610, exon 6 of 9)
Chr1	10855895	10857547	AT1G30620	-1.86	-1.33	8.2	Exon (AT1G30620.1/AT1G30620, exon 3 of 10)
Chr1	10862127	10862808	AT1G30640	-2.12	-1.56	4.37	Exon (AT1G30640.1/AT1G30640, exon 4 of 14)
Chr1	10863798	10864700	AT1G30640	-5.02	-4.3	4.1	Exon (AT1G30640.1/AT1G30640, exon 9 of 14)
Chr1	10881895	10886216	AT1G30680	-30.3	-29	5.67	3' UTR
Chr1	10887697	10889107	AT1G30690	-60.1	-58.4	5.63	5' UTR
Chr1	10892688	10892865	AT1G30700	-1.38	-0.898	3.28	Exon (AT1G30700.1/AT1G30700, exon 1 of 2)
Chr1	10893013	10893598	AT1G30700	-2.07	-1.52	3.28	Exon (AT1G30700.1/AT1G30700, exon 1 of 2)
Chr1	10898172	10898349	AT1G30720	-2.31	-1.74	9.84	5' UTR
Chr1	10899411	10899647	AT1G30720	-1.77	-1.25	4.92	Exon (AT1G30720.1/AT1G30720, exon 1 of 1)
Chr1	10900913	10901119	AT1G30730	-2.08	-1.53	9.02	Exon (AT1G30730.1/AT1G30730, exon 1 of 1)
Chr1	10918278	10918487	AT1G30760	-1.86	-1.33	8.2	5' UTR
Chr1	10966997	10967776	AT1G30835.1	-44.4	-43	6.75	Exon (AT1G30835.1/AT1G30835.1, exon 1 of 2)
Chr1	10966997	10967773	AT1G30835.1	-44.2	-42.8	6.73	Exon (AT1G30835.1/AT1G30835.1, exon 1 of 2)
Chr1	10968460	10968669	AT1G30835.1	-2.08	-1.53	9.02	Exon (AT1G30835.1/AT1G30835.1, exon 2 of 2)
Chr1	10998592	10999363	AT1G30900	-2.08	-1.53	9.02	Exon (AT1G30900.1/AT1G30900, exon 2 of 12)
Chr1	11002146	11002936	AT1G30910	-86.1	-84.3	10.4	3' UTR
Chr1	11084949	11086289	AT1G31070	-6.01	-5.25	2.79	5' UTR
Chr1	11086866	11087807	AT1G31070	-10.8	-9.9	3.83	3' UTR
Chr1	11120958	11122439	AT1G31150	-11.9	-10.9	6.73	3' UTR
Chr1	11133470	11134102	AT1G31170	-6.1	-5.32	6.56	5' UTR
Chr1	11137365	11137662	AT1G31173	-7.1	-6.3	9.02	Exon (AT1G31173.1/AT1G31173, exon 1 of 1)
Chr1	11144772	11144980	AT1G31190	-2.03	-1.49	1.97	5' UTR
Chr1	11158477	11158654	AT1G31220	-1.38	-0.899	4.1	3' UTR
Chr1	11182159	11182603	AT1G31280	-2.54	-1.95	10.7	Exon (AT1G31280.1/AT1G31280, exon 1 of 3)
Chr1	11183111	11183852	AT1G31280	-4.73	-4.02	6.36	Exon (AT1G31280.1/AT1G31280, exon 2 of 3)
Chr1	11193665	11194549	AT1G31300	-10.8	-9.92	6.32	5' UTR
Chr1	11234115	11234788	AT1G31360	-2.27	-1.7	4.37	Exon (AT1G31360.1/AT1G31360, exon 6 of 20)
Chr1	11235490	11237381	AT1G31360	-4.85	-4.13	4.31	Exon (AT1G31360.1/AT1G31360, exon 13 of 20)
Chr1	11252210	11252807	AT1G31420	-14.8	-13.8	2.16	Exon (AT1G31420.2/AT1G31420, exon 10 of 14)
Chr1	11252925	11253885	AT1G31420	-289	-286	6.97	3' UTR
Chr1	11267935	11268453	AT1G31480	-2.31	-1.74	9.84	Exon (AT1G31480.1/AT1G31480, exon 8 of 22)
Chr1	11311169	11311786	AT1G31580	-291	-289	5.72	5' UTR
Chr1	11349840	11350198	AT1G31710	-10	-9.1	4.1	5' UTR
Chr1	11354530	11355397	AT1G31710	-10.9	-9.99	3.09	3' UTR
Chr1	11359642	11360178	AT1G31730	-12.1	-11.2	3.38	5' UTR
Chr1	11361302	11361481	AT1G31730	-3.19	-2.56	2.33	Exon (AT1G31730.1/AT1G31730, exon 4 of 10)
Chr1	11362788	11363961	AT1G31730	-52.8	-51.2	8.08	3' UTR
Chr1	11391555	11391905	AT1G31780	-1.66	-1.15	1.91	Exon (AT1G31780.1/AT1G31780, exon 1 of 9)
Chr1	11392645	11394688	AT1G31780	-62.7	-61.1	15.1	3' UTR
Chr1	11397579	11399384	AT1G31800	-50.5	-49	2.79	Exon (AT1G31800.1/AT1G31800, exon 5 of 15)
Chr1	11437377	11439783	AT1G31870	-21.9	-20.8	5.88	Exon (AT1G31870.2/AT1G31870, exon 2 of 9)
Chr1	11439843	11440050	AT1G31870	-2.31	-1.74	4.65	3' UTR
Chr1	11449081	11450159	AT1G31880	-3.93	-3.25	9.02	3' UTR
Chr1	11457454	11457602	AT1G31910	-2.2	-1.63	1.34	5' UTR
Chr1	11461408	11461825	AT1G31910	-52.9	-51.3	3.85	3' UTR
Chr1	11465997	11469095	AT1G31930	-34.8	-33.4	8.11	3' UTR
Chr1	11477367	11477598	AT1G31950	-1.64	-0.842	7.38	Exon (AT1G31950.1/AT1G31950, exon 5 of 7)
Chr1	11479866	11480403	AT1G31970	-198	-196	4.5	5' UTR
Chr1	11481407	11482890	AT1G31970	-38.8	-37.4	4.37	3' UTR
Chr1	11529492	11529697	AT1G32050	-1.78	-1.26	1.19	Exon (AT1G32050.1/AT1G32050, exon 4 of 12)
Chr1	11532533	11533071	AT1G32060	-1840	-Inf	11.5	5' UTR
Chr1	11533908	11534370	AT1G32060	-53	-51.4	1.36	Exon (AT1G32060.1/AT1G32060, exon 4 of 5)
Chr1	11553165	11554776	AT1G32120	-8.56	-7.7	9.84	Exon (AT1G32120.1/AT1G32120, exon 1 of 4)
Chr1	11557273	11557511	AT1G32120	-2.31	-1.74	9.84	Exon (AT1G32120.1/AT1G32120, exon 3 of 4)
Chr1	11567084	11568531	AT1G32150	-31.7	-30.4	6.37	3' UTR
Chr1	11569120	11569910	AT1G32160	-65.4	-63.7	3.71	Exon (AT1G32160.1/AT1G32160, exon 2 of 3)
Chr1	11575320	11575585	AT1G32170	-1.55	-1.05	3.28	5' UTR
Chr1	11607854	11607973	AT1G32220	-2	-1.45	7.38	5' UTR
Chr1	11612843	11614710	AT1G32230	-11.6	-10.6	1.89	5' UTR
Chr1	11614799	11616218	AT1G32230	-8.8	-7.94	2.79	3' UTR
Chr1	11672961	11673347	AT1G32360	-3.12	-2.49	11.5	5' UTR
Chr1	11673823	11674982	AT1G32360	-14.9	-13.9	3.44	Exon (AT1G32360.1/AT1G32360, exon 1 of 2)
Chr1	11677631	11678183	AT1G32370	-5.56	-4.81	3.02	3' UTR
Chr1	11681752	11682140	AT1G32380	-3.99	-3.32	2.46	5' UTR
Chr1	11682672	11683195	AT1G32380	-3.75	-3.08	2.52	Exon (AT1G32380.1/AT1G32380, exon 2 of 8)
Chr1	11693857	11695391	AT1G32410	-14.5	-13.5	4.07	5' UTR
Chr1	11695908	11696294	AT1G32415	-4.44	-3.74	17.2	Exon (AT1G32415.1/AT1G32415, exon 1 of 1)
Chr1	11697154	11697777	AT1G32415	-1.64	-1.07	7.38	Exon (AT1G32415.1/AT1G32415, exon 1 of 1)
Chr1	11712674	11714219	AT1G32440	-6.68	-5.89	3.24	Exon (AT1G32440.1/AT1G32440, exon 2 of 12)
Chr1	11767534	11768134	AT1G32540	-48.8	-47.2	9.79	5' UTR
Chr1	11768493	11769598	AT1G32540	-19.6	-18.5	3.25	3' UTR
Chr1	11774484	11775047	AT1G32560	-3.08	-2.45	3.94	5' UTR
Chr1	11784057	11785430	AT1G32580	-38.8	-37.4	4.09	5' UTR
Chr1	11787900	11788078	AT1G32583	-1.77	-1.25	4.92	Exon (AT1G32583.1/AT1G32583, exon 4 of 4)
Chr1	11797365	11798303	AT1G32630	-52.2	-50.6	16.4	5' UTR
Chr1	11827463	11827729	AT1G32700	-6.7	-5.91	4.1	5' UTR
Chr1	11827877	11828290	AT1G32700	-3.72	-3.06	2.37	5' UTR
Chr1	11828349	11829641	AT1G32700	-22.4	-21.2	5.19	3' UTR
Chr1	11841841	11842724	AT1G32730	-19.2	-18.1	8.34	Exon (AT1G32730.1/AT1G32730, exon 3 of 5)
Chr1	11844877	11845934	AT1G32740	-22.3	-21.1	5.24	5' UTR
Chr1	11858678	11859087	AT1G32760	-9.23	-8.36	7.15	Exon (AT1G32760.1/AT1G32760, exon 1 of 1)
Chr1	11881900	11882589	AT1G32810	-4.25	-3.56	3.74	Exon (AT1G32810.2/AT1G32810, exon 1 of 7)
Chr1	11882916	11883981	AT1G32810	-5.12	-4.39	3.23	Exon (AT1G32810.2/AT1G32810, exon 2 of 7)
Chr1	11884191	11885813	AT1G32810	-39.7	-38.3	14.3	Exon (AT1G32810.2/AT1G32810, exon 3 of 7)
Chr1	11911709	11912636	AT1G32870	-18.1	-17	5.79	5' UTR
Chr1	11912726	11912934	AT1G32870	-1.46	-0.973	1.89	Exon (AT1G32870.1/AT1G32870, exon 2 of 3)
Chr1	11940139	11940769	AT1G32940	-2.8	-2.19	2.46	Exon (AT1G32940.1/AT1G32940, exon 9 of 10)
Chr1	11943933	11944670	AT1G32950	-3.26	-2.62	13.1	3' UTR
Chr1	11955785	11955903	AT1G32990	-11.5	-10.6	1.89	5' UTR
Chr1	11956200	11957078	AT1G32990	-115	-113	2.15	Exon (AT1G32990.1/AT1G32990, exon 2 of 4)
Chr1	11966470	11967843	AT1G33040	-110	-108	3.71	5' UTR
Chr1	12005224	12006618	AT1G33110	-2.07	-1.52	1.3	Exon (AT1G33110.2/AT1G33110, exon 1 of 7)
Chr1	12011019	12012318	AT1G33120	-9.99	-9.09	7.66	3' UTR
Chr1	12023305	12023572	AT1G33140	-2.45	-1.87	8.2	5' UTR
Chr1	12023631	12023945	AT1G33140	-10.5	-9.63	2.31	Exon (AT1G33140.1/AT1G33140, exon 1 of 3)
Chr1	12027203	12027651	AT1G33170	-3.17	-2.54	2.46	5' UTR
Chr1	12028348	12029604	AT1G33170	-23.7	-22.5	4.87	Exon (AT1G33170.1/AT1G33170, exon 2 of 5)
Chr1	12046701	12050036	AT1G33230	-10.5	-9.6	6.56	5' UTR
Chr1	12064509	12064864	AT1G33260	-15.4	-14.3	9.84	5' UTR
Chr1	12067042	12067839	AT1G33265	-15.2	-14.1	2.57	3' UTR
Chr1	12075143	12076104	AT1G33290	-91.9	-90.1	8.44	3' UTR
Chr1	12091937	12092799	AT1G33360	-6.72	-5.93	5.74	5' UTR
Chr1	12093992	12095995	AT1G33360	-9.02	-8.15	12.3	3' UTR
Chr1	12144928	12146346	AT1G33470	-19.6	-18.5	4.59	3' UTR
Chr1	12147089	12147208	AT1G33470	-1.86	-1.33	8.2	3' UTR
Chr1	12169307	12169636	AT1G33560	-3.23	-2.6	3.38	Exon (AT1G33560.1/AT1G33560, exon 1 of 5)
Chr1	12171077	12171376	AT1G33560	-1.56	-1.06	3.08	Exon (AT1G33560.1/AT1G33560, exon 5 of 5)
Chr1	12177777	12179026	AT1G33590	-5.8	-5.04	1.86	5' UTR
Chr1	12180776	12181734	AT1G33600	-64.7	-63	7.18	Exon (AT1G33600.1/AT1G33600, exon 1 of 1)
Chr1	12181914	12182243	AT1G33600	-2.96	-2.34	2.13	3' UTR
Chr1	12188940	12189235	AT1G33610	-3.35	-2.7	4.43	Exon (AT1G33610.1/AT1G33610, exon 1 of 1)
Chr1	12191785	12192051	AT1G33612	-1.42	-0.648	6.56	Exon (AT1G33612.1/AT1G33612, exon 1 of 1)
Chr1	12192406	12192613	AT1G33612	-2.54	-1.95	10.7	Exon (AT1G33612.1/AT1G33612, exon 1 of 1)
Chr1	12203975	12205664	AT1G33680	-31	-29.7	6.85	5' UTR
Chr1	12243767	12244373	AT1G33770	-1.94	-1.4	3.49	Exon (AT1G33770.1/AT1G33770, exon 5 of 7)
Chr1	12258507	12258716	AT1G33790	-1.86	-1.33	8.2	Exon (AT1G33790.2/AT1G33790, exon 4 of 7)
Chr1	12259113	12259795	AT1G33790	-2.12	-1.56	4.51	Exon (AT1G33790.1/AT1G33790, exon 3 of 5)
Chr1	12265063	12266697	AT1G33810	-63	-61.3	2.8	5' UTR
Chr1	12268611	12269364	AT1G33811	-17.5	-16.4	2.26	Exon (AT1G33811.1/AT1G33811, exon 3 of 6)
Chr1	12326429	12326995	AT1G33930	-2.54	-1.95	10.7	Exon (AT1G33930.1/AT1G33930, exon 3 of 5)
Chr1	12346232	12348187	AT1G33960	-64.5	-62.8	11.3	5' UTR
Chr1	12351862	12353569	AT1G33980	-28.7	-27.4	5.09	Exon (AT1G33980.1/AT1G33980, exon 2 of 13)
Chr1	12353977	12354903	AT1G33980	-3.03	-2.41	2.32	3' UTR
Chr1	12357148	12357732	AT1G33990	-17.8	-16.7	2.15	Exon (AT1G33990.1/AT1G33990, exon 3 of 5)
Chr1	12428616	12429590	AT1G34120	-4.79	-4.08	3.12	3' UTR
Chr1	12429890	12430250	AT1G34130	-4.2	-3.51	3.05	5' UTR
Chr1	12431958	12433097	AT1G34130	-11.2	-10.2	3.33	3' UTR
Chr1	12436163	12436797	AT1G34150	-3.26	-2.62	3.63	Exon (AT1G34150.1/AT1G34150, exon 1 of 14)
Chr1	12438622	12439290	AT1G34150	-4.5	-3.79	2.82	3' UTR
Chr1	12442015	12443256	AT1G34160	-5.66	-4.9	21.3	3' UTR
Chr1	12451451	12452318	AT1G34190	-11.6	-10.7	2.46	5' UTR
Chr1	12452438	12453605	AT1G34190	-11.5	-10.6	3.66	Exon (AT1G34190.1/AT1G34190, exon 2 of 4)
Chr1	12455708	12456061	AT1G34200	-7.19	-6.38	3.88	5' UTR
Chr1	12456440	12456793	AT1G34200	-1.95	-1.41	2.15	Exon (AT1G34200.1/AT1G34200, exon 2 of 2)
Chr1	12460128	12461014	AT1G34210	-4.22	-3.53	2.5	Exon (AT1G34210.1/AT1G34210, exon 4 of 11)
Chr1	12472868	12473552	AT1G34245	-3.11	-2.48	3.83	5' UTR
Chr1	12486105	12486700	AT1G34260	-4.63	-3.92	6.56	Exon (AT1G34260.1/AT1G34260, exon 2 of 12)
Chr1	12490939	12491722	AT1G34260	-3.21	-2.58	3.52	Exon (AT1G34260.1/AT1G34260, exon 10 of 12)
Chr1	12521719	12523713	AT1G34320	-22.4	-21.2	6.82	Exon (AT1G34320.1/AT1G34320, exon 5 of 13)
Chr1	12530857	12531182	AT1G34340	-3.69	-3.03	3.05	5' UTR
Chr1	12533406	12534044	AT1G34340	-10.1	-9.21	4.28	3' UTR
Chr1	12535018	12536065	AT1G34350	-11.1	-10.2	3.47	3' UTR
Chr1	12541158	12541307	AT1G34355	-1.64	-0.842	7.38	Exon (AT1G34355.1/AT1G34355, exon 6 of 7)
Chr1	12545197	12546024	AT1G34360	-7.76	-6.93	4.58	Exon (AT1G34360.1/AT1G34360, exon 8 of 8)
Chr1	12551412	12552101	AT1G34370	-16.1	-15.1	2.96	5' UTR
Chr1	12587361	12587570	AT1G34420	-1.86	-1.33	8.2	Exon (AT1G34420.1/AT1G34420, exon 2 of 2)
Chr1	12606271	12606767	AT1G34470	-3.91	-3.23	2.27	3' UTR
Chr1	12842158	12842907	AT1G35115.1	-24.3	-23.1	9.34	Exon (AT1G35115.1/AT1G35115.1, exon 1 of 1)
Chr1	12842967	12845455	AT1G35115.1	-35.7	-34.3	13.4	Exon (AT1G35115.1/AT1G35115.1, exon 1 of 1)
Chr1	12868443	12868652	AT1G35160	-5.04	-4.31	1.84	3' UTR
Chr1	12891505	12892874	AT1G35190	-47.7	-46.2	7.33	3' UTR
Chr1	12913269	12914712	AT1G35220	-2.98	-2.36	3.61	3' UTR
Chr1	12977698	12977935	AT1G35340	-3.17	-2.54	2.37	5' UTR
Chr1	12978260	12979910	AT1G35340	-13.2	-12.3	5.33	3' UTR
Chr1	13026298	13026387	AT1G35420	-1.3	-0.832	1.21	5' UTR
Chr1	13026578	13027267	AT1G35420	-46.4	-45	3.01	Exon (AT1G35420.2/AT1G35420, exon 2 of 3)
Chr1	13040122	13042102	AT1G35460	-6.47	-5.69	3.36	3' UTR
Chr1	13071195	13071404	AT1G35510	-3.42	-2.78	8.2	5' UTR
Chr1	13073554	13074919	AT1G35510	-15.6	-14.6	6.8	3' UTR
Chr1	13089959	13090242	AT1G35530	-1.86	-1.33	8.2	5' UTR
Chr1	13145847	13145993	AT1G35612.1	-1.74	-1.22	2.32	Exon (AT1G35612.1/AT1G35612.1, exon 1 of 1)
Chr1	13146489	13146693	AT1G35612.1	-3.7	-3.03	2.32	Exon (AT1G35612.1/AT1G35612.1, exon 1 of 1)
Chr1	13157336	13158078	AT1G35620	-13.7	-12.7	2.41	Exon (AT1G35620.1/AT1G35620, exon 3 of 5)
Chr1	13192773	13193081	AT1G35660	-1.42	-0.648	6.56	Exon (AT1G35660.1/AT1G35660, exon 1 of 10)
Chr1	13193368	13193714	AT1G35660	-1.86	-1.33	8.2	Exon (AT1G35660.1/AT1G35660, exon 3 of 10)
Chr1	13195855	13196482	AT1G35660	-2.83	-2.22	4.51	Exon (AT1G35660.1/AT1G35660, exon 8 of 10)
Chr1	13206784	13207750	AT1G35670	-16.2	-15.2	4.84	Exon (AT1G35670.1/AT1G35670, exon 2 of 7)
Chr1	13209425	13209941	AT1G35680	-18.6	-17.5	1.25	Exon (AT1G35680.1/AT1G35680, exon 2 of 5)
Chr1	13221839	13222169	AT1G35710	-2.08	-1.53	9.02	Exon (AT1G35710.1/AT1G35710, exon 1 of 2)
Chr1	13222679	13223908	AT1G35710	-7.49	-6.67	4.1	Exon (AT1G35710.1/AT1G35710, exon 1 of 2)
Chr1	13226477	13226806	AT1G35720	-10.7	-9.76	1.48	Exon (AT1G35720.1/AT1G35720, exon 3 of 3)
Chr1	13450384	13453129	AT1G36050	-33.1	-31.8	5.39	5' UTR
Chr1	13537283	13538190	AT1G36160	-2.27	-1.7	1.82	Exon (AT1G36160.2/AT1G36160, exon 15 of 32)
Chr1	13538389	13541093	AT1G36160	-20.3	-19.2	5.24	Exon (AT1G36160.2/AT1G36160, exon 20 of 32)
Chr1	13542711	13543369	AT1G36160	-63.1	-61.5	5.75	Exon (AT1G36160.2/AT1G36160, exon 31 of 32)
Chr1	13554024	13554882	AT1G36180	-3.66	-3	4.43	Exon (AT1G36180.1/AT1G36180, exon 25 of 32)
Chr1	13554942	13555620	AT1G36180	-3.73	-3.07	4.76	Exon (AT1G36180.1/AT1G36180, exon 27 of 32)
Chr1	13557138	13558462	AT1G36180	-16.1	-15.1	5.59	3' UTR
Chr1	13642536	13643067	AT1G36280	-3.59	-2.93	2.13	3' UTR
Chr1	13670186	13670663	AT1G36310	-6.72	-5.92	1.85	Exon (AT1G36310.1/AT1G36310, exon 2 of 3)
Chr1	13672562	13672905	AT1G36320	-2.18	-1.62	1.22	Exon (AT1G36320.1/AT1G36320, exon 2 of 6)
Chr1	13672965	13674068	AT1G36320	-42.5	-41	2.33	3' UTR
Chr1	13700843	13701142	AT1G36380	-2.5	-1.91	1.95	5' UTR
Chr1	14004016	14004555	AT1G36940	-9.24	-8.37	9.02	5' UTR
Chr1	14026143	14026764	AT1G36980	-6.16	-5.39	1.44	3' UTR
Chr1	14029982	14030501	AT1G36990	-2.16	-1.6	4.92	5' UTR
Chr1	14158527	14158885	AT1G37130	-15.4	-14.3	2.22	5' UTR
Chr1	14159391	14160299	AT1G37130	-22.8	-21.6	1.77	Exon (AT1G37130.1/AT1G37130, exon 1 of 3)
Chr1	14161282	14161372	AT1G37130	-3.14	-2.51	1.19	Exon (AT1G37130.1/AT1G37130, exon 3 of 3)
Chr1	15891430	15894207	AT1G42430	-85	-83.2	11.5	5' UTR
Chr1	15927294	15927913	AT1G42470	-1.86	-1.33	8.2	Exon (AT1G42470.1/AT1G42470, exon 2 of 37)
Chr1	15934243	15935208	AT1G42470	-7.45	-6.63	4.65	3' UTR
Chr1	15936237	15938863	AT1G42480	-28.3	-27	6.32	5' UTR
Chr1	15977432	15979773	AT1G42550	-275	-273	7.15	3' UTR
Chr1	16125782	16126605	AT1G42960	-12.2	-11.3	1.85	5' UTR
Chr1	16128082	16128977	AT1G42970	-699	-Inf	1.78	Exon (AT1G42970.1/AT1G42970, exon 3 of 9)
Chr1	16263872	16264759	AT1G43160	-1.66	-1.15	5.74	5' UTR
Chr1	16266730	16266790	AT1G43170	-3.7	-3.04	1.28	5' UTR
Chr1	16267365	16267903	AT1G43170	-19.8	-18.7	1.24	5' UTR
Chr1	16414151	16414567	AT1G43590.1	-8.92	-8.05	3.98	Exon (AT1G43590.1/AT1G43590.1, exon 1 of 1)
Chr1	16468595	16469599	AT1G43670	-6.7	-5.9	1.24	Exon (AT1G43670.1/AT1G43670, exon 2 of 12)
Chr1	16470872	16471219	AT1G43675.1	-65.5	-63.9	7.53	Exon (AT1G43675.1/AT1G43675.1, exon 1 of 1)
Chr1	16480689	16481659	AT1G43690	-2.53	-1.94	1.59	Exon (AT1G43690.1/AT1G43690, exon 3 of 7)
Chr1	16482123	16482421	AT1G43690	-3.97	-3.29	1.8	Exon (AT1G43690.1/AT1G43690, exon 7 of 7)
Chr1	16484231	16486092	AT1G43700	-30.2	-28.9	11.9	5' UTR
Chr1	16618265	16618744	AT1G43850	-12.6	-11.6	5.02	Exon (AT1G43850.2/AT1G43850, exon 2 of 10)
Chr1	16619458	16621570	AT1G43850	-53.7	-52.2	9.4	Exon (AT1G43850.2/AT1G43850, exon 5 of 10)
Chr1	16646910	16648322	AT1G43890	-4.92	-4.2	1.49	5' UTR
Chr1	16654030	16654471	AT1G43900	-8.66	-7.8	3.69	5' UTR
Chr1	16654759	16655690	AT1G43900	-4.38	-3.69	2.17	Exon (AT1G43900.1/AT1G43900, exon 3 of 8)
Chr1	16780700	16781927	AT1G44120	-3.01	-2.39	12.3	Exon (AT1G44120.1/AT1G44120, exon 1 of 5)
Chr1	16782016	16782286	AT1G44120	-1.64	-0.899	7.38	Exon (AT1G44120.1/AT1G44120, exon 1 of 5)
Chr1	16888242	16888844	AT1G44740	-5.12	-4.39	4.57	Exon (AT1G44740.1/AT1G44740, exon 4 of 8)
Chr1	16910697	16912240	AT1G44780	-10.2	-9.31	11.5	3' UTR
Chr1	16923543	16924494	AT1G44810	-117	-115	6.71	5' UTR
Chr1	16926324	16926740	AT1G44820	-47.4	-45.9	9.7	5' UTR
Chr1	16927291	16927992	AT1G44820	-2.73	-2.13	3.28	Exon (AT1G44820.1/AT1G44820, exon 2 of 4)
Chr1	16928288	16928526	AT1G44820	-1.66	-1.15	2.05	3' UTR
Chr1	16941702	16942524	AT1G44835	-38.8	-37.4	4.98	3' UTR
Chr1	16943719	16944705	AT1G44840.1	-3.72	-3.06	14.8	Exon (AT1G44840.1/AT1G44840.1, exon 1 of 1)
Chr1	16945273	16945482	AT1G44840.1	-1.64	-0.842	7.38	Exon (AT1G44840.1/AT1G44840.1, exon 1 of 1)
Chr1	16945542	16945781	AT1G44840.1	-1.64	-0.842	7.38	Exon (AT1G44840.1/AT1G44840.1, exon 1 of 1)
Chr1	16945841	16946080	AT1G44840.1	-1.86	-1.33	8.2	Exon (AT1G44840.1/AT1G44840.1, exon 1 of 1)
Chr1	16970602	16971233	AT1G44900	-2.64	-2.04	4.31	Exon (AT1G44900.2/AT1G44900, exon 1 of 16)
Chr1	16973622	16974373	AT1G44900	-10.2	-9.31	3.57	Exon (AT1G44900.2/AT1G44900, exon 13 of 16)
Chr1	16975634	16976822	AT1G44910	-7.75	-6.92	7.38	5' UTR
Chr1	16977722	16982965	AT1G44910	-116	-114	23.4	3' UTR
Chr1	17010779	17011676	AT1G45000	-39.7	-38.2	2.66	3' UTR
Chr1	17031281	17033139	AT1G45050	-21.1	-20	4.34	5' UTR
Chr1	17053621	17054583	AT1G45110	-2.94	-2.33	2.03	3' UTR
Chr1	17056253	17056672	AT1G45120.1	-2.31	-1.74	9.84	Exon (AT1G45120.1/AT1G45120.1, exon 1 of 1)
Chr1	17066159	17066542	AT1G45130	-1.55	-1.05	2.19	Exon (AT1G45130.1/AT1G45130, exon 4 of 17)
Chr1	17068125	17068786	AT1G45130	-3.45	-2.8	2.46	Exon (AT1G45130.1/AT1G45130, exon 13 of 17)
Chr1	17100825	17101836	AT1G45180	-4.85	-4.13	4.92	3' UTR
Chr1	17116955	17117526	AT1G45191	-3.61	-2.95	2.1	Exon (AT1G45191.1/AT1G45191, exon 5 of 14)
Chr1	17117585	17118190	AT1G45191	-5	-4.27	2.52	Exon (AT1G45191.1/AT1G45191, exon 8 of 14)
Chr1	17118737	17119174	AT1G45191	-4.43	-3.73	4.76	3' UTR
Chr1	17123821	17123940	AT1G45201	-2.73	-2.13	1.7	5' UTR
Chr1	17127571	17128384	AT1G45201	-1.92	-1.38	1.23	3' UTR
Chr1	17153199	17153727	AT1G45233	-1.51	-1.02	2.26	Exon (AT1G45233.2/AT1G45233, exon 1 of 4)
Chr1	17191390	17191688	AT1G45688	-45.2	-43.7	4.44	5' UTR
Chr1	17191927	17193128	AT1G45688	-242	-239	5.7	3' UTR
Chr1	17199620	17200525	AT1G45976	-36.4	-35.1	4.18	Exon (AT1G45976.1/AT1G45976, exon 2 of 4)
Chr1	17224871	17225986	AT1G46264	-26	-24.8	45.9	5' UTR
Chr1	17306574	17306872	AT1G47230	-2.09	-1.54	4.1	5' UTR
Chr1	17307532	17308084	AT1G47230	-1.9	-1.37	3.55	Exon (AT1G47230.1/AT1G47230, exon 2 of 7)
Chr1	17327360	17328309	AT1G47270	-6.15	-5.37	4.18	Exon (AT1G47270.1/AT1G47270, exon 3 of 6)
Chr1	17338021	17339213	AT1G47290	-9.57	-8.68	3.69	3' UTR
Chr1	17344032	17344565	AT1G47310	-15.5	-14.5	5.17	Exon (AT1G47310.1/AT1G47310, exon 3 of 3)
Chr1	17351788	17353756	AT1G47330	-21.5	-20.4	10.3	3' UTR
Chr1	17394082	17395467	AT1G47410	-14.4	-13.4	10.7	5' UTR
Chr1	17417638	17419136	AT1G47480	-4.92	-4.2	18.9	Exon (AT1G47480.1/AT1G47480, exon 1 of 2)
Chr1	17424669	17425084	AT1G47490	-49.9	-48.4	10	5' UTR
Chr1	17425608	17427475	AT1G47490	-47.3	-45.8	3.59	3' UTR
Chr1	17432518	17433458	AT1G47500	-23.4	-22.3	16.4	5' UTR
Chr1	17433606	17434736	AT1G47500	-6.66	-5.87	2.4	Exon (AT1G47500.1/AT1G47500, exon 2 of 6)
Chr1	17457212	17460296	AT1G47550	-26.7	-25.4	8.5	Exon (AT1G47550.2/AT1G47550, exon 1 of 25)
Chr1	17462224	17464206	AT1G47550	-72.6	-70.9	9.65	3' UTR
Chr1	17472757	17473264	AT1G47560	-3.48	-2.83	8.2	3' UTR
Chr1	17475410	17475857	AT1G47565.1	-1.48	-0.985	2.34	Exon (AT1G47565.1/AT1G47565.1, exon 1 of 1)
Chr1	17476035	17476095	AT1G47565.1	-1.64	-0.842	7.38	Exon (AT1G47565.1/AT1G47565.1, exon 1 of 1)
Chr1	17478803	17480051	AT1G47570	-2.73	-2.13	2.92	5' UTR
Chr1	17482172	17483265	AT1G47570	-10.8	-9.83	4.98	3' UTR
Chr1	17484452	17484752	AT1G47578	-1.64	-0.842	7.38	Exon (AT1G47578.1/AT1G47578, exon 1 of 4)
Chr1	17485650	17486289	AT1G47580	-134	-132	4.01	5' UTR
Chr1	17525365	17525747	AT1G47655	-4.94	-4.21	4.72	5' UTR
Chr1	17558209	17558533	AT1G47710	-4.58	-3.87	2.43	5' UTR
Chr1	17568181	17569208	AT1G47740	-79.3	-77.5	6.37	3' UTR
Chr1	17611963	17612282	AT1G47820	-3.61	-2.95	4.92	5' UTR
Chr1	17634787	17637742	AT1G47870	-7.38	-6.57	22.1	5' UTR
Chr1	17687269	17688756	AT1G47970	-396	-Inf	17.2	5' UTR
Chr1	17723452	17724655	AT1G48050	-7.81	-6.98	5.84	5' UTR
Chr1	17725708	17726923	AT1G48050	-5.41	-4.67	3.28	3' UTR
Chr1	17728442	17728796	AT1G48060	-1.42	-0.648	6.56	Exon (AT1G48060.1/AT1G48060, exon 1 of 2)
Chr1	17780918	17781249	AT1G48130	-1.42	-0.648	6.56	Exon (AT1G48130.1/AT1G48130, exon 2 of 4)
Chr1	17791540	17792153	AT1G48175	-4.34	-3.64	2.62	3' UTR
Chr1	17792242	17792301	AT1G48175	-1.86	-1.33	8.2	3' UTR
Chr1	17798461	17799572	AT1G48210	-1.41	-0.93	2.1	5' UTR
Chr1	17800554	17801987	AT1G48210	-54	-52.4	9.91	3' UTR
Chr1	17807976	17808885	AT1G48230	-11.8	-10.8	3.16	3' UTR
Chr1	17835388	17835997	AT1G48280	-5.91	-5.14	4.65	Exon (AT1G48280.1/AT1G48280, exon 1 of 7)
Chr1	17836237	17837567	AT1G48280	-5.1	-4.37	11.5	3' UTR
Chr1	17847356	17848123	AT1G48300	-63.6	-61.9	2.78	5' UTR
Chr1	17863837	17864126	AT1G48330	-4.28	-3.58	1.61	5' UTR
Chr1	17872735	17873032	AT1G48360	-3.33	-2.68	6.02	3' UTR
Chr1	17911346	17911464	AT1G48460	-1.64	-0.842	7.38	5' UTR
Chr1	17918391	17918867	AT1G48480	-29.7	-28.5	9.84	5' UTR
Chr1	17919225	17919582	AT1G48480	-10.3	-9.35	2.79	Exon (AT1G48480.1/AT1G48480, exon 1 of 2)
Chr1	17920330	17920925	AT1G48480	-25.5	-24.3	3.76	3' UTR
Chr1	17940950	17942093	AT1G48520	-38.1	-36.7	2.99	3' UTR
Chr1	17942585	17942792	AT1G48520	-5.48	-4.73	3.46	3' UTR
Chr1	17945376	17945915	AT1G48540	-30.4	-29.1	8.42	5' UTR
Chr1	17946727	17948067	AT1G48540	-13.7	-12.7	4.84	Exon (AT1G48540.1/AT1G48540, exon 3 of 11)
Chr1	17950028	17950401	AT1G48540	-4.73	-4.02	5.58	Exon (AT1G48540.1/AT1G48540, exon 10 of 11)
Chr1	17954264	17955009	AT1G48560	-3.04	-2.41	7.38	Exon (AT1G48560.2/AT1G48560, exon 3 of 3)
Chr1	17967662	17969354	AT1G48598	-54.7	-53.1	2.53	3' UTR
Chr1	17967664	17969354	AT1G48598	-54.4	-52.9	2.53	3' UTR
Chr1	17985271	17986057	AT1G48635	-25.6	-24.4	5.83	3' UTR
Chr1	18081451	18082114	AT1G48880	-3.96	-3.28	8.61	Exon (AT1G48880.1/AT1G48880, exon 1 of 4)
Chr1	18098767	18099639	AT1G48920	-24.2	-23	1.78	Exon (AT1G48920.1/AT1G48920, exon 3 of 15)
Chr1	18099897	18101223	AT1G48920	-689	-Inf	6.5	Exon (AT1G48920.1/AT1G48920, exon 8 of 15)
Chr1	18109002	18110237	AT1G48950	-15.4	-14.3	5.31	3' UTR
Chr1	18112926	18113704	AT1G48960	-3.21	-2.57	2.23	3' UTR
Chr1	18132645	18133895	AT1G49010	-148	-146	7.37	5' UTR
Chr1	18150538	18150866	AT1G49050	-10.1	-9.21	6.97	5' UTR
Chr1	18152335	18152902	AT1G49050	-1.3	-0.827	2.32	Exon (AT1G49050.1/AT1G49050, exon 5 of 9)
Chr1	18216883	18217248	AT1G49240	-4.14	-3.45	1.38	Exon (AT1G49240.1/AT1G49240, exon 3 of 5)
Chr1	18217308	18218163	AT1G49240	-2.75	-2.15	1.38	3' UTR
Chr1	18234724	18234784	AT1G49300	-1.73	-1.21	3.28	5' UTR
Chr1	18236298	18237218	AT1G49300	-60	-58.4	9.47	3' UTR
Chr1	18246394	18247519	AT1G49320	-3.29	-2.65	5.33	5' UTR
Chr1	18263595	18264372	AT1G49340	-22.7	-21.6	6.1	3' UTR
Chr1	18278322	18279528	AT1G49380	-21.5	-20.3	17.2	3' UTR
Chr1	18283032	18283618	AT1G49400	-10.3	-9.4	3.08	5' UTR
Chr1	18291073	18292855	AT1G49430	-6.51	-5.73	2.59	5' UTR
Chr1	18294919	18295676	AT1G49430	-8.94	-8.07	2.04	3' UTR
Chr1	18305541	18305956	AT1G49450	-9.99	-9.09	18	5' UTR
Chr1	18306460	18307142	AT1G49450	-10.5	-9.62	7.18	3' UTR
Chr1	18310494	18311020	AT1G49470	-7.55	-6.73	4.92	5' UTR
Chr1	18329904	18331869	AT1G49520	-18.5	-17.4	13.6	3' UTR
Chr1	18342793	18343178	AT1G49560	-2.96	-2.34	2.46	Exon (AT1G49560.1/AT1G49560, exon 1 of 5)
Chr1	18343410	18343855	AT1G49560	-4.85	-4.13	3.49	Exon (AT1G49560.1/AT1G49560, exon 3 of 5)
Chr1	18351458	18351846	AT1G49580	-24.6	-23.4	8.48	5' UTR
Chr1	18351965	18354118	AT1G49580	-15.6	-14.6	6.2	Exon (AT1G49580.1/AT1G49580, exon 1 of 11)
Chr1	18355119	18355779	AT1G49590	-8.94	-8.07	3.07	3' UTR
Chr1	18355952	18356434	AT1G49590	-1.54	-1.04	1.42	3' UTR
Chr1	18401206	18402005	AT1G49720	-3.72	-3.06	14.8	Exon (AT1G49720.1/AT1G49720, exon 2 of 5)
Chr1	18402391	18402628	AT1G49720	-3.59	-2.93	2.26	3' UTR
Chr1	18407607	18408065	AT1G49740	-1.36	-0.887	1.58	5' UTR
Chr1	18408610	18409176	AT1G49740	-2.44	-1.86	1.52	Exon (AT1G49740.1/AT1G49740, exon 4 of 7)
Chr1	18417831	18418009	AT1G49760	-4.22	-3.53	1.73	Exon (AT1G49760.2/AT1G49760, exon 3 of 10)
Chr1	18418217	18419282	AT1G49760	-6.42	-5.63	1.7	Exon (AT1G49760.2/AT1G49760, exon 3 of 10)
Chr1	18419549	18419905	AT1G49760	-10.7	-9.76	2.22	3' UTR
Chr1	18444025	18444535	AT1G49820	-1.91	-1.38	1.58	Exon (AT1G49820.1/AT1G49820, exon 3 of 6)
Chr1	18452070	18452280	AT1G49840	-3.25	-2.61	5.74	5' UTR
Chr1	18461500	18461678	AT1G49870	-1.42	-0.648	6.56	Exon (AT1G49870.1/AT1G49870, exon 4 of 5)
Chr1	18462124	18463726	AT1G49870	-19.5	-18.4	30.4	3' UTR
Chr1	18464017	18465869	AT1G49880	-7.04	-6.23	5.33	5' UTR
Chr1	18470075	18470644	AT1G49890	-15.6	-14.6	10.3	5' UTR
Chr1	18479354	18479839	AT1G49910	-1.57	-1.07	6.56	Exon (AT1G49910.1/AT1G49910, exon 2 of 9)
Chr1	18479929	18481296	AT1G49910	-3.48	-2.83	13.9	3' UTR
Chr1	18501292	18501556	AT1G49960	-1.42	-0.899	6.56	Exon (AT1G49960.1/AT1G49960, exon 13 of 14)
Chr1	18504802	18505537	AT1G49975	-5.1	-4.37	1.68	5' UTR
Chr1	18510847	18511934	AT1G49980	-9.57	-8.68	6.02	Exon (AT1G49980.1/AT1G49980, exon 10 of 15)
Chr1	18512358	18513023	AT1G49980	-1.59	-1.08	1.29	3' UTR
Chr1	18518644	18519113	AT1G50010	-24.6	-23.3	1.51	Exon (AT1G50010.1/AT1G50010, exon 3 of 4)
Chr1	18562749	18566142	AT1G50120	-19.2	-18	7.73	3' UTR
Chr1	18584295	18584385	AT1G50180	-1.42	-0.899	6.56	Exon (AT1G50180.1/AT1G50180, exon 1 of 5)
Chr1	18585043	18585463	AT1G50180	-2.08	-1.53	9.02	Exon (AT1G50180.1/AT1G50180, exon 1 of 5)
Chr1	18585912	18586172	AT1G50180	-1.42	-0.734	6.56	Exon (AT1G50180.1/AT1G50180, exon 3 of 5)
Chr1	18613683	18614162	AT1G50240	-2.08	-1.53	9.02	3' UTR
Chr1	18622945	18624250	AT1G50270	-7.87	-7.04	8.2	3' UTR
Chr1	18650838	18652496	AT1G50360	-7.38	-6.56	27.1	Exon (AT1G50360.1/AT1G50360, exon 2 of 24)
Chr1	18653569	18653828	AT1G50360	-1.42	-0.648	6.56	Exon (AT1G50360.1/AT1G50360, exon 13 of 24)
Chr1	18656600	18657107	AT1G50360	-8.16	-7.32	3.91	3' UTR
Chr1	18662578	18663641	AT1G50380	-2.15	-1.59	1.85	Exon (AT1G50380.1/AT1G50380, exon 1 of 11)
Chr1	18669972	18670457	AT1G50400	-1.42	-0.899	6.56	3' UTR
Chr1	18672163	18672283	AT1G50410	-1.38	-0.899	5.74	5' UTR
Chr1	18673106	18673436	AT1G50410	-1.92	-1.39	2.7	Exon (AT1G50410.1/AT1G50410, exon 3 of 11)
Chr1	18673496	18676055	AT1G50410	-5.3	-4.56	11.5	Exon (AT1G50410.1/AT1G50410, exon 3 of 11)
Chr1	18687156	18687581	AT1G50440	-1.79	-1.26	1.52	Exon (AT1G50440.1/AT1G50440, exon 5 of 7)
Chr1	18693862	18694158	AT1G50460	-7.68	-6.85	3.9	5' UTR
Chr1	18696400	18697274	AT1G50460	-77.9	-76.1	7.93	Exon (AT1G50460.1/AT1G50460, exon 6 of 9)
Chr1	18703216	18703455	AT1G50480	-2.9	-2.29	1.32	Exon (AT1G50480.1/AT1G50480, exon 3 of 5)
Chr1	18703932	18704550	AT1G50480	-3.5	-2.85	1.29	Exon (AT1G50480.1/AT1G50480, exon 3 of 5)
Chr1	18716982	18717383	AT1G50510	-1.39	-0.911	1.82	Exon (AT1G50510.1/AT1G50510, exon 4 of 13)
Chr1	18718241	18719328	AT1G50510	-4.21	-3.52	2.54	3' UTR
Chr1	18719378	18720684	AT1G50520	-5.49	-4.75	8.75	5' UTR
Chr1	18749031	18751249	AT1G50620	-42.9	-41.5	20.7	3' UTR
Chr1	18771415	18774686	AT1G50659	-101	-99.4	15.3	3' UTR
Chr1	18782063	18782392	AT1G50700	-2.07	-1.52	3.49	5' UTR
Chr1	18782512	18784582	AT1G50700	-4.68	-3.97	18	3' UTR
Chr1	18840727	18841064	AT1G50840	-2.02	-1.48	1.67	Exon (AT1G50840.1/AT1G50840, exon 3 of 12)
Chr1	18841484	18842090	AT1G50840	-1.63	-1.12	1.67	Exon (AT1G50840.1/AT1G50840, exon 4 of 12)
Chr1	18842578	18844439	AT1G50840	-31.5	-30.2	5.52	3' UTR
Chr1	18871245	18872561	AT1G50920	-102	-101	4.37	Exon (AT1G50920.1/AT1G50920, exon 2 of 3)
Chr1	18897474	18898776	AT1G50970	-2.24	-1.67	3.28	Exon (AT1G50970.1/AT1G50970, exon 5 of 16)
Chr1	18899844	18900268	AT1G50970	-12.9	-11.9	10.3	Exon (AT1G50970.1/AT1G50970, exon 15 of 16)
Chr1	18928024	18929467	AT1G51070	-57.6	-56	8.2	Exon (AT1G51070.2/AT1G51070, exon 1 of 6)
Chr1	18932966	18933626	AT1G51090	-2.58	-1.99	3.69	5' UTR
Chr1	18934308	18934751	AT1G51100	-120	-118	8.54	5' UTR
Chr1	18936086	18937665	AT1G51110	-115	-113	8.39	3' UTR
Chr1	18949591	18951754	AT1G51160	-17.1	-16	4.74	5' UTR
Chr1	18984745	18986120	AT1G51200	-8.42	-7.57	1.37	5' UTR
Chr1	19010117	19010266	AT1G51270	-1.42	-0.648	6.56	Exon (AT1G51270.1/AT1G51270, exon 11 of 11)
Chr1	19010444	19010623	AT1G51270	-1.42	-0.648	6.56	3' UTR
Chr1	19038083	19039341	AT1G51350	-25.2	-24	10.2	3' UTR
Chr1	19044184	19044482	AT1G51360	-9.36	-8.48	3.8	5' UTR
Chr1	19046329	19046661	AT1G51370	-1.57	-1.07	4.51	Exon (AT1G51370.3/AT1G51370, exon 2 of 5)
Chr1	19049194	19049626	AT1G51380	-2.31	-1.74	9.84	Exon (AT1G51380.1/AT1G51380, exon 3 of 6)
Chr1	19049777	19050132	AT1G51380	-1.38	-0.898	3.28	3' UTR
Chr1	19057780	19059433	AT1G51405	-5.17	-4.43	19.7	Exon (AT1G51405.1/AT1G51405, exon 1 of 5)
Chr1	19070913	19071774	AT1G51440	-14.9	-13.9	9.52	5' UTR
Chr1	19074700	19076011	AT1G51450	-29.3	-28	8.2	Exon (AT1G51450.1/AT1G51450, exon 1 of 2)
Chr1	19107987	19108612	AT1G51520	-2.78	-2.17	11.5	3' UTR
Chr1	19108817	19109350	AT1G51520	-2.51	-1.92	4.92	3' UTR
Chr1	19116020	19117356	AT1G51540	-7.19	-6.38	3.88	3' UTR
Chr1	19125731	19126522	AT1G51580	-7.25	-6.44	3.05	Exon (AT1G51580.1/AT1G51580, exon 1 of 8)
Chr1	19133155	19133333	AT1G51600	-2.53	-1.94	2.01	5' UTR
Chr1	19136399	19136577	AT1G51610	-1.51	-1.02	2.3	5' UTR
Chr1	19138549	19139651	AT1G51610	-34.2	-32.8	9.59	3' UTR
Chr1	19154353	19154677	AT1G51660	-3.18	-2.54	4.1	5' UTR
Chr1	19167030	19170269	AT1G51690	-14	-13	3.52	3' UTR
Chr1	19174070	19175189	AT1G51700	-12.8	-11.8	6.97	5' UTR
Chr1	19181778	19182164	AT1G51720	-4.38	-3.68	2.29	Exon (AT1G51720.1/AT1G51720, exon 2 of 16)
Chr1	19183192	19185103	AT1G51720	-11.3	-10.4	3.77	Exon (AT1G51720.1/AT1G51720, exon 4 of 16)
Chr1	19185928	19186532	AT1G51720	-1.78	-1.26	2.46	3' UTR
Chr1	19189329	19191153	AT1G51740	-14.1	-13.1	7.49	Exon (AT1G51740.1/AT1G51740, exon 2 of 7)
Chr1	19192082	19194698	AT1G51745	-20.9	-19.8	16.9	5' UTR
Chr1	19199803	19200510	AT1G51760	-11	-10.1	2.91	Exon (AT1G51760.1/AT1G51760, exon 1 of 5)
Chr1	19200628	19201288	AT1G51760	-19.3	-18.2	3.83	Exon (AT1G51760.1/AT1G51760, exon 3 of 5)
Chr1	19214148	19214588	AT1G51800	-2.31	-1.74	9.84	5' UTR
Chr1	19214797	19215116	AT1G51800	-1.64	-0.842	7.38	Exon (AT1G51800.1/AT1G51800, exon 3 of 12)
Chr1	19305581	19305936	AT1G51950	-14.5	-13.4	2.14	5' UTR
Chr1	19370717	19371114	AT1G52080	-3.26	-2.62	7.79	Exon (AT1G52080.1/AT1G52080, exon 4 of 5)
Chr1	19438378	19438793	AT1G52190	-8.77	-7.91	3	3' UTR
Chr1	19460600	19460837	AT1G52260	-1.73	-1.22	4.1	5' UTR
Chr1	19462902	19463297	AT1G52260	-1.59	-1.09	2.6	Exon (AT1G52260.1/AT1G52260, exon 10 of 12)
Chr1	19479434	19479763	AT1G52310	-3.49	-2.84	2.09	Exon (AT1G52310.1/AT1G52310, exon 5 of 6)
Chr1	19484593	19487271	AT1G52320	-20.7	-19.5	64	5' UTR
Chr1	19500847	19503223	AT1G52360	-11.9	-10.9	3.56	Exon (AT1G52360.1/AT1G52360, exon 7 of 25)
Chr1	19504293	19506170	AT1G52360	-78.9	-77.1	10.9	3' UTR
Chr1	19508029	19508756	AT1G52370	-8.24	-7.39	2.22	3' UTR
Chr1	19510053	19510707	AT1G52380	-16	-15	5.03	Exon (AT1G52380.1/AT1G52380, exon 2 of 2)
Chr1	19510766	19511301	AT1G52380	-22.7	-21.6	5.53	Exon (AT1G52380.1/AT1G52380, exon 2 of 2)
Chr1	19515870	19516109	AT1G52400	-3.03	-2.41	1.11	Exon (AT1G52400.3/AT1G52400, exon 4 of 13)
Chr1	19516702	19517814	AT1G52400	-521	-Inf	2.9	3' UTR
Chr1	19521113	19525504	AT1G52410	-102	-100	13	3' UTR
Chr1	19528618	19528855	AT1G52420	-1.68	-1.17	1.82	5' UTR
Chr1	19529478	19530961	AT1G52420	-10.3	-9.36	4.61	Exon (AT1G52420.1/AT1G52420, exon 3 of 5)
Chr1	19560850	19563113	AT1G52500	-59.3	-57.7	20.2	3' UTR
Chr1	19565858	19566568	AT1G52520	-4.24	-3.55	9.02	5' UTR
Chr1	19567193	19567580	AT1G52520	-2.12	-1.56	4.37	Exon (AT1G52520.1/AT1G52520, exon 2 of 2)
Chr1	19604229	19605183	AT1G52620	-2.78	-2.17	11.5	Exon (AT1G52620.1/AT1G52620, exon 1 of 1)
Chr1	19619745	19620453	AT1G52690	-72.7	-71	5.77	5' UTR
Chr1	19644025	19645134	AT1G52730	-20.3	-19.2	3.16	3' UTR
Chr1	19651884	19652387	AT1G52760	-3.46	-2.81	1.39	Exon (AT1G52760.1/AT1G52760, exon 2 of 3)
Chr1	19686186	19686732	AT1G52870	-5.33	-4.59	1.4	Exon (AT1G52870.2/AT1G52870, exon 1 of 6)
Chr1	19706085	19706589	AT1G52905	-31.6	-30.3	5.24	5' UTR
Chr1	19711237	19712966	AT1G52930	-13.8	-12.8	6.4	5' UTR
Chr1	19737581	19740318	AT1G52980	-65.3	-63.7	4.2	3' UTR
Chr1	19774123	19775509	AT1G53050	-21.9	-20.8	5.35	Exon (AT1G53050.1/AT1G53050, exon 4 of 8)
Chr1	19776081	19776285	AT1G53060	-2.71	-2.11	5.33	Exon (AT1G53060.1/AT1G53060, exon 1 of 1)
Chr1	19778333	19778749	AT1G53070	-19	-17.9	6.56	5' UTR
Chr1	19781456	19781779	AT1G53080	-2.82	-2.21	6.97	Exon (AT1G53080.1/AT1G53080, exon 1 of 1)
Chr1	19784160	19784516	AT1G53090	-2.96	-2.34	2.21	Exon (AT1G53090.2/AT1G53090, exon 1 of 7)
Chr1	19784792	19785450	AT1G53090	-15.8	-14.8	5.13	Exon (AT1G53090.2/AT1G53090, exon 3 of 7)
Chr1	19786693	19786902	AT1G53090	-2.31	-1.74	4.65	3' UTR
Chr1	19790309	19791860	AT1G53110	-22.8	-21.7	8.64	5' UTR
Chr1	19800456	19800984	AT1G53140	-1.55	-1.06	3.55	Exon (AT1G53140.1/AT1G53140, exon 4 of 8)
Chr1	19801366	19801832	AT1G53140	-2.57	-1.97	2.97	Exon (AT1G53140.1/AT1G53140, exon 6 of 8)
Chr1	19812642	19813081	AT1G53163	-3.75	-3.08	6.56	Exon (AT1G53163.1/AT1G53163, exon 1 of 1)
Chr1	19815127	19817491	AT1G53165	-18.9	-17.8	12.2	Exon (AT1G53165.1/AT1G53165, exon 4 of 21)
Chr1	19817551	19818498	AT1G53165	-1.46	-0.973	1.95	Exon (AT1G53165.1/AT1G53165, exon 14 of 21)
Chr1	19831736	19832325	AT1G53180	-5.41	-4.67	20.5	Exon (AT1G53180.1/AT1G53180, exon 1 of 2)
Chr1	19837170	19838930	AT1G53190	-14.1	-13	6.64	5' UTR
Chr1	19839325	19840227	AT1G53190	-3.53	-2.87	4.1	3' UTR
Chr1	19846781	19847149	AT1G53210	-3.79	-3.12	1.33	Exon (AT1G53210.1/AT1G53210, exon 5 of 7)
Chr1	19850339	19851889	AT1G53230	-33.8	-32.5	6.29	5' UTR
Chr1	19857469	19859256	AT1G53250	-56.1	-54.5	26.2	3' UTR
Chr1	19873313	19873431	AT1G53290	-1.42	-0.648	6.56	3' UTR
Chr1	19879422	19880134	AT1G53300	-57.9	-56.3	17.6	5' UTR
Chr1	19881800	19882375	AT1G53300	-8.49	-7.64	3.21	Exon (AT1G53300.1/AT1G53300, exon 5 of 7)
Chr1	19902936	19903377	AT1G53345	-1.86	-1.33	8.2	Exon (AT1G53345.1/AT1G53345, exon 1 of 1)
Chr1	19906436	19907395	AT1G53350	-2.12	-1.56	8.2	Exon (AT1G53350.1/AT1G53350, exon 3 of 5)
Chr1	19919876	19921228	AT1G53390	-10.4	-9.53	5.82	Exon (AT1G53390.1/AT1G53390, exon 4 of 14)
Chr1	19922246	19923044	AT1G53390	-2.78	-2.17	11.5	Exon (AT1G53390.1/AT1G53390, exon 10 of 14)
Chr1	19924752	19926225	AT1G53400	-3.97	-3.29	4.1	5' UTR
Chr1	19935193	19935550	AT1G53430	-1.99	-1.45	4.1	5' UTR
Chr1	19936068	19936348	AT1G53430	-1.51	-1.02	4.92	5' UTR
Chr1	19937427	19938172	AT1G53430	-2.64	-2.04	4.31	Exon (AT1G53430.2/AT1G53430, exon 10 of 24)
Chr1	19938604	19939767	AT1G53430	-6.59	-5.8	3.47	Exon (AT1G53430.2/AT1G53430, exon 18 of 24)
Chr1	19940086	19940701	AT1G53430	-5.13	-4.39	2.87	Exon (AT1G53430.2/AT1G53430, exon 23 of 24)
Chr1	19940850	19941058	AT1G53430	-4.43	-3.73	6.02	3' UTR
Chr1	19948051	19949956	AT1G53440	-2.68	-2.08	2.87	Exon (AT1G53440.1/AT1G53440, exon 9 of 23)
Chr1	19950016	19951413	AT1G53440	-8.83	-7.96	3.96	3' UTR
Chr1	19965478	19966680	AT1G53490	-6.88	-6.08	25.4	Exon (AT1G53490.1/AT1G53490, exon 5 of 10)
Chr1	19980462	19980844	AT1G53540	-4.16	-3.47	4.51	5' UTR
Chr1	19989638	19990910	AT1G53570	-11.8	-10.9	3.35	3' UTR
Chr1	19998729	20000115	AT1G53590	-36.9	-35.5	9.3	Exon (AT1G53590.1/AT1G53590, exon 10 of 12)
Chr1	20036641	20037820	AT1G53670	-160	-158	3.36	5' UTR
Chr1	20038387	20038970	AT1G53680	-1.85	-1.33	2.37	Exon (AT1G53680.1/AT1G53680, exon 1 of 2)
Chr1	20056563	20058068	AT1G53720	-4.04	-3.35	2.87	5' UTR
Chr1	20058301	20059638	AT1G53720	-68.1	-66.4	10.7	3' UTR
Chr1	20062465	20063597	AT1G53730	-13.2	-12.2	4.1	Exon (AT1G53730.1/AT1G53730, exon 3 of 16)
Chr1	20082222	20084172	AT1G53800	-309	-306	12.3	Exon (AT1G53800.2/AT1G53800, exon 3 of 8)
Chr1	20098552	20099833	AT1G53830	-3.72	-3.06	14.8	5' UTR
Chr1	20101445	20103399	AT1G53840	-133	-131	24.7	5' UTR
Chr1	20135201	20135407	AT1G53910	-1.54	-1.05	1.68	5' UTR
Chr1	20136291	20136881	AT1G53910	-5.72	-4.96	1.72	3' UTR
Chr1	20168843	20169331	AT1G54030	-22.2	-21.1	3.17	Exon (AT1G54030.1/AT1G54030, exon 4 of 5)
Chr1	20181247	20182264	AT1G54060	-29.9	-28.6	4.15	3' UTR
Chr1	20191003	20191601	AT1G54090	-7.99	-7.16	3.48	Exon (AT1G54090.1/AT1G54090, exon 1 of 1)
Chr1	20199418	20201729	AT1G54110	-23.8	-22.6	11.1	5' UTR
Chr1	20210903	20211381	AT1G54130	-9.01	-8.14	4.92	5' UTR
Chr1	20212811	20213106	AT1G54130	-1.86	-1.33	1.7	Exon (AT1G54130.1/AT1G54130, exon 4 of 6)
Chr1	20213316	20213733	AT1G54130	-5.74	-4.98	2.1	Exon (AT1G54130.1/AT1G54130, exon 5 of 6)
Chr1	20235712	20236918	AT1G54200	-11.6	-10.7	8.44	5' UTR
Chr1	20255280	20256232	AT1G54250	-2.47	-1.89	1.79	Exon (AT1G54250.1/AT1G54250, exon 2 of 5)
Chr1	20256320	20256527	AT1G54250	-2.61	-2.01	6.56	3' UTR
Chr1	20257082	20259154	AT1G54260	-43.4	-42	10	5' UTR
Chr1	20274464	20274722	AT1G54310	-1.31	-0.835	1.57	3' UTR
Chr1	20274811	20275425	AT1G54310	-3.38	-2.73	1.8	3' UTR
Chr1	20283480	20286608	AT1G54340	-28.1	-26.8	4.92	5' UTR
Chr1	20286882	20287784	AT1G54350	-10.8	-9.85	3.1	5' UTR
Chr1	20289780	20290401	AT1G54355	-26.8	-25.6	6.7	3' UTR
Chr1	20291512	20293174	AT1G54360	-21.7	-20.5	3.12	3' UTR
Chr1	20293234	20293324	AT1G54360	-3.43	-2.79	3.75	3' UTR
Chr1	20324785	20327917	AT1G54440	-7.59	-6.76	3.65	Exon (AT1G54440.2/AT1G54440, exon 5 of 14)
Chr1	20352589	20356618	AT1G54490	-19.7	-18.6	6.82	Exon (AT1G54490.1/AT1G54490, exon 8 of 22)
Chr1	20363448	20363537	AT1G54520	-1.4	-0.915	2.87	5' UTR
Chr1	20364536	20366002	AT1G54520	-64.5	-62.8	3.47	3' UTR
Chr1	20387060	20387592	AT1G54575	-26.9	-25.6	5.27	5' UTR
Chr1	20389406	20389552	AT1G54580	-3.04	-2.42	1.5	5' UTR
Chr1	20390255	20390839	AT1G54580	-14.2	-13.2	1.53	3' UTR
Chr1	20413325	20413993	AT1G54680	-1.37	-0.898	2.15	5' UTR
Chr1	20417388	20417506	AT1G54700	-1.48	-0.985	2.34	3' UTR
Chr1	20429617	20429855	AT1G54730	-1.44	-0.955	3.28	3' UTR
Chr1	20431066	20431808	AT1G54740	-56.6	-55	7.95	3' UTR
Chr1	20434818	20436008	AT1G54770	-7.82	-6.99	2.3	3' UTR
Chr1	20439434	20440202	AT1G54780	-80.6	-78.8	10.6	5' UTR
Chr1	20447316	20449393	AT1G54820	-209	-206	20.8	5' UTR
Chr1	20451143	20451473	AT1G54830	-43.8	-42.3	13.4	5' UTR
Chr1	20451622	20451892	AT1G54830	-2.81	-2.2	2.87	5' UTR
Chr1	20455148	20455981	AT1G54850	-22.8	-21.6	7.15	Exon (AT1G54850.1/AT1G54850, exon 2 of 3)
Chr1	20471305	20472009	AT1G54920	-22.9	-21.7	6.33	Exon (AT1G54920.3/AT1G54920, exon 1 of 9)
Chr1	20473152	20474156	AT1G54920	-12.7	-11.7	4.75	Exon (AT1G54920.3/AT1G54920, exon 4 of 9)
Chr1	20474216	20475150	AT1G54920	-66.9	-65.2	8.62	3' UTR
Chr1	20503026	20503692	AT1G54960	-1.59	-1.09	2.6	3' UTR
Chr1	20511519	20511845	AT1G54990	-25	-23.8	4.54	5' UTR
Chr1	20512141	20512586	AT1G54990	-9.29	-8.41	2.54	Exon (AT1G54990.1/AT1G54990, exon 1 of 2)
Chr1	20525916	20529975	AT1G55020	-8.44	-7.59	4.61	Exon (AT1G55020.1/AT1G55020, exon 1 of 8)
Chr1	20537946	20538814	AT1G55040	-3.85	-3.18	4.65	Exon (AT1G55040.1/AT1G55040, exon 5 of 5)
Chr1	20544954	20545373	AT1G55050	-3.72	-3.06	14.8	Exon (AT1G55050.1/AT1G55050, exon 3 of 3)
Chr1	20557428	20558321	AT1G55090	-33.7	-32.4	6.05	3' UTR
Chr1	20567461	20568073	AT1G55120	-1.3	-0.827	2.73	Exon (AT1G55120.3/AT1G55120, exon 2 of 6)
Chr1	20569654	20570750	AT1G55130	-3.8	-3.13	4.1	Exon (AT1G55130.1/AT1G55130, exon 1 of 7)
Chr1	20578406	20578909	AT1G55160	-6.52	-5.73	4.59	5' UTR
Chr1	20580688	20581355	AT1G55170	-4.16	-3.48	3.09	Exon (AT1G55170.1/AT1G55170, exon 2 of 5)
Chr1	20588397	20588575	AT1G55190	-2.22	-1.66	2.37	5' UTR
Chr1	20608045	20612410	AT1G55250	-13.6	-12.6	5.87	5' UTR
Chr1	20614670	20614849	AT1G55260	-18.2	-17.1	7.38	Exon (AT1G55260.2/AT1G55260, exon 1 of 3)
Chr1	20614908	20615117	AT1G55260	-23.9	-22.7	1.45	Exon (AT1G55260.2/AT1G55260, exon 1 of 3)
Chr1	20617313	20617976	AT1G55265	-11.9	-11	4.48	5' UTR
Chr1	20631921	20632855	AT1G55310	-61.7	-60	3.89	3' UTR
Chr1	20640304	20640758	AT1G55325	-1.55	-1.06	3.55	Exon (AT1G55325.2/AT1G55325, exon 11 of 25)
Chr1	20643102	20643943	AT1G55325	-2.07	-1.52	3.28	Exon (AT1G55325.2/AT1G55325, exon 16 of 25)
Chr1	20646029	20646431	AT1G55325	-2.08	-1.53	3.69	Exon (AT1G55325.2/AT1G55325, exon 22 of 25)
Chr1	20651831	20653619	AT1G55340	-94.3	-92.5	6.56	5' UTR
Chr1	20675371	20675820	AT1G55370	-25.9	-24.7	2.59	Exon (AT1G55370.2/AT1G55370, exon 2 of 3)
Chr1	20707746	20708816	AT1G55460	-116	-114	12	3' UTR
Chr1	20713684	20714883	AT1G55480	-1000	-Inf	5.47	5' UTR
Chr1	20720981	20722410	AT1G55500	-13.1	-12.1	4.57	Exon (AT1G55500.2/AT1G55500, exon 5 of 9)
Chr1	20724557	20725519	AT1G55510	-18.7	-17.6	5.7	3' UTR
Chr1	20861712	20862692	AT1G55810	-1.79	-1.27	2.46	Exon (AT1G55810.1/AT1G55810, exon 4 of 15)
Chr1	20862752	20863517	AT1G55810	-2.02	-1.48	1.67	Exon (AT1G55810.1/AT1G55810, exon 8 of 15)
Chr1	20864087	20864266	AT1G55810	-3.72	-3.06	14.8	3' UTR
Chr1	20865505	20865910	AT1G55820	-1.57	-1.07	6.56	Exon (AT1G55820.1/AT1G55820, exon 4 of 9)
Chr1	20866410	20867221	AT1G55820	-4.24	-3.55	7.11	Exon (AT1G55820.1/AT1G55820, exon 7 of 9)
Chr1	20877620	20878511	AT1G55850	-29.8	-28.5	6.32	Exon (AT1G55850.1/AT1G55850, exon 2 of 6)
Chr1	20879097	20879482	AT1G55850	-11.3	-10.4	5.62	3' UTR
Chr1	20901346	20902444	AT1G55890	-28.2	-26.9	6.19	5' UTR
Chr1	20904359	20905460	AT1G55900	-12.6	-11.6	5.23	3' UTR
Chr1	20906612	20906935	AT1G55910	-5.02	-4.3	2	Exon (AT1G55910.1/AT1G55910, exon 1 of 2)
Chr1	20908928	20909253	AT1G55915	-1.38	-0.899	5.74	Exon (AT1G55915.1/AT1G55915, exon 3 of 4)
Chr1	20912234	20913210	AT1G55920	-166	-164	7.91	5' UTR
Chr1	20913358	20913417	AT1G55920	-1.77	-1.25	4.92	3' UTR
Chr1	20918717	20919075	AT1G55930	-3.85	-3.18	12.3	5' UTR
Chr1	20919806	20922232	AT1G55930	-43.6	-42.2	8.23	3' UTR
Chr1	20945492	20946658	AT1G56000	-75.4	-73.6	20.2	3' UTR
Chr1	20952741	20953010	AT1G56020	-3.42	-2.78	5.13	Exon (AT1G56020.1/AT1G56020, exon 1 of 1)
Chr1	20964593	20965448	AT1G56050	-13.7	-12.7	2.27	Exon (AT1G56050.1/AT1G56050, exon 4 of 11)
Chr1	20965999	20966341	AT1G56050	-6.47	-5.69	2.1	3' UTR
Chr1	21024764	21025590	AT1G56170	-42.4	-40.9	35.3	5' UTR
Chr1	21028216	21028454	AT1G56190	-15.2	-14.2	4.35	5' UTR
Chr1	21029820	21030351	AT1G56190	-45.4	-43.9	1.76	Exon (AT1G56190.2/AT1G56190, exon 5 of 7)
Chr1	21031372	21031810	AT1G56200	-4.7	-3.98	1.21	Exon (AT1G56200.1/AT1G56200, exon 3 of 4)
Chr1	21035618	21036711	AT1G56210	-20.2	-19.1	24.3	5' UTR
Chr1	21043348	21043728	AT1G56220	-10.8	-9.9	1.72	5' UTR
Chr1	21056461	21056907	AT1G56240	-4.92	-4.2	18.9	Exon (AT1G56242.1/AT1G56242, exon 1 of 2)
Chr1	21075921	21078033	AT1G56290	-30.6	-29.3	11.5	5' UTR
Chr1	21078361	21078599	AT1G56290	-1.38	-0.898	1.85	Exon (AT1G56290.1/AT1G56290, exon 8 of 8)
Chr1	21084525	21085651	AT1G56310	-22.5	-21.3	13	3' UTR
Chr1	21095971	21097809	AT1G56350	-2.6	-2.01	5.33	Exon (AT1G56350.1/AT1G56350, exon 2 of 7)
Chr1	21128972	21130749	AT1G56423	-18.8	-17.7	4.29	5' UTR
Chr1	21136944	21137442	AT1G56430	-3.15	-2.51	2.6	5' UTR
Chr1	21143606	21144222	AT1G56450	-12.4	-11.4	1.74	3' UTR
Chr1	21146772	21149479	AT1G56460	-34.4	-33	10.5	3' UTR
Chr1	21162404	21163482	AT1G56500	-11.7	-10.7	3.12	Exon (AT1G56500.1/AT1G56500, exon 9 of 28)
Chr1	21164711	21166083	AT1G56500	-8.61	-7.76	2.73	Exon (AT1G56500.1/AT1G56500, exon 17 of 28)
Chr1	21166826	21167321	AT1G56500	-25.6	-24.4	6.29	3' UTR
Chr1	21167709	21169817	AT1G56510	-6.92	-6.12	2.18	Exon (AT1G56510.1/AT1G56510, exon 1 of 5)
Chr1	21170937	21171429	AT1G56510	-4.35	-3.65	2.31	Exon (AT1G56510.1/AT1G56510, exon 3 of 5)
Chr1	21171819	21173392	AT1G56510	-31.2	-29.8	5.42	3' UTR
Chr1	21184080	21184319	AT1G56540	-2.54	-1.95	10.7	Exon (AT1G56540.1/AT1G56540, exon 4 of 4)
Chr1	21192499	21193093	AT1G56560	-9.19	-8.31	5.29	5' UTR
Chr1	21193914	21194450	AT1G56560	-2.58	-1.99	2.93	Exon (AT1G56560.1/AT1G56560, exon 4 of 6)
Chr1	21197011	21197691	AT1G56570	-6.7	-5.91	13.9	Exon (AT1G56570.1/AT1G56570, exon 2 of 2)
Chr1	21207537	21208310	AT1G56600	-1.33	-0.861	2.3	5' UTR
Chr1	21237888	21240439	AT1G56660	-31.2	-29.9	47.6	5' UTR
Chr1	21253996	21254532	AT1G56690	-2.78	-2.17	11.5	Exon (AT1G56690.1/AT1G56690, exon 1 of 1)
Chr1	21255365	21255842	AT1G56690	-1.86	-1.33	8.2	Exon (AT1G56690.1/AT1G56690, exon 1 of 1)
Chr1	21342721	21344509	AT1G57620	-15	-14	4.1	5' UTR
Chr1	21372078	21372168	AT1G57700	-1.64	-0.842	7.38	Exon (AT1G57700.1/AT1G57700, exon 3 of 8)
Chr1	21372601	21373721	AT1G57700	-7.08	-6.27	8.2	Exon (AT1G57700.1/AT1G57700, exon 4 of 8)
Chr1	21378550	21379215	AT1G57720	-12.5	-11.5	1.45	Exon (AT1G57720.1/AT1G57720, exon 5 of 8)
Chr1	21380204	21380382	AT1G57720	-5.78	-5.02	5.61	3' UTR
Chr1	21397123	21397691	AT1G57770	-15	-14	2.33	Exon (AT1G57770.1/AT1G57770, exon 7 of 10)
Chr1	21503344	21503841	AT1G58070	-5.73	-4.97	2.64	3' UTR
Chr1	21530210	21530458	AT1G58150	-2.49	-1.9	2.03	Exon (AT1G58150.1/AT1G58150, exon 2 of 2)
Chr1	21536128	21536453	AT1G58170	-1.57	-1.07	2.79	5' UTR
Chr1	21554010	21554429	AT1G58210	-15.7	-14.7	8.57	Exon (AT1G58210.1/AT1G58210, exon 1 of 3)
Chr1	21564111	21564503	AT1G58225	-1.42	-0.648	6.56	5' UTR
Chr1	21571525	21571958	AT1G58230	-1.93	-1.39	4.1	Exon (AT1G58230.1/AT1G58230, exon 14 of 28)
Chr1	21574127	21574875	AT1G58230	-2.6	-2.01	4.65	Exon (AT1G58230.1/AT1G58230, exon 19 of 28)
Chr1	21576549	21577487	AT1G58230	-4.87	-4.15	6.56	Exon (AT1G58230.1/AT1G58230, exon 24 of 28)
Chr1	21578315	21578704	AT1G58230	-6.45	-5.67	4.1	Exon (AT1G58230.1/AT1G58230, exon 28 of 28)
Chr1	21654017	21654195	AT1G58340	-1.59	-1.09	3.01	Exon (AT1G58340.1/AT1G58340, exon 2 of 2)
Chr1	21685885	21686266	AT1G58370	-2.12	-1.56	4.51	Exon (AT1G58370.1/AT1G58370, exon 5 of 8)
Chr1	21687304	21687633	AT1G58370	-2.78	-2.17	11.5	Exon (AT1G58370.1/AT1G58370, exon 8 of 8)
Chr1	21728111	21728524	AT1G58470	-2.19	-1.63	2.46	Exon (AT1G58470.1/AT1G58470, exon 3 of 3)
Chr1	21736552	21737057	AT1G58520	-2.46	-1.88	1.51	Exon (AT1G58520.2/AT1G58520, exon 13 of 17)
Chr1	21737681	21738592	AT1G58520	-18.6	-17.5	2.78	3' UTR
Chr1	21746354	21761817	AT1G58561.1	-96.3	-94.4	10.7	5' UTR
Chr1	21762146	21762596	AT1G58602	-4.48	-3.78	2.34	Exon (AT1G58602.2/AT1G58602, exon 6 of 9)
Chr1	21748675	21750229	AT1G58561.1	-17.8	-16.7	16.7	Exon (AT1G58561.1/AT1G58561.1, exon 1 of 1)
Chr1	21750318	21753216	AT1G58561.1	-21.8	-20.6	73.8	Exon (AT1G58561.1/AT1G58561.1, exon 1 of 1)
Chr1	21780675	21780824	AT1G58807	-1.64	-0.842	7.38	Exon (AT1G58807.1/AT1G58807, exon 2 of 4)
Chr1	21795318	21796383	AT1G58848	-9.76	-8.86	20.5	3' UTR
Chr1	21796780	21797050	AT1G58848	-1.34	-0.867	1.53	3' UTR
Chr1	21861411	21861892	AT1G59520	-1.33	-0.861	2.23	5' UTR
Chr1	21876146	21876490	AT1G59540	-1.48	-0.985	2.34	Exon (AT1G59540.2/AT1G59540, exon 11 of 18)
Chr1	21876887	21878124	AT1G59540	-2.61	-2.01	6.56	Exon (AT1G59540.2/AT1G59540, exon 14 of 18)
Chr1	21878398	21879450	AT1G59540	-4.68	-3.97	18	3' UTR
Chr1	21894079	21895360	AT1G59610	-7.68	-6.85	3.9	Exon (AT1G59610.1/AT1G59610, exon 2 of 22)
Chr1	21896873	21900877	AT1G59610	-38.4	-37	5.78	3' UTR
Chr1	21902655	21904373	AT1G59620	-11.6	-10.7	7.69	Exon (AT1G59620.1/AT1G59620, exon 2 of 6)
Chr1	21921261	21922452	AT1G59650	-1.91	-1.37	2.87	Exon (AT1G59650.1/AT1G59650, exon 3 of 9)
Chr1	21926295	21927305	AT1G59660	-3.48	-2.83	12.3	Exon (AT1G59660.1/AT1G59660, exon 4 of 12)
Chr1	21927946	21929186	AT1G59660	-2.74	-2.13	6.56	Exon (AT1G59660.1/AT1G59660, exon 9 of 12)
Chr1	21936385	21936621	AT1G59700	-13.2	-12.2	6.7	5' UTR
Chr1	21938754	21939142	AT1G59710	-4.28	-3.59	2.4	Exon (AT1G59710.1/AT1G59710, exon 1 of 3)
Chr1	21969368	21971844	AT1G59740	-2.4	-1.82	9.02	Exon (AT1G59740.1/AT1G59740, exon 3 of 5)
Chr1	21980411	21982108	AT1G59750	-28.5	-27.2	6.47	5' UTR
Chr1	21982512	21983126	AT1G59750	-2.8	-2.19	1.64	Exon (AT1G59750.4/AT1G59750, exon 10 of 15)
Chr1	21983424	21984433	AT1G59750	-63.4	-61.8	9.02	3' UTR
Chr1	22014525	22015994	AT1G59820	-3.48	-2.83	13.9	Exon (AT1G59820.1/AT1G59820, exon 8 of 27)
Chr1	22017248	22018205	AT1G59820	-11.4	-10.4	5.82	Exon (AT1G59820.1/AT1G59820, exon 19 of 27)
Chr1	22019726	22020085	AT1G59820	-10.1	-9.19	3.95	3' UTR
Chr1	22027504	22028266	AT1G59840	-29.2	-27.9	4.82	3' UTR
Chr1	22028811	22029349	AT1G59840	-1.74	-1.22	4.92	3' UTR
Chr1	22031413	22031832	AT1G59860	-9.53	-8.64	3.21	5' UTR
Chr1	22037603	22039888	AT1G59870	-44	-42.5	7.33	3' UTR
Chr1	22044381	22045561	AT1G59890	-5.78	-5.02	4.03	Exon (AT1G59890.4/AT1G59890, exon 2 of 20)
Chr1	22045739	22046232	AT1G59890	-1.33	-0.857	1.75	Exon (AT1G59890.4/AT1G59890, exon 6 of 20)
Chr1	22046920	22050966	AT1G59890	-15.6	-14.6	5.4	3' UTR
Chr1	22051744	22053795	AT1G59900	-124	-122	4.22	3' UTR
Chr1	22073534	22073922	AT1G59970	-5.43	-4.69	3.9	5' UTR
Chr1	22082819	22083415	AT1G59980	-4.7	-3.99	3.21	Exon (AT1G59980.1/AT1G59980, exon 8 of 10)
Chr1	22139214	22139393	AT1G60060	-1.42	-0.899	6.56	5' UTR
Chr1	22140493	22141462	AT1G60060	-3.48	-2.83	8.2	Exon (AT1G60060.1/AT1G60060, exon 4 of 7)
Chr1	22194255	22195400	AT1G60170	-39.1	-37.7	4.41	3' UTR
Chr1	22199002	22199810	AT1G60190	-5.96	-5.2	1.87	Exon (AT1G60190.1/AT1G60190, exon 1 of 1)
Chr1	22208569	22210549	AT1G60220	-4.78	-4.07	3.02	Exon (AT1G60220.1/AT1G60220, exon 1 of 14)
Chr1	22211119	22212171	AT1G60220	-12.9	-11.9	14.8	3' UTR
Chr1	22263367	22264170	AT1G60420	-3.3	-2.66	2.21	Exon (AT1G60420.1/AT1G60420, exon 3 of 4)
Chr1	22294752	22294901	AT1G60505	-1.42	-0.648	6.56	Exon (AT1G60510.1/AT1G60510, exon 1 of 1)
Chr1	22295199	22295707	AT1G60505	-2.6	-2.01	7.38	Exon (AT1G60510.1/AT1G60510, exon 1 of 1)
Chr1	22296811	22297139	AT1G60505	-2.71	-2.11	6.15	Exon (AT1G60510.1/AT1G60510, exon 1 of 1)
Chr1	22299797	22300001	AT1G60530	-1.92	-1.39	3.12	Exon (AT1G60530.1/AT1G60530, exon 1 of 2)
Chr1	22331768	22333162	AT1G60620	-5.88	-5.12	3.11	Exon (AT1G60620.1/AT1G60620, exon 2 of 9)
Chr1	22339809	22342102	AT1G60650	-52.1	-50.6	7.78	5' UTR
Chr1	22409560	22410216	AT1G60870	-344	-Inf	3.85	5' UTR
Chr1	22410303	22410450	AT1G60870	-4.08	-3.4	2.21	3' UTR
Chr1	22423909	22425291	AT1G60900	-131	-129	13.9	5' UTR
Chr1	22426905	22427992	AT1G60900	-19.8	-18.7	3.21	3' UTR
Chr1	22444390	22444479	AT1G60950	-6.35	-5.57	9.84	5' UTR
Chr1	22462160	22462279	AT1G60989	-4.12	-3.43	2.73	5' UTR
Chr1	22480184	22480483	AT1G61030	-1.41	-0.929	2.62	Exon (AT1G61030.1/AT1G61030, exon 7 of 12)
Chr1	22481075	22482320	AT1G61030	-5.77	-5.01	15.6	3' UTR
Chr1	22483974	22485612	AT1G61040	-83.1	-81.2	17.7	Exon (AT1G61040.1/AT1G61040, exon 2 of 2)
Chr1	22527071	22527761	AT1G61120	-1.64	-0.842	7.38	Exon (AT1G61120.1/AT1G61120, exon 9 of 12)
Chr1	22543287	22544467	AT1G61150	-12.7	-11.7	2.5	5' UTR
Chr1	22549964	22550349	AT1G61170	-12.2	-11.2	3.43	Exon (AT1G61170.1/AT1G61170, exon 1 of 1)
Chr1	22551839	22552674	AT1G61180	-3.8	-3.13	4.24	Exon (AT1G61180.1/AT1G61180, exon 1 of 2)
Chr1	22557602	22559368	AT1G61190	-60.2	-58.6	7.53	Exon (AT1G61190.1/AT1G61190, exon 1 of 2)
Chr1	22559428	22559637	AT1G61190	-2.57	-1.98	1.68	Exon (AT1G61190.1/AT1G61190, exon 1 of 2)
Chr1	22559906	22560537	AT1G61190	-4.23	-3.54	2.08	Exon (AT1G61190.1/AT1G61190, exon 1 of 2)
Chr1	22566803	22569935	AT1G61210	-23.1	-21.9	8.15	Exon (AT1G61210.1/AT1G61210, exon 8 of 19)
Chr1	22572675	22572972	AT1G61215	-1.57	-1.07	4.51	5' UTR
Chr1	22573328	22575408	AT1G61215	-6.9	-6.1	9.57	3' UTR
Chr1	22583257	22583586	AT1G61240	-1.75	-1.23	2.79	Exon (AT1G61240.4/AT1G61240, exon 7 of 17)
Chr1	22583972	22584738	AT1G61240	-2.44	-1.85	1.73	Exon (AT1G61240.4/AT1G61240, exon 11 of 17)
Chr1	22585987	22587195	AT1G61250	-8.18	-7.34	2.41	5' UTR
Chr1	22633941	22634267	AT1G61350	-11.2	-10.3	4.56	5' UTR
Chr1	22634888	22635184	AT1G61350	-2.03	-1.48	1.89	Exon (AT1G61350.1/AT1G61350, exon 1 of 1)
Chr1	22660521	22660729	AT1G61415	-1.64	-0.842	7.38	3' UTR
Chr1	22678364	22678782	AT1G61470	-4.2	-3.51	16.4	Exon (AT1G61470.1/AT1G61470, exon 1 of 1)
Chr1	22729845	22731153	AT1G61600	-17.9	-16.8	7.15	Exon (AT1G61600.1/AT1G61600, exon 1 of 2)
Chr1	22737602	22738989	AT1G61620	-40	-38.6	5.54	5' UTR
Chr1	22810165	22811655	AT1G61770	-25.7	-24.5	5.11	5' UTR
Chr1	22811836	22812547	AT1G61770	-39.2	-37.8	3.57	3' UTR
Chr1	22814390	22814687	AT1G61790	-12.6	-11.6	3.36	Exon (AT1G61790.1/AT1G61790, exon 1 of 1)
Chr1	22820190	22820855	AT1G61795	-1.46	-0.968	1.41	3' UTR
Chr1	22835406	22836312	AT1G61820	-1.75	-1.23	7.38	5' UTR
Chr1	22836518	22837671	AT1G61820	-1.73	-1.22	5.74	5' UTR
Chr1	22859768	22860754	AT1G61850	-3.43	-2.79	6.02	Exon (AT1G61850.1/AT1G61850, exon 12 of 18)
Chr1	22861149	22862299	AT1G61850	-36.1	-34.7	7.47	3' UTR
Chr1	22916283	22916552	AT1G62010	-1.98	-1.43	5.33	Exon (AT1G62010.1/AT1G62010, exon 1 of 1)
Chr1	22916881	22917091	AT1G62010	-2.27	-1.7	3.9	Exon (AT1G62010.1/AT1G62010, exon 1 of 1)
Chr1	22922110	22922678	AT1G62020	-5.85	-5.09	2.36	Exon (AT1G62020.1/AT1G62020, exon 4 of 4)
Chr1	22922947	22923635	AT1G62020	-7.72	-6.89	2.41	Exon (AT1G62020.1/AT1G62020, exon 4 of 4)
Chr1	22994613	22995116	AT1G62240	-3.26	-2.62	13.1	5' UTR
Chr1	22995205	22995471	AT1G62240	-2.54	-1.95	10.7	3' UTR
Chr1	23047250	23048386	AT1G62330	-1.62	-1.11	1.61	Exon (AT1G62330.1/AT1G62330, exon 1 of 10)
Chr1	23049460	23050193	AT1G62330	-37.6	-36.2	8.13	3' UTR
Chr1	23057611	23057935	AT1G62350	-1.39	-0.909	3.28	Exon (AT1G62350.1/AT1G62350, exon 2 of 3)
Chr1	23082200	23083282	AT1G62380	-237	-235	4.47	5' UTR
Chr1	23083521	23084223	AT1G62380	-81.9	-80.1	1.81	3' UTR
Chr1	23128705	23129612	AT1G62480	-1700	-Inf	5	5' UTR
Chr1	23132372	23132788	AT1G62500	-11.6	-10.7	4.07	Exon (AT1G62500.1/AT1G62500, exon 1 of 1)
Chr1	23144412	23145213	AT1G62520	-27.8	-26.5	5.21	5' UTR
Chr1	23151794	23151974	AT1G62540	-6.53	-5.75	3.28	5' UTR
Chr1	23152304	23154542	AT1G62540	-12.2	-11.3	2.05	Exon (AT1G62540.1/AT1G62540, exon 1 of 7)
Chr1	23160150	23161846	AT1G62560	-113	-111	4.05	Exon (AT1G62560.1/AT1G62560, exon 1 of 7)
Chr1	23169136	23171077	AT1G62570	-14.8	-13.8	3.33	5' UTR
Chr1	23179654	23179830	AT1G62600	-1.92	-1.38	1.38	Exon (AT1G62600.1/AT1G62600, exon 1 of 7)
Chr1	23180810	23181372	AT1G62600	-5.07	-4.34	1.84	Exon (AT1G62600.1/AT1G62600, exon 5 of 7)
Chr1	23186150	23187550	AT1G62630	-10.8	-9.84	4.2	Exon (AT1G62630.1/AT1G62630, exon 1 of 1)
Chr1	23188146	23188384	AT1G62630	-1.79	-1.27	2.46	Exon (AT1G62630.1/AT1G62630, exon 1 of 1)
Chr1	23193944	23194276	AT1G62640	-2.79	-2.18	1.69	Exon (AT1G62640.1/AT1G62640, exon 6 of 8)
Chr1	23199898	23201433	AT1G62660	-6.19	-5.42	4.79	5' UTR
Chr1	23201643	23202695	AT1G62660	-7.05	-6.24	2.3	Exon (AT1G62660.1/AT1G62660, exon 3 of 7)
Chr1	23231286	23233543	AT1G62740	-102	-100	6.34	3' UTR
Chr1	23252313	23252431	AT1G62790	-3.73	-3.06	2.01	5' UTR
Chr1	23292078	23293356	AT1G62880	-1.59	-1.09	2.87	5' UTR
Chr1	23302444	23302863	AT1G62914	-2.61	-2.01	6.56	Exon (AT1G62914.1/AT1G62914, exon 1 of 1)
Chr1	23307698	23308414	AT1G62930	-1.55	-1.05	2.73	Exon (AT1G62930.1/AT1G62930, exon 1 of 1)
Chr1	23316342	23316677	AT1G62950	-1.38	-0.898	3.28	Exon (AT1G62950.1/AT1G62950, exon 1 of 2)
Chr1	23316916	23317545	AT1G62950	-2.58	-1.99	3.42	Exon (AT1G62950.1/AT1G62950, exon 2 of 2)
Chr1	23324179	23325339	AT1G62970	-9.51	-8.63	22.1	Exon (AT1G62970.1/AT1G62970, exon 1 of 1)
Chr1	23328850	23330483	AT1G62975	-34.4	-33.1	9.57	5' UTR
Chr1	23334166	23334936	AT1G62981	-3.54	-2.88	8.2	3' UTR
Chr1	23338652	23340388	AT1G62990	-3.04	-2.41	12.3	3' UTR
Chr1	23342393	23342660	AT1G63000	-3.49	-2.84	2.11	5' UTR
Chr1	23413536	23413984	AT1G63130	-2.6	-2.01	4.92	Exon (AT1G63130.1/AT1G63130, exon 1 of 1)
Chr1	23414223	23414582	AT1G63130	-6.14	-5.36	3.55	Exon (AT1G63130.1/AT1G63130, exon 1 of 1)
Chr1	23420732	23420910	AT1G63150	-1.64	-0.899	7.38	Exon (AT1G63150.1/AT1G63150, exon 1 of 2)
Chr1	23425352	23425857	AT1G63170	-26.9	-25.7	9.02	5' UTR
Chr1	23426685	23427043	AT1G63170	-4.48	-3.78	1.9	Exon (AT1G63170.1/AT1G63170, exon 4 of 5)
Chr1	23449763	23450452	AT1G63220	-3.75	-3.08	4.65	3' UTR
Chr1	23483735	23484300	AT1G63300	-1.77	-1.25	7.38	Exon (AT1G63300.1/AT1G63300, exon 6 of 8)
Chr1	23484359	23486101	AT1G63300	-12	-11	22.1	3' UTR
Chr1	23508187	23508575	AT1G63400	-2.08	-1.53	9.02	Exon (AT1G63400.1/AT1G63400, exon 1 of 1)
Chr1	23515874	23518673	AT1G63420	-35.9	-34.5	6.66	Exon (AT1G63420.1/AT1G63420, exon 1 of 7)
Chr1	23524974	23526413	AT1G63430	-14.7	-13.7	5.55	Exon (AT1G63430.2/AT1G63430, exon 9 of 13)
Chr1	23528351	23528531	AT1G63440	-1.64	-0.842	7.38	Exon (AT1G63440.1/AT1G63440, exon 2 of 6)
Chr1	23535754	23536318	AT1G63460	-3.94	-3.26	1.88	Exon (AT1G63460.1/AT1G63460, exon 3 of 6)
Chr1	23557446	23557742	AT1G63500	-1.81	-1.28	1.67	Exon (AT1G63500.1/AT1G63500, exon 7 of 10)
Chr1	23577568	23577744	AT1G63580	-2.31	-1.74	9.84	Exon (AT1G63580.1/AT1G63580, exon 1 of 2)
Chr1	23601678	23602694	AT1G63650	-10.2	-9.28	5.17	Exon (AT1G63650.3/AT1G63650, exon 6 of 8)
Chr1	23614437	23615005	AT1G63680	-9.98	-9.08	3.4	5' UTR
Chr1	23615961	23617647	AT1G63680	-31.4	-30.1	4.85	3' UTR
Chr1	23619044	23619163	AT1G63690	-2.94	-2.33	2.01	Exon (AT1G63690.1/AT1G63690, exon 2 of 14)
Chr1	23622247	23622396	AT1G63690	-3.01	-2.39	12.3	3' UTR
Chr1	23650878	23651387	AT1G63750	-6.66	-5.87	8.2	5' UTR
Chr1	23652314	23652554	AT1G63750	-1.86	-1.33	8.2	Exon (AT1G63750.2/AT1G63750, exon 2 of 4)
Chr1	23653092	23653673	AT1G63750	-1.64	-0.842	7.38	Exon (AT1G63750.2/AT1G63750, exon 2 of 4)
Chr1	23654346	23655034	AT1G63750	-1.72	-1.2	2.67	Exon (AT1G63750.2/AT1G63750, exon 4 of 4)
Chr1	23697990	23698169	AT1G63850	-1.44	-0.955	1.61	Exon (AT1G63850.1/AT1G63850, exon 2 of 2)
Chr1	23698319	23698708	AT1G63850	-1.57	-1.07	1.7	Exon (AT1G63850.1/AT1G63850, exon 2 of 2)
Chr1	23716703	23716972	AT1G63900	-4.31	-3.62	5.95	5' UTR
Chr1	23718022	23719217	AT1G63900	-5.87	-5.11	6.15	3' UTR
Chr1	23728538	23729245	AT1G63930	-4.03	-3.35	6.56	3' UTR
Chr1	23730711	23732832	AT1G63940	-11.5	-10.6	1.95	Exon (AT1G63940.2/AT1G63940, exon 4 of 17)
Chr1	23740813	23743302	AT1G63980	-133	-131	6.63	3' UTR
Chr1	23762742	23764047	AT1G64050	-6.53	-5.75	3.28	Exon (AT1G64050.2/AT1G64050, exon 1 of 7)
Chr1	23764107	23765749	AT1G64050	-52.7	-51.1	12.6	3' UTR
Chr1	23769983	23770341	AT1G64060	-2.97	-2.35	5.74	5' UTR
Chr1	23770789	23772880	AT1G64060	-6.87	-6.07	3.52	Exon (AT1G64060.1/AT1G64060, exon 1 of 14)
Chr1	23774526	23776841	AT1G64060	-5.48	-4.73	4.1	3' UTR
Chr1	23778941	23779206	AT1G64065	-4.03	-3.35	5.74	Exon (AT1G64065.1/AT1G64065, exon 1 of 1)
Chr1	23793613	23795473	AT1G64105	-12	-11.1	7.38	5' UTR
Chr1	23795050	23795464	AT1G64105	-15.4	-14.4	7.93	5' UTR
Chr1	23821664	23821841	AT1G64180	-2.45	-1.87	4.1	Exon (AT1G64180.1/AT1G64180, exon 1 of 2)
Chr1	23834713	23835536	AT1G64230	-84.1	-82.3	2.62	3' UTR
Chr1	23841187	23841426	AT1G64250.1	-1.64	-0.842	7.38	Exon (AT1G64250.1/AT1G64250.1, exon 1 of 1)
Chr1	23850901	23851828	AT1G64270.1	-7.2	-6.39	13.9	Exon (AT1G64270.1/AT1G64270.1, exon 1 of 1)
Chr1	23864139	23864289	AT1G64300	-1.42	-0.648	6.56	Exon (AT1G64300.2/AT1G64300, exon 3 of 4)
Chr1	23865187	23865366	AT1G64300	-1.42	-0.648	6.56	Exon (AT1G64300.2/AT1G64300, exon 3 of 4)
Chr1	23869215	23869773	AT1G64320	-3.25	-2.61	13.1	Exon (AT1G64320.1/AT1G64320, exon 1 of 2)
Chr1	23870012	23870399	AT1G64320	-2.08	-1.53	9.02	Exon (AT1G64320.1/AT1G64320, exon 2 of 2)
Chr1	23872140	23874109	AT1G64330	-58.3	-56.7	17.5	5' UTR
Chr1	23882510	23883149	AT1G64350	-5.16	-4.43	2.03	3' UTR
Chr1	23886084	23886262	AT1G64355	-2.53	-1.94	1.6	5' UTR
Chr1	23886768	23886945	AT1G64355	-1.62	-1.11	1.43	3' UTR
Chr1	23887870	23888385	AT1G64360	-7.43	-6.61	6.43	5' UTR
Chr1	23888920	23889483	AT1G64370	-717	-Inf	3.33	5' UTR
Chr1	23900961	23902163	AT1G64385	-6.49	-5.7	3.06	3' UTR
Chr1	23914452	23914631	AT1G64390	-3.8	-3.14	1.39	Exon (AT1G64390.1/AT1G64390, exon 8 of 8)
Chr1	23914691	23914930	AT1G64390	-3.06	-2.43	1.41	3' UTR
Chr1	23933410	23933676	AT1G64430	-1.44	-0.953	1.7	5' UTR
[truncated: 18,674 more rows]

## Sheet: vir-0h_2_peak (rep.2)
Supplementary Data 4. m6A peaks in vir-1 seedlings under growth light conditions (rep. 2)
Chromosome	Start	End	Gene ID	lg.p	lg.fdr	Fold_enrichment	Peak position
Chr1	4999	5284	AT1G01010	-1.52	-1.05	4.48	Exon (AT1G01010.1/AT1G01010, exon 4 of 6)
Chr1	23505	24343	AT1G01040	-13.7	-12.7	9.87	5' UTR
Chr1	24612	25883	AT1G01040	-2.96	-2.34	5.08	Exon (AT1G01040.1/AT1G01040, exon 2 of 20)
Chr1	29976	31018	AT1G01040	-29.4	-28.1	7.04	Exon (AT1G01040.1/AT1G01040, exon 17 of 20)
Chr1	52329	52624	AT1G01110	-1.44	-0.975	2.69	Exon (AT1G01110.2/AT1G01110, exon 1 of 5)
Chr1	53570	54274	AT1G01110	-3.51	-2.86	14.4	Exon (AT1G01110.2/AT1G01110, exon 4 of 5)
Chr1	72339	73949	AT1G01160	-26.3	-25	6.44	5' UTR
Chr1	75583	75906	AT1G01180	-3.35	-2.7	2.27	5' UTR
Chr1	93996	94490	AT1G01220	-8.26	-7.38	3.78	Exon (AT1G01220.1/AT1G01220, exon 6 of 8)
Chr1	95028	95531	AT1G01220	-3.51	-2.86	2.69	Exon (AT1G01220.1/AT1G01220, exon 7 of 8)
Chr1	97456	97693	AT1G01230	-3.72	-3.06	2.45	5' UTR
Chr1	97753	98582	AT1G01230	-2.29	-1.73	1.45	Exon (AT1G01230.1/AT1G01230, exon 1 of 3)
Chr1	100968	101536	AT1G01240	-26.9	-25.6	5.03	Exon (AT1G01240.3/AT1G01240, exon 1 of 1)
Chr1	110189	110938	AT1G01260	-3.99	-3.31	8.07	Exon (AT1G01260.3/AT1G01260, exon 2 of 2)
Chr1	114650	115248	AT1G01290	-3.44	-2.79	2.49	Exon (AT1G01290.1/AT1G01290, exon 2 of 2)
Chr1	116973	118107	AT1G01300	-56.6	-54.9	13.5	5' UTR
Chr1	120746	120953	AT1G01310	-1.31	-0.587	6.28	3' UTR
Chr1	136124	138073	AT1G01350	-22.5	-21.3	6.75	5' UTR
Chr1	141971	142466	AT1G01360	-7.31	-6.47	5.61	5' UTR
Chr1	164564	166239	AT1G01450	-5.02	-4.28	11.2	Exon (AT1G01448.3/AT1G01448, exon 3 of 3)
Chr1	185133	185282	AT1G01500	-1.57	-1.09	6.28	5' UTR
Chr1	187211	187570	AT1G01510	-2.32	-1.76	2.35	5' UTR
Chr1	188147	189265	AT1G01510	-33.5	-32.1	7.92	Exon (AT1G01510.1/AT1G01510, exon 2 of 7)
Chr1	189877	190056	AT1G01510	-1.61	-1.12	2.87	3' UTR
Chr1	190596	191435	AT1G01520	-31.3	-29.9	5.78	Exon (AT1G01520.1/AT1G01520, exon 1 of 8)
Chr1	191627	191999	AT1G01520	-1.71	-1.21	1.75	Exon (AT1G01520.1/AT1G01520, exon 5 of 8)
Chr1	195780	198476	AT1G01540	-18.4	-17.2	8.07	5' UTR
Chr1	220783	221138	AT1G01600	-2	-1.47	2.99	3' UTR
Chr1	229013	230858	AT1G01630	-98.8	-96.7	3.81	5' UTR
Chr1	249843	251720	AT1G01690	-1.54	-1.06	4.04	Exon (AT1G01690.1/AT1G01690, exon 3 of 14)
Chr1	264367	266285	AT1G01710	-16.4	-15.3	4.69	3' UTR
Chr1	266700	267771	AT1G01710	-1.88	-1.37	1.73	3' UTR
Chr1	268569	269430	AT1G01720	-7.18	-6.35	1.39	Exon (AT1G01720.1/AT1G01720, exon 1 of 3)
Chr1	275514	275792	AT1G01750	-1.54	-0.784	7.18	5' UTR
Chr1	281091	282891	AT1G01780	-6.1	-5.31	23.3	5' UTR
Chr1	282908	284010	AT1G01780	-3.48	-2.83	2.32	5' UTR
Chr1	284756	285833	AT1G01790	-12.1	-11.1	2.35	5' UTR
Chr1	290197	291094	AT1G01790	-49	-47.4	8.19	3' UTR
Chr1	293342	294655	AT1G01800	-18.9	-17.7	7.18	5' UTR
Chr1	295221	295685	AT1G01810	-3.26	-2.62	13.5	5' UTR
Chr1	310316	311451	AT1G01900	-3.5	-2.84	4.48	5' UTR
Chr1	317610	319650	AT1G01920	-8.52	-7.63	6.02	3' UTR
Chr1	323027	324888	AT1G01940	-32.3	-30.9	4.17	5' UTR
Chr1	326610	327327	AT1G01950	-4.1	-3.41	2.64	Exon (AT1G01950.1/AT1G01950, exon 5 of 19)
Chr1	327548	329343	AT1G01950	-17.5	-16.3	6.33	Exon (AT1G01950.1/AT1G01950, exon 8 of 19)
Chr1	330052	330499	AT1G01950	-5.72	-4.95	11.7	3' UTR
Chr1	338860	339747	AT1G01970	-15.4	-14.3	2.77	Exon (AT1G01970.1/AT1G01970, exon 1 of 2)
Chr1	345931	346613	AT1G02000	-3	-2.38	5.68	5' UTR
Chr1	346910	347206	AT1G02000	-2.58	-1.99	3.03	Exon (AT1G02000.1/AT1G02000, exon 1 of 1)
Chr1	347891	348245	AT1G02010	-2.34	-1.77	4.48	5' UTR
Chr1	349656	352360	AT1G02010	-9.76	-8.83	6.01	3' UTR
Chr1	365598	366047	AT1G02065	-3.01	-2.39	12.6	5' UTR
Chr1	375359	375583	AT1G02080	-2.14	-1.6	4.48	Exon (AT1G02080.1/AT1G02080, exon 7 of 50)
Chr1	376945	377896	AT1G02080	-2.35	-1.79	3.29	Exon (AT1G02080.1/AT1G02080, exon 13 of 50)
Chr1	378323	379186	AT1G02080	-2.72	-2.13	3.95	Exon (AT1G02080.1/AT1G02080, exon 18 of 50)
Chr1	379410	379868	AT1G02080	-2.07	-1.53	2.36	Exon (AT1G02080.1/AT1G02080, exon 23 of 50)
Chr1	379988	380633	AT1G02080	-2.56	-1.97	3.2	Exon (AT1G02080.1/AT1G02080, exon 25 of 50)
Chr1	385796	386697	AT1G02080	-4.99	-4.25	2.34	3' UTR
Chr1	390854	392816	AT1G02100	-33	-31.5	5.28	3' UTR
Chr1	392831	393691	AT1G02110	-17.1	-16	6.03	5' UTR
Chr1	394018	395528	AT1G02110	-29.8	-28.4	6.13	3' UTR
Chr1	396190	396688	AT1G02120	-1.78	-1.27	1.55	Exon (AT1G02120.1/AT1G02120, exon 3 of 18)
Chr1	397735	399897	AT1G02120	-115	-113	7.92	3' UTR
Chr1	407088	408619	AT1G02145	-12.7	-11.7	3.71	3' UTR
Chr1	409129	409835	AT1G02150	-25.4	-24.1	2.32	Exon (AT1G02150.1/AT1G02150, exon 1 of 2)
Chr1	410134	410372	AT1G02150	-7.88	-7.02	1.52	Exon (AT1G02150.1/AT1G02150, exon 2 of 2)
Chr1	411779	412573	AT1G02170	-7.72	-6.86	3.35	5' UTR
Chr1	418778	422289	AT1G02205	-62.1	-60.4	8.97	5' UTR
Chr1	454246	454734	AT1G02300	-1.91	-1.39	1.7	Exon (AT1G02300.1/AT1G02300, exon 5 of 10)
Chr1	457081	457336	AT1G02305	-1.65	-1.16	1.26	Exon (AT1G02305.1/AT1G02305, exon 7 of 11)
Chr1	474857	476213	AT1G02370	-3.51	-2.86	14.4	Exon (AT1G02370.1/AT1G02370, exon 1 of 2)
Chr1	477088	478824	AT1G02380	-11.8	-10.8	9.72	5' UTR
Chr1	481508	482576	AT1G02390	-15.2	-14.1	4.84	Exon (AT1G02390.1/AT1G02390, exon 1 of 2)
Chr1	491554	492926	AT1G02410	-19.5	-18.3	4.38	3' UTR
Chr1	494037	494420	AT1G02420	-2.14	-1.6	4.48	Exon (AT1G02420.1/AT1G02420, exon 1 of 1)
Chr1	494509	494834	AT1G02420	-1.64	-1.15	2.12	Exon (AT1G02420.1/AT1G02420, exon 1 of 1)
Chr1	519200	519671	AT1G02500	-24.2	-23	1.59	Exon (AT1G02500.1/AT1G02500, exon 2 of 2)
Chr1	537860	538068	AT1G02560	-5.99	-5.21	3.36	5' UTR
Chr1	538475	539722	AT1G02560	-25.7	-24.4	1.61	Exon (AT1G02560.1/AT1G02560, exon 3 of 9)
Chr1	565784	566403	AT1G02640	-1.61	-1.12	2.87	Exon (AT1G02640.1/AT1G02640, exon 3 of 5)
Chr1	569381	569499	AT1G02650	-1.31	-0.587	6.28	Exon (AT1G02650.1/AT1G02650, exon 3 of 3)
Chr1	576864	577214	AT1G02670	-1.78	-0.99	8.07	Exon (AT1G02670.1/AT1G02670, exon 3 of 16)
Chr1	579683	580269	AT1G02670	-2.02	-1.49	8.97	Exon (AT1G02670.1/AT1G02670, exon 13 of 16)
Chr1	580625	582252	AT1G02680	-6.94	-6.11	2.41	5' UTR
Chr1	591915	592536	AT1G02720	-6.24	-5.45	6.28	5' UTR
Chr1	592861	593246	AT1G02720	-4.46	-3.75	6.28	3' UTR
Chr1	618325	618711	AT1G02810	-1.31	-0.587	6.28	Exon (AT1G02810.1/AT1G02810, exon 1 of 2)
Chr1	626770	629048	AT1G02840	-22.6	-21.3	1.83	5' UTR
Chr1	630505	631757	AT1G02850	-5.08	-4.33	1.82	5' UTR
Chr1	631964	632612	AT1G02850	-14.4	-13.4	2.01	Exon (AT1G02850.1/AT1G02850, exon 8 of 13)
Chr1	673396	674012	AT1G02970	-3.01	-2.39	12.6	5' UTR
Chr1	702446	703745	AT1G03030	-5.52	-4.75	3.52	3' UTR
Chr1	739948	741561	AT1G03090	-4.79	-4.06	3.59	Exon (AT1G03090.1/AT1G03090, exon 1 of 15)
Chr1	742586	743534	AT1G03090	-7.58	-6.73	4.07	Exon (AT1G03090.1/AT1G03090, exon 10 of 15)
Chr1	750582	751201	AT1G03110	-2.02	-1.48	1.76	Exon (AT1G03110.1/AT1G03110, exon 5 of 10)
Chr1	752329	753053	AT1G03120	-1.74	-1.23	4.93	Exon (AT1G03120.1/AT1G03120, exon 1 of 2)
Chr1	756414	758612	AT1G03150	-8.32	-7.44	3.59	5' UTR
Chr1	762042	763070	AT1G03160	-9.31	-8.4	3.39	Exon (AT1G03160.1/AT1G03160, exon 2 of 11)
Chr1	764303	765559	AT1G03160	-10.1	-9.14	2.75	3' UTR
Chr1	774327	775224	AT1G03180	-2.34	-1.77	3.59	3' UTR
Chr1	778298	779578	AT1G03190	-2.17	-1.62	5.83	Exon (AT1G03190.1/AT1G03190, exon 7 of 13)
Chr1	787122	787752	AT1G03220	-17.9	-16.7	3.59	5' UTR
Chr1	790091	790562	AT1G03230	-15	-13.9	7.77	5' UTR
Chr1	801020	802376	AT1G03270	-3.11	-2.48	4.13	Exon (AT1G03270.1/AT1G03270, exon 7 of 13)
Chr1	803035	806947	AT1G03280	-62.6	-60.9	7.59	5' UTR
Chr1	808917	810483	AT1G03290	-14	-13	6.19	Exon (AT1G03290.2/AT1G03290, exon 4 of 9)
Chr1	810720	810868	AT1G03290	-2.02	-1.49	8.97	3' UTR
Chr1	814064	814630	AT1G03310	-3.1	-2.48	1.93	Exon (AT1G03310.1/AT1G03310, exon 2 of 2)
Chr1	814869	815108	AT1G03310	-1.95	-1.42	1.76	Exon (AT1G03310.1/AT1G03310, exon 2 of 2)
Chr1	817027	817709	AT1G03320	-3.11	-2.49	5.38	Exon (AT1G03320.1/AT1G03320, exon 1 of 2)
Chr1	827487	830293	AT1G03365	-40.7	-39.2	10.8	3' UTR
Chr1	833714	834972	AT1G03370	-14.1	-13	18.8	Exon (AT1G03370.1/AT1G03370, exon 6 of 8)
Chr1	835785	835994	AT1G03380	-1.94	-1.41	5.38	5' UTR
Chr1	838856	840522	AT1G03380	-21.6	-20.4	9.75	3' UTR
Chr1	846664	846873	AT1G03420.1	-3.03	-2.41	6.28	5' UTR
Chr1	852604	853705	AT1G03440	-17.4	-16.3	9.17	5' UTR
Chr1	873332	874935	AT1G03495	-15.4	-14.4	5.53	5' UTR
Chr1	884472	885161	AT1G03540	-2.51	-1.93	10.8	Exon (AT1G03540.1/AT1G03540, exon 1 of 1)
Chr1	885431	885611	AT1G03540	-1.31	-0.587	6.28	Exon (AT1G03540.1/AT1G03540, exon 1 of 1)
Chr1	886388	886750	AT1G03545	-1.54	-0.784	7.18	Exon (AT1G03545.1/AT1G03545, exon 1 of 3)
Chr1	900887	901693	AT1G03610	-5.45	-4.69	8.07	5' UTR
Chr1	908353	908882	AT1G03630	-60.4	-58.6	1.73	Exon (AT1G03630.1/AT1G03630, exon 3 of 5)
Chr1	919291	920507	AT1G03687	-15.4	-14.3	4.34	3' UTR
Chr1	923690	924112	AT1G03710	-2	-1.47	2.99	Exon (AT1G03710.2/AT1G03710, exon 1 of 3)
Chr1	933959	934869	AT1G03740	-2.32	-1.76	2.6	5' UTR
Chr1	935469	936686	AT1G03740	-10.8	-9.82	6.88	3' UTR
Chr1	938733	939031	AT1G03750	-2.02	-1.49	8.97	Exon (AT1G03750.1/AT1G03750, exon 3 of 7)
Chr1	939418	939627	AT1G03750	-1.32	-0.868	6.28	Exon (AT1G03750.1/AT1G03750, exon 3 of 7)
Chr1	940357	940983	AT1G03750	-3.51	-2.86	14.4	Exon (AT1G03750.1/AT1G03750, exon 5 of 7)
Chr1	944690	947289	AT1G03770	-3.51	-2.86	14.4	5' UTR
Chr1	991438	993028	AT1G03900	-13.9	-12.9	1.98	3' UTR
Chr1	996115	1000348	AT1G03910	-41.1	-39.6	6.86	5' UTR
Chr1	1002384	1002620	AT1G03920	-1.78	-1.05	8.07	Exon (AT1G03920.1/AT1G03920, exon 3 of 12)
Chr1	1002680	1003636	AT1G03920	-2.51	-1.93	10.8	Exon (AT1G03920.1/AT1G03920, exon 4 of 12)
Chr1	1006435	1008340	AT1G03930	-76.7	-74.8	7.68	3' UTR
Chr1	1013715	1013984	AT1G03960	-1.74	-1.23	4.93	5' UTR
Chr1	1014044	1015517	AT1G03960	-4.02	-3.34	16.1	5' UTR
Chr1	1017424	1017899	AT1G03960	-1.7	-1.2	6.28	3' UTR
Chr1	1018100	1019247	AT1G03970	-43.7	-42.1	7.34	5' UTR
Chr1	1026119	1026298	AT1G03990	-1.32	-0.868	4.04	Exon (AT1G03990.1/AT1G03990, exon 3 of 3)
Chr1	1036537	1037219	AT1G04020	-2.18	-1.63	2.04	5' UTR
Chr1	1037337	1038553	AT1G04020	-5.34	-4.58	3.68	Exon (AT1G04020.1/AT1G04020, exon 4 of 13)
Chr1	1038885	1039750	AT1G04020	-1.66	-1.16	2.69	Exon (AT1G04020.1/AT1G04020, exon 9 of 13)
Chr1	1041483	1042253	AT1G04030	-4.28	-3.58	17	Exon (AT1G04030.1/AT1G04030, exon 3 of 5)
Chr1	1051372	1052706	AT1G04080	-7.13	-6.3	1.81	5' UTR
Chr1	1053404	1054309	AT1G04080	-2.27	-1.71	1.53	Exon (AT1G04080.3/AT1G04080, exon 5 of 15)
Chr1	1055070	1055970	AT1G04080	-33.8	-32.3	3.5	Exon (AT1G04080.3/AT1G04080, exon 10 of 15)
Chr1	1056558	1056797	AT1G04080	-2.71	-2.11	2.24	3' UTR
Chr1	1073775	1075568	AT1G04130	-2.12	-1.58	4.93	3' UTR
Chr1	1089196	1090582	AT1G04160	-1.61	-1.12	2.87	Exon (AT1G04160.1/AT1G04160, exon 10 of 38)
Chr1	1091941	1093201	AT1G04160	-12.1	-11.1	9.87	Exon (AT1G04160.1/AT1G04160, exon 21 of 38)
Chr1	1093864	1094419	AT1G04160	-2.26	-1.71	9.87	Exon (AT1G04160.1/AT1G04160, exon 29 of 38)
Chr1	1096976	1098860	AT1G04170	-21.8	-20.6	2.39	5' UTR
Chr1	1111601	1113868	AT1G04200	-25.7	-24.4	13	Exon (AT1G04200.1/AT1G04200, exon 8 of 18)
Chr1	1115578	1116838	AT1G04210	-3.41	-2.76	2.28	Exon (AT1G04210.1/AT1G04210, exon 2 of 11)
Chr1	1118551	1119709	AT1G04210	-9.74	-8.81	3.46	3' UTR
Chr1	1125548	1126601	AT1G04230	-2.42	-1.84	2.47	5' UTR
Chr1	1127214	1127869	AT1G04230	-2.85	-2.24	2.77	3' UTR
Chr1	1165725	1166090	AT1G04350	-2.47	-1.89	1.42	Exon (AT1G04350.1/AT1G04350, exon 1 of 3)
Chr1	1191608	1193884	AT1G04420	-42	-40.4	2.49	5' UTR
Chr1	1194187	1196889	AT1G04425	-2.46	-1.89	1.9	Exon (AT1G04425.1/AT1G04425, exon 1 of 3)
Chr1	1200427	1200832	AT1G04430	-1.75	-1.24	1.31	Exon (AT1G04430.1/AT1G04430, exon 6 of 8)
Chr1	1203878	1205803	AT1G04440	-22.6	-21.4	4.56	3' UTR
Chr1	1227287	1228903	AT1G04510	-6.89	-6.06	2.39	Exon (AT1G04510.1/AT1G04510, exon 4 of 18)
Chr1	1229906	1230797	AT1G04510	-81.1	-79.1	11.6	3' UTR
Chr1	1231578	1232108	AT1G04520	-28.6	-27.3	6.89	5' UTR
Chr1	1232646	1233529	AT1G04520	-1.41	-0.947	1.46	Exon (AT1G04520.1/AT1G04520, exon 2 of 4)
Chr1	1237581	1238025	AT1G04540	-1.54	-0.868	7.18	Exon (AT1G04540.1/AT1G04540, exon 1 of 1)
Chr1	1240701	1241446	AT1G04550	-3.99	-3.31	1.52	3' UTR
Chr1	1242705	1244039	AT1G04555	-3.41	-2.76	2.83	5' UTR
Chr1	1292436	1292585	AT1G04640	-2.11	-1.57	2.39	5' UTR
Chr1	1317653	1317833	AT1G04700	-1.31	-0.587	6.28	Exon (AT1G04700.1/AT1G04700, exon 2 of 9)
Chr1	1318042	1318191	AT1G04700	-1.31	-0.587	6.28	Exon (AT1G04700.1/AT1G04700, exon 2 of 9)
Chr1	1319017	1319905	AT1G04700	-2.02	-1.49	8.97	Exon (AT1G04700.1/AT1G04700, exon 3 of 9)
Chr1	1322574	1324752	AT1G04710	-24.8	-23.5	3.24	3' UTR
Chr1	1345036	1347295	AT1G04790	-35.2	-33.7	8.11	5' UTR
Chr1	1354137	1355382	AT1G04810	-25.3	-24	3.21	3' UTR
Chr1	1401123	1402162	AT1G04945	-1.58	-1.09	2.15	Exon (AT1G04945.3/AT1G04945, exon 5 of 9)
Chr1	1400620	1400770	AT1G04940	-3.77	-3.1	2.88	3' UTR
Chr1	1469699	1470260	AT1G05100	-1.83	-1.31	2.84	Exon (AT1G05100.1/AT1G05100, exon 1 of 1)
Chr1	1470349	1470851	AT1G05100	-1.44	-0.975	5.38	3' UTR
Chr1	1482548	1482992	AT1G05140	-41.7	-40.1	8.52	5' UTR
Chr1	1483494	1483642	AT1G05140	-2.44	-1.87	1.47	Exon (AT1G05140.1/AT1G05140, exon 1 of 1)
Chr1	1508194	1509152	AT1G05200	-8.12	-7.25	2.37	3' UTR
Chr1	1529767	1530003	AT1G05260	-1.44	-0.975	5.38	5' UTR
Chr1	1553603	1557495	AT1G05320	-19.9	-18.8	13.5	5' UTR
Chr1	1566958	1567347	AT1G05360	-2.47	-1.89	1.99	3' UTR
Chr1	1577266	1579033	AT1G05380	-27.5	-26.1	15	Exon (AT1G05380.1/AT1G05380, exon 2 of 8)
Chr1	1581865	1582614	AT1G05380	-2.35	-1.79	2.01	3' UTR
Chr1	1590073	1590546	AT1G05420	-3.32	-2.68	4.48	Exon (AT1G05420.1/AT1G05420, exon 1 of 1)
Chr1	1626576	1629224	AT1G05500	-7.76	-6.9	1.98	3' UTR
Chr1	1645875	1647132	AT1G05562	-108	-106	3.55	5' UTR
Chr1	1669350	1670265	AT1G05590	-16.8	-15.7	12.6	5' UTR
Chr1	1670841	1671373	AT1G05590	-4.76	-4.04	2.43	Exon (AT1G05590.1/AT1G05590, exon 3 of 3)
Chr1	1671521	1671876	AT1G05590	-8.77	-7.88	3.89	3' UTR
Chr1	1682348	1682677	AT1G05630	-1.64	-1.15	2.69	5' UTR
Chr1	1683185	1683994	AT1G05630	-3.01	-2.39	12.6	Exon (AT1G05630.1/AT1G05630, exon 1 of 10)
Chr1	1684054	1684293	AT1G05630	-1.54	-0.784	7.18	Exon (AT1G05630.1/AT1G05630, exon 3 of 10)
Chr1	1684918	1687213	AT1G05630	-4.59	-3.87	10.8	3' UTR
Chr1	1708767	1709140	AT1G05690	-1.81	-1.3	2.39	3' UTR
Chr1	1722256	1722823	AT1G05750	-1.54	-0.894	7.18	Exon (AT1G05750.1/AT1G05750, exon 1 of 1)
Chr1	1723032	1723241	AT1G05750	-1.79	-1.28	3.05	3' UTR
Chr1	1727997	1728404	AT1G05780	-2.37	-1.8	2.53	3' UTR
Chr1	1734721	1737429	AT1G05790	-30.9	-29.5	8.85	3' UTR
Chr1	1744951	1746288	AT1G05805	-7.18	-6.34	3.2	Exon (AT1G05805.1/AT1G05805, exon 1 of 6)
Chr1	1746407	1747663	AT1G05805	-5.8	-5.02	10.8	3' UTR
Chr1	1748672	1749430	AT1G05810	-7.34	-6.5	3.59	3' UTR
Chr1	1753458	1753931	AT1G05820	-3.22	-2.58	10.8	3' UTR
Chr1	1754244	1755023	AT1G05830	-5.93	-5.14	5.38	5' UTR
Chr1	1755267	1756146	AT1G05830	-2.34	-1.77	3.81	Exon (AT1G05830.1/AT1G05830, exon 2 of 26)
Chr1	1756382	1757770	AT1G05830	-10.4	-9.44	4.9	Exon (AT1G05830.1/AT1G05830, exon 6 of 26)
Chr1	1758974	1761607	AT1G05830	-20	-18.8	6.68	3' UTR
Chr1	1762554	1762814	AT1G05835	-2.64	-2.05	1.92	3' UTR
Chr1	1769543	1770283	AT1G05860	-2.35	-1.79	3.29	Exon (AT1G05860.1/AT1G05860, exon 1 of 3)
Chr1	1779345	1780575	AT1G05890	-3.91	-3.23	2.69	5' UTR
Chr1	1781087	1784499	AT1G05890	-28.8	-27.5	6.57	3' UTR
Chr1	1784952	1785101	AT1G05894	-1.32	-0.868	4.04	Exon (AT1G05894.1/AT1G05894, exon 1 of 1)
Chr1	1785607	1786084	AT1G05894	-3.8	-3.12	5.61	Exon (AT1G05894.1/AT1G05894, exon 1 of 1)
Chr1	1786856	1788458	AT1G05900	-3.33	-2.69	3.03	5' UTR
Chr1	1788971	1789587	AT1G05900	-2.05	-1.52	2.39	3' UTR
Chr1	1790224	1792038	AT1G05910	-21	-19.8	15.2	5' UTR
Chr1	1793522	1794512	AT1G05910	-2.4	-1.83	6.28	Exon (AT1G05910.1/AT1G05910, exon 5 of 11)
Chr1	1795760	1796259	AT1G05910	-4.62	-3.9	3.44	Exon (AT1G05910.1/AT1G05910, exon 10 of 11)
Chr1	1821183	1821918	AT1G06000	-66	-64.2	4.54	5' UTR
Chr1	1833558	1834509	AT1G06060	-9.51	-8.59	2.9	Exon (AT1G06060.1/AT1G06060, exon 2 of 7)
Chr1	1889408	1891158	AT1G06180	-41.8	-40.2	4.34	5' UTR
Chr1	1897203	1898971	AT1G06210	-44.7	-43.2	5.28	5' UTR
Chr1	1900920	1904813	AT1G06220	-12.8	-11.8	4.02	3' UTR
Chr1	1907489	1910788	AT1G06230	-36.6	-35.1	7.61	5' UTR
Chr1	1911152	1911674	AT1G06240	-8.95	-8.05	3.72	5' UTR
Chr1	1922589	1924465	AT1G06290	-10.3	-9.32	3.97	Exon (AT1G06290.1/AT1G06290, exon 1 of 13)
Chr1	1925210	1926219	AT1G06290	-6.93	-6.11	3.59	3' UTR
Chr1	1948429	1948753	AT1G06390	-3.73	-3.07	1.74	Exon (AT1G06390.1/AT1G06390, exon 3 of 12)
Chr1	1948962	1950740	AT1G06390	-22.9	-21.6	4.73	3' UTR
Chr1	1956142	1958726	AT1G06410	-69.7	-67.9	5.38	3' UTR
Chr1	1958923	1959654	AT1G06420	-9.87	-8.94	5.78	5' UTR
Chr1	1966829	1967219	AT1G06450	-1.35	-0.894	3.29	3' UTR
Chr1	1970447	1970684	AT1G06470	-2.28	-1.72	1.83	5' UTR
Chr1	1972114	1973767	AT1G06470	-7.49	-6.64	2.69	3' UTR
Chr1	1979179	1980184	AT1G06490	-1.31	-0.587	6.28	Exon (AT1G06490.1/AT1G06490, exon 2 of 42)
Chr1	1985963	1986466	AT1G06490	-2.26	-1.71	9.87	Exon (AT1G06490.1/AT1G06490, exon 32 of 42)
Chr1	1989479	1990523	AT1G06500	-3.31	-2.67	2.12	5' UTR
Chr1	1992758	1993434	AT1G06510	-8.16	-7.28	4.16	Exon (AT1G06510.1/AT1G06510, exon 2 of 4)
Chr1	2001594	2002478	AT1G06530	-187	-184	5.39	5' UTR
Chr1	2008409	2010195	AT1G06560	-6.01	-5.22	9.57	Exon (AT1G06560.1/AT1G06560, exon 2 of 12)
Chr1	2032338	2033722	AT1G06640	-31.9	-30.5	2.6	5' UTR
Chr1	2034451	2035537	AT1G06645	-3.88	-3.2	2.26	3' UTR
Chr1	2035839	2036164	AT1G06650	-2.34	-1.77	2.18	5' UTR
Chr1	2036223	2037307	AT1G06650	-14.1	-13.1	3.26	3' UTR
Chr1	2040433	2041375	AT1G06670	-8.06	-7.19	3.55	5' UTR
Chr1	2043898	2044256	AT1G06670	-3.21	-2.57	2.52	Exon (AT1G06670.1/AT1G06670, exon 12 of 14)
Chr1	2045343	2045702	AT1G06670	-3.15	-2.52	2.39	Exon (AT1G06670.1/AT1G06670, exon 13 of 14)
Chr1	2045762	2047403	AT1G06670	-28.1	-26.8	5.41	3' UTR
Chr1	2047825	2048030	AT1G06680	-264	-261	4.12	5' UTR
Chr1	2067529	2067857	AT1G06730	-2.17	-1.62	4.04	5' UTR
Chr1	2072523	2073208	AT1G06750	-1.39	-0.932	3.29	5' UTR
Chr1	2073039	2073219	AT1G06740.1	-1.78	-0.99	8.07	5' UTR
Chr1	2084365	2084940	AT1G06780	-3.74	-3.07	4.84	Exon (AT1G06780.2/AT1G06780, exon 4 of 9)
Chr1	2085811	2087101	AT1G06780	-2.72	-2.13	8.07	3' UTR
Chr1	2088814	2089194	AT1G06790	-1.87	-1.35	4.48	3' UTR
Chr1	2089253	2089579	AT1G06790	-1.87	-1.35	2.33	3' UTR
Chr1	2105108	2106043	AT1G06850	-10.7	-9.7	8.07	5' UTR
Chr1	2108623	2108918	AT1G06870	-3.41	-2.76	2.43	5' UTR
Chr1	2120991	2123508	AT1G06910	-4.77	-4.04	10.8	5' UTR
Chr1	2135851	2137732	AT1G06960	-3.94	-3.26	3.14	5' UTR
Chr1	2153211	2155121	AT1G07010	-51.6	-49.9	2.72	3' UTR
Chr1	2169708	2169851	AT1G07070	-1.59	-1.1	1.63	3' UTR
Chr1	2170801	2171867	AT1G07080	-12.8	-11.8	1.95	3' UTR
Chr1	2186210	2186539	AT1G07119	-1.52	-1.05	6.28	Exon (AT1G07119.1/AT1G07119, exon 4 of 5)
Chr1	2205913	2206003	AT1G07180	-1.43	-0.969	1.14	Exon (AT1G07180.1/AT1G07180, exon 5 of 8)
Chr1	2215223	2216713	AT1G07210	-17.2	-16	3.24	5' UTR
Chr1	2224467	2224945	AT1G07240	-1.75	-1.25	1.79	Exon (AT1G07240.1/AT1G07240, exon 1 of 1)
Chr1	2225900	2226346	AT1G07250	-57.7	-55.9	5.59	5' UTR
Chr1	2226882	2227120	AT1G07250	-2.49	-1.91	1.56	Exon (AT1G07250.1/AT1G07250, exon 1 of 1)
Chr1	2238396	2238575	AT1G07280	-1.67	-1.18	1.69	5' UTR
Chr1	2238724	2238961	AT1G07280	-5.45	-4.69	2.32	Exon (AT1G07280.1/AT1G07280, exon 2 of 3)
Chr1	2239080	2239437	AT1G07280	-2.63	-2.04	1.92	Exon (AT1G07280.1/AT1G07280, exon 2 of 3)
Chr1	2239497	2241128	AT1G07280	-22.7	-21.5	3.22	3' UTR
Chr1	2249133	2249989	AT1G07320	-376	-Inf	2.42	5' UTR
Chr1	2263140	2264029	AT1G07370	-9.32	-8.4	3.33	5' UTR
Chr1	2275059	2275758	AT1G07400	-8.49	-7.61	3.59	5' UTR
Chr1	2278601	2278837	AT1G07420	-1.94	-1.42	7.18	5' UTR
Chr1	2292054	2294440	AT1G07470	-21.1	-19.9	12.6	3' UTR
Chr1	2306029	2309336	AT1G07510	-9.56	-8.64	4.63	Exon (AT1G07510.1/AT1G07510, exon 2 of 8)
Chr1	2349097	2349546	AT1G07630	-2.51	-1.93	10.8	5' UTR
Chr1	2349606	2349935	AT1G07630	-2.28	-1.72	2.69	Exon (AT1G07630.1/AT1G07630, exon 1 of 4)
Chr1	2379647	2379854	AT1G07700	-3.54	-2.88	2.33	5' UTR
Chr1	2380387	2381096	AT1G07700	-13.6	-12.6	2.29	3' UTR
Chr1	2385594	2386092	AT1G07705	-1.72	-1.22	3.14	3' UTR
Chr1	2396339	2396753	AT1G07725	-1.61	-1.12	4.04	Exon (AT1G07728.2/AT1G07728, exon 1 of 1)
Chr1	2412980	2413388	AT1G07790	-35.2	-33.8	2.04	5' UTR
Chr1	2424054	2426304	AT1G07840	-60.9	-59.1	7.16	5' UTR
Chr1	2442679	2443603	AT1G07900	-3.3	-2.66	4.93	Exon (AT1G07900.1/AT1G07900, exon 1 of 2)
Chr1	2449163	2450271	AT1G07910	-2.33	-1.77	4.19	Exon (AT1G07910.1/AT1G07910, exon 10 of 27)
Chr1	2450536	2452077	AT1G07910	-1.83	-1.31	2.84	Exon (AT1G07910.1/AT1G07910, exon 15 of 27)
Chr1	2455832	2456192	AT1G07920	-10.6	-9.67	3.85	Exon (AT1G07920.1/AT1G07920, exon 2 of 3)
Chr1	2467638	2468915	AT1G07960	-18.7	-17.6	3.3	5' UTR
Chr1	2475405	2475867	AT1G07985	-40.5	-39	7.18	5' UTR
Chr1	2480630	2483108	AT1G07990	-31.6	-30.2	6.42	3' UTR
Chr1	2535328	2537784	AT1G08110	-54	-52.3	4.48	5' UTR
Chr1	2567505	2568340	AT1G08190	-9.48	-8.56	4.19	5' UTR
Chr1	2568597	2570085	AT1G08190	-20.4	-19.2	5.38	Exon (AT1G08190.1/AT1G08190, exon 3 of 19)
Chr1	2570718	2573363	AT1G08190	-35.3	-33.9	6.1	3' UTR
Chr1	2590944	2592751	AT1G08260	-1.78	-1.23	8.07	Exon (AT1G08260.1/AT1G08260, exon 1 of 49)
Chr1	2594841	2596055	AT1G08260	-1.95	-1.43	5.38	Exon (AT1G08260.1/AT1G08260, exon 12 of 49)
Chr1	2597993	2601085	AT1G08260	-2.78	-2.17	5.38	Exon (AT1G08260.1/AT1G08260, exon 23 of 49)
Chr1	2601682	2602361	AT1G08260	-1.32	-0.868	4.04	Exon (AT1G08260.1/AT1G08260, exon 33 of 49)
Chr1	2605462	2606892	AT1G08260	-7.7	-6.85	4.26	3' UTR
Chr1	2617819	2618650	AT1G08310	-2.14	-1.6	7.18	5' UTR
Chr1	2631940	2632661	AT1G08340	-3.11	-2.48	10.8	Exon (AT1G08340.1/AT1G08340, exon 3 of 4)
Chr1	2638961	2640554	AT1G08370	-25.6	-24.3	5.58	3' UTR
Chr1	2646189	2646514	AT1G08410	-6.78	-5.96	5.83	5' UTR
Chr1	2648077	2648373	AT1G08410	-1.69	-1.19	1.99	Exon (AT1G08410.1/AT1G08410, exon 7 of 7)
Chr1	2648432	2649142	AT1G08410	-5.66	-4.89	2.89	3' UTR
Chr1	2655740	2656821	AT1G08420	-12.5	-11.5	3.39	3' UTR
Chr1	2672748	2673107	AT1G08460	-1.44	-0.974	2.06	Exon (AT1G08460.1/AT1G08460, exon 1 of 3)
Chr1	2673315	2674301	AT1G08460	-3.33	-2.69	2.08	Exon (AT1G08460.1/AT1G08460, exon 2 of 3)
Chr1	2675842	2678339	AT1G08465	-2.48	-1.9	6.28	5' UTR
Chr1	2696592	2699842	AT1G08520	-203	-201	5.06	Exon (AT1G08520.1/AT1G08520, exon 1 of 15)
Chr1	2701461	2703091	AT1G08530	-11.5	-10.5	4.09	3' UTR
Chr1	2703336	2706845	AT1G08540	-237	-235	6.28	5' UTR
Chr1	2708583	2709531	AT1G08550	-124	-122	8.97	3' UTR
Chr1	2713961	2714170	AT1G08570	-1.54	-1.06	1.14	Exon (AT1G08570.3/AT1G08570, exon 4 of 5)
Chr1	2719018	2719227	AT1G08590	-1.54	-1.05	7.18	Exon (AT1G08590.1/AT1G08590, exon 1 of 1)
Chr1	2721772	2721922	AT1G08590	-1.31	-0.587	6.28	Exon (AT1G08590.1/AT1G08590, exon 1 of 1)
Chr1	2723914	2728977	AT1G08600	-13	-11.9	6.85	5' UTR
Chr1	2729037	2733583	AT1G08600	-21	-19.8	12.2	3' UTR
Chr1	2737745	2738712	AT1G08620	-5.69	-4.92	6.46	Exon (AT1G08620.2/AT1G08620, exon 3 of 13)
Chr1	2738771	2743609	AT1G08620	-8.61	-7.72	4.71	3' UTR
Chr1	2752154	2752511	AT1G08650	-9.22	-8.31	2.45	5' UTR
Chr1	2752809	2753614	AT1G08650	-5.88	-5.1	2.95	3' UTR
Chr1	2762882	2765579	AT1G08680	-5.55	-4.78	2.73	Exon (AT1G08680.4/AT1G08680, exon 1 of 13)
Chr1	2765936	2768639	AT1G08680	-10.9	-9.96	6.28	3' UTR
Chr1	2772047	2772955	AT1G08710	-17.9	-16.8	7.3	Exon (AT1G08710.2/AT1G08710, exon 2 of 4)
Chr1	2775099	2776505	AT1G08720	-3.9	-3.22	5.38	Exon (AT1G08720.1/AT1G08720, exon 2 of 13)
Chr1	2777818	2778799	AT1G08720	-1.5	-1.03	2.04	Exon (AT1G08720.1/AT1G08720, exon 7 of 13)
Chr1	2784632	2785796	AT1G08730	-2.26	-1.71	9.87	Exon (AT1G08730.1/AT1G08730, exon 22 of 38)
Chr1	2787678	2788237	AT1G08730	-1.31	-0.587	6.28	Exon (AT1G08730.1/AT1G08730, exon 35 of 38)
Chr1	2806057	2806857	AT1G08760	-6.07	-5.28	3.72	Exon (AT1G08760.1/AT1G08760, exon 1 of 4)
Chr1	2806976	2807965	AT1G08760	-6.18	-5.39	2.92	Exon (AT1G08760.1/AT1G08760, exon 2 of 4)
Chr1	2808084	2808442	AT1G08760	-1.72	-1.22	2.24	3' UTR
Chr1	2827061	2827148	AT1G08830	-5.37	-4.61	1.93	5' UTR
Chr1	2839146	2840733	AT1G08845	-1.94	-1.41	1.92	5' UTR
Chr1	2858282	2860601	AT1G08910	-29.5	-28.1	9.38	Exon (AT1G08910.1/AT1G08910, exon 12 of 17)
Chr1	2877692	2878728	AT1G08940	-6.99	-6.16	2.83	5' UTR
Chr1	2879642	2880117	AT1G08960	-3.31	-2.67	4.04	5' UTR
Chr1	2880533	2881310	AT1G08960	-1.95	-1.43	8.07	Exon (AT1G08960.1/AT1G08960, exon 1 of 2)
Chr1	2882524	2882853	AT1G08970	-55.4	-53.6	4.65	5' UTR
Chr1	2883062	2883481	AT1G08970	-6.92	-6.09	1.76	5' UTR
Chr1	2893859	2895033	AT1G09000	-2.78	-2.17	11.7	3' UTR
Chr1	2914090	2915131	AT1G09040	-4.37	-3.67	8.97	Exon (AT1G09040.1/AT1G09040, exon 3 of 3)
Chr1	2920112	2920889	AT1G09050	-2.12	-1.58	2.69	3' UTR
Chr1	2927703	2927880	AT1G09070	-44.2	-42.6	2.46	5' UTR
Chr1	2946229	2948891	AT1G09150	-7.79	-6.93	2.16	5' UTR
Chr1	2984881	2985446	AT1G09240	-14.8	-13.7	6.88	5' UTR
Chr1	2989378	2990001	AT1G09250	-23.6	-22.4	2.46	5' UTR
Chr1	2994369	2994607	AT1G09270	-3.94	-3.25	4.04	5' UTR
Chr1	2996700	2997805	AT1G09270	-2.57	-1.99	1.47	Exon (AT1G09270.1/AT1G09270, exon 7 of 10)
Chr1	3003495	3003795	AT1G09290	-4	-3.32	4.48	5' UTR
Chr1	3004486	3005107	AT1G09300	-2.74	-2.14	4.48	Exon (AT1G09300.2/AT1G09300, exon 2 of 12)
Chr1	3007349	3008183	AT1G09300	-1.83	-1.32	3.29	3' UTR
Chr1	3009055	3009615	AT1G09310	-1960	-Inf	4.55	5' UTR
Chr1	3016143	3017109	AT1G09340	-244	-241	1.67	Exon (AT1G09340.1/AT1G09340, exon 2 of 10)
Chr1	3019996	3021382	AT1G09350	-2.76	-2.16	11.7	3' UTR
Chr1	3031471	3032276	AT1G09390	-1.37	-0.917	1.86	Exon (AT1G09390.1/AT1G09390, exon 1 of 5)
Chr1	3038631	3039211	AT1G09421	-1.63	-1.14	2.18	3' UTR
Chr1	3042832	3045254	AT1G09430	-32	-30.6	3.24	3' UTR
Chr1	3049756	3050217	AT1G09450	-1.52	-1.05	4.48	Exon (AT1G09450.1/AT1G09450, exon 4 of 15)
Chr1	3053901	3054341	AT1G09460	-1.94	-1.41	8.07	Exon (AT1G09460.1/AT1G09460, exon 1 of 3)
Chr1	3064124	3064579	AT1G09490	-5.13	-4.39	2.36	5' UTR
Chr1	3064668	3064986	AT1G09490	-3.55	-2.89	1.79	5' UTR
Chr1	3067028	3067088	AT1G09500	-1.78	-0.99	8.07	5' UTR
Chr1	3077541	3078253	AT1G09530	-3.87	-3.19	2.69	Exon (AT1G09530.1/AT1G09530, exon 3 of 7)
Chr1	3093839	3094482	AT1G09560	-20.1	-18.9	3.86	5' UTR
Chr1	3104588	3105964	AT1G09580	-8.28	-7.4	3.46	5' UTR
Chr1	3106531	3107536	AT1G09590	-73.5	-71.6	2.86	5' UTR
Chr1	3108766	3109034	AT1G09600	-1.31	-0.587	6.28	Exon (AT1G09600.1/AT1G09600, exon 1 of 7)
Chr1	3109824	3109943	AT1G09600	-1.31	-0.587	6.28	Exon (AT1G09600.1/AT1G09600, exon 3 of 7)
Chr1	3110751	3111318	AT1G09600	-3.01	-2.39	12.6	Exon (AT1G09600.1/AT1G09600, exon 6 of 7)
Chr1	3111782	3112166	AT1G09610	-2.26	-1.71	9.87	5' UTR
Chr1	3112225	3112431	AT1G09610	-1.54	-0.784	7.18	Exon (AT1G09610.1/AT1G09610, exon 1 of 1)
Chr1	3119878	3121808	AT1G09640	-117	-115	8.07	5' UTR
Chr1	3122077	3122257	AT1G09640	-1.34	-0.889	1.11	3' UTR
Chr1	3143164	3143983	AT1G09710	-2.17	-1.62	5.83	Exon (AT1G09710.2/AT1G09710, exon 6 of 7)
Chr1	3157501	3159118	AT1G09750	-121	-119	7.18	5' UTR
Chr1	3161871	3165121	AT1G09770	-165	-162	11.7	5' UTR
Chr1	3172108	3173463	AT1G09794	-18.3	-17.1	8.73	5' UTR
Chr1	3174459	3176732	AT1G09795	-33.4	-32	2.94	3' UTR
Chr1	3187817	3188521	AT1G09812	-1.61	-1.12	3.59	Exon (AT1G09812.1/AT1G09812, exon 1 of 2)
Chr1	3201799	3202126	AT1G09850	-8.25	-7.37	5.08	5' UTR
Chr1	3202897	3203912	AT1G09850	-5.71	-4.94	3.27	3' UTR
Chr1	3206310	3207018	AT1G09870	-3.22	-2.59	2.15	Exon (AT1G09870.1/AT1G09870, exon 3 of 11)
Chr1	3207907	3208598	AT1G09870	-9.49	-8.57	3.42	3' UTR
Chr1	3252240	3252568	AT1G09970	-4.8	-4.07	3.27	5' UTR
Chr1	3254087	3255604	AT1G09970	-66.7	-64.9	5.67	3' UTR
Chr1	3280535	3280857	AT1G10050	-1.32	-0.868	4.48	Exon (AT1G10050.1/AT1G10050, exon 3 of 8)
Chr1	3281072	3281875	AT1G10050	-1.95	-1.43	5.38	Exon (AT1G10050.1/AT1G10050, exon 5 of 8)
Chr1	3282174	3283333	AT1G10050	-4.11	-3.41	5.61	Exon (AT1G10050.1/AT1G10050, exon 7 of 8)
Chr1	3284329	3284449	AT1G10060	-1.49	-1.02	2.54	5' UTR
Chr1	3285988	3286897	AT1G10060	-1.83	-1.32	2.17	3' UTR
Chr1	3314171	3317820	AT1G10130	-2.04	-1.5	3.23	Exon (AT1G10130.1/AT1G10130, exon 10 of 34)
Chr1	3321274	3322183	AT1G10130	-14.1	-13.1	6.28	3' UTR
Chr1	3327196	3327375	AT1G10150	-1.39	-0.929	1.52	Exon (AT1G10150.1/AT1G10150, exon 1 of 1)
Chr1	3329931	3330111	AT1G10160.1	-1.52	-1.05	4.48	Exon (AT1G10160.1/AT1G10160.1, exon 1 of 1)
Chr1	3350316	3350674	AT1G10210	-2.4	-1.83	6.28	Exon (AT1G10210.1/AT1G10210, exon 3 of 3)
Chr1	3363504	3364220	AT1G10270	-4.59	-3.87	13.5	5' UTR
Chr1	3365175	3365981	AT1G10270	-2.93	-2.31	6.28	Exon (AT1G10270.1/AT1G10270, exon 1 of 1)
Chr1	3370826	3372294	AT1G10290	-2.05	-1.51	1.93	Exon (AT1G10290.1/AT1G10290, exon 1 of 22)
Chr1	3373665	3377374	AT1G10290	-25.6	-24.3	5.38	3' UTR
Chr1	3378770	3379957	AT1G10300	-1.54	-0.868	7.18	Exon (AT1G10300.1/AT1G10300, exon 1 of 2)
Chr1	3400606	3401535	AT1G10380	-17.5	-16.3	9.57	5' UTR
Chr1	3431810	3434017	AT1G10450	-4.16	-3.46	5.2	5' UTR
Chr1	3434691	3436476	AT1G10450	-8.4	-7.53	4.57	Exon (AT1G10450.1/AT1G10450, exon 10 of 20)
Chr1	3436595	3438221	AT1G10450	-2.94	-2.33	4.71	3' UTR
Chr1	3458487	3459935	AT1G10490	-28.9	-27.5	7.65	3' UTR
Chr1	3462534	3465786	AT1G10510	-15.3	-14.2	4.48	3' UTR
Chr1	3466296	3469158	AT1G10520	-2.02	-1.49	8.97	Exon (AT1G10520.1/AT1G10520, exon 2 of 14)
Chr1	3469909	3471369	AT1G10522	-116	-114	3.83	5' UTR
Chr1	3487584	3491277	AT1G10570	-15.9	-14.8	9.87	5' UTR
Chr1	3504587	3505053	AT1G10600	-1.5	-1.03	1.93	Exon (AT1G10600.2/AT1G10600, exon 4 of 7)
Chr1	3505233	3505502	AT1G10600	-3.12	-2.49	4.48	3' UTR
Chr1	3507719	3508439	AT1G10610	-6.17	-5.38	4.48	Exon (AT1G10610.1/AT1G10610, exon 5 of 8)
Chr1	3530467	3531243	AT1G10657	-22	-20.8	3.86	5' UTR
Chr1	3535502	3536280	AT1G10670	-10.8	-9.85	3.78	5' UTR
Chr1	3537351	3538439	AT1G10670	-58.5	-56.7	2.42	3' UTR
Chr1	3563799	3564430	AT1G10720	-3.21	-2.57	2.52	Exon (AT1G10720.1/AT1G10720, exon 2 of 3)
Chr1	3565872	3567779	AT1G10730	-3.8	-3.13	8.97	Exon (AT1G10730.1/AT1G10730, exon 2 of 11)
Chr1	3600067	3600127	AT1G10810	-1.31	-0.587	6.28	Exon (AT1G10810.1/AT1G10810, exon 3 of 5)
Chr1	3612760	3614077	AT1G10850	-20.7	-19.5	4.51	Exon (AT1G10850.1/AT1G10850, exon 1 of 2)
Chr1	3627726	3630526	AT1G10890	-139	-137	8.64	5' UTR
Chr1	3639878	3640894	AT1G10910	-4.05	-3.36	2.33	5' UTR
Chr1	3641310	3643863	AT1G10910	-16.6	-15.4	3.87	Exon (AT1G10910.1/AT1G10910, exon 4 of 10)
Chr1	3659209	3660451	AT1G10950	-2.34	-1.77	1.85	5' UTR
Chr1	3664386	3664653	AT1G10960	-39.1	-37.6	1.46	5' UTR
Chr1	3681888	3682273	AT1G11050	-11.9	-10.9	5.8	5' UTR
Chr1	3688253	3689549	AT1G11060	-1.44	-0.974	2.69	3' UTR
Chr1	3729716	3730223	AT1G11150.1	-5.15	-4.4	3.52	Exon (AT1G11150.1/AT1G11150.1, exon 1 of 1)
Chr1	3737754	3738141	AT1G11160	-2.26	-1.71	9.87	Exon (AT1G11160.1/AT1G11160, exon 13 of 19)
Chr1	3743469	3744466	AT1G11170	-2.51	-1.93	10.8	3' UTR
Chr1	3745153	3745478	AT1G11175	-1.6	-1.11	1.48	Exon (AT1G11175.1/AT1G11175, exon 1 of 1)
Chr1	3797091	3797299	AT1G11300	-1.31	-0.642	6.28	Exon (AT1G11300.1/AT1G11300, exon 7 of 14)
Chr1	3798142	3798202	AT1G11300	-1.54	-0.784	7.18	Exon (AT1G11300.1/AT1G11300, exon 8 of 14)
Chr1	3798858	3799787	AT1G11300	-1.31	-0.865	2.33	Exon (AT1G11300.1/AT1G11300, exon 8 of 14)
Chr1	3808432	3808757	AT1G11320	-1.32	-0.868	4.04	3' UTR
Chr1	3811172	3811592	AT1G11330	-1.49	-1.02	2.54	Exon (AT1G11330.2/AT1G11330, exon 1 of 7)
Chr1	3811652	3812707	AT1G11330	-4.64	-3.92	4.48	Exon (AT1G11330.2/AT1G11330, exon 1 of 7)
Chr1	3812926	3813457	AT1G11330	-8.05	-7.18	4.63	3' UTR
Chr1	3837821	3840001	AT1G11400	-81.3	-79.4	8.52	5' UTR
Chr1	3842121	3843592	AT1G11410	-9.66	-8.73	5.63	Exon (AT1G11410.1/AT1G11410, exon 1 of 6)
Chr1	3847243	3847332	AT1G11430	-5.93	-5.14	1.68	5' UTR
Chr1	3847422	3848954	AT1G11430	-179	-176	3.6	3' UTR
Chr1	3849360	3850425	AT1G11440	-8.44	-7.56	3.29	5' UTR
Chr1	3854696	3855385	AT1G11450	-1.81	-1.3	2.87	3' UTR
Chr1	3862429	3862809	AT1G11475	-3.67	-3	1.64	5' UTR
Chr1	3888690	3890246	AT1G11580	-21.4	-20.2	7.92	5' UTR
Chr1	3902012	3902484	AT1G11600	-23	-21.8	5.13	5' UTR
Chr1	3902809	3903310	AT1G11600	-2.56	-1.98	1.56	Exon (AT1G11600.1/AT1G11600, exon 1 of 1)
Chr1	3914774	3915611	AT1G11650	-16.8	-15.7	2.57	5' UTR
Chr1	3915849	3918027	AT1G11650	-96.4	-94.3	2.62	3' UTR
Chr1	3921504	3921712	AT1G11660	-2.17	-1.62	1.83	Exon (AT1G11660.1/AT1G11660, exon 2 of 10)
Chr1	3922430	3924525	AT1G11660	-81.5	-79.6	11.4	3' UTR
Chr1	3939661	3940311	AT1G11680	-17.7	-16.5	2.52	Exon (AT1G11680.1/AT1G11680, exon 3 of 3)
Chr1	3945737	3946379	AT1G11700	-34.1	-32.7	2.17	5' UTR
Chr1	3951553	3953795	AT1G11720	-62.5	-60.8	11.7	5' UTR
Chr1	3956835	3957044	AT1G11720	-2.28	-1.72	2.69	3' UTR
Chr1	3967476	3969578	AT1G11750	-100	-98.1	3.53	5' UTR
Chr1	3969638	3969817	AT1G11750	-1.65	-1.16	1.74	3' UTR
Chr1	3983828	3985038	AT1G11790	-12.5	-11.4	3.22	3' UTR
Chr1	3996694	3997759	AT1G11840	-85.1	-83.1	1.88	3' UTR
Chr1	4002700	4003205	AT1G11860	-185	-183	1.49	Exon (AT1G11860.3/AT1G11860, exon 4 of 4)
Chr1	4003846	4004765	AT1G11870	-6.89	-6.07	4.87	5' UTR
Chr1	4005893	4006739	AT1G11870	-7.88	-7.02	3.35	3' UTR
Chr1	4010779	4013095	AT1G11890	-66.3	-64.5	4.97	5' UTR
Chr1	4015143	4015948	AT1G11905	-1.81	-1.3	1.84	Exon (AT1G11905.1/AT1G11905, exon 1 of 2)
Chr1	4021825	4022147	AT1G11915	-2.51	-1.93	10.8	5' UTR
Chr1	4028987	4029883	AT1G11930	-4.99	-4.25	1.67	Exon (AT1G11930.1/AT1G11930, exon 1 of 7)
Chr1	4074066	4076177	AT1G12050	-15.9	-14.8	3.59	3' UTR
Chr1	4076334	4076981	AT1G12060	-18.9	-17.7	5.67	Exon (AT1G12060.1/AT1G12060, exon 1 of 1)
Chr1	4084191	4084899	AT1G12080	-134	-131	7.55	5' UTR
Chr1	4105233	4105803	AT1G12110	-4.64	-3.92	2.26	5' UTR
Chr1	4121756	4122474	AT1G12140	-4.3	-3.6	2.2	Exon (AT1G12140.2/AT1G12140, exon 1 of 5)
Chr1	4123638	4124357	AT1G12140	-1.78	-0.99	8.07	3' UTR
Chr1	4137533	4137947	AT1G12200	-15.5	-14.4	5.74	5' UTR
Chr1	4138006	4139365	AT1G12200	-1.99	-1.46	2	Exon (AT1G12200.1/AT1G12200, exon 1 of 7)
Chr1	4141426	4142023	AT1G12210	-1.74	-1.23	6.28	Exon (AT1G12210.1/AT1G12210, exon 1 of 1)
Chr1	4142172	4142411	AT1G12210	-1.54	-0.894	7.18	Exon (AT1G12210.1/AT1G12210, exon 1 of 1)
Chr1	4143217	4143605	AT1G12210	-1.35	-0.894	3.29	Exon (AT1G12210.1/AT1G12210, exon 1 of 1)
Chr1	4145528	4145945	AT1G12220	-1.52	-1.05	4.48	Exon (AT1G12220.2/AT1G12220, exon 2 of 2)
Chr1	4146154	4146630	AT1G12220	-1.32	-0.868	4.04	Exon (AT1G12220.2/AT1G12220, exon 2 of 2)
Chr1	4147286	4147434	AT1G12220	-1.54	-0.868	7.18	Exon (AT1G12220.2/AT1G12220, exon 2 of 2)
Chr1	4149431	4151026	AT1G12230	-79.5	-77.6	5.38	3' UTR
Chr1	4153652	4153741	AT1G12240	-1.38	-0.924	1.45	5' UTR
Chr1	4156087	4156727	AT1G12240	-2.49	-1.91	1.27	Exon (AT1G12240.1/AT1G12240, exon 4 of 7)
Chr1	4158179	4158867	AT1G12244	-4.74	-4.01	2.16	Exon (AT1G12244.1/AT1G12244, exon 2 of 5)
Chr1	4161105	4161455	AT1G12250	-2.24	-1.69	1.47	3' UTR
Chr1	4172345	4174775	AT1G12270	-70.4	-68.5	8.59	3' UTR
Chr1	4189384	4190168	AT1G12320	-1.55	-1.07	2.43	5' UTR
Chr1	4194658	4195753	AT1G12330	-80.4	-78.5	11.3	5' UTR
Chr1	4199663	4200802	AT1G12350	-8.74	-7.85	2.92	3' UTR
Chr1	4202608	4206404	AT1G12360	-41.9	-40.3	6.58	3' UTR
Chr1	4223030	4224508	AT1G12410	-15.2	-14.1	2.4	5' UTR
Chr1	4224654	4224944	AT1G12410	-3.48	-2.83	1.17	Exon (AT1G12410.1/AT1G12410, exon 8 of 9)
Chr1	4225004	4225124	AT1G12410	-5.07	-4.33	4.48	3' UTR
Chr1	4255938	4257182	AT1G12470	-5.25	-4.5	2.92	Exon (AT1G12470.1/AT1G12470, exon 20 of 24)
Chr1	4275035	4275569	AT1G12550	-2.56	-1.97	3.2	Exon (AT1G12550.1/AT1G12550, exon 1 of 2)
Chr1	4282899	4285829	AT1G12580	-28.5	-27.1	6.28	5' UTR
Chr1	4306258	4307680	AT1G12650	-61.7	-59.9	8.76	3' UTR
Chr1	4350118	4350481	AT1G12760	-2.17	-1.62	1.83	Exon (AT1G12760.1/AT1G12760, exon 4 of 5)
Chr1	4351214	4353325	AT1G12770	-25.2	-23.9	3.16	5' UTR
Chr1	4354382	4354650	AT1G12775	-2.02	-1.49	8.97	Exon (AT1G12775.1/AT1G12775, exon 1 of 1)
Chr1	4367286	4367703	AT1G12810	-2.63	-2.04	2.24	5' UTR
Chr1	4376273	4377367	AT1G12840	-5.79	-5.01	1.33	Exon (AT1G12840.1/AT1G12840, exon 4 of 11)
Chr1	4384353	4385870	AT1G12860	-59.7	-58	8.37	5' UTR
Chr1	4390075	4390945	AT1G12880	-8.66	-7.77	3.25	Exon (AT1G12880.1/AT1G12880, exon 1 of 5)
Chr1	4448065	4448543	AT1G13040	-2.51	-1.93	10.8	Exon (AT1G13040.1/AT1G13040, exon 1 of 1)
Chr1	4450649	4451240	AT1G13050	-2.74	-2.14	4.48	5' UTR
Chr1	4452271	4452679	AT1G13060	-1.38	-0.92	2.09	5' UTR
Chr1	4453293	4453908	AT1G13060	-1.74	-1.24	1.37	Exon (AT1G13060.2/AT1G13060, exon 5 of 9)
Chr1	4454153	4454817	AT1G13060	-7.47	-6.63	1.87	3' UTR
Chr1	4459166	4459492	AT1G13080	-6.22	-5.42	2.32	5' UTR
Chr1	4459728	4460466	AT1G13080	-37.7	-36.2	4.27	Exon (AT1G13080.2/AT1G13080, exon 2 of 3)
Chr1	4462633	4463218	AT1G13090	-3	-2.38	1.43	Exon (AT1G13090.1/AT1G13090, exon 1 of 2)
Chr1	4463924	4464307	AT1G13100	-2.41	-1.84	3.08	5' UTR
Chr1	4464660	4465302	AT1G13100	-10.6	-9.64	5.3	Exon (AT1G13100.1/AT1G13100, exon 1 of 2)
Chr1	4467220	4467486	AT1G13110	-9.74	-8.81	5.63	5' UTR
Chr1	4467692	4468708	AT1G13110	-20.5	-19.3	2.58	Exon (AT1G13110.1/AT1G13110, exon 1 of 2)
Chr1	4485220	4486516	AT1G13160	-6.8	-5.99	3.43	Exon (AT1G13160.1/AT1G13160, exon 2 of 14)
Chr1	4487102	4488428	AT1G13160	-26.7	-25.4	8.07	3' UTR
Chr1	4495959	4497076	AT1G13180	-1.55	-1.07	2.43	Exon (AT1G13180.1/AT1G13180, exon 2 of 9)
Chr1	4499883	4501255	AT1G13190	-14.6	-13.5	3.95	Exon (AT1G13190.1/AT1G13190, exon 2 of 2)
Chr1	4516189	4518846	AT1G13220	-15.2	-14.1	11.8	3' UTR
Chr1	4519204	4520254	AT1G13220	-13.5	-12.5	9.61	3' UTR
Chr1	4542198	4543000	AT1G13260	-38.5	-37	13.5	5' UTR
Chr1	4545585	4547312	AT1G13270	-7.94	-7.08	2.2	3' UTR
Chr1	4547484	4548037	AT1G13280	-4.74	-4.01	3.59	5' UTR
Chr1	4568582	4570508	AT1G13330	-2.72	-2.13	5.38	3' UTR
Chr1	4597714	4598680	AT1G13400	-1.54	-0.784	7.18	5' UTR
Chr1	4598767	4598911	AT1G13400	-1.54	-0.784	7.18	Exon (AT1G13400.1/AT1G13400, exon 5 of 5)
Chr1	4615961	4616624	AT1G13460	-1.71	-1.21	2.56	5' UTR
Chr1	4688156	4688677	AT1G13670	-2.72	-2.12	2.69	5' UTR
Chr1	4709824	4710060	AT1G13730	-2.17	-1.62	6.28	5' UTR
Chr1	4710605	4712461	AT1G13730	-30.9	-29.5	5	3' UTR
Chr1	4713733	4714995	AT1G13740	-6.25	-5.45	3.43	5' UTR
Chr1	4725606	4726055	AT1G13780	-2.35	-1.79	3.29	Exon (AT1G13780.1/AT1G13780, exon 2 of 4)
Chr1	4728389	4730336	AT1G13790	-8.22	-7.34	30.5	3' UTR
Chr1	4734036	4734973	AT1G13810	-3.67	-3.01	3.81	5' UTR
Chr1	4736990	4737808	AT1G13820	-31.2	-29.8	7.13	3' UTR
Chr1	4748873	4750853	AT1G13880	-11.8	-10.8	7.18	5' UTR
Chr1	4757140	4757435	AT1G13910	-1.74	-1.23	4.93	Exon (AT1G13910.1/AT1G13910, exon 7 of 11)
Chr1	4758362	4759665	AT1G13920	-3.31	-2.67	5.68	Exon (AT1G13920.1/AT1G13920, exon 2 of 7)
Chr1	4761042	4761101	AT1G13930	-32.5	-31	1.4	5' UTR
Chr1	4776881	4779131	AT1G13960	-32.1	-30.6	28	3' UTR
Chr1	4793160	4793728	AT1G13980	-2.32	-1.76	2.6	Exon (AT1G13980.2/AT1G13980, exon 3 of 3)
Chr1	4795024	4796241	AT1G13990	-19.5	-18.3	7.31	Exon (AT1G13990.2/AT1G13990, exon 1 of 7)
Chr1	4797358	4800106	AT1G14000	-21.4	-20.2	4.48	5' UTR
Chr1	4803665	4804429	AT1G14020	-7.55	-6.7	2.72	Exon (AT1G14020.1/AT1G14020, exon 4 of 8)
Chr1	4805226	4805375	AT1G14020	-1.52	-1.05	4.48	3' UTR
Chr1	4814128	4814543	AT1G14040	-2.33	-1.77	4.48	Exon (AT1G14040.1/AT1G14040, exon 10 of 12)
Chr1	4818608	4818861	AT1G14070	-1.54	-0.784	7.18	Exon (AT1G14070.1/AT1G14070, exon 1 of 2)
Chr1	4818951	4819490	AT1G14070	-1.79	-1.28	3.29	Exon (AT1G14070.1/AT1G14070, exon 2 of 2)
Chr1	4839853	4840262	AT1G14150	-49	-47.3	2.86	5' UTR
Chr1	4848372	4848790	AT1G14180	-2.66	-2.07	2.43	Exon (AT1G14180.2/AT1G14180, exon 3 of 3)
Chr1	4851260	4851469	AT1G14185	-1.31	-0.587	6.28	Exon (AT1G14185.1/AT1G14185, exon 2 of 2)
Chr1	4856011	4856930	AT1G14205	-1.31	-0.863	1.87	3' UTR
Chr1	4861266	4861474	AT1G14230	-1.49	-1.02	3.29	5' UTR
Chr1	4861950	4863158	AT1G14230	-1.94	-1.42	3.59	Exon (AT1G14230.1/AT1G14230, exon 1 of 8)
Chr1	4870473	4871309	AT1G14250	-18.2	-17.1	2.73	3' UTR
Chr1	4878045	4878791	AT1G14280	-19	-17.9	2.39	Exon (AT1G14280.1/AT1G14280, exon 1 of 1)
Chr1	4885340	4886793	AT1G14310	-11.1	-10.1	3.53	3' UTR
Chr1	4898427	4898872	AT1G14340	-2.11	-1.57	1.92	3' UTR
Chr1	4899145	4899473	AT1G14345	-27.5	-26.1	2.34	5' UTR
Chr1	4907953	4910689	AT1G14350	-30.9	-29.5	20.6	5' UTR
Chr1	4917218	4917784	AT1G14370	-3.15	-2.52	7.62	Exon (AT1G14370.1/AT1G14370, exon 5 of 6)
Chr1	4934209	4935154	AT1G14430	-1.7	-1.2	2.54	5' UTR
Chr1	4935243	4935539	AT1G14430	-1.32	-0.869	1.79	Exon (AT1G14430.1/AT1G14430, exon 1 of 1)
Chr1	4956791	4957542	AT1G14480	-3.89	-3.21	7.62	Exon (AT1G14480.1/AT1G14480, exon 1 of 2)
Chr1	4986190	4987046	AT1G14570	-57.1	-55.4	4.86	Exon (AT1G14570.1/AT1G14570, exon 7 of 10)
Chr1	4989562	4992141	AT1G14580	-25.5	-24.2	12.6	5' UTR
Chr1	5020664	5021508	AT1G14630	-5.53	-4.76	3.35	3' UTR
Chr1	5024342	5024819	AT1G14640	-2.74	-2.14	10.8	Exon (AT1G14640.1/AT1G14640, exon 1 of 2)
Chr1	5024938	5025356	AT1G14640	-2.26	-1.71	9.87	Exon (AT1G14640.1/AT1G14640, exon 1 of 2)
Chr1	5025445	5025955	AT1G14640	-1.78	-1.23	8.07	Exon (AT1G14640.1/AT1G14640, exon 1 of 2)
Chr1	5028575	5030423	AT1G14650	-37.5	-36	9.01	Exon (AT1G14650.1/AT1G14650, exon 2 of 3)
Chr1	5039223	5039821	AT1G14670	-3.08	-2.46	1.47	Exon (AT1G14670.1/AT1G14670, exon 5 of 7)
Chr1	5040948	5041733	AT1G14680	-5.32	-4.56	20.6	Exon (AT1G14680.1/AT1G14680, exon 1 of 1)
Chr1	5043010	5043667	AT1G14685	-11.4	-10.5	2.35	5' UTR
Chr1	5047893	5048193	AT1G14687	-2.92	-2.31	8.07	5' UTR
Chr1	5058710	5060453	AT1G14700	-14.9	-13.8	2.95	Exon (AT1G14700.1/AT1G14700, exon 1 of 7)
Chr1	5091567	5093352	AT1G14780	-2.51	-1.93	10.8	Exon (AT1G14780.1/AT1G14780, exon 2 of 7)
Chr1	5137014	5137368	AT1G14890	-16.4	-15.3	1.96	5' UTR
Chr1	5149226	5149616	AT1G14920	-6.05	-5.27	2.69	5' UTR
Chr1	5168596	5169801	AT1G15000	-34.8	-33.3	6.52	5' UTR
Chr1	5178238	5178357	AT1G15030	-2.16	-1.61	1.69	Exon (AT1G15030.1/AT1G15030, exon 2 of 6)
Chr1	5179243	5179780	AT1G15030	-4.61	-3.89	1.84	Exon (AT1G15030.1/AT1G15030, exon 4 of 6)
Chr1	5200562	5202115	AT1G15110	-3.01	-2.39	3.59	3' UTR
Chr1	5203758	5204135	AT1G15120	-26.8	-25.5	2.73	3' UTR
Chr1	5204654	5205000	AT1G15125	-1.54	-1.06	3.59	Exon (AT1G15125.1/AT1G15125, exon 1 of 4)
Chr1	5215714	5217545	AT1G15160	-4.24	-3.54	11.7	Exon (AT1G15160.1/AT1G15160, exon 1 of 7)
Chr1	5220848	5221258	AT1G15170	-1.92	-1.4	2.28	Exon (AT1G15170.1/AT1G15170, exon 1 of 7)
Chr1	5221494	5221882	AT1G15170	-3.22	-2.58	5.98	Exon (AT1G15170.1/AT1G15170, exon 2 of 7)
Chr1	5224904	5225514	AT1G15180	-5.9	-5.12	2.49	5' UTR
Chr1	5239331	5240021	AT1G15215	-5.02	-4.28	5.92	3' UTR
Chr1	5244543	5246411	AT1G15240	-11.8	-10.8	6.82	Exon (AT1G15240.1/AT1G15240, exon 3 of 7)
Chr1	5246936	5248604	AT1G15240	-9.31	-8.4	3.87	3' UTR
Chr1	5249760	5250573	AT1G15260	-39.7	-38.2	5.83	5' UTR
Chr1	5252315	5254319	AT1G15280	-69.1	-67.3	8.75	5' UTR
Chr1	5254469	5256513	AT1G15280	-43.5	-41.9	5.88	3' UTR
Chr1	5288022	5288284	AT1G15370	-4.81	-4.08	1.44	Exon (AT1G15370.1/AT1G15370, exon 3 of 4)
Chr1	5291072	5292297	AT1G15380	-2.26	-1.71	9.87	3' UTR
Chr1	5299917	5300897	AT1G15410	-11.7	-10.7	4.29	3' UTR
Chr1	5316524	5317539	AT1G15470	-3	-2.38	2.34	Exon (AT1G15470.1/AT1G15470, exon 4 of 8)
Chr1	5318912	5320386	AT1G15480	-4.68	-3.96	6.5	Exon (AT1G15480.1/AT1G15480, exon 3 of 4)
Chr1	5326290	5326469	AT1G15500	-3.07	-2.45	1.66	5' UTR
Chr1	5329709	5330067	AT1G15510	-1.39	-0.932	4.04	Exon (AT1G15510.1/AT1G15510, exon 1 of 1)
Chr1	5330575	5331352	AT1G15510	-4.64	-3.92	4.26	Exon (AT1G15510.1/AT1G15510, exon 1 of 1)
Chr1	5364355	5365340	AT1G15570	-4.97	-4.24	5.23	3' UTR
Chr1	5381318	5382423	AT1G15660	-1.69	-1.19	1.99	Exon (AT1G15660.1/AT1G15660, exon 1 of 11)
Chr1	5382709	5383092	AT1G15660	-3.15	-2.52	4.93	Exon (AT1G15660.1/AT1G15660, exon 5 of 11)
Chr1	5383270	5385046	AT1G15660	-19.2	-18	6.73	Exon (AT1G15660.1/AT1G15660, exon 6 of 11)
Chr1	5404358	5405479	AT1G15710	-45.4	-43.8	8.13	5' UTR
Chr1	5406502	5407307	AT1G15720	-2.78	-2.17	5.38	Exon (AT1G15720.1/AT1G15720, exon 1 of 1)
Chr1	5413329	5414889	AT1G15740	-24.6	-23.4	3.96	3' UTR
Chr1	5444418	5446268	AT1G15810	-20	-18.8	6.23	5' UTR
Chr1	5448726	5450177	AT1G15830	-50.2	-48.5	7.87	Exon (AT1G15830.1/AT1G15830, exon 1 of 1)
Chr1	5454785	5455438	AT1G15860	-8.02	-7.15	3.36	5' UTR
Chr1	5455497	5456963	AT1G15860	-28.7	-27.3	3.53	3' UTR
Chr1	5457381	5458310	AT1G15870	-2.26	-1.71	9.87	3' UTR
Chr1	5466433	5468796	AT1G15910	-30.4	-29	9.73	3' UTR
Chr1	5469449	5470224	AT1G15920	-20.6	-19.4	12.6	5' UTR
Chr1	5472291	5472806	AT1G15930	-60.7	-58.9	1.69	3' UTR
Chr1	5474587	5477990	AT1G15940	-79.3	-77.4	12.8	Exon (AT1G15940.1/AT1G15940, exon 3 of 14)
Chr1	5480413	5481852	AT1G15950	-9.56	-8.64	1.5	3' UTR
Chr1	5489298	5490756	AT1G15980	-306	-303	3.48	5' UTR
Chr1	5495217	5495331	AT1G16000	-2.06	-1.53	1.46	3' UTR
Chr1	5500164	5501269	AT1G16020	-15.4	-14.3	3.67	3' UTR
Chr1	5508566	5508942	AT1G16060	-3.5	-2.84	4.48	5' UTR
Chr1	5509616	5511232	AT1G16060	-16.1	-15	7.25	Exon (AT1G16060.1/AT1G16060, exon 4 of 8)
Chr1	5515080	5515482	AT1G16080	-6.56	-5.75	1.29	Exon (AT1G16080.1/AT1G16080, exon 2 of 5)
Chr1	5516378	5516586	AT1G16090	-1.54	-1.06	6.28	Exon (AT1G16090.1/AT1G16090, exon 1 of 5)
Chr1	5518850	5519089	AT1G16110	-1.75	-1.25	3.36	Exon (AT1G16110.1/AT1G16110, exon 1 of 3)
Chr1	5519936	5520235	AT1G16110	-1.35	-0.894	4.04	Exon (AT1G16110.1/AT1G16110, exon 3 of 3)
Chr1	5520294	5520712	AT1G16110	-1.78	-1.05	8.07	3' UTR
Chr1	5541971	5542401	AT1G16180	-3.12	-2.49	1.29	Exon (AT1G16180.1/AT1G16180, exon 6 of 7)
Chr1	5543212	5546043	AT1G16190	-20.2	-19	5.17	5' UTR
Chr1	5549374	5550111	AT1G16220	-1.74	-1.23	7.18	Exon (AT1G16220.1/AT1G16220, exon 2 of 5)
Chr1	5564603	5565826	AT1G16270	-14	-13	7.71	Exon (AT1G16270.1/AT1G16270, exon 2 of 9)
Chr1	5566154	5567518	AT1G16270	-2.17	-1.62	2.51	Exon (AT1G16270.1/AT1G16270, exon 2 of 9)
Chr1	5568129	5568368	AT1G16270	-2.35	-1.78	4.93	3' UTR
Chr1	5580855	5581520	AT1G16320	-50.8	-49.1	5.86	5' UTR
Chr1	5591220	5592579	AT1G16350	-63.3	-61.5	3.89	Exon (AT1G16350.1/AT1G16350, exon 1 of 5)
Chr1	5602873	5603261	AT1G16390	-13.1	-12.1	5.3	5' UTR
Chr1	5605159	5605606	AT1G16400	-19.8	-18.6	12.6	5' UTR
Chr1	5605695	5606617	AT1G16400	-5.28	-4.53	2.82	Exon (AT1G16400.1/AT1G16400, exon 1 of 3)
Chr1	5608807	5610257	AT1G16410	-140	-138	3.74	5' UTR
Chr1	5611009	5611158	AT1G16410	-1.48	-1.01	1.12	3' UTR
Chr1	5623902	5625495	AT1G16470	-16.2	-15.1	1.57	3' UTR
Chr1	5629983	5630488	AT1G16489	-2.56	-1.98	5.08	Exon (AT1G16489.1/AT1G16489, exon 2 of 4)
Chr1	5639032	5639612	AT1G16500	-7.7	-6.85	3.84	5' UTR
Chr1	5649083	5651020	AT1G16520	-31.4	-30	5.94	3' UTR
Chr1	5659415	5660338	AT1G16540	-3.01	-2.39	12.6	5' UTR
Chr1	5664274	5665299	AT1G16540	-2.35	-1.78	5.38	3' UTR
Chr1	5665937	5666326	AT1G16550	-1.54	-0.809	7.18	Exon (AT1G16550.1/AT1G16550, exon 1 of 1)
Chr1	5669556	5670111	AT1G16560	-8.93	-8.04	2.61	Exon (AT1G16560.2/AT1G16560, exon 4 of 6)
Chr1	5686693	5687476	AT1G16640	-1.54	-0.784	7.18	5' UTR
Chr1	5689700	5691139	AT1G16650	-2.63	-2.04	9.87	3' UTR
Chr1	5697324	5698408	AT1G16670	-2.62	-2.03	3.59	5' UTR
Chr1	5698704	5699473	AT1G16670	-3.15	-2.52	2.26	Exon (AT1G16670.1/AT1G16670, exon 5 of 7)
Chr1	5703758	5705838	AT1G16680	-31.4	-30	7.22	3' UTR
Chr1	5706360	5707002	AT1G16690	-2.53	-1.95	4.26	5' UTR
Chr1	5708173	5709533	AT1G16690	-9.78	-8.85	6.38	3' UTR
Chr1	5710836	5711902	AT1G16700	-35	-33.5	2.58	3' UTR
Chr1	5715598	5716822	AT1G16710	-2.78	-2.17	5.38	Exon (AT1G16710.2/AT1G16710, exon 4 of 19)
Chr1	5716912	5717152	AT1G16710	-1.76	-1.25	2.47	Exon (AT1G16710.2/AT1G16710, exon 7 of 19)
Chr1	5717660	5719286	AT1G16710	-5.05	-4.31	8.37	Exon (AT1G16710.2/AT1G16710, exon 7 of 19)
Chr1	5719375	5720744	AT1G16710	-1.44	-0.975	2.92	Exon (AT1G16710.2/AT1G16710, exon 11 of 19)
Chr1	5721013	5722045	AT1G16710	-2.53	-1.95	2.47	3' UTR
Chr1	5723088	5723598	AT1G16720	-74.9	-73	4.46	5' UTR
Chr1	5723688	5726478	AT1G16720	-42.4	-40.9	2.57	3' UTR
Chr1	5727690	5729050	AT1G16740	-17.1	-16	2.56	5' UTR
Chr1	5755617	5756691	AT1G16810	-92.5	-90.5	4.76	5' UTR
Chr1	5767300	5768252	AT1G16858	-8.42	-7.54	6.73	5' UTR
Chr1	5769460	5770008	AT1G16858	-3.37	-2.73	1.92	3' UTR
Chr1	5767300	5768252	AT1G16858	-8.42	-7.54	6.73	5' UTR
Chr1	5769460	5770008	AT1G16858	-3.37	-2.73	1.92	3' UTR
Chr1	5774818	5775324	AT1G16880	-34	-32.6	1.72	3' UTR
Chr1	5775413	5776308	AT1G16880	-345	-Inf	4.35	3' UTR
Chr1	5820355	5820966	AT1G17020	-1.83	-1.31	4.04	Exon (AT1G17020.1/AT1G17020, exon 1 of 4)
Chr1	5823071	5823427	AT1G17030	-2.02	-1.49	8.97	Exon (AT1G17030.1/AT1G17030, exon 2 of 4)
Chr1	5826369	5827050	AT1G17040	-1.94	-1.41	4.93	Exon (AT1G17040.1/AT1G17040, exon 5 of 11)
Chr1	5829919	5830960	AT1G17050	-30.2	-28.8	2.63	Exon (AT1G17050.1/AT1G17050, exon 2 of 6)
Chr1	5837590	5838961	AT1G17070	-23.1	-21.9	11.7	5' UTR
Chr1	5844676	5844793	AT1G17100	-3.12	-2.49	4.31	5' UTR
Chr1	5854148	5856579	AT1G17130	-116	-114	8.38	5' UTR
Chr1	5867635	5868651	AT1G17160	-7.09	-6.26	3.46	5' UTR
Chr1	5869297	5869356	AT1G17160	-1.31	-0.587	6.28	3' UTR
Chr1	5869846	5870457	AT1G17170	-21.3	-20.1	5.06	5' UTR
Chr1	5872204	5872702	AT1G17180	-1.76	-1.25	2.47	5' UTR
Chr1	5875554	5876195	AT1G17190	-5.06	-4.32	2.65	Exon (AT1G17190.1/AT1G17190, exon 1 of 2)
Chr1	5878400	5878488	AT1G17200	-5.42	-4.66	5.38	5' UTR
Chr1	5885502	5890021	AT1G17220	-202	-199	4.77	Exon (AT1G17220.1/AT1G17220, exon 1 of 12)
Chr1	5892337	5892576	AT1G17230	-1.31	-0.587	6.28	Exon (AT1G17230.1/AT1G17230, exon 1 of 3)
Chr1	5894413	5894896	AT1G17230	-1.66	-1.16	2.69	3' UTR
Chr1	5900550	5900780	AT1G17255	-1.31	-0.587	6.28	Exon (AT1G17255.1/AT1G17255, exon 3 of 5)
Chr1	5902665	5903321	AT1G17250	-2.4	-1.83	6.28	Exon (AT1G17255.1/AT1G17255, exon 5 of 5)
Chr1	5922630	5924211	AT1G17290	-9.04	-8.14	2.51	5' UTR
Chr1	5925164	5926133	AT1G17290	-17.5	-16.4	2.01	3' UTR
Chr1	5929967	5931802	AT1G17330	-58.2	-56.4	12.8	3' UTR
Chr1	5935625	5938642	AT1G17340	-5.25	-4.49	6.88	3' UTR
Chr1	5940889	5941064	AT1G17345	-1.54	-0.784	7.18	3' UTR
Chr1	5943356	5943842	AT1G17350	-1.34	-0.885	1.55	Exon (AT1G17350.2/AT1G17350, exon 5 of 9)
Chr1	5947612	5950780	AT1G17360	-46.2	-44.6	7.18	Exon (AT1G17360.1/AT1G17360, exon 3 of 10)
Chr1	5977411	5980853	AT1G17420	-10.4	-9.47	7.94	5' UTR
Chr1	5982775	5983192	AT1G17430	-1.98	-1.45	2.28	Exon (AT1G17430.1/AT1G17430, exon 1 of 4)
Chr1	6001538	6002305	AT1G17460	-2.76	-2.16	11.7	Exon (AT1G17460.1/AT1G17460, exon 6 of 9)
Chr1	6002942	6006138	AT1G17470	-39.5	-38	3.4	5' UTR
Chr1	6008589	6009300	AT1G17490	-26.2	-24.9	3.31	5' UTR
Chr1	6020284	6021887	AT1G17500	-3.32	-2.68	8.07	Exon (AT1G17500.1/AT1G17500, exon 1 of 10)
Chr1	6022605	6022964	AT1G17500	-2.14	-1.6	4.48	Exon (AT1G17500.1/AT1G17500, exon 10 of 10)
Chr1	6035165	6035522	AT1G17550	-2.26	-1.7	1.72	Exon (AT1G17550.1/AT1G17550, exon 1 of 4)
Chr1	6036078	6037081	AT1G17550	-35.4	-33.9	4.64	3' UTR
Chr1	6039891	6041362	AT1G17580	-2.53	-1.95	3.77	Exon (AT1G17580.1/AT1G17580, exon 2 of 38)
Chr1	6042556	6043553	AT1G17580	-1.87	-1.35	3.36	Exon (AT1G17580.1/AT1G17580, exon 11 of 38)
Chr1	6045172	6047299	AT1G17580	-13.4	-12.3	7.44	Exon (AT1G17580.1/AT1G17580, exon 21 of 38)
Chr1	6048448	6049556	AT1G17580	-7.9	-7.04	3.79	3' UTR
Chr1	6057253	6057701	AT1G17610	-2.56	-1.98	5.08	Exon (AT1G17610.1/AT1G17610, exon 1 of 1)
Chr1	6062216	6063052	AT1G17620	-39.6	-38.1	5.63	5' UTR
Chr1	6076257	6078461	AT1G17680	-8.56	-7.68	4.37	5' UTR
Chr1	6079226	6082337	AT1G17680	-9.52	-8.6	8.52	3' UTR
Chr1	6089517	6089875	AT1G17700	-7.82	-6.96	8.52	5' UTR
Chr1	6099089	6099178	AT1G17730	-2.09	-1.55	2.18	5' UTR
Chr1	6099327	6100285	AT1G17730	-4.97	-4.23	2.02	3' UTR
Chr1	6104460	6105026	AT1G17745	-21.4	-20.2	2.48	3' UTR
Chr1	6142564	6142803	AT1G17840	-1.66	-1.16	1.65	5' UTR
Chr1	6144880	6146073	AT1G17840	-47.5	-45.9	3.33	3' UTR
Chr1	6149301	6149625	AT1G17860	-3.07	-2.45	2.49	5' UTR
Chr1	6184904	6185376	AT1G17970	-8.77	-7.88	8.52	5' UTR
Chr1	6204343	6205727	AT1G18030	-3.52	-2.87	3.1	5' UTR
Chr1	6206182	6206839	AT1G18030	-5.12	-4.37	2.82	3' UTR
Chr1	6226340	6227703	AT1G18090	-10.2	-9.24	5.01	3' UTR
Chr1	6250081	6250514	AT1G18160	-1.37	-0.914	1.96	Exon (AT1G18160.1/AT1G18160, exon 2 of 13)
Chr1	6251790	6252472	AT1G18160	-1.31	-0.86	1.65	Exon (AT1G18160.1/AT1G18160, exon 4 of 13)
Chr1	6252722	6253771	AT1G18160	-8.11	-7.24	3.96	Exon (AT1G18160.1/AT1G18160, exon 8 of 13)
Chr1	6254439	6255660	AT1G18170	-49.9	-48.2	2.69	3' UTR
Chr1	6299983	6300702	AT1G18300	-4.69	-3.96	1.48	Exon (AT1G18300.1/AT1G18300, exon 1 of 2)
Chr1	6329068	6329738	AT1G18390	-2.17	-1.62	8.07	Exon (AT1G18390.1/AT1G18390, exon 3 of 4)
Chr1	6331667	6333003	AT1G18400	-1.31	-0.865	2.24	Exon (AT1G18400.1/AT1G18400, exon 1 of 6)
Chr1	6343360	6345127	AT1G18415	-3.51	-2.86	14.4	Exon (AT1G18420.1/AT1G18420, exon 1 of 7)
Chr1	6346266	6347589	AT1G18440	-5.57	-4.8	3.41	Exon (AT1G18440.1/AT1G18440, exon 1 of 8)
Chr1	6348577	6349115	AT1G18450	-4.43	-3.72	1.91	Exon (AT1G18450.1/AT1G18450, exon 3 of 20)
Chr1	6350388	6351768	AT1G18450	-2.33	-1.77	1.4	3' UTR
Chr1	6353309	6354196	AT1G18460	-4.76	-4.04	2.43	Exon (AT1G18460.1/AT1G18460, exon 2 of 9)
Chr1	6355573	6355813	AT1G18460	-3.44	-2.79	1.81	Exon (AT1G18460.1/AT1G18460, exon 9 of 9)
Chr1	6361749	6362408	AT1G18480	-9.11	-8.21	2.92	Exon (AT1G18480.1/AT1G18480, exon 1 of 1)
Chr1	6363886	6364183	AT1G18485	-1.35	-0.894	3.29	Exon (AT1G18485.1/AT1G18485, exon 1 of 1)
Chr1	6365045	6366205	AT1G18485	-18.6	-17.4	6.79	3' UTR
Chr1	6367858	6368583	AT1G18490	-3.04	-2.42	1.97	Exon (AT1G18490.1/AT1G18490, exon 2 of 5)
Chr1	6369347	6372995	AT1G18500	-29.8	-28.5	5.65	3' UTR
Chr1	6386966	6387457	AT1G18560	-4.8	-4.07	18.8	Exon (AT1G18560.1/AT1G18560, exon 4 of 5)
Chr1	6389854	6390647	AT1G18570	-13.6	-12.5	6.65	Exon (AT1G18570.1/AT1G18570, exon 1 of 3)
Chr1	6396164	6396891	AT1G18580	-2.47	-1.89	2.41	Exon (AT1G18580.1/AT1G18580, exon 1 of 2)
Chr1	6398029	6398209	AT1G18580	-1.31	-0.587	6.28	3' UTR
Chr1	6398580	6398965	AT1G18590	-27.9	-26.6	2.98	5' UTR
Chr1	6400434	6400820	AT1G18600	-11.9	-10.9	3.85	5' UTR
Chr1	6401428	6402218	AT1G18600	-2.28	-1.72	1.91	Exon (AT1G18600.1/AT1G18600, exon 3 of 8)
Chr1	6408350	6408969	AT1G18610	-1.49	-1.02	2.54	3' UTR
Chr1	6409178	6409297	AT1G18610	-1.32	-0.868	6.28	3' UTR
Chr1	6409978	6411261	AT1G18620	-12.7	-11.7	4.19	5' UTR
Chr1	6412274	6414242	AT1G18620	-68.8	-67	5.89	Exon (AT1G18620.1/AT1G18620, exon 3 of 5)
Chr1	6414754	6416459	AT1G18630	-14.9	-13.8	3.16	5' UTR
Chr1	6421117	6421386	AT1G18660	-1.5	-1.03	2.04	5' UTR
Chr1	6423379	6425880	AT1G18660	-22.3	-21	4.4	3' UTR
Chr1	6435816	6436294	AT1G18690	-2.78	-2.17	6.28	Exon (AT1G18690.1/AT1G18690, exon 4 of 4)
Chr1	6438186	6439938	AT1G18700	-3.32	-2.68	8.07	Exon (AT1G18700.4/AT1G18700, exon 3 of 20)
Chr1	6441894	6443226	AT1G18700	-19.2	-18.1	9.42	3' UTR
Chr1	6450829	6453114	AT1G18710	-60.4	-58.7	3.37	3' UTR
Chr1	6460598	6461873	AT1G18730	-77.7	-75.8	2.13	5' UTR
Chr1	6462015	6462224	AT1G18730	-1.31	-0.859	1.17	3' UTR
Chr1	6463952	6464161	AT1G18740	-5.79	-5.01	11.7	5' UTR
Chr1	6467089	6468176	AT1G18750	-1.61	-1.12	3.14	5' UTR
Chr1	6468612	6469805	AT1G18750	-2.56	-1.98	5.08	3' UTR
Chr1	6491631	6491691	AT1G18830	-1.31	-0.587	6.28	Exon (AT1G18830.1/AT1G18830, exon 12 of 21)
Chr1	6492909	6494128	AT1G18830	-2.86	-2.25	7.18	Exon (AT1G18830.1/AT1G18830, exon 16 of 21)
Chr1	6515429	6516618	AT1G18870	-1.99	-1.46	2.47	5' UTR
Chr1	6517510	6519223	AT1G18870	-7.15	-6.32	3.41	3' UTR
Chr1	6546399	6546785	AT1G18950	-2.65	-2.06	4.48	5' UTR
Chr1	6549062	6551887	AT1G18950	-81.8	-79.9	16.3	3' UTR
Chr1	6552928	6553471	AT1G18960	-2.76	-2.16	11.7	Exon (AT1G18960.1/AT1G18960, exon 1 of 3)
Chr1	6568073	6568393	AT1G19020	-4.32	-3.62	2.46	5' UTR
Chr1	6568883	6569062	AT1G19025	-1.31	-0.587	6.28	5' UTR
Chr1	6570400	6570759	AT1G19025	-1.78	-0.99	8.07	Exon (AT1G19025.1/AT1G19025, exon 4 of 4)
Chr1	6585116	6586340	AT1G19080	-2.3	-1.74	2.28	3' UTR
Chr1	6595169	6595659	AT1G19100	-2.51	-1.93	10.8	5' UTR
Chr1	6595838	6596232	AT1G19100	-1.32	-0.868	4.04	Exon (AT1G19100.1/AT1G19100, exon 2 of 20)
Chr1	6597036	6597967	AT1G19100	-1.61	-1.12	2.87	Exon (AT1G19100.1/AT1G19100, exon 7 of 20)
Chr1	6598123	6598569	AT1G19100	-1.49	-1.02	2.54	Exon (AT1G19100.1/AT1G19100, exon 11 of 20)
Chr1	6599310	6600575	AT1G19100	-2.04	-1.5	2.82	Exon (AT1G19100.1/AT1G19100, exon 15 of 20)
Chr1	6602126	6602482	AT1G19110	-8.85	-7.95	4.81	5' UTR
Chr1	6603149	6603651	AT1G19110	-2.17	-1.62	1.83	Exon (AT1G19110.1/AT1G19110, exon 3 of 13)
Chr1	6603969	6605552	AT1G19110	-25.3	-24	3.95	Exon (AT1G19110.1/AT1G19110, exon 6 of 13)
Chr1	6622244	6623381	AT1G19180	-55.3	-53.6	9.1	5' UTR
Chr1	6623936	6624084	AT1G19190	-1.54	-0.784	7.18	Exon (AT1G19190.1/AT1G19190, exon 1 of 1)
Chr1	6646925	6647135	AT1G19230	-1.31	-0.587	6.28	Exon (AT1G19230.2/AT1G19230, exon 6 of 14)
Chr1	6663357	6665199	AT1G19270	-2.38	-1.81	3.08	Exon (AT1G19270.1/AT1G19270, exon 2 of 11)
Chr1	6666935	6667174	AT1G19290	-1.49	-1.02	2.54	Exon (AT1G19290.1/AT1G19290, exon 1 of 1)
Chr1	6667472	6667830	AT1G19290	-2.51	-1.93	10.8	Exon (AT1G19290.1/AT1G19290, exon 1 of 1)
Chr1	6688522	6689968	AT1G19350	-169	-166	3.9	5' UTR
Chr1	6729014	6729194	AT1G19440	-1.32	-0.868	4.04	5' UTR
Chr1	6746778	6748903	AT1G19485	-6.79	-5.97	5.38	5' UTR
Chr1	6750666	6751507	AT1G19485	-50.7	-49.1	14.2	3' UTR
Chr1	6759965	6762330	AT1G19520	-19.3	-18.1	6.68	5' UTR
Chr1	6764002	6764651	AT1G19530	-1.61	-1.12	3.14	Exon (AT1G19530.1/AT1G19530, exon 1 of 4)
Chr1	6776302	6777012	AT1G19580	-4.83	-4.1	2.52	3' UTR
Chr1	6779624	6780693	AT1G19600	-3.13	-2.5	1.4	Exon (AT1G19600.1/AT1G19600, exon 2 of 8)
Chr1	6784020	6784599	AT1G19620	-2.76	-2.16	11.7	Exon (AT1G19620.1/AT1G19620, exon 1 of 2)
Chr1	6815660	6816489	AT1G19710	-9.63	-8.7	4.87	Exon (AT1G19710.1/AT1G19710, exon 3 of 5)
Chr1	6824322	6824711	AT1G19740	-58.4	-56.7	5.13	5' UTR
Chr1	6832347	6833154	AT1G19770	-193	-190	13.6	5' UTR
Chr1	6887178	6887913	AT1G19850	-2.54	-1.95	3.44	5' UTR
Chr1	6889141	6889753	AT1G19850	-1.82	-1.3	1.79	Exon (AT1G19850.1/AT1G19850, exon 9 of 13)
Chr1	6889813	6890260	AT1G19850	-1.55	-1.07	1.52	Exon (AT1G19850.1/AT1G19850, exon 11 of 13)
Chr1	6925375	6926577	AT1G19950	-19.5	-18.3	9.69	3' UTR
Chr1	6935218	6936634	AT1G19990	-54.2	-52.5	10.2	5' UTR
Chr1	6942717	6942866	AT1G20020	-1.9	-1.38	1.79	5' UTR
Chr1	6943286	6944515	AT1G20020	-40.2	-38.7	1.57	Exon (AT1G20020.3/AT1G20020, exon 2 of 9)
Chr1	6946368	6946545	AT1G20030	-1.61	-1.12	2.35	Exon (AT1G20030.2/AT1G20030, exon 2 of 3)
Chr1	6968010	6968636	AT1G20090	-8.11	-7.24	1.68	3' UTR
Chr1	6971485	6972195	AT1G20110	-76.8	-74.8	21.2	5' UTR
Chr1	6973354	6974598	AT1G20110	-9.67	-8.75	3.44	3' UTR
Chr1	6975717	6976034	AT1G20120	-1.54	-0.784	7.18	Exon (AT1G20120.1/AT1G20120, exon 1 of 5)
Chr1	7011141	7011793	AT1G20230	-2.94	-2.33	11.7	Exon (AT1G20230.1/AT1G20230, exon 1 of 1)
Chr1	7017603	7020590	AT1G20260	-47.4	-45.8	3.83	3' UTR
Chr1	7029629	7030165	AT1G20290	-27.3	-26	20.3	5' UTR
Chr1	7030344	7031148	AT1G20300	-5.02	-4.28	11.2	Exon (AT1G20300.1/AT1G20300, exon 1 of 1)
Chr1	7032320	7032557	AT1G20310	-1.78	-1.05	8.07	Exon (AT1G20310.1/AT1G20310, exon 1 of 1)
Chr1	7063563	7064010	AT1G20380	-1.61	-1.12	2.87	Exon (AT1G20380.1/AT1G20380, exon 6 of 11)
Chr1	7065554	7071561	AT1G20390.1	-22.3	-21.1	40.8	Exon (AT1G20390.1/AT1G20390.1, exon 1 of 1)
Chr1	7114249	7115362	AT1G20540	-29.7	-28.4	3.6	3' UTR
Chr1	7128884	7130379	AT1G20580	-37.2	-35.7	2.06	5' UTR
Chr1	7145290	7145941	AT1G20620	-232	-229	2.15	3' UTR
Chr1	7147792	7149680	AT1G20630	-17.8	-16.7	3.94	3' UTR
Chr1	7156474	7157828	AT1G20640	-18.9	-17.7	4.62	Exon (AT1G20640.2/AT1G20640, exon 5 of 6)
Chr1	7174706	7175064	AT1G20690	-1.54	-0.894	7.18	5' UTR
Chr1	7176775	7178492	AT1G20693	-101	-98.4	2.95	5' UTR
Chr1	7179849	7181293	AT1G20696	-76.6	-74.7	2.01	3' UTR
Chr1	7211722	7213790	AT1G20760	-12.2	-11.2	4.25	Exon (AT1G20760.1/AT1G20760, exon 4 of 12)
Chr1	7219346	7219586	AT1G20780	-3.8	-3.13	8.97	Exon (AT1G20780.1/AT1G20780, exon 4 of 4)
Chr1	7219735	7220484	AT1G20780	-2.14	-1.6	4.48	Exon (AT1G20780.1/AT1G20780, exon 4 of 4)
Chr1	7232592	7233566	AT1G20810	-33.8	-32.4	4.48	3' UTR
Chr1	7233856	7234746	AT1G20816	-3.42	-2.77	1.54	Exon (AT1G20816.1/AT1G20816, exon 1 of 5)
Chr1	7243762	7244787	AT1G20830	-29.5	-28.1	6.47	3' UTR
Chr1	7252174	7253348	AT1G20850	-17.7	-16.6	2.61	5' UTR
Chr1	7285059	7286729	AT1G20920	-88.1	-86.1	9.42	5' UTR
Chr1	7289032	7289211	AT1G20920	-2.72	-2.13	3.95	3' UTR
Chr1	7314358	7315136	AT1G20970	-10.2	-9.27	3.46	Exon (AT1G20970.1/AT1G20970, exon 2 of 9)
Chr1	7315705	7319185	AT1G20970	-78.4	-76.5	12.2	Exon (AT1G20970.1/AT1G20970, exon 2 of 9)
Chr1	7324947	7326120	AT1G20980	-18.5	-17.4	5.46	5' UTR
Chr1	7327223	7327836	AT1G20980	-1.63	-1.14	1.79	Exon (AT1G20980.1/AT1G20980, exon 6 of 10)
Chr1	7328045	7328606	AT1G20980	-2.17	-1.62	1.67	Exon (AT1G20980.1/AT1G20980, exon 9 of 10)
Chr1	7338075	7338427	AT1G21000	-1.33	-0.877	1.44	Exon (AT1G21000.1/AT1G21000, exon 2 of 4)
Chr1	7338980	7339186	AT1G21000	-2.59	-2.01	2.47	3' UTR
Chr1	7366775	7367066	AT1G21050	-19.7	-18.5	5.31	5' UTR
Chr1	7372464	7372781	AT1G21060	-1.64	-1.15	2.15	Exon (AT1G21060.2/AT1G21060, exon 4 of 10)
Chr1	7373571	7374110	AT1G21060	-7.85	-6.99	3.31	3' UTR
Chr1	7374794	7374991	AT1G21065	-1.65	-1.16	1.12	Exon (AT1G21065.1/AT1G21065, exon 3 of 7)
Chr1	7384629	7385918	AT1G21090	-30.8	-29.4	20.9	5' UTR
Chr1	7413050	7416585	AT1G21170	-11.5	-10.5	6.73	Exon (AT1G21170.1/AT1G21170, exon 1 of 21)
Chr1	7422275	7422605	AT1G21200	-2.32	-1.76	2.69	Exon (AT1G21200.1/AT1G21200, exon 2 of 2)
Chr1	7439355	7439831	AT1G21250	-12.6	-11.6	4.82	5' UTR
Chr1	7440865	7441162	AT1G21250	-1.47	-1	1.7	Exon (AT1G21250.1/AT1G21250, exon 3 of 3)
Chr1	7441222	7441786	AT1G21250	-6.13	-5.34	2.72	Exon (AT1G21250.1/AT1G21250, exon 3 of 3)
Chr1	7445704	7446508	AT1G21270	-7.69	-6.84	5.38	Exon (AT1G21270.1/AT1G21270, exon 1 of 3)
Chr1	7446716	7447192	AT1G21270	-10.5	-9.54	3.35	Exon (AT1G21270.1/AT1G21270, exon 3 of 3)
Chr1	7495617	7496414	AT1G21400	-3.47	-2.82	2.01	3' UTR
Chr1	7510101	7511503	AT1G21450	-14.5	-13.5	3.78	3' UTR
Chr1	7554784	7557056	AT1G21560	-36.7	-35.2	10.3	5' UTR
Chr1	7574278	7576971	AT1G21610	-17.9	-16.7	7.66	Exon (AT1G21610.1/AT1G21610, exon 1 of 14)
Chr1	7577334	7578659	AT1G21610	-20.4	-19.2	6.07	3' UTR
Chr1	7581412	7582874	AT1G21630	-1.82	-1.31	2.39	5' UTR
Chr1	7583262	7583914	AT1G21630	-2.22	-1.66	2.45	Exon (AT1G21630.2/AT1G21630, exon 2 of 14)
Chr1	7584141	7586928	AT1G21630	-12.5	-11.5	6	Exon (AT1G21630.2/AT1G21630, exon 4 of 14)
Chr1	7586988	7588091	AT1G21630	-5.61	-4.84	3.59	3' UTR
Chr1	7589705	7590603	AT1G21640	-4.16	-3.46	2.86	Exon (AT1G21640.2/AT1G21640, exon 2 of 8)
Chr1	7592204	7592890	AT1G21640	-7.96	-7.1	4.24	3' UTR
Chr1	7606503	7609005	AT1G21660	-24.3	-23	4.87	3' UTR
Chr1	7610398	7610665	AT1G21670	-2.61	-2.02	2.32	5' UTR
Chr1	7613035	7614232	AT1G21680	-10.6	-9.64	3.2	Exon (AT1G21680.1/AT1G21680, exon 1 of 1)
Chr1	7614711	7615100	AT1G21680	-5.3	-4.55	2	Exon (AT1G21680.1/AT1G21680, exon 1 of 1)
Chr1	7616722	7617609	AT1G21690	-4.58	-3.87	2.19	Exon (AT1G21690.3/AT1G21690, exon 4 of 12)
Chr1	7619237	7619622	AT1G21695	-1.75	-1.25	3.36	Exon (AT1G21695.1/AT1G21695, exon 1 of 1)
Chr1	7626283	7626342	AT1G21720	-1.47	-1	1.52	5' UTR
Chr1	7630584	7633021	AT1G21730	-4.28	-3.58	17	Exon (AT1G21730.1/AT1G21730, exon 1 of 23)
Chr1	7633542	7636326	AT1G21730	-4.6	-3.88	3.59	3' UTR
Chr1	7642146	7643070	AT1G21740	-5.21	-4.46	11.2	Exon (AT1G21740.1/AT1G21740, exon 1 of 4)
Chr1	7643780	7644869	AT1G21740	-3.44	-2.79	6.28	Exon (AT1G21740.1/AT1G21740, exon 2 of 4)
Chr1	7646945	7648841	AT1G21750	-14.3	-13.3	3.59	3' UTR
Chr1	7650470	7651696	AT1G21760	-17.2	-16.1	4.09	3' UTR
Chr1	7652476	7653480	AT1G21780	-17.4	-16.3	4.51	Exon (AT1G21780.2/AT1G21780, exon 1 of 4)
Chr1	7655076	7655590	AT1G21790	-7.22	-6.38	4.1	Exon (AT1G21790.1/AT1G21790, exon 2 of 3)
Chr1	7680481	7681042	AT1G21880	-21	-19.8	5.83	5' UTR
Chr1	7682190	7682582	AT1G21880	-3.22	-2.58	2.29	3' UTR
Chr1	7696536	7697103	AT1G21910	-5.36	-4.61	17.9	5' UTR
Chr1	7712898	7714384	AT1G21930	-33.3	-31.9	2.73	5' UTR
Chr1	7734918	7736385	AT1G21980	-36.8	-35.4	8.37	5' UTR
Chr1	7737175	7738601	AT1G21980	-16.4	-15.3	4.93	3' UTR
Chr1	7754736	7755270	AT1G22020	-1.38	-0.924	1.79	Exon (AT1G22020.1/AT1G22020, exon 1 of 4)
Chr1	7755868	7756997	AT1G22020	-2.34	-1.78	1.95	Exon (AT1G22020.1/AT1G22020, exon 2 of 4)
Chr1	7771670	7772029	AT1G22050	-3.99	-3.31	3.03	5' UTR
Chr1	7790036	7790833	AT1G22070	-4.25	-3.55	2.69	Exon (AT1G22070.1/AT1G22070, exon 2 of 9)
Chr1	7791335	7791847	AT1G22070	-7.05	-6.22	3	3' UTR
Chr1	7823149	7823767	AT1G22160	-46.8	-45.1	3.07	5' UTR
Chr1	7827383	7828208	AT1G22170	-4.29	-3.59	2.36	3' UTR
Chr1	7846602	7847451	AT1G22220	-2.17	-1.62	5.83	5' UTR
Chr1	7850125	7851005	AT1G22230	-4.54	-3.82	17.9	Exon (AT1G22230.1/AT1G22230, exon 1 of 1)
Chr1	7858893	7859533	AT1G22250	-12.9	-11.9	4.98	5' UTR
Chr1	7869563	7870459	AT1G22275	-1.54	-0.784	7.18	Exon (AT1G22275.1/AT1G22275, exon 7 of 19)
Chr1	7870723	7871423	AT1G22275	-2.02	-1.49	8.97	Exon (AT1G22275.1/AT1G22275, exon 12 of 19)
Chr1	7874741	7875848	AT1G22280	-19.8	-18.6	4.54	3' UTR
Chr1	7886572	7889384	AT1G22330	-34	-32.5	9.87	5' UTR
Chr1	7912046	7912256	AT1G22410	-17.8	-16.7	2.92	5' UTR
Chr1	7913652	7914733	AT1G22410	-44.2	-42.6	2.25	Exon (AT1G22410.1/AT1G22410, exon 3 of 5)
Chr1	7919144	7919262	AT1G22430	-2.12	-1.58	2.87	5' UTR
Chr1	7921086	7921538	AT1G22430	-2.02	-1.49	1.3	Exon (AT1G22430.1/AT1G22430, exon 7 of 9)
Chr1	7926140	7926458	AT1G22450	-3.17	-2.53	1.35	Exon (AT1G22450.1/AT1G22450, exon 2 of 5)
Chr1	7965932	7966406	AT1G22540	-2.17	-1.62	8.97	3' UTR
Chr1	7981740	7983600	AT1G22590	-4.47	-3.76	3.59	5' UTR
Chr1	7994471	7994711	AT1G22610	-1.61	-1.12	1.61	5' UTR
Chr1	7994831	7995280	AT1G22610	-2.74	-2.14	1.85	Exon (AT1G22610.1/AT1G22610, exon 1 of 1)
Chr1	7995460	7996509	AT1G22610	-4.33	-3.62	2.99	Exon (AT1G22610.1/AT1G22610, exon 1 of 1)
Chr1	7996689	7997198	AT1G22610	-7.64	-6.79	2.72	Exon (AT1G22610.1/AT1G22610, exon 1 of 1)
Chr1	7997258	7997558	AT1G22610	-2.7	-2.1	1.68	Exon (AT1G22610.1/AT1G22610, exon 1 of 1)
Chr1	8006195	8006541	AT1G22640	-4.27	-3.57	2.02	5' UTR
Chr1	8006830	8007398	AT1G22640	-3.42	-2.77	1.97	3' UTR
Chr1	8017636	8018886	AT1G22660	-3.86	-3.18	4.84	Exon (AT1G22660.2/AT1G22660, exon 1 of 15)
Chr1	8019096	8021712	AT1G22660	-3.01	-2.39	3.2	3' UTR
Chr1	8047364	8048530	AT1G22730	-3.58	-2.92	5.38	Exon (AT1G22730.1/AT1G22730, exon 4 of 4)
Chr1	8049159	8050238	AT1G22740	-2.56	-1.98	2.33	5' UTR
Chr1	8065329	8065928	AT1G22770	-4.02	-3.34	16.1	Exon (AT1G22770.1/AT1G22770, exon 10 of 14)
Chr1	8066791	8067596	AT1G22770	-16.7	-15.6	6.6	3' UTR
Chr1	8070568	8071325	AT1G22790	-10	-9.08	2.75	3' UTR
Chr1	8073267	8074239	AT1G22800	-8.46	-7.58	2.88	3' UTR
Chr1	8076985	8077193	AT1G22830	-1.78	-0.99	8.07	Exon (AT1G22830.1/AT1G22830, exon 2 of 2)
Chr1	8077519	8077845	AT1G22830	-1.78	-1.23	8.07	Exon (AT1G22830.1/AT1G22830, exon 2 of 2)
Chr1	8080030	8080222	AT1G22840	-5.52	-4.76	1.17	Exon (AT1G22840.1/AT1G22840, exon 2 of 3)
Chr1	8080486	8080574	AT1G22840	-2.76	-2.16	11.7	3' UTR
Chr1	8090892	8093667	AT1G22870	-4.42	-3.71	3.77	Exon (AT1G22870.1/AT1G22870, exon 5 of 14)
Chr1	8093726	8094024	AT1G22870	-1.44	-0.974	2.06	Exon (AT1G22870.1/AT1G22870, exon 14 of 14)
Chr1	8095532	8096070	AT1G22880	-2.34	-1.77	5.38	5' UTR
Chr1	8096190	8096893	AT1G22880	-3.32	-2.68	4.48	Exon (AT1G22880.1/AT1G22880, exon 2 of 5)
Chr1	8099274	8100995	AT1G22882	-50.6	-49	10.2	Exon (AT1G22882.1/AT1G22882, exon 2 of 3)
Chr1	8102818	8103268	AT1G22890	-12.2	-11.2	4.69	5' UTR
Chr1	8105619	8108164	AT1G22910	-20.2	-19	5.83	5' UTR
Chr1	8117518	8118569	AT1G22930	-17.3	-16.1	5.73	5' UTR
Chr1	8119895	8120470	AT1G22930	-7.9	-7.04	3.17	Exon (AT1G22930.1/AT1G22930, exon 6 of 11)
Chr1	8120873	8122007	AT1G22930	-57	-55.3	5.61	3' UTR
Chr1	8124507	8124920	AT1G22940	-3.81	-3.14	2.04	3' UTR
Chr1	8143434	8144712	AT1G23000	-22.9	-21.6	4.93	5' UTR
Chr1	8147294	8148275	AT1G23010	-1.95	-1.43	7.18	5' UTR
Chr1	8148994	8149396	AT1G23010	-1.97	-1.44	5.38	Exon (AT1G23010.1/AT1G23010, exon 2 of 4)
Chr1	8157387	8158541	AT1G23030	-18.4	-17.2	4.01	Exon (AT1G23030.1/AT1G23030, exon 2 of 3)
Chr1	8164988	8165309	AT1G23040	-1.99	-1.46	2.31	5' UTR
Chr1	8168472	8169267	AT1G23052	-6.98	-6.16	13.5	5' UTR
Chr1	8200383	8200790	AT1G23130	-79.9	-78	1.94	5' UTR
Chr1	8212676	8212915	AT1G23170	-1.54	-0.784	7.18	5' UTR
Chr1	8217027	8217691	AT1G23180	-3.35	-2.7	3.02	Exon (AT1G23180.1/AT1G23180, exon 3 of 9)
Chr1	8218490	8219554	AT1G23180	-13.8	-12.8	3.13	3' UTR
Chr1	8221284	8222302	AT1G23190	-7.2	-6.37	1.77	Exon (AT1G23190.1/AT1G23190, exon 4 of 18)
Chr1	8223063	8224469	AT1G23190	-50.6	-48.9	3.59	3' UTR
Chr1	8242423	8244403	AT1G23220	-31	-29.6	4.48	5' UTR
Chr1	8245532	8245741	AT1G23230	-1.74	-1.23	5.38	Exon (AT1G23230.1/AT1G23230, exon 4 of 20)
Chr1	8246713	8247062	AT1G23230	-2.26	-1.71	9.87	Exon (AT1G23230.1/AT1G23230, exon 6 of 20)
Chr1	8249839	8250287	AT1G23230	-1.94	-1.42	3.59	Exon (AT1G23230.1/AT1G23230, exon 16 of 20)
Chr1	8250796	8251765	AT1G23230	-8.1	-7.23	4.78	3' UTR
Chr1	8314924	8315300	AT1G23410	-16.5	-15.4	4.48	5' UTR
Chr1	8322098	8322338	AT1G23440	-2.36	-1.79	1.89	3' UTR
Chr1	8327371	8329444	AT1G23460	-6.83	-6.01	3.97	5' UTR
Chr1	8331567	8332106	AT1G23470	-2.26	-1.71	9.87	Exon (AT1G23470.1/AT1G23470, exon 1 of 1)
Chr1	8334317	8334762	AT1G23480	-1.41	-0.948	1.56	Exon (AT1G23480.1/AT1G23480, exon 3 of 9)
Chr1	8337793	8337969	AT1G23490	-1.57	-1.09	1.08	Exon (AT1G23490.1/AT1G23490, exon 4 of 7)
Chr1	8346064	8346270	AT1G23530	-3.5	-2.84	1.96	Exon (AT1G23530.1/AT1G23530, exon 1 of 1)
Chr1	8385545	8386132	AT1G23710	-22.6	-21.4	3.06	Exon (AT1G23710.1/AT1G23710, exon 1 of 1)
Chr1	8396358	8397519	AT1G23730	-1.78	-0.99	8.07	Exon (AT1G23730.1/AT1G23730, exon 3 of 9)
Chr1	8397851	8398027	AT1G23730	-1.54	-0.868	7.18	3' UTR
Chr1	8400641	8401284	AT1G23750	-4.76	-4.03	1.9	3' UTR
Chr1	8409963	8410231	AT1G23790	-2.51	-1.93	10.8	5' UTR
Chr1	8410439	8411684	AT1G23790	-2.72	-2.13	6.28	Exon (AT1G23790.1/AT1G23790, exon 1 of 4)
Chr1	8433635	8434081	AT1G23870	-2.91	-2.3	3.74	Exon (AT1G23870.1/AT1G23870, exon 2 of 4)
Chr1	8434348	8435329	AT1G23870	-6.61	-5.8	5.61	Exon (AT1G23870.1/AT1G23870, exon 2 of 4)
Chr1	8436196	8436533	AT1G23880	-3.01	-2.39	12.6	Exon (AT1G23880.1/AT1G23880, exon 1 of 7)
Chr1	8438206	8438715	AT1G23880	-4.68	-3.96	6.5	3' UTR
Chr1	8441802	8444054	AT1G23900	-3.08	-2.46	2.77	Exon (AT1G23900.2/AT1G23900, exon 2 of 18)
Chr1	8444559	8447489	AT1G23900	-8.17	-7.3	5.38	3' UTR
Chr1	8461909	8462362	AT1G23935	-2.02	-1.49	8.97	5' UTR
Chr1	8463823	8464619	AT1G23935	-1.52	-1.05	4.48	Exon (AT1G23935.1/AT1G23935, exon 10 of 14)
Chr1	8465047	8465525	AT1G23935	-1.92	-1.4	3.05	Exon (AT1G23935.1/AT1G23935, exon 14 of 14)
Chr1	8465644	8465943	AT1G23935	-1.97	-1.44	3.59	Exon (AT1G23935.1/AT1G23935, exon 14 of 14)
Chr1	8468821	8469346	AT1G23940	-1.74	-1.23	7.18	Exon (AT1G23940.1/AT1G23940, exon 9 of 11)
Chr1	8503631	8504821	AT1G24030	-1.31	-0.86	3.59	3' UTR
Chr1	8507010	8507188	AT1G24050	-2.91	-2.3	1.48	5' UTR
Chr1	8508419	8508864	AT1G24050	-10.7	-9.76	7.62	3' UTR
Chr1	8521339	8522943	AT1G24090	-3.09	-2.46	7.62	3' UTR
Chr1	8541027	8541536	AT1G24145	-2.91	-2.3	2.27	5' UTR
Chr1	8544398	8544812	AT1G24148	-2.82	-2.22	4.93	5' UTR
Chr1	8549577	8550351	AT1G24150	-4.28	-3.58	17	Exon (AT1G24150.1/AT1G24150, exon 1 of 3)
Chr1	8551339	8551785	AT1G24150	-1.4	-0.935	2.69	Exon (AT1G24150.1/AT1G24150, exon 3 of 3)
Chr1	8586621	8587908	AT1G24240	-4.9	-4.17	2.62	Exon (AT1G24240.1/AT1G24240, exon 1 of 5)
Chr1	8601847	8603351	AT1G24265	-2.74	-2.14	4.48	Exon (AT1G24265.2/AT1G24265, exon 5 of 14)
Chr1	8609445	8610431	AT1G24280	-1.83	-1.31	3.29	5' UTR
Chr1	8610939	8612432	AT1G24280	-2.92	-2.31	3.59	3' UTR
Chr1	8624061	8626405	AT1G24310	-47.6	-45.9	7.89	5' UTR
Chr1	8633666	8634491	AT1G24330	-3.48	-2.83	3.84	Exon (AT1G24330.1/AT1G24330, exon 5 of 6)
Chr1	8634551	8634936	AT1G24330	-3.44	-2.79	8.97	3' UTR
Chr1	8641499	8643271	AT1G24360	-95.5	-93.4	2.95	Exon (AT1G24360.1/AT1G24360, exon 3 of 11)
Chr1	8665934	8666846	AT1G24460	-6.08	-5.3	3.21	5' UTR
Chr1	8666996	8667326	AT1G24460	-4.19	-3.49	2.8	Exon (AT1G24460.2/AT1G24460, exon 3 of 9)
Chr1	8667386	8667895	AT1G24460	-3.15	-2.52	4.93	Exon (AT1G24460.2/AT1G24460, exon 3 of 9)
Chr1	8667955	8670130	AT1G24460	-17.5	-16.3	7.36	Exon (AT1G24460.2/AT1G24460, exon 3 of 9)
Chr1	8671013	8672411	AT1G24460	-50.3	-48.7	25	3' UTR
Chr1	8682234	8682852	AT1G24490	-9.77	-8.84	3.76	5' UTR
Chr1	8683023	8685122	AT1G24490	-32.4	-31	5.71	3' UTR
Chr1	8693227	8693789	AT1G24530	-8.76	-7.87	11.7	5' UTR
Chr1	8702713	8705848	AT1G24560	-40.7	-39.2	12.3	3' UTR
Chr1	8746310	8747346	AT1G24706	-1.92	-1.4	2.58	Exon (AT1G24706.2/AT1G24706, exon 13 of 34)
Chr1	8747668	8749555	AT1G24706	-5.93	-5.15	6.95	Exon (AT1G24706.2/AT1G24706, exon 17 of 34)
Chr1	8751364	8755558	AT1G24706	-44.9	-43.3	8.47	3' UTR
Chr1	8770514	8770721	AT1G24800	-3.15	-2.52	9.87	Exon (AT1G24800.1/AT1G24800, exon 1 of 1)
Chr1	8812811	8813389	AT1G25098	-38.5	-36.9	130	Exon (AT1G25098.2/AT1G25098, exon 1 of 2)
Chr1	8831902	8832198	AT1G25209	-1.54	-0.784	7.18	Exon (AT1G25209.1/AT1G25209, exon 1 of 1)
Chr1	8835917	8836034	AT1G25211	-1.54	-0.784	7.18	Exon (AT1G25211.1/AT1G25211, exon 1 of 1)
Chr1	8849905	8851258	AT1G25250	-6.89	-6.07	26	Exon (AT1G25250.1/AT1G25250, exon 2 of 3)
Chr1	8865303	8866420	AT1G25280	-22.1	-20.9	6.2	5' UTR
Chr1	8895169	8895406	AT1G25360	-1.31	-0.587	6.28	Exon (AT1G25360.1/AT1G25360, exon 1 of 1)
Chr1	8904730	8906002	AT1G25380	-21.9	-20.7	4.19	3' UTR
Chr1	8916865	8917695	AT1G25420	-4.74	-4.01	1.99	Exon (AT1G25420.1/AT1G25420, exon 4 of 6)
Chr1	8919001	8919209	AT1G25422	-1.78	-0.99	8.07	5' UTR
Chr1	8950307	8950666	AT1G25480	-3.96	-3.28	2.87	Exon (AT1G25480.1/AT1G25480, exon 6 of 6)
Chr1	8953308	8954899	AT1G25490	-25.9	-24.6	2.29	Exon (AT1G25490.1/AT1G25490, exon 6 of 13)
Chr1	8976434	8976731	AT1G25550	-1.32	-0.868	1.79	5' UTR
Chr1	8977001	8977945	AT1G25550	-14.3	-13.3	2.53	3' UTR
Chr1	9020440	9021053	AT1G26090	-1.69	-1.2	1.84	5' UTR
Chr1	9022500	9022649	AT1G26090	-1.61	-1.12	1.68	3' UTR
Chr1	9033733	9034688	AT1G26130	-1.83	-1.31	2.92	Exon (AT1G26130.1/AT1G26130, exon 2 of 12)
Chr1	9034986	9035784	AT1G26130	-2.33	-1.77	8.97	Exon (AT1G26130.1/AT1G26130, exon 3 of 12)
Chr1	9035946	9036528	AT1G26130	-1.74	-1.23	5.38	Exon (AT1G26130.1/AT1G26130, exon 5 of 12)
Chr1	9067099	9067999	AT1G26208	-41.9	-40.3	3.8	5' UTR
Chr1	9087417	9088112	AT1G26260	-1.75	-1.25	3.36	Exon (AT1G26260.2/AT1G26260, exon 2 of 9)
Chr1	9098042	9098551	AT1G26290	-2.04	-1.5	5.38	5' UTR
Chr1	9109195	9110281	AT1G26330	-1.78	-0.99	8.07	Exon (AT1G26330.1/AT1G26330, exon 4 of 14)
Chr1	9113900	9114602	AT1G26340	-2.32	-1.76	1.72	5' UTR
Chr1	9151732	9152392	AT1G26460	-43.3	-41.8	7.08	5' UTR
Chr1	9153108	9153437	AT1G26460	-1.51	-1.04	1.62	Exon (AT1G26460.1/AT1G26460, exon 3 of 6)
Chr1	9153756	9154500	AT1G26460	-8.55	-7.67	2.93	3' UTR
Chr1	9158380	9158737	AT1G26500	-3.37	-2.72	8.07	Exon (AT1G26500.1/AT1G26500, exon 1 of 1)
Chr1	9159094	9159867	AT1G26500	-2	-1.47	3.23	Exon (AT1G26500.1/AT1G26500, exon 1 of 1)
Chr1	9171130	9172940	AT1G26550	-87.1	-85.1	3.06	5' UTR
Chr1	9178615	9181509	AT1G26560	-15.2	-14.1	2.66	Exon (AT1G26560.1/AT1G26560, exon 1 of 11)
Chr1	9183626	9184039	AT1G26570	-5.82	-5.04	2.66	Exon (AT1G26570.1/AT1G26570, exon 2 of 2)
Chr1	9185917	9187415	AT1G26580	-42.6	-41	6.69	3' UTR
Chr1	9191636	9192078	AT1G26600	-1.74	-1.23	4.93	5' UTR
Chr1	9205836	9206467	AT1G26630	-24.9	-23.6	5.29	5' UTR
Chr1	9210089	9210413	AT1G26650	-7.12	-6.29	3.46	5' UTR
Chr1	9211740	9213491	AT1G26660	-3.11	-2.49	3.74	5' UTR
Chr1	9214174	9214826	AT1G26665	-4.2	-3.5	2.69	5' UTR
Chr1	9216195	9217981	AT1G26670	-23.6	-22.4	2.17	3' UTR
Chr1	9246787	9247864	AT1G26750	-3.12	-2.49	1.56	5' UTR
Chr1	9271029	9271266	AT1G26780	-2.51	-1.93	10.8	5' UTR
Chr1	9295736	9298541	AT1G26830	-98.1	-96	6.17	5' UTR
Chr1	9319038	9319246	AT1G26890	-1.54	-0.784	7.18	3' UTR
Chr1	9329512	9329778	AT1G26920	-12.9	-11.9	2.75	5' UTR
Chr1	9343829	9344825	AT1G26940	-1.51	-1.04	1.64	Exon (AT1G26940.1/AT1G26940, exon 3 of 8)
Chr1	9351454	9352552	AT1G26945	-25.5	-24.2	4.16	5' UTR
Chr1	9356069	9357072	AT1G26960	-2.72	-2.13	3.77	5' UTR
Chr1	9357132	9357430	AT1G26960	-1.97	-1.44	8.07	3' UTR
Chr1	9375142	9376691	AT1G27000	-8.89	-8	2.29	3' UTR
Chr1	9382266	9383629	AT1G27030	-4.87	-4.13	2.26	Exon (AT1G27030.1/AT1G27030, exon 3 of 7)
Chr1	9421835	9423347	AT1G27120	-17.7	-16.6	6.5	Exon (AT1G27120.1/AT1G27120, exon 1 of 7)
Chr1	9425460	9425756	AT1G27130	-10.8	-9.81	8.07	5' UTR
Chr1	9430597	9432244	AT1G27150	-24.9	-23.6	8.01	3' UTR
Chr1	9438790	9439059	AT1G27170	-2.76	-2.16	11.7	Exon (AT1G27170.2/AT1G27170, exon 5 of 5)
Chr1	9442491	9443115	AT1G27180	-2.76	-2.16	11.7	Exon (AT1G27180.1/AT1G27180, exon 3 of 6)
Chr1	9445807	9445987	AT1G27180	-1.54	-0.784	7.18	3' UTR
Chr1	9481590	9481940	AT1G27290	-2.88	-2.27	1.63	5' UTR
Chr1	9483186	9484014	AT1G27300	-63.5	-61.7	7.92	5' UTR
Chr1	9488169	9490388	AT1G27320	-6.32	-5.52	2.72	Exon (AT1G27320.1/AT1G27320, exon 1 of 11)
Chr1	9490653	9491012	AT1G27320	-1.36	-0.907	1.54	Exon (AT1G27320.1/AT1G27320, exon 9 of 11)
Chr1	9491072	9492422	AT1G27320	-26	-24.6	4.48	3' UTR
Chr1	9492964	9493024	AT1G27330	-1.98	-1.45	1.52	5' UTR
Chr1	9496711	9496980	AT1G27340	-3.42	-2.77	1.86	Exon (AT1G27340.1/AT1G27340, exon 2 of 2)
Chr1	9502667	9503869	AT1G27360	-4.75	-4.02	10.8	3' UTR
Chr1	9515193	9516708	AT1G27400	-52.7	-51	2.01	5' UTR
Chr1	9532354	9533849	AT1G27450	-31.5	-30.1	2.06	5' UTR
Chr1	9536337	9537561	AT1G27460	-7	-6.17	3.32	3' UTR
Chr1	9544869	9545398	AT1G27480	-3.56	-2.9	1.45	Exon (AT1G27480.1/AT1G27480, exon 1 of 2)
Chr1	9545723	9546226	AT1G27480	-17.3	-16.2	2.14	3' UTR
Chr1	9561309	9562292	AT1G27520	-9.89	-8.96	3.59	3' UTR
Chr1	9596420	9596926	AT1G27595	-8.38	-7.5	5.14	5' UTR
Chr1	9597150	9603255	AT1G27595	-10.6	-9.65	5.51	3' UTR
Chr1	9613298	9614066	AT1G27630	-5.47	-4.71	3.2	3' UTR
Chr1	9614551	9616118	AT1G27640	-103	-101	3.94	5' UTR
Chr1	9621688	9622397	AT1G27660	-3.13	-2.5	3.77	5' UTR
Chr1	9622692	9625856	AT1G27660	-3.21	-2.58	3.14	3' UTR
Chr1	9631344	9632363	AT1G27680	-1.66	-1.17	2.29	5' UTR
Chr1	9632819	9634567	AT1G27680	-18.3	-17.1	5.38	3' UTR
Chr1	9637517	9638370	AT1G27690	-9.22	-8.31	4.74	3' UTR
Chr1	9659496	9659825	AT1G27750	-1.32	-0.868	4.04	Exon (AT1G27750.1/AT1G27750, exon 3 of 8)
Chr1	9660293	9661808	AT1G27750	-10.2	-9.26	5.53	3' UTR
Chr1	9666378	9667420	AT1G27752	-46.1	-44.5	11	3' UTR
Chr1	9668584	9669377	AT1G27760	-56.4	-54.7	4.6	5' UTR
Chr1	9699342	9700088	AT1G27850	-2.42	-1.84	2.47	Exon (AT1G27850.1/AT1G27850, exon 2 of 7)
Chr1	9701406	9701704	AT1G27850	-1.92	-1.4	2.58	Exon (AT1G27850.1/AT1G27850, exon 6 of 7)
Chr1	9702390	9703911	AT1G27850	-18.5	-17.3	6.34	3' UTR
Chr1	9713071	9713701	AT1G27880	-1.32	-0.868	4.04	Exon (AT1G27880.1/AT1G27880, exon 15 of 19)
Chr1	9726948	9727438	AT1G27920	-2.51	-1.93	10.8	5' UTR
Chr1	9728371	9729788	AT1G27920	-6.01	-5.23	13	Exon (AT1G27920.1/AT1G27920, exon 5 of 11)
Chr1	9740704	9740762	AT1G27950	-8.54	-7.66	1.6	5' UTR
Chr1	9746811	9747078	AT1G27970	-12	-11	3.02	5' UTR
Chr1	9764956	9765872	AT1G28010	-2.26	-1.71	9.87	Exon (AT1G28010.1/AT1G28010, exon 6 of 9)
Chr1	9766930	9768068	AT1G28010	-5.52	-4.76	6.28	3' UTR
Chr1	9779138	9782341	AT1G28060	-80	-78	11.2	5' UTR
Chr1	9782431	9782670	AT1G28060	-1.51	-1.03	1.79	3' UTR
Chr1	9798315	9798973	AT1G28090	-12.3	-11.3	5.1	3' UTR
Chr1	9802590	9804086	AT1G28100	-10.5	-9.53	2.43	3' UTR
Chr1	9825286	9825903	AT1G28130	-8.43	-7.55	10.8	5' UTR
Chr1	9826648	9827529	AT1G28130	-17.6	-16.4	4.55	Exon (AT1G28130.1/AT1G28130, exon 3 of 4)
Chr1	9854546	9860009	AT1G28210	-1.61	-1.12	7.18	5' UTR
Chr1	9874566	9875520	AT1G28250	-4.22	-3.52	2.16	3' UTR
Chr1	9940940	9941357	AT1G28340	-3.38	-2.73	2.11	Exon (AT1G28340.1/AT1G28340, exon 2 of 9)
Chr1	9942536	9943370	AT1G28340	-17.9	-16.8	3.67	3' UTR
Chr1	9944066	9949800	AT1G28350	-36.5	-35	8.67	5' UTR
Chr1	9963593	9964223	AT1G28380	-4.19	-3.49	5.83	5' UTR
Chr1	9964758	9965963	AT1G28380	-11.1	-10.1	4.12	Exon (AT1G28380.1/AT1G28380, exon 4 of 7)
Chr1	9980333	9983509	AT1G28420	-46	-44.3	18.5	Exon (AT1G28420.1/AT1G28420, exon 2 of 18)
Chr1	9983866	9984921	AT1G28420	-2.08	-1.54	2.82	Exon (AT1G28420.1/AT1G28420, exon 12 of 18)
Chr1	9985191	9985707	AT1G28420	-1.61	-1.12	2.87	Exon (AT1G28420.1/AT1G28420, exon 14 of 18)
Chr1	9986237	9987608	AT1G28420	-73.6	-71.7	12.8	3' UTR
Chr1	9996824	9997513	AT1G28440	-26.1	-24.8	4.67	5' UTR
Chr1	9998862	10000177	AT1G28440	-21.5	-20.3	3.08	3' UTR
Chr1	10010446	10010624	AT1G28470	-1.31	-0.587	6.28	Exon (AT1G28470.1/AT1G28470, exon 1 of 3)
Chr1	10010742	10011669	AT1G28470	-1.74	-1.23	7.18	Exon (AT1G28470.1/AT1G28470, exon 2 of 3)
Chr1	10016480	10017987	AT1G28490	-49.1	-47.5	4.86	5' UTR
Chr1	10023876	10026118	AT1G28510	-40	-38.5	7.1	5' UTR
Chr1	10030702	10031540	AT1G28520	-85.1	-83.1	8.5	3' UTR
Chr1	10035664	10036842	AT1G28540	-5.09	-4.35	2.62	5' UTR
Chr1	10078189	10079704	AT1G28680	-14.7	-13.7	4.98	5' UTR
Chr1	10148052	10149627	AT1G29060	-9.54	-8.62	3.13	3' UTR
Chr1	10177151	10178162	AT1G29120	-4.68	-3.96	2.09	3' UTR
Chr1	10181667	10181874	AT1G29150	-1.82	-1.31	1.25	Exon (AT1G29150.1/AT1G29150, exon 2 of 2)
Chr1	10230087	10230996	AT1G29270	-2.28	-1.72	3.59	5' UTR
Chr1	10236878	10237025	AT1G29280	-1.31	-0.587	6.28	Exon (AT1G29280.1/AT1G29280, exon 2 of 2)
Chr1	10253954	10254660	AT1G29310	-11.4	-10.4	3.25	3' UTR
Chr1	10257224	10258343	AT1G29320	-36.2	-34.7	6.23	3' UTR
Chr1	10265053	10266728	AT1G29340	-16.8	-15.7	3.48	3' UTR
Chr1	10284121	10284527	AT1G29380	-2.01	-1.48	4.04	5' UTR
Chr1	10284735	10285792	AT1G29380	-6.49	-5.69	13.5	3' UTR
Chr1	10331333	10332326	AT1G29550	-3.77	-3.1	15.2	3' UTR
Chr1	10332371	10335634	AT1G29560	-29.5	-28.1	20.6	5' UTR
Chr1	10340347	10340852	AT1G29590	-1.74	-1.23	4.93	Exon (AT1G29590.1/AT1G29590, exon 1 of 5)
Chr1	10344046	10346213	AT1G29600	-12.3	-11.3	13.5	Exon (AT1G29600.1/AT1G29600, exon 1 of 10)
Chr1	10350663	10351016	AT1G29630	-1.31	-0.587	6.28	Exon (AT1G29630.3/AT1G29630, exon 3 of 13)
Chr1	10351730	10353496	AT1G29630	-4.88	-4.15	4.93	Exon (AT1G29630.3/AT1G29630, exon 7 of 13)
Chr1	10371839	10373560	AT1G29660	-91.9	-89.9	2.81	5' UTR
Chr1	10375763	10375851	AT1G29670	-4.66	-3.94	2.05	5' UTR
Chr1	10376229	10377842	AT1G29670	-139	-136	2.74	3' UTR
Chr1	10388000	10388803	AT1G29710	-2.17	-1.62	2.51	Exon (AT1G29710.1/AT1G29710, exon 1 of 1)
Chr1	10422331	10422509	AT1G29760	-1.35	-0.894	3.29	5' UTR
Chr1	10429976	10430485	AT1G29790	-38	-36.4	12.6	5' UTR
Chr1	10430964	10431675	AT1G29790	-3.36	-2.71	2.58	3' UTR
Chr1	10433156	10433483	AT1G29800	-1.92	-1.4	2.84	Exon (AT1G29800.2/AT1G29800, exon 2 of 5)
Chr1	10435233	10435441	AT1G29800	-1.34	-0.884	2.51	3' UTR
Chr1	10438820	10440313	AT1G29820	-2.56	-1.97	3.2	Exon (AT1G29820.1/AT1G29820, exon 2 of 8)
Chr1	10447754	10449887	AT1G29850	-132	-130	3.32	5' UTR
Chr1	10455032	10455458	AT1G29860	-2.76	-2.16	11.7	Exon (AT1G29860.1/AT1G29860, exon 2 of 3)
Chr1	10466158	10467170	AT1G29890	-20.3	-19.1	5.03	3' UTR
Chr1	10468054	10468472	AT1G29900	-13.1	-12.1	2.57	5' UTR
Chr1	10468859	10469158	AT1G29900	-1.44	-0.976	1.37	Exon (AT1G29900.1/AT1G29900, exon 1 of 3)
Chr1	10469307	10470719	AT1G29900	-50.7	-49	5.38	Exon (AT1G29900.1/AT1G29900, exon 1 of 3)
Chr1	10471406	10471614	AT1G29900	-1.61	-1.12	1.23	Exon (AT1G29900.1/AT1G29900, exon 3 of 3)
Chr1	10492727	10493492	AT1G29950	-3.76	-3.09	1.85	5' UTR
Chr1	10493702	10494090	AT1G29950	-29	-27.7	2.79	3' UTR
Chr1	10492771	10493506	AT1G29950	-3.6	-2.94	1.57	5' UTR
Chr1	10493685	10494103	AT1G29950	-29.2	-27.8	2.8	3' UTR
Chr1	10492782	10493454	AT1G29950	-2.99	-2.37	1.49	5' UTR
Chr1	10493691	10494106	AT1G29950	-31.8	-30.4	2.96	3' UTR
Chr1	10507593	10509098	AT1G29990	-15.6	-14.5	6.73	5' UTR
Chr1	10514183	10514543	AT1G30010	-2.26	-1.71	9.87	Exon (AT1G30010.1/AT1G30010, exon 1 of 2)
Chr1	10515472	10516175	AT1G30010	-3.26	-2.62	13.5	3' UTR
Chr1	10538505	10538861	AT1G30040	-1.32	-0.868	5.38	3' UTR
Chr1	10587602	10588846	AT1G30130	-13.1	-12	3.68	5' UTR
Chr1	10606239	10606899	AT1G30160	-1.92	-1.4	5.38	5' UTR
Chr1	10618996	10619802	AT1G30190	-12.8	-11.8	12.1	Exon (AT1G30190.1/AT1G30190, exon 1 of 1)
Chr1	10625029	10625508	AT1G30200	-6.22	-5.42	2.51	5' UTR
Chr1	10640160	10640665	AT1G30230	-20.5	-19.3	1.38	3' UTR
Chr1	10655214	10655990	AT1G30270	-1.4	-0.935	1.87	5' UTR
Chr1	10657013	10658778	AT1G30270	-19.9	-18.7	5.05	3' UTR
Chr1	10663481	10664315	AT1G30280	-2.72	-2.13	4.26	Exon (AT1G30282.1/AT1G30282, exon 1 of 2)
Chr1	10673588	10675101	AT1G30300	-3.5	-2.84	5.16	3' UTR
Chr1	10680246	10682834	AT1G30320	-24.2	-22.9	4.61	5' UTR
Chr1	10715665	10718668	AT1G30360	-30.9	-29.5	3.69	5' UTR
Chr1	10724279	10724456	AT1G30390.1	-1.32	-0.868	4.04	Exon (AT1G30390.1/AT1G30390.1, exon 1 of 1)
Chr1	10732778	10734503	AT1G30400	-23.7	-22.5	4.51	Exon (AT1G30400.1/AT1G30400, exon 16 of 28)
Chr1	10735477	10735910	AT1G30400	-2.19	-1.64	1.74	Exon (AT1G30400.1/AT1G30400, exon 23 of 28)
Chr1	10736060	10736643	AT1G30400	-8.26	-7.39	2.37	Exon (AT1G30400.1/AT1G30400, exon 24 of 28)
Chr1	10736984	10737935	AT1G30400	-51.5	-49.8	5.02	3' UTR
Chr1	10742437	10743157	AT1G30410	-1.81	-1.3	2.39	Exon (AT1G30410.1/AT1G30410, exon 15 of 29)
Chr1	10743512	10745171	AT1G30410	-3.83	-3.16	2.51	Exon (AT1G30410.1/AT1G30410, exon 19 of 29)
Chr1	10753631	10754236	AT1G30420	-2.51	-1.93	10.8	Exon (AT1G30420.1/AT1G30420, exon 20 of 26)
Chr1	10755334	10755825	AT1G30420	-2.02	-1.49	8.97	Exon (AT1G30420.1/AT1G30420, exon 23 of 26)
Chr1	10760407	10761029	AT1G30440	-3.62	-2.95	1.99	Exon (AT1G30440.1/AT1G30440, exon 3 of 4)
Chr1	10761355	10762157	AT1G30440	-10.4	-9.41	2.66	Exon (AT1G30440.1/AT1G30440, exon 3 of 4)
Chr1	10765537	10766709	AT1G30450	-2.94	-2.33	5.83	Exon (AT1G30450.3/AT1G30450, exon 7 of 13)
Chr1	10768055	10769264	AT1G30450	-3.05	-2.42	2.77	3' UTR
Chr1	10782716	10783434	AT1G30470	-2.39	-1.82	2.16	Exon (AT1G30470.1/AT1G30470, exon 10 of 19)
Chr1	10783689	10786607	AT1G30470	-14.1	-13.1	3.26	3' UTR
Chr1	10790260	10792337	AT1G30480	-31.8	-30.4	7.21	5' UTR
Chr1	10812028	10812888	AT1G30520	-16.4	-15.3	3	Exon (AT1G30520.1/AT1G30520, exon 5 of 10)
Chr1	10812977	10813700	AT1G30520	-15.3	-14.3	5.28	3' UTR
Chr1	10814809	10814869	AT1G30530	-1.31	-0.587	6.28	5' UTR
Chr1	10815864	10816223	AT1G30530	-5.52	-4.75	1.33	Exon (AT1G30530.1/AT1G30530, exon 2 of 2)
Chr1	10829503	10829953	AT1G30570	-1.31	-0.865	2.13	Exon (AT1G30570.1/AT1G30570, exon 1 of 1)
Chr1	10830043	10830732	AT1G30570	-1.61	-1.12	2.87	Exon (AT1G30570.1/AT1G30570, exon 1 of 1)
Chr1	10830822	10831122	AT1G30570	-1.87	-1.35	2.69	Exon (AT1G30570.1/AT1G30570, exon 1 of 1)
Chr1	10846633	10848880	AT1G30610	-35.3	-33.8	7.96	5' UTR
Chr1	10849525	10850358	AT1G30610	-17.3	-16.1	4.19	Exon (AT1G30610.2/AT1G30610, exon 7 of 9)
Chr1	10854608	10857518	AT1G30620	-2.53	-1.95	4.26	5' UTR
Chr1	10857577	10857918	AT1G30620	-1.71	-1.21	2.69	Exon (AT1G30620.1/AT1G30620, exon 9 of 10)
Chr1	10861419	10862749	AT1G30640	-2.51	-1.93	10.8	Exon (AT1G30640.1/AT1G30640, exon 2 of 14)
Chr1	10863456	10864700	AT1G30640	-6.01	-5.23	14.4	Exon (AT1G30640.1/AT1G30640, exon 8 of 14)
Chr1	10870468	10870675	AT1G30650	-1.31	-0.587	6.28	Exon (AT1G30650.1/AT1G30650, exon 3 of 3)
Chr1	10881776	10885581	AT1G30680	-21.1	-19.8	4.19	Exon (AT1G30680.1/AT1G30680, exon 1 of 19)
Chr1	10888301	10889671	AT1G30690	-33.4	-32	2.94	Exon (AT1G30690.2/AT1G30690, exon 2 of 4)
Chr1	10892570	10892747	AT1G30700	-1.39	-0.932	6.28	5' UTR
Chr1	10898172	10898526	AT1G30720	-2.76	-2.16	11.7	5' UTR
Chr1	10899057	10899676	AT1G30720	-3.51	-2.86	14.4	Exon (AT1G30720.1/AT1G30720, exon 1 of 1)
Chr1	10900972	10901149	AT1G30730	-1.52	-1.05	4.48	Exon (AT1G30730.1/AT1G30730, exon 1 of 1)
Chr1	10901856	10902210	AT1G30730	-2.02	-1.49	8.97	Exon (AT1G30730.1/AT1G30730, exon 1 of 1)
Chr1	10962544	10963123	AT1G30825	-1.75	-1.25	3.36	3' UTR
Chr1	10966997	10967746	AT1G30835.1	-45.4	-43.8	8.31	Exon (AT1G30835.1/AT1G30835.1, exon 1 of 2)
Chr1	10966997	10967773	AT1G30835.1	-46.1	-44.5	8.4	Exon (AT1G30835.1/AT1G30835.1, exon 1 of 2)
Chr1	10998563	11000280	AT1G30900	-1.52	-1.05	6.28	Exon (AT1G30900.1/AT1G30900, exon 2 of 12)
Chr1	11002052	11002936	AT1G30910	-97.5	-95.4	16.4	3' UTR
Chr1	11057707	11058691	AT1G31020	-2.63	-2.04	1.92	Exon (AT1G31020.1/AT1G31020, exon 3 of 7)
Chr1	11085008	11086409	AT1G31070	-6.64	-5.83	3.14	3' UTR
Chr1	11087006	11087867	AT1G31070	-11.1	-10.2	3.79	3' UTR
Chr1	11121373	11122439	AT1G31150	-6.25	-5.45	3.66	3' UTR
Chr1	11133470	11134665	AT1G31170	-3.44	-2.79	4.04	5' UTR
Chr1	11137365	11137692	AT1G31173	-3.75	-3.08	3.03	Exon (AT1G31173.1/AT1G31173, exon 1 of 1)
Chr1	11141976	11142600	AT1G31175	-3.08	-2.46	4.93	3' UTR
Chr1	11144772	11145009	AT1G31190	-2.57	-1.99	3.36	5' UTR
Chr1	11182991	11183912	AT1G31280	-7.53	-6.68	15.7	Exon (AT1G31280.1/AT1G31280, exon 2 of 3)
Chr1	11193635	11194549	AT1G31300	-6.68	-5.86	3.03	5' UTR
Chr1	11233463	11234788	AT1G31360	-2.51	-1.93	10.8	Exon (AT1G31360.1/AT1G31360, exon 4 of 20)
Chr1	11235817	11237411	AT1G31360	-6.64	-5.83	3.91	Exon (AT1G31360.1/AT1G31360, exon 14 of 20)
Chr1	11252180	11253885	AT1G31420	-179	-177	5.7	3' UTR
Chr1	11269335	11271492	AT1G31480	-1.79	-1.28	3.05	3' UTR
Chr1	11311169	11311699	AT1G31580	-96.2	-94.2	3.59	5' UTR
Chr1	11345792	11346528	AT1G31690	-1.31	-0.587	6.28	Exon (AT1G31690.1/AT1G31690, exon 2 of 5)
Chr1	11346588	11346648	AT1G31690	-1.54	-0.784	7.18	Exon (AT1G31690.1/AT1G31690, exon 4 of 5)
Chr1	11349840	11350228	AT1G31710	-8.67	-7.78	3.77	5' UTR
Chr1	11353491	11355337	AT1G31710	-17.5	-16.4	4.4	Exon (AT1G31710.1/AT1G31710, exon 2 of 5)
Chr1	11359642	11360118	AT1G31730	-2.52	-1.94	1.85	5' UTR
Chr1	11362587	11363990	AT1G31730	-37.7	-36.2	6.07	3' UTR
Chr1	11391614	11394718	AT1G31780	-47.5	-45.9	8.78	3' UTR
Chr1	11397639	11399354	AT1G31800	-33.9	-32.4	2.34	Exon (AT1G31800.1/AT1G31800, exon 5 of 15)
Chr1	11430252	11430918	AT1G31850	-2.63	-2.04	6.73	5' UTR
Chr1	11436778	11439961	AT1G31870	-31.7	-30.3	15.4	5' UTR
Chr1	11449140	11450159	AT1G31880	-2.33	-1.77	7.18	3' UTR
Chr1	11457454	11457602	AT1G31910	-1.51	-1.03	1.25	5' UTR
Chr1	11461378	11461825	AT1G31910	-31.6	-30.2	4.68	3' UTR
Chr1	11466057	11469125	AT1G31930	-20.4	-19.2	5.61	3' UTR
Chr1	11475956	11476342	AT1G31950	-1.78	-0.99	8.07	Exon (AT1G31950.1/AT1G31950, exon 1 of 7)
Chr1	11477568	11478015	AT1G31950	-3.8	-3.13	13.5	Exon (AT1G31950.1/AT1G31950, exon 6 of 7)
Chr1	11479866	11480574	AT1G31970	-127	-125	4.77	5' UTR
Chr1	11481213	11482890	AT1G31970	-35.3	-33.8	3.81	3' UTR
Chr1	11529233	11529884	AT1G32050	-4.14	-3.45	1.38	Exon (AT1G32050.1/AT1G32050, exon 2 of 12)
Chr1	11532533	11534370	AT1G32060	-1520	-Inf	8.48	5' UTR
Chr1	11553105	11555184	AT1G32120	-6.69	-5.87	8.37	Exon (AT1G32120.1/AT1G32120, exon 1 of 4)
Chr1	11566964	11568531	AT1G32150	-22.1	-20.9	14.1	3' UTR
Chr1	11569120	11569880	AT1G32160	-41.7	-40.1	3.1	Exon (AT1G32160.1/AT1G32160, exon 2 of 3)
Chr1	11575320	11575799	AT1G32170	-2.74	-2.14	10.8	5' UTR
Chr1	11612784	11615772	AT1G32230	-25.5	-24.2	2.61	5' UTR
Chr1	11673734	11675101	AT1G32360	-16.8	-15.7	3.44	Exon (AT1G32360.1/AT1G32360, exon 1 of 2)
Chr1	11677872	11678183	AT1G32370	-3.2	-2.56	2.09	3' UTR
Chr1	11681782	11682612	AT1G32380	-2.11	-1.57	1.89	5' UTR
Chr1	11682672	11683255	AT1G32380	-2.23	-1.67	1.83	Exon (AT1G32380.1/AT1G32380, exon 2 of 8)
Chr1	11694613	11695391	AT1G32410	-5.28	-4.53	2.62	3' UTR
Chr1	11695730	11696383	AT1G32415	-2.26	-1.71	9.87	Exon (AT1G32415.1/AT1G32415, exon 1 of 1)
Chr1	11697302	11697896	AT1G32415	-1.74	-1.23	7.18	Exon (AT1G32415.1/AT1G32415, exon 1 of 1)
Chr1	11712763	11713509	AT1G32440	-1.66	-1.16	1.51	Exon (AT1G32440.1/AT1G32440, exon 2 of 12)
Chr1	11713685	11714454	AT1G32440	-1.8	-1.29	1.61	Exon (AT1G32440.1/AT1G32440, exon 6 of 12)
Chr1	11738178	11738907	AT1G32460	-2.58	-1.99	3.59	5' UTR
Chr1	11767534	11768284	AT1G32540	-28.1	-26.8	6.5	5' UTR
Chr1	11774484	11775047	AT1G32560	-1.75	-1.24	2.39	5' UTR
Chr1	11784057	11785489	AT1G32580	-18.6	-17.4	2.57	5' UTR
Chr1	11797365	11798422	AT1G32630	-38.5	-37	14.4	5' UTR
Chr1	11827433	11827670	AT1G32700	-1.77	-1.26	3.59	5' UTR
Chr1	11827907	11828055	AT1G32700	-2.85	-2.24	2.77	5' UTR
Chr1	11828378	11829611	AT1G32700	-8.42	-7.54	3.28	3' UTR
Chr1	11840969	11843020	AT1G32730	-13.8	-12.7	5.44	5' UTR
Chr1	11844877	11845993	AT1G32740	-15.2	-14.1	9.87	5' UTR
Chr1	11881990	11882796	AT1G32810	-5.16	-4.41	3.51	Exon (AT1G32810.2/AT1G32810, exon 1 of 7)
Chr1	11882916	11883771	AT1G32810	-1.64	-1.15	2.12	Exon (AT1G32810.2/AT1G32810, exon 2 of 7)
Chr1	11884191	11885843	AT1G32810	-19.3	-18.1	6.45	Exon (AT1G32810.2/AT1G32810, exon 3 of 7)
Chr1	11911679	11912636	AT1G32870	-15.9	-14.8	4.74	5' UTR
Chr1	11938031	11938344	AT1G32940	-1.54	-1.06	4.48	Exon (AT1G32940.1/AT1G32940, exon 3 of 10)
Chr1	11940290	11940978	AT1G32940	-2.28	-1.72	2.28	3' UTR
Chr1	11943255	11943375	AT1G32950	-1.31	-0.587	6.28	Exon (AT1G32950.1/AT1G32950, exon 7 of 10)
Chr1	11944102	11944670	AT1G32950	-3	-2.38	5.68	3' UTR
Chr1	11945987	11946377	AT1G32960	-1.95	-1.43	5.38	Exon (AT1G32960.1/AT1G32960, exon 4 of 9)
Chr1	11947465	11948112	AT1G32960	-1.78	-0.99	8.07	Exon (AT1G32960.1/AT1G32960, exon 7 of 9)
Chr1	11955785	11957048	AT1G32990	-108	-106	2.13	5' UTR
Chr1	11966470	11967843	AT1G33040	-113	-111	4.42	5' UTR
Chr1	12004927	12006588	AT1G33110	-4.54	-3.82	17.9	5' UTR
Chr1	12010901	12011566	AT1G33120	-25.4	-24.1	60.1	5' UTR
Chr1	12023602	12023915	AT1G33140	-5.76	-4.99	1.73	Exon (AT1G33140.1/AT1G33140, exon 1 of 3)
Chr1	12027383	12027860	AT1G33170	-5.44	-4.68	2.51	Exon (AT1G33170.1/AT1G33170, exon 1 of 5)
Chr1	12027980	12030270	AT1G33170	-27.4	-26	5	Exon (AT1G33170.1/AT1G33170, exon 1 of 5)
Chr1	12046671	12049917	AT1G33230	-16.1	-15	26.9	5' UTR
Chr1	12064509	12065012	AT1G33260	-4.59	-3.87	7.77	5' UTR
Chr1	12067530	12067839	AT1G33265	-1.92	-1.4	1.33	3' UTR
Chr1	12074998	12076104	AT1G33290	-67.4	-65.5	5.9	3' UTR
Chr1	12092204	12093441	AT1G33360	-2.17	-1.62	5.83	Exon (AT1G33360.1/AT1G33360, exon 1 of 15)
Chr1	12094479	12095787	AT1G33360	-7.59	-6.74	7.03	Exon (AT1G33360.1/AT1G33360, exon 9 of 15)
Chr1	12144545	12146554	AT1G33470	-19.9	-18.7	4	5' UTR
Chr1	12177777	12177985	AT1G33590	-3.4	-2.75	2.01	5' UTR
Chr1	12178193	12178788	AT1G33590	-4.17	-3.48	1.65	Exon (AT1G33590.1/AT1G33590, exon 1 of 1)
Chr1	12178848	12179324	AT1G33590	-7.29	-6.45	2	3' UTR
Chr1	12181075	12182363	AT1G33600	-29	-27.6	5.51	3' UTR
Chr1	12189294	12189679	AT1G33610	-1.61	-1.12	2.87	Exon (AT1G33610.1/AT1G33610, exon 1 of 1)
Chr1	12191401	12192258	AT1G33612	-3.01	-2.39	12.6	Exon (AT1G33612.1/AT1G33612, exon 1 of 1)
Chr1	12204065	12207229	AT1G33680	-16.6	-15.5	5.1	Exon (AT1G33680.1/AT1G33680, exon 1 of 7)
Chr1	12243413	12244462	AT1G33770	-5.32	-4.56	20.6	Exon (AT1G33770.1/AT1G33770, exon 4 of 7)
Chr1	12258204	12258657	AT1G33790	-2.02	-1.49	8.97	Exon (AT1G33790.2/AT1G33790, exon 3 of 7)
Chr1	12258895	12259884	AT1G33790	-2.86	-2.25	7.18	Exon (AT1G33790.1/AT1G33790, exon 3 of 5)
Chr1	12261449	12261715	AT1G33800	-2.02	-1.48	2.69	5' UTR
Chr1	12265063	12266847	AT1G33810	-29.8	-28.4	7.62	5' UTR
Chr1	12267984	12269246	AT1G33811	-10.7	-9.73	1.99	Exon (AT1G33811.1/AT1G33811, exon 1 of 6)
Chr1	12346232	12348157	AT1G33960	-39	-37.4	9.26	5' UTR
Chr1	12351713	12354514	AT1G33980	-34.3	-32.9	6.04	5' UTR
Chr1	12357148	12357762	AT1G33990	-30.9	-29.5	2.61	Exon (AT1G33990.1/AT1G33990, exon 3 of 5)
Chr1	12428646	12429560	AT1G34120	-1.58	-1.09	2.15	3' UTR
Chr1	12429890	12430220	AT1G34130	-4.9	-4.16	3.74	5' UTR
Chr1	12431958	12432917	AT1G34130	-5.52	-4.76	2.47	Exon (AT1G34130.1/AT1G34130, exon 2 of 5)
Chr1	12436566	12437327	AT1G34150	-1.5	-1.03	1.93	Exon (AT1G34150.1/AT1G34150, exon 3 of 14)
Chr1	12437663	12439320	AT1G34150	-10.2	-9.24	4.25	3' UTR
Chr1	12441659	12442222	AT1G34160	-1.52	-1.05	6.28	Exon (AT1G34160.1/AT1G34160, exon 1 of 2)
Chr1	12442340	12443256	AT1G34160	-5.58	-4.81	21.5	3' UTR
Chr1	12451451	12452858	AT1G34190	-22.5	-21.2	4.19	5' UTR
Chr1	12452948	12453306	AT1G34190	-5.92	-5.14	2.38	Exon (AT1G34190.1/AT1G34190, exon 3 of 4)
Chr1	12455708	12456440	AT1G34200	-9	-8.09	19.7	5' UTR
Chr1	12457000	12457353	AT1G34200	-1.34	-0.884	2.39	3' UTR
Chr1	12472868	12473494	AT1G34245	-2.69	-2.09	2.24	5' UTR
Chr1	12486223	12486611	AT1G34260	-9.55	-8.63	35	Exon (AT1G34260.1/AT1G34260, exon 3 of 12)
Chr1	12488617	12489239	AT1G34260	-1.61	-1.12	2.87	Exon (AT1G34260.1/AT1G34260, exon 7 of 12)
Chr1	12490313	12491811	AT1G34260	-2.63	-2.04	6.73	3' UTR
Chr1	12505276	12505721	AT1G34300	-1.64	-1.15	2.43	Exon (AT1G34300.1/AT1G34300, exon 1 of 1)
Chr1	12521418	12524071	AT1G34320	-10.6	-9.69	3.94	3' UTR
Chr1	12530857	12531322	AT1G34340	-2.22	-1.67	2.09	5' UTR
Chr1	12533244	12534162	AT1G34340	-5.74	-4.96	2.47	3' UTR
Chr1	12535048	12536095	AT1G34350	-17.5	-16.4	4.51	3' UTR
Chr1	12540132	12540311	AT1G34355	-1.31	-0.587	6.28	Exon (AT1G34355.1/AT1G34355, exon 4 of 7)
Chr1	12544706	12546113	AT1G34360	-2.61	-2.02	3.03	3' UTR
Chr1	12550446	12550994	AT1G34370	-1.31	-0.865	6.28	5' UTR
Chr1	12551472	12552071	AT1G34370	-24.9	-23.6	3.51	Exon (AT1G34370.2/AT1G34370, exon 2 of 2)
Chr1	12606065	12607003	AT1G34470	-4.43	-3.72	3.29	3' UTR
Chr1	12686331	12687404	AT1G34630	-1.83	-1.32	2.39	3' UTR
Chr1	12751268	12752558	AT1G34842.1	-3.01	-2.39	12.6	Exon (AT1G34844.1/AT1G34844, exon 1 of 2)
Chr1	12842158	12845455	AT1G35115.1	-27.8	-26.5	19.7	Exon (AT1G35115.1/AT1G35115.1, exon 1 of 1)
Chr1	12891475	12892874	AT1G35190	-24.8	-23.5	3.94	3' UTR
Chr1	12913209	12913569	AT1G35220	-2.56	-1.98	5.08	Exon (AT1G35220.1/AT1G35220, exon 10 of 12)
Chr1	12913739	12914622	AT1G35220	-3.5	-2.84	4.19	3' UTR
Chr1	12977935	12979732	AT1G35340	-19	-17.9	2.39	5' UTR
Chr1	13026268	13027178	AT1G35420	-12.9	-11.9	2.69	5' UTR
Chr1	13041110	13042102	AT1G35460	-2.06	-1.52	1.67	3' UTR
Chr1	13071225	13071434	AT1G35510	-1.74	-1.23	4.93	5' UTR
Chr1	13072973	13073358	AT1G35510	-3.1	-2.47	1.96	Exon (AT1G35510.1/AT1G35510, exon 5 of 9)
Chr1	13073554	13074919	AT1G35510	-22.2	-20.9	5.68	3' UTR
Chr1	13091687	13092182	AT1G35530	-1.31	-0.587	6.28	Exon (AT1G35530.1/AT1G35530, exon 9 of 21)
Chr1	13094416	13094655	AT1G35530	-1.31	-0.587	6.28	Exon (AT1G35530.1/AT1G35530, exon 18 of 21)
Chr1	13096421	13097078	AT1G35530	-2.4	-1.83	6.28	Exon (AT1G35530.1/AT1G35530, exon 21 of 21)
Chr1	13145876	13146110	AT1G35612.1	-1.57	-1.09	1.79	Exon (AT1G35612.1/AT1G35612.1, exon 1 of 1)
Chr1	13146401	13146693	AT1G35612.1	-2.97	-2.36	2.14	Exon (AT1G35612.1/AT1G35612.1, exon 1 of 1)
Chr1	13157366	13158078	AT1G35620	-20.9	-19.7	3.51	Exon (AT1G35620.1/AT1G35620, exon 3 of 5)
Chr1	13192743	13193368	AT1G35660	-3.01	-2.39	12.6	Exon (AT1G35660.1/AT1G35660, exon 1 of 10)
Chr1	13195706	13196482	AT1G35660	-2.86	-2.25	7.18	Exon (AT1G35660.1/AT1G35660, exon 8 of 10)
Chr1	13196810	13197436	AT1G35660	-3.01	-2.39	12.6	Exon (AT1G35660.1/AT1G35660, exon 8 of 10)
Chr1	13207052	13207691	AT1G35670	-6.38	-5.58	2.77	Exon (AT1G35670.1/AT1G35670, exon 3 of 7)
Chr1	13222379	13224231	AT1G35710	-12.5	-11.5	12.3	Exon (AT1G35710.1/AT1G35710, exon 1 of 2)
Chr1	13226447	13226746	AT1G35720	-11.5	-10.5	1.51	Exon (AT1G35720.1/AT1G35720, exon 3 of 3)
Chr1	13450204	13453099	AT1G36050	-31.5	-30.1	6.28	5' UTR
Chr1	13537147	13540974	AT1G36160	-23.3	-22.1	5.13	Exon (AT1G36160.2/AT1G36160, exon 14 of 32)
Chr1	13542561	13543488	AT1G36160	-33.6	-32.1	3.48	Exon (AT1G36160.2/AT1G36160, exon 31 of 32)
Chr1	13546826	13547509	AT1G36180	-1.31	-0.587	6.28	Exon (AT1G36180.2/AT1G36180, exon 2 of 6)
Chr1	13552675	13553628	AT1G36180	-3.01	-2.39	12.6	Exon (AT1G36180.1/AT1G36180, exon 19 of 32)
Chr1	13554084	13554638	AT1G36180	-1.98	-1.45	2.24	Exon (AT1G36180.1/AT1G36180, exon 25 of 32)
Chr1	13554972	13555857	AT1G36180	-3.11	-2.48	3.89	Exon (AT1G36180.1/AT1G36180, exon 27 of 32)
Chr1	13557079	13558492	AT1G36180	-15.1	-14	5.75	3' UTR
Chr1	13641435	13641945	AT1G36280	-1.56	-1.08	2.02	Exon (AT1G36280.1/AT1G36280, exon 4 of 10)
Chr1	13642405	13642919	AT1G36280	-3.56	-2.9	1.99	3' UTR
Chr1	13670097	13670514	AT1G36310	-12.9	-11.9	3.02	Exon (AT1G36310.1/AT1G36310, exon 2 of 3)
Chr1	13672905	13674068	AT1G36320	-47.8	-46.1	2.42	3' UTR
Chr1	14004016	14004465	AT1G36940	-5.37	-4.61	5.53	5' UTR
Chr1	14026143	14026202	AT1G36980	-1.75	-1.25	1.19	Exon (AT1G36980.1/AT1G36980, exon 3 of 4)
Chr1	14030042	14030531	AT1G36990	-2.3	-1.74	3.59	5' UTR
Chr1	14158527	14158885	AT1G37130	-33.4	-31.9	2.37	5' UTR
Chr1	14159391	14160299	AT1G37130	-38.1	-36.6	2.12	Exon (AT1G37130.1/AT1G37130, exon 1 of 3)
Chr1	14161193	14161342	AT1G37130	-6.55	-5.74	1.31	Exon (AT1G37130.1/AT1G37130, exon 3 of 3)
Chr1	15891579	15894062	AT1G42430	-43.1	-41.5	6.16	Exon (AT1G42430.2/AT1G42430, exon 1 of 11)
Chr1	15933755	15935208	AT1G42470	-2.26	-1.7	2.69	3' UTR
Chr1	15936207	15938863	AT1G42480	-33.9	-32.5	10.8	5' UTR
Chr1	15977223	15979862	AT1G42550	-213	-211	6.59	3' UTR
Chr1	16125782	16126576	AT1G42960	-18.3	-17.1	1.89	5' UTR
Chr1	16128023	16128977	AT1G42970	-568	-Inf	1.71	Exon (AT1G42970.1/AT1G42970, exon 3 of 9)
Chr1	16263813	16264378	AT1G43160	-2.98	-2.36	4.04	5' UTR
Chr1	16266730	16267903	AT1G43170	-79.4	-77.5	2.01	5' UTR
Chr1	16414121	16414567	AT1G43590.1	-14.1	-13.1	8.97	Exon (AT1G43590.1/AT1G43590.1, exon 1 of 1)
Chr1	16468074	16468164	AT1G43670	-4.61	-3.89	2.74	5' UTR
Chr1	16468723	16469014	AT1G43670	-1.82	-1.3	1.11	Exon (AT1G43670.1/AT1G43670, exon 3 of 12)
Chr1	16469217	16469747	AT1G43670	-6.95	-6.12	1.32	Exon (AT1G43670.1/AT1G43670, exon 6 of 12)
Chr1	16470872	16471248	AT1G43675.1	-41.8	-40.2	6.16	Exon (AT1G43675.1/AT1G43675.1, exon 1 of 1)
Chr1	16480630	16481133	AT1G43690	-1.4	-0.935	1.63	Exon (AT1G43690.1/AT1G43690, exon 3 of 7)
Chr1	16481659	16482421	AT1G43690	-14.7	-13.6	3.64	Exon (AT1G43690.1/AT1G43690, exon 6 of 7)
Chr1	16484231	16486092	AT1G43700	-17.3	-16.2	7.18	5' UTR
Chr1	16618355	16621780	AT1G43850	-53.8	-52.2	11	3' UTR
Chr1	16646732	16646881	AT1G43890	-1.51	-1.03	2.18	5' UTR
Chr1	16647988	16648380	AT1G43890	-3.74	-3.07	1.36	Exon (AT1G43890.1/AT1G43890, exon 5 of 7)
Chr1	16654030	16654357	AT1G43900	-9.38	-8.47	3.35	5' UTR
Chr1	16654589	16655690	AT1G43900	-6.99	-6.16	3.76	Exon (AT1G43900.1/AT1G43900, exon 2 of 8)
Chr1	16781059	16781448	AT1G44120	-2.63	-2.04	10.8	Exon (AT1G44120.1/AT1G44120, exon 1 of 5)
Chr1	16781657	16781807	AT1G44120	-1.31	-0.587	6.28	Exon (AT1G44120.1/AT1G44120, exon 1 of 5)
Chr1	16781927	16782286	AT1G44120	-2.26	-1.71	9.87	Exon (AT1G44120.1/AT1G44120, exon 1 of 5)
Chr1	16782735	16782914	AT1G44120	-1.35	-0.894	3.29	Exon (AT1G44120.1/AT1G44120, exon 1 of 5)
Chr1	16783094	16783513	AT1G44120	-2.02	-1.49	8.97	Exon (AT1G44120.1/AT1G44120, exon 1 of 5)
Chr1	16872307	16872397	AT1G44575	-2.86	-2.25	1.03	Exon (AT1G44575.2/AT1G44575, exon 3 of 3)
Chr1	16888057	16888815	AT1G44740	-1.69	-1.2	2.47	Exon (AT1G44740.1/AT1G44740, exon 3 of 8)
Chr1	16910186	16912061	AT1G44780	-5.72	-4.95	7.18	3' UTR
Chr1	16923573	16924464	AT1G44810	-45.5	-43.9	3.43	5' UTR
Chr1	16926324	16926888	AT1G44820	-33.3	-31.9	11.1	5' UTR
Chr1	16927321	16928555	AT1G44820	-2.51	-1.93	2.37	3' UTR
Chr1	16939797	16939917	AT1G44835	-1.31	-0.865	1.57	5' UTR
Chr1	16941702	16942524	AT1G44835	-43	-41.5	5.19	3' UTR
Chr1	16943838	16944107	AT1G44840.1	-1.31	-0.587	6.28	Exon (AT1G44840.1/AT1G44840.1, exon 1 of 1)
Chr1	16944585	16944765	AT1G44840.1	-1.31	-0.587	6.28	Exon (AT1G44840.1/AT1G44840.1, exon 1 of 1)
Chr1	16945243	16945542	AT1G44840.1	-1.78	-0.99	8.07	Exon (AT1G44840.1/AT1G44840.1, exon 1 of 1)
Chr1	16945871	16946080	AT1G44840.1	-1.78	-0.99	8.07	Exon (AT1G44840.1/AT1G44840.1, exon 1 of 1)
Chr1	16970303	16971203	AT1G44900	-3.22	-2.58	5.98	Exon (AT1G44900.2/AT1G44900, exon 1 of 16)
Chr1	16973106	16974402	AT1G44900	-14.7	-13.6	5.65	Exon (AT1G44900.2/AT1G44900, exon 10 of 16)
Chr1	16975663	16982965	AT1G44910	-62.5	-60.7	12.7	5' UTR
Chr1	17001580	17001729	AT1G44960	-2.02	-1.49	8.97	3' UTR
Chr1	17010779	17011676	AT1G45000	-35	-33.5	2.44	3' UTR
Chr1	17031281	17033168	AT1G45050	-31.2	-29.8	6.46	5' UTR
Chr1	17053223	17054702	AT1G45110	-3.3	-2.66	2.21	3' UTR
Chr1	17056223	17056792	AT1G45120.1	-1.74	-1.23	7.18	Exon (AT1G45120.1/AT1G45120.1, exon 1 of 1)
Chr1	17066289	17066715	AT1G45130	-1.64	-1.15	2.12	Exon (AT1G45130.1/AT1G45130, exon 5 of 17)
Chr1	17067963	17069202	AT1G45130	-5.55	-4.78	2.57	3' UTR
Chr1	17100106	17100645	AT1G45180	-2.51	-1.93	10.8	Exon (AT1G45180.1/AT1G45180, exon 2 of 6)
Chr1	17100765	17101836	AT1G45180	-3.87	-3.2	4.84	3' UTR
Chr1	17116261	17118190	AT1G45191	-4.25	-3.55	2.59	Exon (AT1G45191.1/AT1G45191, exon 2 of 14)
Chr1	17118707	17119026	AT1G45191	-1.88	-1.36	1.53	Exon (AT1G45191.1/AT1G45191, exon 13 of 14)
Chr1	17123821	17123940	AT1G45201	-2.26	-1.71	1.57	5' UTR
Chr1	17153199	17153844	AT1G45233	-4.8	-4.07	18.8	Exon (AT1G45233.2/AT1G45233, exon 1 of 4)
Chr1	17191390	17193158	AT1G45688	-199	-197	5.74	5' UTR
Chr1	17199766	17200555	AT1G45976	-36.3	-34.8	4.75	Exon (AT1G45976.1/AT1G45976, exon 3 of 4)
Chr1	17225107	17225986	AT1G46264	-14	-12.9	12.4	Exon (AT1G46264.1/AT1G46264, exon 1 of 2)
Chr1	17302180	17302538	AT1G47210	-1.82	-1.31	1.53	3' UTR
Chr1	17319469	17320607	AT1G47250	-1.92	-1.4	1.41	Exon (AT1G47250.1/AT1G47250, exon 1 of 2)
Chr1	17327420	17328369	AT1G47270	-7.19	-6.36	3.97	Exon (AT1G47270.1/AT1G47270, exon 3 of 6)
Chr1	17330848	17331508	AT1G47278	-1.45	-0.983	1.28	5' UTR
Chr1	17336904	17339273	AT1G47290	-10.4	-9.48	6.28	3' UTR
Chr1	17343546	17344506	AT1G47310	-5.79	-5.01	2.88	Exon (AT1G47310.1/AT1G47310, exon 2 of 3)
Chr1	17351607	17353756	AT1G47330	-10.1	-9.18	14.1	3' UTR
Chr1	17394082	17395437	AT1G47410	-12.3	-11.3	4.11	5' UTR
Chr1	17401081	17401437	AT1G47440	-1.31	-0.587	6.28	Exon (AT1G47440.1/AT1G47440, exon 1 of 1)
Chr1	17417697	17419166	AT1G47480	-2.74	-2.14	4.48	Exon (AT1G47480.1/AT1G47480, exon 1 of 2)
Chr1	17424669	17427475	AT1G47490	-56.6	-54.9	8.22	5' UTR
Chr1	17432518	17432994	AT1G47500	-20.4	-19.2	6.38	5' UTR
Chr1	17433899	17434885	AT1G47500	-7.03	-6.2	2.41	3' UTR
Chr1	17453594	17454124	AT1G47530	-4.23	-3.53	1.36	3' UTR
Chr1	17457122	17460459	AT1G47550	-16.5	-15.4	6.33	5' UTR
Chr1	17462134	17464057	AT1G47550	-59	-57.3	7.69	3' UTR
Chr1	17468905	17469667	AT1G47560	-1.32	-0.868	4.04	Exon (AT1G47560.1/AT1G47560, exon 7 of 25)
Chr1	17472566	17473234	AT1G47560	-3.26	-2.62	13.5	3' UTR
Chr1	17474785	17475113	AT1G47565.1	-2.02	-1.49	8.97	Exon (AT1G47565.1/AT1G47565.1, exon 1 of 1)
Chr1	17475470	17475648	AT1G47565.1	-1.66	-1.16	2.69	Exon (AT1G47565.1/AT1G47565.1, exon 1 of 1)
Chr1	17478981	17483383	AT1G47570	-10.5	-9.52	4.59	3' UTR
Chr1	17485650	17486260	AT1G47580	-134	-131	5.19	5' UTR
Chr1	17558209	17559473	AT1G47710	-2.51	-1.93	2.02	5' UTR
Chr1	17567936	17569297	AT1G47740	-44	-42.4	4.4	3' UTR
Chr1	17634787	17637682	AT1G47870	-6.43	-5.62	5.38	5' UTR
Chr1	17687269	17688786	AT1G47970	-210	-208	7.46	5' UTR
Chr1	17698713	17699904	AT1G47990	-1.78	-1.25	8.07	Exon (AT1G47990.1/AT1G47990, exon 1 of 3)
Chr1	17723482	17727013	AT1G48050	-11.1	-10.2	10.8	5' UTR
Chr1	17728413	17729094	AT1G48060	-2.02	-1.49	8.97	Exon (AT1G48060.1/AT1G48060, exon 1 of 2)
Chr1	17766874	17767081	AT1G48100	-2	-1.47	1.76	5' UTR
Chr1	17767140	17767682	AT1G48100	-5.28	-4.53	2.2	Exon (AT1G48100.1/AT1G48100, exon 1 of 6)
Chr1	17791244	17792331	AT1G48175	-3.34	-2.7	5.38	3' UTR
Chr1	17798461	17799632	AT1G48210	-4.49	-3.78	2.69	5' UTR
Chr1	17800554	17801987	AT1G48210	-34.8	-33.3	7.82	3' UTR
Chr1	17807886	17808885	AT1G48230	-7.31	-6.47	2.63	3' UTR
Chr1	17835388	17837717	AT1G48280	-8.24	-7.36	10.3	3' UTR
Chr1	17847356	17848152	AT1G48300	-61.3	-59.6	2.99	5' UTR
Chr1	17871965	17873002	AT1G48360	-2.72	-2.13	9.87	3' UTR
Chr1	17911346	17911552	AT1G48460	-1.98	-1.45	6.28	5' UTR
Chr1	17918421	17918927	AT1G48480	-19.3	-18.1	2.99	5' UTR
Chr1	17919046	17919552	AT1G48480	-11.2	-10.2	3.09	Exon (AT1G48480.1/AT1G48480, exon 1 of 2)
Chr1	17920598	17920925	AT1G48480	-1.36	-0.899	1.48	3' UTR
Chr1	17940770	17942270	AT1G48520	-62.7	-60.9	3.72	3' UTR
Chr1	17942555	17942792	AT1G48520	-6.13	-5.34	3.33	3' UTR
Chr1	17945376	17945974	AT1G48540	-19	-17.8	4.9	5' UTR
Chr1	17946757	17948186	AT1G48540	-13.7	-12.7	4.9	Exon (AT1G48540.1/AT1G48540, exon 3 of 11)
Chr1	17949249	17949651	AT1G48540	-1.49	-1.02	2.54	Exon (AT1G48540.1/AT1G48540, exon 7 of 11)
Chr1	17954026	17954860	AT1G48560	-2.53	-1.95	7.18	Exon (AT1G48560.2/AT1G48560, exon 3 of 3)
Chr1	17966963	17969354	AT1G48598	-57.6	-55.8	3.41	3' UTR
Chr1	17966935	17969354	AT1G48598	-58.6	-56.9	3.41	3' UTR
Chr1	17984269	17986027	AT1G48635	-16.6	-15.5	3.42	3' UTR
Chr1	18042047	18042570	AT1G48780	-4.28	-3.58	17	Exon (AT1G48780.1/AT1G48780, exon 1 of 1)
Chr1	18064823	18065001	AT1G48840	-1.54	-0.784	7.18	3' UTR
Chr1	18082520	18082835	AT1G48880	-1.74	-1.23	4.93	3' UTR
Chr1	18098095	18098184	AT1G48920	-1.31	-0.859	1.2	5' UTR
Chr1	18098367	18101223	AT1G48920	-407	-Inf	4.4	Exon (AT1G48920.1/AT1G48920, exon 2 of 15)
Chr1	18108764	18110237	AT1G48950	-10	-9.1	3.67	3' UTR
Chr1	18112663	18113587	AT1G48960	-1.37	-0.917	1.86	3' UTR
Chr1	18132645	18133925	AT1G49010	-84.3	-82.3	10.3	5' UTR
Chr1	18150538	18150956	AT1G49050	-10.1	-9.19	9.87	5' UTR
Chr1	18152702	18153361	AT1G49050	-1.44	-0.974	5.38	3' UTR
Chr1	18209440	18209799	AT1G49230	-1.32	-0.868	4.04	Exon (AT1G49230.1/AT1G49230, exon 1 of 1)
Chr1	18216823	18218044	AT1G49240	-7.56	-6.71	1.43	3' UTR
Chr1	18234724	18235546	AT1G49300	-1.94	-1.42	3.59	5' UTR
Chr1	18235773	18237218	AT1G49300	-46.8	-45.2	26	3' UTR
Chr1	18246423	18247667	AT1G49320	-3.67	-3.01	3.49	5' UTR
Chr1	18252355	18252684	AT1G49340	-3.22	-2.58	9.87	Exon (AT1G49340.1/AT1G49340, exon 1 of 26)
Chr1	18254759	18255799	AT1G49340	-1.31	-0.865	2.51	Exon (AT1G49340.1/AT1G49340, exon 5 of 26)
Chr1	18263595	18264223	AT1G49340	-15.6	-14.5	4.48	3' UTR
Chr1	18267064	18267241	AT1G49350	-1.78	-0.99	8.07	3' UTR
Chr1	18278263	18279528	AT1G49380	-27.9	-26.5	4.84	3' UTR
Chr1	18283032	18283618	AT1G49400	-3.25	-2.61	2.08	5' UTR
Chr1	18291043	18292855	AT1G49430	-3.46	-2.81	5.38	5' UTR
Chr1	18294793	18295616	AT1G49430	-10.8	-9.82	2.69	Exon (AT1G49430.1/AT1G49430, exon 16 of 19)
Chr1	18305541	18305956	AT1G49450	-6.13	-5.34	7.18	5' UTR
Chr1	18306579	18307053	AT1G49450	-4.23	-3.54	3.81	Exon (AT1G49450.1/AT1G49450, exon 1 of 1)
Chr1	18310523	18311079	AT1G49470	-4.78	-4.06	3.51	5' UTR
Chr1	18329874	18331549	AT1G49520	-10.7	-9.77	31.4	Exon (AT1G49520.1/AT1G49520, exon 1 of 8)
Chr1	18331750	18331869	AT1G49520	-1.32	-0.868	4.04	3' UTR
Chr1	18333308	18333630	AT1G49530	-2.17	-1.62	7.18	3' UTR
Chr1	18342733	18344273	AT1G49560	-1.81	-1.3	1.97	3' UTR
Chr1	18351458	18351816	AT1G49580	-15	-13.9	4.1	5' UTR
Chr1	18351995	18353722	AT1G49580	-8.69	-7.8	3.12	Exon (AT1G49580.1/AT1G49580, exon 1 of 11)
Chr1	18354803	18355952	AT1G49590	-6.86	-6.04	2.75	5' UTR
Chr1	18356196	18356464	AT1G49590	-2.45	-1.87	1.57	3' UTR
Chr1	18401295	18402120	AT1G49720	-2.35	-1.78	4.78	Exon (AT1G49720.1/AT1G49720, exon 2 of 5)
Chr1	18402332	18402628	AT1G49720	-1.61	-1.12	1.79	3' UTR
Chr1	18407518	18409517	AT1G49740	-12	-11	4.48	5' UTR
Chr1	18417801	18419075	AT1G49760	-17.8	-16.7	2.79	Exon (AT1G49760.2/AT1G49760, exon 3 of 10)
Chr1	18419608	18419905	AT1G49760	-3.27	-2.63	1.49	3' UTR
Chr1	18444166	18444741	AT1G49820	-1.95	-1.42	1.52	Exon (AT1G49820.1/AT1G49820, exon 4 of 6)
Chr1	18461738	18461916	AT1G49870	-1.78	-0.99	8.07	Exon (AT1G49870.1/AT1G49870, exon 4 of 5)
Chr1	18462065	18463517	AT1G49870	-12.5	-11.5	14.9	Exon (AT1G49870.1/AT1G49870, exon 4 of 5)
Chr1	18464017	18465810	AT1G49880	-5.74	-4.96	3.12	5' UTR
Chr1	18470075	18470704	AT1G49890	-17.6	-16.5	13.5	5' UTR
Chr1	18471722	18473464	AT1G49890	-1.31	-0.863	1.87	3' UTR
Chr1	18479354	18479899	AT1G49910	-1.74	-1.23	3.89	Exon (AT1G49910.1/AT1G49910, exon 2 of 9)
Chr1	18480905	18481296	AT1G49910	-1.39	-0.932	2.92	3' UTR
Chr1	18504802	18505537	AT1G49975	-12.1	-11.1	1.92	5' UTR
Chr1	18510788	18512091	AT1G49980	-4.23	-3.54	3.81	Exon (AT1G49980.1/AT1G49980, exon 10 of 15)
Chr1	18518673	18519083	AT1G50010	-20.1	-18.9	1.5	Exon (AT1G50010.1/AT1G50010, exon 3 of 4)
Chr1	18562453	18566172	AT1G50120	-12.7	-11.7	5.38	3' UTR
Chr1	18584355	18584803	AT1G50180	-1.97	-1.44	3.23	Exon (AT1G50180.1/AT1G50180, exon 1 of 5)
Chr1	18584893	18585210	AT1G50180	-1.95	-1.43	8.07	Exon (AT1G50180.1/AT1G50180, exon 1 of 5)
Chr1	18585493	18585912	AT1G50180	-1.83	-1.31	2.84	Exon (AT1G50180.1/AT1G50180, exon 3 of 5)
Chr1	18608844	18609460	AT1G50240	-1.78	-0.99	8.07	Exon (AT1G50240.2/AT1G50240, exon 9 of 22)
Chr1	18622619	18622767	AT1G50270	-1.54	-0.784	7.18	Exon (AT1G50270.1/AT1G50270, exon 1 of 1)
Chr1	18623924	18624250	AT1G50270	-7.91	-7.04	5.58	3' UTR
Chr1	18650987	18652496	AT1G50360	-4.8	-4.07	18.8	Exon (AT1G50360.1/AT1G50360, exon 2 of 24)
Chr1	18652980	18653798	AT1G50360	-1.78	-1.23	8.07	Exon (AT1G50360.1/AT1G50360, exon 11 of 24)
Chr1	18655701	18657197	AT1G50360	-8.72	-7.83	6.28	3' UTR
Chr1	18662607	18663820	AT1G50380	-4.97	-4.23	3.45	Exon (AT1G50380.1/AT1G50380, exon 1 of 11)
Chr1	18664783	18665085	AT1G50380	-1.5	-1.03	1.85	Exon (AT1G50380.1/AT1G50380, exon 6 of 11)
Chr1	18672193	18674900	AT1G50410	-3.49	-2.84	3.74	5' UTR
Chr1	18674960	18676476	AT1G50410	-2.28	-1.72	2.29	Exon (AT1G50410.1/AT1G50410, exon 6 of 11)
Chr1	18693684	18695260	AT1G50460	-1.35	-0.895	1.6	5' UTR
Chr1	18696400	18697274	AT1G50460	-70.7	-68.8	4.54	Exon (AT1G50460.1/AT1G50460, exon 6 of 9)
Chr1	18703962	18704180	AT1G50480	-2.67	-2.07	1.3	Exon (AT1G50480.1/AT1G50480, exon 3 of 5)
Chr1	18704300	18704610	AT1G50480	-2.7	-2.11	1.29	Exon (AT1G50480.1/AT1G50480, exon 4 of 5)
Chr1	18717353	18719118	AT1G50510	-4.33	-3.63	2.34	3' UTR
Chr1	18719735	18720803	AT1G50520	-4.73	-4.01	5.08	Exon (AT1G50520.1/AT1G50520, exon 1 of 2)
Chr1	18749857	18751308	AT1G50620	-13.1	-12.1	25.1	3' UTR
Chr1	18771206	18774686	AT1G50659	-89.6	-87.5	12.2	5' UTR
Chr1	18782004	18783003	AT1G50700	-3.56	-2.9	8.52	5' UTR
Chr1	18783093	18784582	AT1G50700	-3.58	-2.92	6.28	3' UTR
Chr1	18795329	18796157	AT1G50730	-1.52	-1.05	1.75	Exon (AT1G50730.1/AT1G50730, exon 1 of 21)
Chr1	18800582	18802189	AT1G50730	-2.58	-1.99	2.31	3' UTR
Chr1	18807701	18807847	AT1G50740	-1.32	-0.868	4.48	5' UTR
Chr1	18840490	18841094	AT1G50840	-5.78	-5	3.19	Exon (AT1G50840.1/AT1G50840, exon 2 of 12)
Chr1	18841394	18841970	AT1G50840	-2.11	-1.57	1.98	Exon (AT1G50840.1/AT1G50840, exon 4 of 12)
Chr1	18842150	18844499	AT1G50840	-39	-37.4	6.77	3' UTR
Chr1	18871364	18872561	AT1G50920	-74.5	-72.6	4.21	Exon (AT1G50920.1/AT1G50920, exon 2 of 3)
Chr1	18883037	18884225	AT1G50950	-4.8	-4.07	18.8	3' UTR
Chr1	18896353	18897094	AT1G50970	-1.78	-1.27	2.2	Exon (AT1G50970.1/AT1G50970, exon 1 of 16)
Chr1	18897474	18898968	AT1G50970	-4.81	-4.08	5.74	Exon (AT1G50970.1/AT1G50970, exon 5 of 16)
Chr1	18899427	18900268	AT1G50970	-9.47	-8.55	4.33	Exon (AT1G50970.1/AT1G50970, exon 12 of 16)
Chr1	18927877	18929467	AT1G51070	-47	-45.4	3.57	5' UTR
Chr1	18932966	18933773	AT1G51090	-1.44	-0.975	4.48	5' UTR
Chr1	18934308	18934691	AT1G51100	-99.2	-97.2	6.53	5' UTR
Chr1	18935956	18937665	AT1G51110	-134	-132	5.26	3' UTR
Chr1	18949591	18950199	AT1G51160	-6.33	-5.53	3.5	5' UTR
Chr1	18951295	18951577	AT1G51160	-3.56	-2.91	1.47	3' UTR
Chr1	18984745	18986179	AT1G51200	-20.2	-19	1.41	5' UTR
Chr1	19031997	19032805	AT1G51340	-2.24	-1.69	3.59	5' UTR
Chr1	19035755	19035993	AT1G51350	-1.88	-1.36	2.47	5' UTR
Chr1	19037962	19039252	AT1G51350	-13.1	-12.1	5.01	3' UTR
Chr1	19044184	19044393	AT1G51360	-4.57	-3.86	2.79	5' UTR
Chr1	19045119	19045238	AT1G51370	-1.32	-0.868	4.04	5' UTR
Chr1	19057780	19058198	AT1G51405	-5.84	-5.06	22.4	Exon (AT1G51405.1/AT1G51405, exon 1 of 5)
Chr1	19058556	19059522	AT1G51405	-3.15	-2.52	3.59	Exon (AT1G51405.1/AT1G51405, exon 2 of 5)
Chr1	19068271	19068608	AT1G51430	-1.31	-0.865	2.13	Exon (AT1G51430.1/AT1G51430, exon 1 of 7)
Chr1	19070913	19071744	AT1G51440	-11.6	-10.6	10.9	5' UTR
Chr1	19074461	19075981	AT1G51450	-18	-16.8	6.33	Exon (AT1G51450.1/AT1G51450, exon 1 of 2)
Chr1	19107836	19108523	AT1G51520	-1.54	-0.868	7.18	Exon (AT1G51520.1/AT1G51520, exon 2 of 9)
Chr1	19108817	19109409	AT1G51520	-2.78	-2.17	6.28	3' UTR
Chr1	19116109	19116376	AT1G51540	-1.31	-0.86	1.97	Exon (AT1G51540.1/AT1G51540, exon 2 of 6)
Chr1	19116856	19117386	AT1G51540	-1.82	-1.31	2.05	3' UTR
Chr1	19125908	19127278	AT1G51580	-3.05	-2.42	2.96	Exon (AT1G51580.1/AT1G51580, exon 1 of 8)
Chr1	19133274	19135029	AT1G51600	-2.96	-2.34	2.08	Exon (AT1G51600.1/AT1G51600, exon 2 of 8)
Chr1	19136369	19136903	AT1G51610	-2.63	-2.04	2.09	5' UTR
Chr1	19138578	19139651	AT1G51610	-28.1	-26.8	5.81	3' UTR
Chr1	19141459	19141787	AT1G51620	-1.31	-0.587	6.28	3' UTR
Chr1	19149555	19150593	AT1G51640	-1.54	-1.06	6.28	3' UTR
Chr1	19151641	19151730	AT1G51640	-1.52	-1.05	4.48	Exon (AT1G51645.1/AT1G51645, exon 3 of 3)
Chr1	19166286	19170269	AT1G51690	-16.6	-15.5	2.56	3' UTR
Chr1	19174070	19174895	AT1G51700	-17.1	-16	2.39	5' UTR
Chr1	19175101	19175189	AT1G51700	-1.44	-0.975	2.69	3' UTR
Chr1	19180831	19182956	AT1G51720	-4.29	-3.59	2.69	5' UTR
Chr1	19183102	19185304	AT1G51720	-15.2	-14.1	6.54	Exon (AT1G51720.1/AT1G51720, exon 4 of 16)
Chr1	19185567	19186502	AT1G51720	-2.52	-1.94	2.02	3' UTR
Chr1	19188872	19191124	AT1G51740	-20.4	-19.2	6.6	5' UTR
Chr1	19191612	19192201	AT1G51745	-2.02	-1.48	2.42	5' UTR
Chr1	19192398	19194520	AT1G51745	-11.4	-10.5	4.68	3' UTR
Chr1	19199714	19201376	AT1G51760	-20	-18.8	3.87	Exon (AT1G51760.1/AT1G51760, exon 1 of 5)
Chr1	19216723	19217208	AT1G51800	-1.66	-1.16	2.69	Exon (AT1G51800.1/AT1G51800, exon 9 of 12)
Chr1	19305581	19305936	AT1G51950	-8.58	-7.69	1.83	5' UTR
Chr1	19369840	19370658	AT1G52080	-1.95	-1.43	5.38	Exon (AT1G52080.1/AT1G52080, exon 2 of 5)
Chr1	19370806	19371203	AT1G52080	-2.51	-1.93	10.8	Exon (AT1G52080.1/AT1G52080, exon 4 of 5)
Chr1	19438348	19438852	AT1G52190	-10.2	-9.28	3.28	3' UTR
Chr1	19460600	19460896	AT1G52260	-1.79	-1.28	5.38	5' UTR
Chr1	19462227	19463297	AT1G52260	-1.39	-0.932	2.92	Exon (AT1G52260.1/AT1G52260, exon 6 of 12)
Chr1	19481370	19482644	AT1G52315	-4.04	-3.35	9.42	Exon (AT1G52315.1/AT1G52315, exon 2 of 6)
Chr1	19485010	19485188	AT1G52320	-1.41	-0.949	1.7	Exon (AT1G52320.2/AT1G52320, exon 1 of 5)
Chr1	19485248	19487271	AT1G52320	-23.8	-22.5	13.6	5' UTR
Chr1	19500699	19503253	AT1G52360	-13	-12	4.91	Exon (AT1G52360.1/AT1G52360, exon 6 of 25)
Chr1	19504263	19506170	AT1G52360	-64	-62.2	8.87	3' UTR
Chr1	19506732	19506939	AT1G52370	-1.54	-0.784	7.18	5' UTR
Chr1	19506999	19507383	AT1G52370	-1.32	-0.868	4.04	5' UTR
Chr1	19508059	19508845	AT1G52370	-15	-14	3.26	3' UTR
Chr1	19510291	19511450	AT1G52380	-25.1	-23.8	7.51	3' UTR
Chr1	19515714	19516350	AT1G52400	-32.4	-31	1.46	Exon (AT1G52400.3/AT1G52400, exon 3 of 13)
Chr1	19516470	19517844	AT1G52400	-524	-Inf	2.92	3' UTR
Chr1	19521226	19525354	AT1G52410	-57.3	-55.6	5.78	Exon (AT1G52410.1/AT1G52410, exon 4 of 26)
Chr1	19529211	19530161	AT1G52420	-10.9	-9.97	4	Exon (AT1G52420.1/AT1G52420, exon 3 of 5)
Chr1	19530250	19531257	AT1G52420	-11.9	-10.9	4.2	3' UTR
Chr1	19561177	19562905	AT1G52500	-42.1	-40.6	10.8	3' UTR
Chr1	19562994	19563113	AT1G52500	-1.75	-1.24	1.9	3' UTR
Chr1	19565799	19566658	AT1G52520	-5.06	-4.32	19.7	5' UTR
Chr1	19567312	19567640	AT1G52520	-1.74	-1.23	4.93	Exon (AT1G52520.1/AT1G52520, exon 2 of 2)
Chr1	19588349	19588618	AT1G52580	-1.31	-0.587	6.28	Exon (AT1G52580.1/AT1G52580, exon 3 of 5)
Chr1	19590487	19591709	AT1G52600	-4.69	-3.97	3.03	5' UTR
Chr1	19604378	19605183	AT1G52620	-1.61	-1.12	7.18	Exon (AT1G52620.1/AT1G52620, exon 1 of 1)
Chr1	19619745	19620453	AT1G52690	-50.6	-49	4.9	5' UTR
Chr1	19642490	19642873	AT1G52730	-2.71	-2.11	4.48	5' UTR
Chr1	19643966	19645134	AT1G52730	-8.66	-7.77	2.97	3' UTR
Chr1	19651854	19652297	AT1G52760	-1.93	-1.4	1.24	Exon (AT1G52760.1/AT1G52760, exon 2 of 3)
Chr1	19655987	19656284	AT1G52770	-1.78	-0.99	8.07	5' UTR
Chr1	19660352	19660592	AT1G52780	-2.26	-1.71	9.87	Exon (AT1G52780.1/AT1G52780, exon 1 of 1)
Chr1	19706085	19706531	AT1G52905	-21	-19.7	4.85	5' UTR
Chr1	19711237	19712844	AT1G52930	-21.7	-20.5	4.39	5' UTR
Chr1	19737432	19740050	AT1G52980	-53.9	-52.2	4.4	5' UTR
Chr1	19740229	19740348	AT1G52980	-4.23	-3.53	3.59	3' UTR
Chr1	19774064	19775628	AT1G53050	-24.5	-23.2	4.95	3' UTR
Chr1	19776110	19776343	AT1G53060	-2.53	-1.95	3.77	Exon (AT1G53060.1/AT1G53060, exon 1 of 1)
Chr1	19778333	19778749	AT1G53070	-12.5	-11.5	9.42	5' UTR
Chr1	19781456	19781808	AT1G53080	-3.09	-2.46	7.62	Exon (AT1G53080.1/AT1G53080, exon 1 of 1)
Chr1	19784160	19784576	AT1G53090	-2.82	-2.21	1.99	Exon (AT1G53090.2/AT1G53090, exon 1 of 7)
Chr1	19784762	19785540	AT1G53090	-17.1	-15.9	5.05	Exon (AT1G53090.2/AT1G53090, exon 3 of 7)
Chr1	19790219	19792070	AT1G53110	-13.6	-12.5	17	5' UTR
Chr1	19800397	19801773	AT1G53140	-1.97	-1.44	3.23	Exon (AT1G53140.1/AT1G53140, exon 4 of 8)
Chr1	19806508	19807091	AT1G53160	-2.54	-1.95	3.44	3' UTR
Chr1	19812408	19813140	AT1G53163	-3.53	-2.87	4.66	Exon (AT1G53163.1/AT1G53163, exon 1 of 1)
Chr1	19813923	19817491	AT1G53165	-16	-14.9	7.91	5' UTR
Chr1	19818025	19818587	AT1G53165	-1.7	-1.2	2.09	Exon (AT1G53165.1/AT1G53165, exon 16 of 21)
Chr1	19818794	19819504	AT1G53165	-2.02	-1.48	5.38	3' UTR
Chr1	19831647	19832355	AT1G53180	-2.21	-1.65	2.95	Exon (AT1G53180.1/AT1G53180, exon 1 of 2)
Chr1	19837483	19838960	AT1G53190	-5.89	-5.11	3.32	5' UTR
Chr1	19839170	19840227	AT1G53190	-4.04	-3.36	3.69	3' UTR
Chr1	19850339	19851769	AT1G53230	-20.4	-19.2	4.43	5' UTR
Chr1	19857351	19859256	AT1G53250	-37.4	-35.9	9.51	5' UTR
Chr1	19871683	19872797	AT1G53290	-1.67	-1.18	1.69	Exon (AT1G53290.1/AT1G53290, exon 1 of 7)
Chr1	19879422	19879986	AT1G53300	-41.6	-40	10.5	5' UTR
Chr1	19881919	19882375	AT1G53300	-1.58	-1.09	1.47	Exon (AT1G53300.1/AT1G53300, exon 5 of 7)
Chr1	19902965	19903406	AT1G53345	-1.61	-1.12	3.14	Exon (AT1G53345.1/AT1G53345, exon 1 of 1)
Chr1	19904258	19904647	AT1G53350	-1.34	-0.884	2.39	Exon (AT1G53350.1/AT1G53350, exon 1 of 5)
Chr1	19919369	19920989	AT1G53390	-3.28	-2.64	2.69	Exon (AT1G53390.1/AT1G53390, exon 3 of 14)
Chr1	19921109	19921767	AT1G53390	-3.3	-2.66	4.04	Exon (AT1G53390.1/AT1G53390, exon 9 of 14)
Chr1	19921826	19922157	AT1G53390	-1.75	-1.25	3.36	Exon (AT1G53390.1/AT1G53390, exon 9 of 14)
Chr1	19922216	19922895	AT1G53390	-2.4	-1.83	6.28	Exon (AT1G53390.1/AT1G53390, exon 10 of 14)
Chr1	19924752	19926225	AT1G53400	-12.5	-11.5	8.97	5' UTR
Chr1	19935193	19935520	AT1G53430	-2.27	-1.71	2.39	5' UTR
Chr1	19936839	19938285	AT1G53430	-7.09	-6.26	4.41	Exon (AT1G53430.2/AT1G53430, exon 6 of 24)
Chr1	19938604	19941088	AT1G53430	-7.05	-6.22	3.81	3' UTR
Chr1	19948493	19949718	AT1G53440	-1.5	-1.03	2.39	Exon (AT1G53440.1/AT1G53440, exon 12 of 23)
Chr1	19950480	19951472	AT1G53440	-8.6	-7.71	3.44	3' UTR
Chr1	19965478	19966710	AT1G53490	-7.02	-6.19	14.8	Exon (AT1G53490.1/AT1G53490, exon 5 of 10)
Chr1	19978206	19978385	AT1G53530	-1.39	-0.929	1.79	5' UTR
Chr1	19980462	19981021	AT1G53540	-5.16	-4.42	3.83	5' UTR
Chr1	19989638	19990970	AT1G53570	-9.05	-8.15	2.78	3' UTR
Chr1	19998729	20000115	AT1G53590	-30.2	-28.8	9.13	Exon (AT1G53590.1/AT1G53590, exon 10 of 12)
Chr1	20036641	20038041	AT1G53670	-95.4	-93.3	2.78	5' UTR
Chr1	20048676	20048916	AT1G53700	-1.32	-0.868	5.38	Exon (AT1G53700.1/AT1G53700, exon 1 of 1)
Chr1	20049665	20049875	AT1G53700	-1.31	-0.587	6.28	Exon (AT1G53700.1/AT1G53700, exon 1 of 1)
Chr1	20057073	20059638	AT1G53720	-31.8	-30.4	5.47	3' UTR
Chr1	20062494	20063686	AT1G53730	-1.3	-0.858	1.44	Exon (AT1G53730.1/AT1G53730, exon 3 of 16)
Chr1	20064370	20064952	AT1G53730	-5.52	-4.76	3.75	Exon (AT1G53730.1/AT1G53730, exon 12 of 16)
Chr1	20082193	20084202	AT1G53801	-196	-194	8.73	Exon (AT1G53800.2/AT1G53800, exon 3 of 8)
Chr1	20098552	20099684	AT1G53830	-3.8	-3.12	5.61	5' UTR
Chr1	20101445	20103458	AT1G53840	-113	-111	19.7	5' UTR
Chr1	20135142	20135378	AT1G53910	-2.35	-1.78	2.09	5' UTR
Chr1	20136320	20136793	AT1G53910	-10.5	-9.6	2.03	3' UTR
Chr1	20168127	20169361	AT1G54030	-13.4	-12.4	2.98	Exon (AT1G54030.1/AT1G54030, exon 2 of 5)
Chr1	20181247	20182145	AT1G54060	-21.7	-20.5	3.22	3' UTR
Chr1	20191122	20191601	AT1G54090	-7.34	-6.5	3.77	Exon (AT1G54090.1/AT1G54090, exon 1 of 1)
Chr1	20199448	20201729	AT1G54110	-8.43	-7.55	3.89	5' UTR
Chr1	20210903	20211352	AT1G54130	-4.22	-3.52	3.59	5' UTR
Chr1	20212841	20213583	AT1G54130	-5.82	-5.05	2.35	Exon (AT1G54130.1/AT1G54130, exon 4 of 6)
Chr1	20229113	20229850	AT1G54180	-3.87	-3.2	3.59	3' UTR
Chr1	20235712	20236947	AT1G54200	-5.86	-5.08	9.87	5' UTR
Chr1	20256965	20259154	AT1G54260	-37.1	-35.6	11.5	5' UTR
Chr1	20274345	20275574	AT1G54310	-4.91	-4.18	2.86	3' UTR
Chr1	20283480	20286519	AT1G54340	-34.1	-32.7	6.85	5' UTR
Chr1	20289450	20290401	AT1G54355	-18.9	-17.7	3.97	3' UTR
Chr1	20290975	20293144	AT1G54360	-19.6	-18.4	4.66	Exon (AT1G54360.1/AT1G54360, exon 3 of 12)
Chr1	20293234	20293324	AT1G54360	-2.32	-1.76	2.35	3' UTR
Chr1	20323515	20328067	AT1G54440	-10.4	-9.43	14.7	3' UTR
Chr1	20352240	20356797	AT1G54490	-17.6	-16.5	5.16	3' UTR
Chr1	20363448	20363566	AT1G54520	-2.35	-1.78	4.78	5' UTR
Chr1	20364506	20366002	AT1G54520	-40.9	-39.4	2.56	3' UTR
Chr1	20387060	20387592	AT1G54575	-19.5	-18.3	6.66	5' UTR
Chr1	20389376	20390839	AT1G54580	-18.4	-17.3	1.59	5' UTR
Chr1	20413164	20414369	AT1G54680	-1.66	-1.16	3.59	5' UTR
Chr1	20416976	20417506	AT1G54700	-2.09	-1.55	3.05	3' UTR
Chr1	20428818	20429527	AT1G54730	-1.61	-1.12	4.48	3' UTR
Chr1	20431036	20431838	AT1G54740	-39.1	-37.6	7.67	3' UTR
Chr1	20434758	20436008	AT1G54770	-6.77	-5.95	2.18	5' UTR
Chr1	20439434	20439851	AT1G54780	-47.5	-45.9	4.38	5' UTR
Chr1	20439911	20440113	AT1G54780	-3.82	-3.15	1.15	Exon (AT1G54780.1/AT1G54780, exon 1 of 3)
Chr1	20447316	20448066	AT1G54820	-152	-150	24.4	5' UTR
Chr1	20451113	20451473	AT1G54830	-27	-25.7	6.28	5' UTR
Chr1	20451622	20451952	AT1G54830	-6.45	-5.65	4.48	5' UTR
Chr1	20455207	20455951	AT1G54850	-14.2	-13.1	4.41	Exon (AT1G54850.1/AT1G54850, exon 2 of 3)
Chr1	20459124	20459983	AT1G54870	-2.51	-1.93	10.8	Exon (AT1G54870.1/AT1G54870, exon 1 of 4)
Chr1	20471305	20471979	AT1G54920	-15.7	-14.6	6.14	Exon (AT1G54920.3/AT1G54920, exon 1 of 9)
Chr1	20473241	20475150	AT1G54920	-49.9	-48.3	7.86	3' UTR
Chr1	20503026	20503721	AT1G54960	-3.01	-2.39	12.6	3' UTR
Chr1	20511519	20511874	AT1G54990	-19.1	-17.9	6.5	5' UTR
Chr1	20512082	20512734	AT1G54990	-17.2	-16.1	5.08	Exon (AT1G54990.1/AT1G54990, exon 1 of 2)
Chr1	20527280	20528904	AT1G55020	-6.26	-5.46	3.79	Exon (AT1G55020.1/AT1G55020, exon 2 of 8)
Chr1	20529044	20529975	AT1G55020	-16.3	-15.2	4.52	Exon (AT1G55020.1/AT1G55020, exon 7 of 8)
Chr1	20535848	20537767	AT1G55040	-2.17	-1.62	6.28	Exon (AT1G55040.1/AT1G55040, exon 2 of 5)
Chr1	20538066	20538814	AT1G55040	-7.16	-6.32	26.9	Exon (AT1G55040.1/AT1G55040, exon 5 of 5)
Chr1	20545224	20545373	AT1G55050	-1.31	-0.587	6.28	Exon (AT1G55050.1/AT1G55050, exon 3 of 3)
Chr1	20555000	20555717	AT1G55090	-3.96	-3.27	2.31	Exon (AT1G55090.1/AT1G55090, exon 2 of 14)
Chr1	20557369	20558410	AT1G55090	-27.3	-26	4.92	3' UTR
Chr1	20566179	20568192	AT1G55120	-3.15	-2.52	9.87	5' UTR
Chr1	20568541	20569226	AT1G55120	-3.37	-2.72	5.68	3' UTR
Chr1	20569654	20570750	AT1G55130	-6.53	-5.72	4.87	Exon (AT1G55130.1/AT1G55130, exon 1 of 7)
Chr1	20575954	20577320	AT1G55150	-4.87	-4.13	2.69	3' UTR
Chr1	20578406	20579192	AT1G55160	-13.8	-12.7	5.3	5' UTR
Chr1	20580688	20581530	AT1G55170	-9.98	-9.04	4.78	Exon (AT1G55170.1/AT1G55170, exon 2 of 5)
Chr1	20607269	20612410	AT1G55250	-10.6	-9.66	10.2	5' UTR
Chr1	20614729	20614789	AT1G55260	-2.36	-1.79	1.66	Exon (AT1G55260.2/AT1G55260, exon 1 of 3)
Chr1	20617313	20617890	AT1G55265	-6.77	-5.95	2.86	5' UTR
Chr1	20630792	20632855	AT1G55310	-57.6	-55.9	4.67	3' UTR
Chr1	20641694	20642174	AT1G55325	-2.94	-2.33	4.71	Exon (AT1G55325.2/AT1G55325, exon 15 of 25)
Chr1	20645522	20646611	AT1G55325	-1.81	-1.3	2.47	Exon (AT1G55325.2/AT1G55325, exon 21 of 25)
Chr1	20647594	20647864	AT1G55325	-2.26	-1.71	9.87	3' UTR
Chr1	20651831	20653619	AT1G55340	-86.2	-84.2	10.8	5' UTR
Chr1	20675371	20675820	AT1G55370	-13.3	-12.3	1.98	Exon (AT1G55370.2/AT1G55370, exon 2 of 3)
Chr1	20707478	20708816	AT1G55460	-56.7	-55	8.52	5' UTR
Chr1	20713684	20714913	AT1G55480	-621	-Inf	4.34	5' UTR
Chr1	20720921	20722295	AT1G55500	-22	-20.8	4.83	Exon (AT1G55500.2/AT1G55500, exon 5 of 9)
Chr1	20724826	20725489	AT1G55510	-5.67	-4.9	2.49	Exon (AT1G55510.1/AT1G55510, exon 8 of 12)
Chr1	20750587	20751538	AT1G55550	-2.76	-2.16	11.7	Exon (AT1G55550.1/AT1G55550, exon 6 of 11)
Chr1	20751805	20751954	AT1G55550	-1.31	-0.738	6.28	Exon (AT1G55550.1/AT1G55550, exon 10 of 11)
Chr1	20797989	20798421	AT1G55650	-1.54	-0.784	7.18	Exon (AT1G55650.1/AT1G55650, exon 5 of 6)
Chr1	20861884	20864236	AT1G55810	-4.22	-3.52	2.76	3' UTR
Chr1	20866030	20867341	AT1G55820	-3.53	-2.87	4.66	Exon (AT1G55820.1/AT1G55820, exon 6 of 9)
Chr1	20877410	20878451	AT1G55850	-15.4	-14.3	3.9	Exon (AT1G55850.1/AT1G55850, exon 1 of 6)
Chr1	20879038	20879482	AT1G55850	-2.94	-2.32	2.24	3' UTR
Chr1	20896603	20897117	AT1G55870	-1.34	-0.884	2.39	Exon (AT1G55870.2/AT1G55870, exon 3 of 7)
Chr1	20898303	20898422	AT1G55870	-1.54	-0.784	7.18	3' UTR
Chr1	20901346	20902028	AT1G55890	-18	-16.9	13.6	5' UTR
Chr1	20902147	20902503	AT1G55890	-4.72	-4	2.51	Exon (AT1G55890.1/AT1G55890, exon 1 of 1)
Chr1	20903083	20903380	AT1G55900	-3.86	-3.19	3.59	5' UTR
Chr1	20903440	20905490	AT1G55900	-6.11	-5.32	3.08	3' UTR
Chr1	20912205	20913240	AT1G55920	-120	-118	4.84	5' UTR
Chr1	20919654	20920363	AT1G55930	-1.66	-1.17	2.29	Exon (AT1G55930.1/AT1G55930, exon 2 of 14)
Chr1	20920619	20922232	AT1G55930	-35.5	-34	7.11	3' UTR
Chr1	20945319	20946718	AT1G56000	-56.1	-54.4	13.9	3' UTR
Chr1	20964593	20966341	AT1G56050	-5.14	-4.39	1.62	3' UTR
Chr1	21024764	21025590	AT1G56170	-49.4	-47.7	18.8	5' UTR
Chr1	21028216	21028454	AT1G56190	-5.34	-4.58	2.24	5' UTR
Chr1	21029880	21030351	AT1G56190	-28.3	-27	1.64	Exon (AT1G56190.2/AT1G56190, exon 5 of 7)
Chr1	21031431	21031751	AT1G56200	-2.37	-1.8	1.14	Exon (AT1G56200.1/AT1G56200, exon 3 of 4)
Chr1	21035677	21036828	AT1G56210	-4.84	-4.11	4.37	5' UTR
Chr1	21043348	21043728	AT1G56220	-13.6	-12.5	1.93	5' UTR
Chr1	21056490	21056818	AT1G56240	-4.8	-4.07	18.8	Exon (AT1G56242.1/AT1G56242, exon 1 of 2)
Chr1	21075286	21078569	AT1G56290	-19.4	-18.2	5.89	5' UTR
Chr1	21084394	21085651	AT1G56310	-18.5	-17.3	6.76	3' UTR
Chr1	21095882	21097108	AT1G56350	-3.09	-2.46	7.62	Exon (AT1G56350.1/AT1G56350, exon 2 of 7)
Chr1	21128942	21130749	AT1G56423	-10.6	-9.67	2.98	5' UTR
Chr1	21136944	21137325	AT1G56430	-2.23	-1.68	2.39	5' UTR
Chr1	21141883	21144400	AT1G56450	-28.9	-27.5	2.39	5' UTR
Chr1	21146298	21149538	AT1G56460	-30.3	-28.9	7.35	5' UTR
Chr1	21162404	21164046	AT1G56500	-8.59	-7.7	2.39	Exon (AT1G56500.1/AT1G56500, exon 9 of 28)
Chr1	21164969	21166083	AT1G56500	-2.94	-2.32	1.58	Exon (AT1G56500.1/AT1G56500, exon 19 of 28)
Chr1	21166436	21167321	AT1G56500	-23.8	-22.5	10.4	3' UTR
Chr1	21167589	21169997	AT1G56510	-20.7	-19.5	3.29	5' UTR
Chr1	21170937	21171400	AT1G56510	-2.46	-1.88	1.9	Exon (AT1G56510.1/AT1G56510, exon 3 of 5)
Chr1	21171819	21173632	AT1G56510	-32.5	-31	7.21	3' UTR
Chr1	21192499	21193063	AT1G56560	-5.9	-5.12	7.62	5' UTR
Chr1	21193554	21195112	AT1G56560	-7.18	-6.34	7.18	3' UTR
Chr1	21196626	21197543	AT1G56570	-4.77	-4.04	12.6	Exon (AT1G56570.1/AT1G56570, exon 2 of 2)
Chr1	21207596	21208221	AT1G56600	-2.38	-1.81	3.08	5' UTR
Chr1	21237948	21240379	AT1G56660	-9.21	-8.31	16.6	5' UTR
Chr1	21243028	21243988	AT1G56670	-6.01	-5.23	13	3' UTR
Chr1	21255246	21255842	AT1G56690	-3.26	-2.62	13.5	Exon (AT1G56690.1/AT1G56690, exon 1 of 1)
Chr1	21342721	21344509	AT1G57620	-20.9	-19.7	4.48	5' UTR
Chr1	21372258	21373930	AT1G57700	-2.96	-2.34	3.81	3' UTR
Chr1	21378290	21379245	AT1G57720	-32.6	-31.2	1.86	Exon (AT1G57720.1/AT1G57720, exon 3 of 8)
Chr1	21380263	21380382	AT1G57720	-2.22	-1.67	2.02	3' UTR
Chr1	21397093	21397835	AT1G57770	-26	-24.7	3.26	Exon (AT1G57770.1/AT1G57770, exon 7 of 10)
Chr1	21503314	21503724	AT1G58070	-5.64	-4.87	2.95	Exon (AT1G58070.1/AT1G58070, exon 1 of 1)
Chr1	21503870	21504046	AT1G58070	-1.54	-0.784	7.18	3' UTR
Chr1	21553980	21555072	AT1G58210	-3.44	-2.79	2.33	Exon (AT1G58210.1/AT1G58210, exon 1 of 3)
Chr1	21571898	21571988	AT1G58230	-1.54	-0.784	7.18	Exon (AT1G58230.1/AT1G58230, exon 15 of 28)
Chr1	21573158	21575129	AT1G58230	-2.91	-2.3	3.74	Exon (AT1G58230.1/AT1G58230, exon 18 of 28)
Chr1	21576519	21577746	AT1G58230	-2.61	-2.02	2.89	Exon (AT1G58230.1/AT1G58230, exon 24 of 28)
Chr1	21578196	21578824	AT1G58230	-3.57	-2.91	2.9	Exon (AT1G58230.1/AT1G58230, exon 28 of 28)
Chr1	21653127	21654224	AT1G58340	-2.15	-1.6	4.93	5' UTR
Chr1	21685423	21686266	AT1G58370	-2.76	-2.16	11.7	Exon (AT1G58370.1/AT1G58370, exon 4 of 8)
Chr1	21686641	21686971	AT1G58370	-1.54	-0.784	7.18	Exon (AT1G58370.1/AT1G58370, exon 7 of 8)
Chr1	21721493	21721938	AT1G58460	-1.75	-1.25	3.36	Exon (AT1G58460.1/AT1G58460, exon 1 of 4)
Chr1	21727757	21728406	AT1G58470	-3.3	-2.66	4.04	Exon (AT1G58470.1/AT1G58470, exon 3 of 3)
Chr1	21736522	21738502	AT1G58520	-11.7	-10.7	2.06	3' UTR
Chr1	21746354	21761847	AT1G58561.1	-72.9	-71.1	8.15	5' UTR
Chr1	21763704	21764815	AT1G58602	-3.04	-2.42	1.49	3' UTR
Chr1	21765076	21765495	AT1G58602	-1.32	-0.867	1.23	3' UTR
Chr1	21748705	21750229	AT1G58561.1	-15.1	-14	28.7	Exon (AT1G58561.1/AT1G58561.1, exon 1 of 1)
Chr1	21750318	21753126	AT1G58561.1	-15.6	-14.5	28.3	Exon (AT1G58561.1/AT1G58561.1, exon 1 of 1)
Chr1	21792483	21792813	AT1G58848	-3.56	-2.9	14.4	Exon (AT1G58848.2/AT1G58848, exon 2 of 6)
Chr1	21792903	21792993	AT1G58848	-1.92	-1.4	8.07	Exon (AT1G58848.2/AT1G58848, exon 2 of 6)
Chr1	21795759	21796353	AT1G58848	-1.31	-0.587	6.28	3' UTR
Chr1	21796690	21797050	AT1G58848	-4.74	-4.01	2.83	3' UTR
Chr1	21816533	21816963	AT1G59124	-1.54	-1.05	7.18	5' UTR
Chr1	21817053	21817322	AT1G59124	-3.01	-2.39	12.6	Exon (AT1G59124.1/AT1G59124, exon 2 of 5)
Chr1	21817790	21818477	AT1G59124	-5.06	-4.32	19.7	Exon (AT1G59124.1/AT1G59124, exon 3 of 5)
Chr1	21861382	21863561	AT1G59520	-1.83	-1.31	4.48	5' UTR
Chr1	21874759	21875114	AT1G59540	-1.31	-0.587	6.28	Exon (AT1G59540.2/AT1G59540, exon 4 of 18)
Chr1	21877006	21879390	AT1G59540	-2.94	-2.33	5.08	3' UTR
Chr1	21882103	21883582	AT1G59560	-3.77	-3.1	15.2	Exon (AT1G59560.1/AT1G59560, exon 3 of 11)
Chr1	21887752	21888049	AT1G59590	-1.5	-1.03	2.99	5' UTR
Chr1	21893221	21895479	AT1G59610	-8.83	-7.93	3.92	5' UTR
Chr1	21896505	21900877	AT1G59610	-37	-35.5	6.54	3' UTR
Chr1	21902284	21904433	AT1G59620	-5.34	-4.58	3.95	5' UTR
Chr1	21904582	21904998	AT1G59620	-2.86	-2.25	7.18	Exon (AT1G59620.1/AT1G59620, exon 5 of 6)
Chr1	21921879	21922744	AT1G59650	-2.14	-1.6	2.15	3' UTR
Chr1	21926295	21926900	AT1G59660	-2.76	-2.16	11.7	Exon (AT1G59660.1/AT1G59660, exon 4 of 12)
Chr1	21927019	21928006	AT1G59660	-2.51	-1.93	10.8	Exon (AT1G59660.1/AT1G59660, exon 5 of 12)
Chr1	21928232	21929126	AT1G59660	-4.35	-3.65	9.42	Exon (AT1G59660.1/AT1G59660, exon 10 of 12)
Chr1	21936385	21936650	AT1G59700	-14.5	-13.4	3.86	5' UTR
Chr1	21969398	21971754	AT1G59740	-1.95	-1.43	6.28	Exon (AT1G59740.1/AT1G59740, exon 3 of 5)
Chr1	21979349	21982108	AT1G59750	-5.05	-4.31	1.98	5' UTR
Chr1	21982632	21982960	AT1G59750	-1.7	-1.2	1.34	Exon (AT1G59750.4/AT1G59750, exon 11 of 15)
Chr1	21983305	21984284	AT1G59750	-46.6	-45	4.67	3' UTR
Chr1	22014829	22015639	AT1G59820	-2.4	-1.83	6.28	Exon (AT1G59820.1/AT1G59820, exon 9 of 27)
Chr1	22017219	22018175	AT1G59820	-12.8	-11.8	14.1	Exon (AT1G59820.1/AT1G59820, exon 19 of 27)
Chr1	22019786	22020115	AT1G59820	-3.58	-2.92	2.28	3' UTR
Chr1	22027564	22028236	AT1G59840	-14.7	-13.7	2.7	3' UTR
Chr1	22028931	22029289	AT1G59840	-1.4	-0.935	2.31	3' UTR
Chr1	22031413	22031832	AT1G59860	-17.5	-16.3	8.82	5' UTR
Chr1	22037771	22039679	AT1G59870	-32.9	-31.4	5.95	Exon (AT1G59870.1/AT1G59870, exon 6 of 8)
Chr1	22044987	22050786	AT1G59890	-21.5	-20.3	6.55	3' UTR
Chr1	22051744	22053795	AT1G59900	-65.7	-63.9	3.06	3' UTR
Chr1	22073534	22074071	AT1G59970	-2.15	-1.6	7.18	5' UTR
Chr1	22080966	22082196	AT1G59980	-1.57	-1.09	3.14	5' UTR
Chr1	22082849	22083444	AT1G59980	-3.96	-3.28	2.87	Exon (AT1G59980.1/AT1G59980, exon 8 of 10)
Chr1	22140493	22141581	AT1G60060	-2.17	-1.62	8.97	Exon (AT1G60060.1/AT1G60060, exon 4 of 7)
Chr1	22194255	22195400	AT1G60170	-22.4	-21.2	2.58	3' UTR
Chr1	22198942	22199870	AT1G60190	-17.2	-16.1	2.74	Exon (AT1G60190.1/AT1G60190, exon 1 of 1)
Chr1	22208658	22210740	AT1G60220	-10.5	-9.59	9.15	Exon (AT1G60220.1/AT1G60220, exon 1 of 14)
Chr1	22211179	22212171	AT1G60220	-8.9	-8	2.97	3' UTR
Chr1	22262688	22264111	AT1G60420	-8.61	-7.72	3.67	Exon (AT1G60420.1/AT1G60420, exon 2 of 4)
Chr1	22295259	22295737	AT1G60505	-4.54	-3.82	17.9	Exon (AT1G60510.1/AT1G60510, exon 1 of 1)
Chr1	22302492	22303180	AT1G60545	-1.31	-0.834	6.28	Exon (AT1G60545.1/AT1G60545, exon 1 of 2)
Chr1	22303300	22303659	AT1G60540	-2.14	-1.59	3.81	Exon (AT1G60545.1/AT1G60545, exon 1 of 2)
Chr1	22331828	22333345	AT1G60620	-9.16	-8.26	4.54	Exon (AT1G60620.1/AT1G60620, exon 2 of 9)
Chr1	22339809	22342308	AT1G60650	-44.9	-43.3	7.43	5' UTR
Chr1	22345627	22347121	AT1G60670	-1.63	-1.14	2	3' UTR
Chr1	22409560	22410216	AT1G60870	-182	-180	3.76	5' UTR
Chr1	22410274	22410537	AT1G60870	-2.24	-1.69	1.51	3' UTR
Chr1	22423909	22426105	AT1G60900	-84.1	-82.2	7.58	5' UTR
Chr1	22426934	22427992	AT1G60900	-12.9	-11.9	3.59	3' UTR
Chr1	22444390	22444539	AT1G60950	-2.78	-2.17	8.97	5' UTR
Chr1	22462160	22462453	AT1G60989	-4.83	-4.09	2.39	5' UTR
Chr1	22479723	22481165	AT1G61030	-3.86	-3.18	3.97	Exon (AT1G61030.1/AT1G61030, exon 5 of 12)
Chr1	22481510	22482320	AT1G61030	-3.53	-2.87	8.07	3' UTR
Chr1	22483885	22485642	AT1G61040	-66.5	-64.7	11.4	Exon (AT1G61040.1/AT1G61040, exon 2 of 2)
Chr1	22542956	22544526	AT1G61150	-11	-10	2.91	5' UTR
Chr1	22549875	22550438	AT1G61170	-16.6	-15.5	4.4	Exon (AT1G61170.1/AT1G61170, exon 1 of 1)
Chr1	22552048	22552286	AT1G61180	-3.44	-2.79	6.28	Exon (AT1G61180.1/AT1G61180, exon 1 of 2)
Chr1	22557602	22559308	AT1G61190	-33.5	-32.1	4.11	Exon (AT1G61190.1/AT1G61190, exon 1 of 2)
Chr1	22559697	22560236	AT1G61190	-2.2	-1.65	1.64	Exon (AT1G61190.1/AT1G61190, exon 1 of 2)
Chr1	22567149	22570144	AT1G61210	-18.8	-17.6	8.89	Exon (AT1G61210.1/AT1G61210, exon 9 of 19)
Chr1	22572645	22575497	AT1G61215	-4.16	-3.46	12.6	5' UTR
Chr1	22582123	22582556	AT1G61240	-2.02	-1.49	8.97	5' UTR
Chr1	22583846	22584768	AT1G61240	-1.65	-1.16	1.54	Exon (AT1G61240.4/AT1G61240, exon 10 of 17)
Chr1	22586568	22587165	AT1G61250	-1.87	-1.36	1.4	Exon (AT1G61250.2/AT1G61250, exon 2 of 12)
Chr1	22633882	22634385	AT1G61350	-6.29	-5.49	3.59	5' UTR
Chr1	22678364	22678961	AT1G61470	-1.5	-1.03	1.99	Exon (AT1G61470.1/AT1G61470, exon 1 of 1)
Chr1	22729816	22731153	AT1G61600	-14	-13	9.87	Exon (AT1G61600.1/AT1G61600, exon 1 of 2)
Chr1	22737543	22738989	AT1G61620	-40.6	-39.1	4.96	5' UTR
Chr1	22810165	22812607	AT1G61770	-27.9	-26.5	4.93	5' UTR
Chr1	22814390	22814776	AT1G61790	-10.6	-9.67	2.84	Exon (AT1G61790.1/AT1G61790, exon 1 of 1)
Chr1	22824440	22824825	AT1G61800	-4.51	-3.8	2.9	5' UTR
Chr1	22831327	22832831	AT1G61810	-1.95	-1.43	8.07	3' UTR
Chr1	22835406	22836458	AT1G61820	-1.94	-1.42	8.07	5' UTR
Chr1	22836727	22838406	AT1G61820	-2.53	-1.95	4.26	Exon (AT1G61820.1/AT1G61820, exon 6 of 12)
Chr1	22857803	22858439	AT1G61850	-2.14	-1.6	4.48	Exon (AT1G61850.1/AT1G61850, exon 6 of 18)
Chr1	22858720	22859407	AT1G61850	-3.89	-3.21	8.52	Exon (AT1G61850.1/AT1G61850, exon 9 of 18)
Chr1	22859557	22860784	AT1G61850	-5.32	-4.56	20.6	Exon (AT1G61850.1/AT1G61850, exon 11 of 18)
Chr1	22860993	22862209	AT1G61850	-25.5	-24.2	24.5	Exon (AT1G61850.1/AT1G61850, exon 15 of 18)
Chr1	22893451	22893801	AT1G61930	-1.78	-0.99	8.07	Exon (AT1G61930.1/AT1G61930, exon 1 of 1)
Chr1	22903156	22903571	AT1G61960	-2.58	-1.99	3.08	Exon (AT1G61960.1/AT1G61960, exon 1 of 1)
Chr1	22907121	22907420	AT1G61970	-1.94	-1.42	3.59	3' UTR
Chr1	22908638	22908935	AT1G61980	-1.37	-0.914	1.96	Exon (AT1G61980.1/AT1G61980, exon 1 of 1)
Chr1	22912159	22912488	AT1G61990	-1.87	-1.35	1.84	Exon (AT1G61990.1/AT1G61990, exon 1 of 1)
Chr1	22915865	22916852	AT1G62010	-1.61	-1.12	3.59	5' UTR
Chr1	22922230	22922708	AT1G62020	-7.64	-6.79	2.93	Exon (AT1G62020.1/AT1G62020, exon 4 of 4)
Chr1	22922768	22923306	AT1G62020	-1.99	-1.46	1.94	Exon (AT1G62020.1/AT1G62020, exon 4 of 4)
Chr1	22994642	22995412	AT1G62240	-6.37	-5.56	24.2	3' UTR
Chr1	23047853	23048554	AT1G62330	-1.43	-0.966	1.69	Exon (AT1G62330.1/AT1G62330, exon 2 of 10)
Chr1	23049400	23050193	AT1G62330	-19.9	-18.7	4.87	3' UTR
Chr1	23082200	23083282	AT1G62380	-185	-183	3.5	5' UTR
Chr1	23083342	23084223	AT1G62380	-68.9	-67	1.82	3' UTR
Chr1	23090763	23091119	AT1G62400	-1.61	-1.12	2.87	Exon (AT1G62400.1/AT1G62400, exon 2 of 3)
Chr1	23114516	23114785	AT1G62440	-1.31	-0.587	6.28	Exon (AT1G62440.1/AT1G62440, exon 3 of 3)
Chr1	23128705	23129554	AT1G62480	-1140	-Inf	3.93	5' UTR
Chr1	23132402	23132788	AT1G62500	-7.03	-6.21	3.14	Exon (AT1G62500.1/AT1G62500, exon 1 of 1)
Chr1	23144412	23145183	AT1G62520	-19.4	-18.2	4.48	5' UTR
Chr1	23151884	23152094	AT1G62540	-1.64	-1.15	1.22	Exon (AT1G62540.1/AT1G62540, exon 1 of 7)
Chr1	23152304	23154572	AT1G62540	-21.1	-19.9	2.33	Exon (AT1G62540.1/AT1G62540, exon 1 of 7)
Chr1	23159823	23161935	AT1G62560	-94.9	-92.9	3.71	5' UTR
Chr1	23169136	23170950	AT1G62570	-11.4	-10.5	5.3	5' UTR
Chr1	23176336	23176602	AT1G62580	-1.32	-0.868	4.04	Exon (AT1G62580.1/AT1G62580, exon 5 of 7)
Chr1	23180810	23181519	AT1G62600	-5.66	-4.89	1.96	3' UTR
Chr1	23182763	23183208	AT1G62610	-2.02	-1.48	2.42	5' UTR
Chr1	23186091	23187491	AT1G62630	-19.3	-18.1	8.07	Exon (AT1G62630.1/AT1G62630, exon 1 of 1)
Chr1	23194097	23194276	AT1G62640	-1.62	-1.14	1.38	Exon (AT1G62640.1/AT1G62640, exon 7 of 8)
Chr1	23199898	23200137	AT1G62660	-3.93	-3.25	2.07	5' UTR
Chr1	23201493	23201673	AT1G62660	-1.63	-1.14	1.42	Exon (AT1G62660.1/AT1G62660, exon 3 of 7)
Chr1	23202271	23202695	AT1G62660	-4.01	-3.33	1.74	Exon (AT1G62660.1/AT1G62660, exon 4 of 7)
Chr1	23230956	23233543	AT1G62740	-114	-112	11.3	5' UTR
Chr1	23271475	23272050	AT1G62840	-1.57	-1.09	3.14	5' UTR
Chr1	23292049	23293445	AT1G62880	-1.87	-1.35	2.43	5' UTR
Chr1	23299918	23300126	AT1G62910	-1.31	-0.587	6.28	Exon (AT1G62910.1/AT1G62910, exon 1 of 1)
Chr1	23300394	23300928	AT1G62910	-2.53	-1.95	4.93	Exon (AT1G62910.1/AT1G62910, exon 1 of 1)
Chr1	23302234	23302893	AT1G62914	-1.54	-1.06	4.48	Exon (AT1G62914.1/AT1G62914, exon 1 of 1)
Chr1	23304400	23305146	AT1G62920	-1.39	-0.932	3.59	Exon (AT1G62920.1/AT1G62920, exon 1 of 6)
Chr1	23307280	23307668	AT1G62930	-2.4	-1.83	7.18	Exon (AT1G62930.1/AT1G62930, exon 1 of 1)
Chr1	23307817	23308325	AT1G62930	-4.27	-3.57	5.83	Exon (AT1G62930.1/AT1G62930, exon 1 of 1)
Chr1	23317066	23318024	AT1G62950	-3.56	-2.9	13.5	Exon (AT1G62950.1/AT1G62950, exon 2 of 2)
Chr1	23324417	23325637	AT1G62970	-4.64	-3.92	9.87	Exon (AT1G62970.1/AT1G62970, exon 1 of 1)
Chr1	23328850	23330483	AT1G62975	-19.4	-18.2	21.5	5' UTR
Chr1	23334254	23334907	AT1G62981	-3.32	-2.68	8.07	3' UTR
Chr1	23342393	23343490	AT1G63000	-3.99	-3.31	1.56	5' UTR
Chr1	23407814	23408022	AT1G63110	-2.85	-2.24	4.04	3' UTR
Chr1	23413268	23413895	AT1G63130	-2.24	-1.69	2.82	Exon (AT1G63130.1/AT1G63130, exon 1 of 1)
Chr1	23414014	23414522	AT1G63130	-2.81	-2.21	2.5	Exon (AT1G63130.1/AT1G63130, exon 1 of 1)
Chr1	23420435	23421118	AT1G63150	-1.74	-1.23	4.93	Exon (AT1G63150.1/AT1G63150, exon 1 of 2)
Chr1	23425352	23425887	AT1G63170	-8.46	-7.58	3.59	5' UTR
Chr1	23448919	23450332	AT1G63220	-6.57	-5.76	2.84	5' UTR
Chr1	23483138	23486101	AT1G63300	-5.58	-4.81	21.5	3' UTR
Chr1	23508426	23509053	AT1G63400	-1.74	-1.23	4.93	Exon (AT1G63400.1/AT1G63400, exon 1 of 1)
Chr1	23515874	23517578	AT1G63420	-23	-21.8	5.96	Exon (AT1G63420.1/AT1G63420, exon 1 of 7)
Chr1	23525034	23526473	AT1G63430	-9.34	-8.43	3.75	3' UTR
Chr1	23528351	23528620	AT1G63440	-1.78	-0.99	8.07	Exon (AT1G63440.1/AT1G63440, exon 2 of 6)
Chr1	23530431	23530721	AT1G63440	-1.31	-0.587	6.28	Exon (AT1G63440.1/AT1G63440, exon 5 of 6)
Chr1	23535546	23536153	AT1G63460	-8.33	-7.46	2.78	Exon (AT1G63460.1/AT1G63460, exon 2 of 6)
Chr1	23557004	23558661	AT1G63500	-6.77	-5.95	2.46	3' UTR
Chr1	23577509	23577744	AT1G63580	-2.02	-1.49	8.97	Exon (AT1G63580.1/AT1G63580, exon 1 of 2)
Chr1	23599502	23599742	AT1G63650	-1.52	-1.05	4.48	5' UTR
Chr1	23601559	23602484	AT1G63650	-10	-9.11	6.28	Exon (AT1G63650.3/AT1G63650, exon 6 of 8)
Chr1	23614437	23615214	AT1G63680	-13.6	-12.6	4.15	5' UTR
[truncated: 18,942 more rows]
