# Supplementary material for: N6-methyladenosine RNA modification regulates photosynthesis during photodamage in plants
Source: Nat Commun. 2022 Dec 2;13:7441. doi: 10.1038/s41467-022-35146-z (PMC9718803; doi:10.1038/s41467-022-35146-z)
Supplement: Supplementary file 8 — Supplementary Data 5 [file 41467_2022_35146_MOESM8_ESM.xlsx]

## Sheet: vir-4h_1_peak (rep.1)
Supplementary Data 5. m6A peaks in vir-1 seedlings after 4h high light treatment (rep. 1)
Chromosome	Start	End	Gene ID	lg.p	lg.fdr	Fold_enrichment	Peak position
Chr1	23655	24283	AT1G01040	-21.9	-20.8	7.51	Exon (AT1G01040.1/AT1G01040, exon 1 of 20)
Chr1	24612	24858	AT1G01040	-1.36	-0.844	3.25	Exon (AT1G01040.1/AT1G01040, exon 2 of 20)
Chr1	30206	30988	AT1G01040	-73.8	-72.2	13.6	Exon (AT1G01040.1/AT1G01040, exon 18 of 20)
Chr1	52329	52882	AT1G01110	-1.62	-0.796	7.31	5' UTR
Chr1	72339	74096	AT1G01160	-52.2	-50.8	7.31	5' UTR
Chr1	75612	75877	AT1G01180	-2.39	-1.79	3.25	5' UTR
Chr1	93906	94145	AT1G01220	-3.44	-2.79	12.2	Exon (AT1G01220.1/AT1G01220, exon 6 of 8)
Chr1	94205	94550	AT1G01220	-2.26	-1.67	2.44	Exon (AT1G01220.1/AT1G01220, exon 6 of 8)
Chr1	97515	98582	AT1G01230	-7.88	-7.07	3.02	5' UTR
Chr1	101207	101595	AT1G01240	-2.37	-1.78	3.25	Exon (AT1G01240.3/AT1G01240, exon 1 of 1)
Chr1	110279	110668	AT1G01260	-11.7	-10.8	6.27	Exon (AT1G01260.3/AT1G01260, exon 2 of 2)
Chr1	114621	115039	AT1G01290	-5.6	-4.86	2.74	Exon (AT1G01290.1/AT1G01290, exon 2 of 2)
Chr1	116973	117659	AT1G01300	-79.7	-78.1	8.12	5' UTR
Chr1	136184	138073	AT1G01350	-59.9	-58.4	8.24	5' UTR
Chr1	142030	142495	AT1G01360	-6.81	-6.03	3.9	5' UTR
Chr1	164057	164355	AT1G01448	-1.87	-1.31	3.09	Exon (AT1G01448.3/AT1G01448, exon 2 of 3)
Chr1	165334	166060	AT1G01450	-4.98	-4.26	5.36	Exon (AT1G01448.1/AT1G01448, exon 4 of 5)
Chr1	188374	189176	AT1G01510	-22	-20.9	5.86	Exon (AT1G01510.1/AT1G01510, exon 3 of 7)
Chr1	190596	191627	AT1G01520	-15.9	-15	6.5	Exon (AT1G01520.1/AT1G01520, exon 1 of 8)
Chr1	195928	197519	AT1G01540	-12.7	-11.8	2.46	5' UTR
Chr1	197667	198476	AT1G01540	-23.7	-22.6	2.87	3' UTR
Chr1	199639	199936	AT1G01550	-9.52	-8.67	7.85	5' UTR
Chr1	220842	221138	AT1G01600	-5.12	-4.4	19.5	3' UTR
Chr1	229248	230858	AT1G01630	-557	-Inf	9.47	3' UTR
Chr1	250580	252195	AT1G01690	-11	-10.1	38.2	Exon (AT1G01690.1/AT1G01690, exon 5 of 14)
Chr1	265038	266344	AT1G01710	-35.4	-34.1	8.53	3' UTR
Chr1	267346	267771	AT1G01710	-4.45	-3.75	2.47	3' UTR
Chr1	268330	268509	AT1G01720	-15	-14	2.24	5' UTR
Chr1	269161	269401	AT1G01720	-6.5	-5.73	1.24	Exon (AT1G01720.1/AT1G01720, exon 3 of 3)
Chr1	281061	282749	AT1G01770	-4.09	-3.4	6.77	3' UTR
Chr1	283132	283981	AT1G01780	-12.2	-11.3	5.45	Exon (AT1G01780.1/AT1G01780, exon 2 of 5)
Chr1	284786	285145	AT1G01790	-2.51	-1.91	1.49	Exon (AT1G01790.1/AT1G01790, exon 2 of 21)
Chr1	290611	291094	AT1G01790	-99.1	-97.4	16.8	3' UTR
Chr1	293699	294655	AT1G01800	-41.3	-39.9	2.79	Exon (AT1G01800.1/AT1G01800, exon 2 of 5)
Chr1	295221	295685	AT1G01810	-15.8	-14.8	4.35	5' UTR
Chr1	303625	303742	AT1G01840	-1.56	-1.02	1.83	5' UTR
Chr1	310316	310706	AT1G01900	-7.69	-6.89	12.2	5' UTR
Chr1	317792	319650	AT1G01920	-9.72	-8.86	3.84	3' UTR
Chr1	323027	323209	AT1G01940	-2.08	-1.5	1.65	5' UTR
Chr1	323693	324858	AT1G01940	-106	-105	3.57	3' UTR
Chr1	327025	329154	AT1G01950	-32.9	-31.7	12.5	Exon (AT1G01950.1/AT1G01950, exon 6 of 19)
Chr1	330379	330499	AT1G01950	-1.69	-1.14	2.19	3' UTR
Chr1	339208	339628	AT1G01970	-28.6	-27.4	3.17	Exon (AT1G01970.1/AT1G01970, exon 2 of 2)
Chr1	346969	347444	AT1G02000	-3.71	-3.04	8.12	3' UTR
Chr1	349656	350898	AT1G02010	-7.21	-6.41	6.63	Exon (AT1G02010.1/AT1G02010, exon 9 of 21)
Chr1	350958	351628	AT1G02010	-11.5	-10.6	7.61	Exon (AT1G02010.1/AT1G02010, exon 15 of 21)
Chr1	352210	352330	AT1G02010	-2.29	-1.7	2.37	3' UTR
Chr1	365658	365897	AT1G02065	-2.09	-1.51	4.33	Exon (AT1G02065.1/AT1G02065, exon 1 of 3)
Chr1	375359	375583	AT1G02080	-2.42	-1.82	9.74	Exon (AT1G02080.1/AT1G02080, exon 7 of 50)
Chr1	377217	377541	AT1G02080	-2.06	-1.48	3.65	Exon (AT1G02080.1/AT1G02080, exon 14 of 50)
Chr1	379350	379958	AT1G02080	-8.71	-7.87	5.2	Exon (AT1G02080.1/AT1G02080, exon 23 of 50)
Chr1	390854	392726	AT1G02100	-155	-153	13.5	3' UTR
Chr1	392920	393691	AT1G02110	-33.7	-32.4	8.43	5' UTR
Chr1	394448	395231	AT1G02110	-29.6	-28.4	6.12	Exon (AT1G02110.1/AT1G02110, exon 3 of 4)
Chr1	395439	395528	AT1G02110	-2.48	-1.88	4.87	3' UTR
Chr1	397735	399897	AT1G02120	-231	-229	13.3	3' UTR
Chr1	407517	408619	AT1G02145	-9.98	-9.12	3.39	3' UTR
Chr1	409448	409806	AT1G02150	-20.9	-19.9	1.95	Exon (AT1G02150.1/AT1G02150, exon 2 of 2)
Chr1	410164	410522	AT1G02150	-29	-27.9	2.06	3' UTR
Chr1	411868	412544	AT1G02170	-4.49	-3.79	2.16	5' UTR
Chr1	418808	420817	AT1G02205	-88.6	-86.9	14.7	5' UTR
Chr1	421219	422289	AT1G02205	-72.7	-71.2	6.17	3' UTR
Chr1	475498	476094	AT1G02370	-2.62	-2	1.86	Exon (AT1G02370.1/AT1G02370, exon 2 of 2)
Chr1	477177	478794	AT1G02380	-8.85	-8.01	5.52	5' UTR
Chr1	481449	482636	AT1G02390	-50	-48.6	10.5	Exon (AT1G02390.1/AT1G02390, exon 1 of 2)
Chr1	492106	492926	AT1G02410	-26.8	-25.7	5.21	3' UTR
Chr1	494155	495158	AT1G02420	-3.69	-3.02	11.4	3' UTR
Chr1	519317	519465	AT1G02500	-2.6	-1.99	1.16	Exon (AT1G02500.1/AT1G02500, exon 2 of 2)
Chr1	527920	528187	AT1G02520	-1.62	-0.796	7.31	Exon (AT1G02520.1/AT1G02520, exon 9 of 11)
Chr1	538834	539633	AT1G02560	-10.1	-9.24	1.31	Exon (AT1G02560.1/AT1G02560, exon 5 of 9)
Chr1	539901	540049	AT1G02560	-5.85	-5.1	1.69	3' UTR
Chr1	569618	569825	AT1G02650	-1.84	-1.29	8.12	Exon (AT1G02650.1/AT1G02650, exon 3 of 3)
Chr1	581303	582281	AT1G02680	-25.6	-24.5	9.34	3' UTR
Chr1	586742	586921	AT1G02690	-1.4	-0.883	1.59	Exon (AT1G02690.1/AT1G02690, exon 10 of 10)
Chr1	591944	592506	AT1G02720	-8.7	-7.87	3.92	5' UTR
Chr1	593009	594059	AT1G02720	-3.15	-2.51	2.76	3' UTR
Chr1	618354	618563	AT1G02810	-2.98	-2.35	12.2	Exon (AT1G02810.1/AT1G02810, exon 1 of 2)
Chr1	626770	626914	AT1G02840	-3.91	-3.23	1.85	5' UTR
Chr1	628152	629018	AT1G02840	-5.37	-4.63	1.33	3' UTR
Chr1	630682	631669	AT1G02850	-50.3	-48.9	1.97	Exon (AT1G02850.1/AT1G02850, exon 1 of 13)
Chr1	632137	632612	AT1G02850	-30.4	-29.2	1.73	Exon (AT1G02850.1/AT1G02850, exon 9 of 13)
Chr1	673575	674480	AT1G02970	-2.09	-1.51	7.31	Exon (AT1G02970.1/AT1G02970, exon 1 of 10)
Chr1	702715	703834	AT1G03030	-14.5	-13.5	4.63	3' UTR
Chr1	740370	741058	AT1G03090	-1.91	-1.35	2.67	Exon (AT1G03090.1/AT1G03090, exon 3 of 15)
Chr1	742881	743354	AT1G03090	-1.51	-0.98	2.03	Exon (AT1G03090.1/AT1G03090, exon 11 of 15)
Chr1	743825	744184	AT1G03090	-3.99	-3.31	5.68	3' UTR
Chr1	757575	758582	AT1G03150	-6.22	-5.45	1.74	3' UTR
Chr1	761952	762517	AT1G03160	-17.1	-16.1	4.16	Exon (AT1G03160.1/AT1G03160, exon 2 of 11)
Chr1	764910	765530	AT1G03160	-11.6	-10.7	3.25	3' UTR
Chr1	765831	766158	AT1G03160	-14.1	-13.2	3.96	3' UTR
Chr1	774507	775284	AT1G03180	-9.45	-8.6	11.4	3' UTR
Chr1	778328	779231	AT1G03190	-2.21	-1.63	3.41	Exon (AT1G03190.1/AT1G03190, exon 7 of 13)
Chr1	787122	787572	AT1G03220	-17.7	-16.7	4.01	5' UTR
Chr1	790091	790356	AT1G03230	-6.8	-6.02	4.47	5' UTR
Chr1	801427	802220	AT1G03270	-8.53	-7.7	11.1	Exon (AT1G03270.1/AT1G03270, exon 9 of 13)
Chr1	803630	806947	AT1G03280	-55.9	-54.5	6.35	5' UTR
Chr1	808947	810453	AT1G03290	-19.2	-18.2	8.44	Exon (AT1G03290.2/AT1G03290, exon 4 of 9)
Chr1	813974	814332	AT1G03310	-4.43	-3.74	1.9	5' UTR
Chr1	817027	817422	AT1G03320	-4.11	-3.42	11.4	Exon (AT1G03320.1/AT1G03320, exon 1 of 2)
Chr1	827786	828174	AT1G03365	-6.7	-5.92	4.63	Exon (AT1G03365.1/AT1G03365, exon 2 of 3)
Chr1	828442	830323	AT1G03365	-130	-129	27.7	3' UTR
Chr1	833953	835002	AT1G03370	-22.8	-21.7	7.4	3' UTR
Chr1	839005	840307	AT1G03380	-14.1	-13.2	18.7	Exon (AT1G03380.1/AT1G03380, exon 5 of 9)
Chr1	846664	847620	AT1G03420.1	-27.2	-26.1	6.5	5' UTR
Chr1	849207	849471	AT1G03430	-1.59	-1.06	4.87	3' UTR
Chr1	852901	853377	AT1G03440	-17	-16	7.65	Exon (AT1G03440.1/AT1G03440, exon 1 of 1)
Chr1	873332	874935	AT1G03495	-160	-158	6.99	5' UTR
Chr1	884951	885581	AT1G03540	-2.75	-2.13	11.4	Exon (AT1G03540.1/AT1G03540, exon 1 of 1)
Chr1	886030	886448	AT1G03545	-2.79	-2.17	6.9	Exon (AT1G03545.1/AT1G03545, exon 1 of 3)
Chr1	901007	901186	AT1G03610	-1.62	-0.796	7.31	5' UTR
Chr1	907642	907913	AT1G03630	-19	-17.9	1.52	5' UTR
Chr1	908472	908793	AT1G03630	-36.6	-35.3	1.49	Exon (AT1G03630.1/AT1G03630, exon 3 of 5)
Chr1	919518	920507	AT1G03687	-52.1	-50.7	6.52	3' UTR
Chr1	933512	933691	AT1G03740	-1.4	-0.737	6.5	5' UTR
Chr1	933989	934376	AT1G03740	-5.25	-4.52	18.7	5' UTR
Chr1	934899	935171	AT1G03740	-1.71	-1.16	2.92	Exon (AT1G03740.1/AT1G03740, exon 2 of 7)
Chr1	935617	936745	AT1G03740	-42.5	-41.2	24	3' UTR
Chr1	944838	947424	AT1G03770	-17.9	-16.8	18.1	Exon (AT1G03770.2/AT1G03770, exon 1 of 10)
Chr1	991498	992583	AT1G03900	-16	-15	1.98	Exon (AT1G03900.1/AT1G03900, exon 1 of 3)
Chr1	992643	993028	AT1G03900	-17.9	-16.8	2.31	3' UTR
Chr1	996115	1000437	AT1G03910	-114	-113	9.17	5' UTR
Chr1	1007165	1008340	AT1G03930	-64.2	-62.7	9.74	3' UTR
Chr1	1013715	1015274	AT1G03960	-2.93	-2.3	4.26	5' UTR
Chr1	1017454	1017869	AT1G03960	-3.51	-2.85	3.25	3' UTR
Chr1	1018100	1019071	AT1G03970	-81.7	-80.1	9.59	5' UTR
Chr1	1036971	1037219	AT1G04020	-2.59	-1.98	2.44	Exon (AT1G04020.1/AT1G04020, exon 3 of 13)
Chr1	1037723	1038074	AT1G04020	-1.79	-1.24	2.35	Exon (AT1G04020.1/AT1G04020, exon 5 of 13)
Chr1	1041305	1041959	AT1G04030	-10.8	-9.96	5.37	Exon (AT1G04030.1/AT1G04030, exon 3 of 5)
Chr1	1051918	1052676	AT1G04080	-16.2	-15.2	2.42	Exon (AT1G04080.3/AT1G04080, exon 2 of 15)
Chr1	1055070	1055970	AT1G04080	-35.2	-34	2.89	Exon (AT1G04080.3/AT1G04080, exon 10 of 15)
Chr1	1056677	1056797	AT1G04080	-4.02	-3.33	5.28	3' UTR
Chr1	1074334	1075568	AT1G04130	-5.65	-4.9	7.31	3' UTR
Chr1	1088757	1089136	AT1G04160	-1.84	-1.29	8.12	Exon (AT1G04160.1/AT1G04160, exon 8 of 38)
Chr1	1089470	1090612	AT1G04160	-4.34	-3.64	9.74	Exon (AT1G04160.1/AT1G04160, exon 11 of 38)
Chr1	1092119	1093231	AT1G04160	-40.8	-39.5	22.9	Exon (AT1G04160.1/AT1G04160, exon 21 of 38)
Chr1	1095416	1096116	AT1G04160	-3.99	-3.31	4.47	Exon (AT1G04160.1/AT1G04160, exon 34 of 38)
Chr1	1097523	1098860	AT1G04170	-63.2	-61.7	2.53	Exon (AT1G04170.1/AT1G04170, exon 2 of 9)
Chr1	1112747	1113898	AT1G04200	-40.9	-39.6	13.9	3' UTR
Chr1	1115638	1116418	AT1G04210	-7.77	-6.97	3.59	Exon (AT1G04210.1/AT1G04210, exon 2 of 11)
Chr1	1118551	1119709	AT1G04210	-20.7	-19.6	4.9	3' UTR
Chr1	1125638	1126631	AT1G04230	-7.58	-6.78	6.77	Exon (AT1G04230.1/AT1G04230, exon 1 of 8)
Chr1	1191756	1193043	AT1G04420	-59.2	-57.7	2.2	Exon (AT1G04420.1/AT1G04420, exon 1 of 8)
Chr1	1193500	1193884	AT1G04420	-64.4	-62.9	2.44	3' UTR
Chr1	1194187	1196860	AT1G04425	-1.96	-1.4	1.65	Exon (AT1G04425.1/AT1G04425, exon 1 of 3)
Chr1	1201318	1201378	AT1G04430	-1.53	-1	1.31	3' UTR
Chr1	1204046	1205803	AT1G04440	-28.7	-27.5	6.5	3' UTR
Chr1	1227587	1228432	AT1G04510	-17	-16	3.47	Exon (AT1G04510.1/AT1G04510, exon 5 of 18)
Chr1	1229778	1230827	AT1G04510	-327	-Inf	22.2	3' UTR
Chr1	1231578	1232019	AT1G04520	-28	-26.9	15.7	5' UTR
Chr1	1241209	1241535	AT1G04550	-5.35	-4.61	1.84	3' UTR
Chr1	1243667	1244009	AT1G04555	-2.61	-2	2.44	3' UTR
Chr1	1244976	1245363	AT1G04560	-2.07	-1.49	8.93	5' UTR
Chr1	1291551	1291847	AT1G04635	-4.49	-3.78	2.23	3' UTR
Chr1	1292496	1292704	AT1G04640	-2.92	-2.3	1.77	5' UTR
Chr1	1317743	1318072	AT1G04700	-2.29	-1.7	9.74	Exon (AT1G04700.1/AT1G04700, exon 2 of 9)
Chr1	1319047	1319875	AT1G04700	-2.52	-1.92	10.6	Exon (AT1G04700.1/AT1G04700, exon 3 of 9)
Chr1	1322868	1323528	AT1G04710	-3.85	-3.18	1.51	Exon (AT1G04710.1/AT1G04710, exon 5 of 14)
Chr1	1323799	1324752	AT1G04710	-26.5	-25.3	2.9	3' UTR
Chr1	1335605	1336070	AT1G04760	-2.29	-1.7	9.74	Exon (AT1G04760.1/AT1G04760, exon 3 of 5)
Chr1	1345036	1346980	AT1G04790	-84.4	-82.7	31.7	5' UTR
Chr1	1354935	1355233	AT1G04810	-16.1	-15.1	2.76	Exon (AT1G04810.1/AT1G04810, exon 13 of 13)
Chr1	1385448	1387566	AT1G04900	-6.22	-5.46	2.63	3' UTR
Chr1	1401153	1402251	AT1G04945	-4.57	-3.86	2.87	Exon (AT1G04945.3/AT1G04945, exon 5 of 9)
Chr1	1400620	1400770	AT1G04940	-13.3	-12.3	5.14	3' UTR
Chr1	1412288	1412820	AT1G04970	-6.55	-5.78	3.13	Exon (AT1G04970.1/AT1G04970, exon 3 of 6)
Chr1	1413022	1413298	AT1G04970	-1.41	-0.89	1.45	Exon (AT1G04970.1/AT1G04970, exon 5 of 6)
Chr1	1464573	1464932	AT1G05090	-2.75	-2.13	11.4	Exon (AT1G05090.1/AT1G05090, exon 3 of 4)
Chr1	1465081	1465622	AT1G05090	-2.16	-1.58	8.93	Exon (AT1G05090.1/AT1G05090, exon 3 of 4)
Chr1	1470379	1470497	AT1G05100	-1.48	-0.958	2.23	Exon (AT1G05100.1/AT1G05100, exon 1 of 1)
Chr1	1482548	1482962	AT1G05140	-77	-75.4	16.2	5' UTR
Chr1	1508646	1509122	AT1G05200	-15.5	-14.5	2.9	3' UTR
Chr1	1553603	1557495	AT1G05320	-39.2	-37.9	14.3	5' UTR
Chr1	1577296	1578824	AT1G05380	-40.7	-39.4	14.4	Exon (AT1G05380.1/AT1G05380, exon 2 of 8)
Chr1	1582045	1582614	AT1G05380	-9.38	-8.53	4.67	3' UTR
Chr1	1626865	1629016	AT1G05500	-16.5	-15.5	2.81	3' UTR
Chr1	1645875	1646952	AT1G05562	-310	-308	4.07	Exon (AT1G05562.1/AT1G05562, exon 1 of 1)
Chr1	1669350	1670265	AT1G05590	-49.9	-48.5	32.5	5' UTR
Chr1	1671521	1671876	AT1G05590	-44	-42.7	10.8	3' UTR
Chr1	1685518	1686623	AT1G05630	-8.08	-7.26	14.6	Exon (AT1G05630.1/AT1G05630, exon 6 of 10)
Chr1	1686795	1687124	AT1G05630	-5.02	-4.3	6.7	Exon (AT1G05630.1/AT1G05630, exon 10 of 10)
Chr1	1707130	1707814	AT1G05690	-1.72	-1.17	3.79	5' UTR
Chr1	1716620	1717276	AT1G05710	-5.71	-4.96	4.06	3' UTR
Chr1	1728026	1728375	AT1G05780	-3.97	-3.29	2.52	3' UTR
Chr1	1736157	1737340	AT1G05790	-47.1	-45.7	13.2	Exon (AT1G05790.2/AT1G05790, exon 10 of 14)
Chr1	1745010	1745307	AT1G05805	-3.79	-3.12	2.63	Exon (AT1G05805.1/AT1G05805, exon 1 of 6)
Chr1	1747456	1747515	AT1G05805	-1.39	-0.873	2.71	3' UTR
Chr1	1749162	1749370	AT1G05810	-3.01	-2.38	2.1	3' UTR
Chr1	1753517	1753960	AT1G05820	-18.3	-17.3	62.5	3' UTR
Chr1	1754664	1754903	AT1G05830	-2.58	-1.97	1.84	Exon (AT1G05830.1/AT1G05830, exon 1 of 26)
Chr1	1756412	1757275	AT1G05830	-13.6	-12.6	5.1	Exon (AT1G05830.1/AT1G05830, exon 6 of 26)
Chr1	1758754	1761637	AT1G05830	-22.4	-21.3	7.04	3' UTR
Chr1	1781206	1784143	AT1G05890	-32.4	-31.2	3.95	Exon (AT1G05890.2/AT1G05890, exon 6 of 16)
Chr1	1785548	1785994	AT1G05894	-5.36	-4.63	9.74	Exon (AT1G05894.1/AT1G05894, exon 1 of 1)
Chr1	1786886	1787256	AT1G05900	-1.75	-1.2	2.44	5' UTR
Chr1	1790224	1792008	AT1G05910	-53.9	-52.4	15.4	5' UTR
Chr1	1821271	1821918	AT1G06000	-320	-317	6.52	5' UTR
Chr1	1833470	1834316	AT1G06060	-24.9	-23.7	5.09	Exon (AT1G06060.1/AT1G06060, exon 2 of 7)
Chr1	1889408	1891158	AT1G06180	-327	-Inf	6.58	5' UTR
Chr1	1897203	1898971	AT1G06210	-72.7	-71.1	10.6	5' UTR
Chr1	1900562	1901158	AT1G06220	-3.93	-3.25	2.01	Exon (AT1G06220.1/AT1G06220, exon 2 of 11)
Chr1	1901735	1902538	AT1G06220	-27.8	-26.6	5.54	Exon (AT1G06220.1/AT1G06220, exon 4 of 11)
Chr1	1903617	1904813	AT1G06220	-6.67	-5.9	4.6	3' UTR
Chr1	1907519	1907758	AT1G06230	-3.82	-3.15	2.25	5' UTR
Chr1	1908177	1910728	AT1G06230	-80.5	-78.9	12.7	3' UTR
Chr1	1911242	1911824	AT1G06240	-2.27	-1.68	1.87	Exon (AT1G06240.1/AT1G06240, exon 1 of 7)
Chr1	1922856	1923634	AT1G06290	-6.21	-5.45	2.66	Exon (AT1G06290.1/AT1G06290, exon 1 of 13)
Chr1	1945511	1945808	AT1G06380	-11.4	-10.5	3.14	Exon (AT1G06380.1/AT1G06380, exon 1 of 1)
Chr1	1948962	1950650	AT1G06390	-13.2	-12.3	2.85	3' UTR
Chr1	1956887	1957274	AT1G06410	-4.37	-3.68	2.11	Exon (AT1G06410.1/AT1G06410, exon 2 of 5)
Chr1	1957905	1958726	AT1G06410	-261	-259	16.5	3' UTR
Chr1	1958952	1959654	AT1G06420	-13.8	-12.9	25.2	5' UTR
Chr1	1972476	1973767	AT1G06470	-26.1	-25	5.75	3' UTR
Chr1	1980154	1980533	AT1G06490	-1.4	-0.68	6.5	Exon (AT1G06490.1/AT1G06490, exon 7 of 42)
Chr1	1985703	1986243	AT1G06490	-1.4	-0.6	6.5	Exon (AT1G06490.1/AT1G06490, exon 31 of 42)
Chr1	1989479	1990582	AT1G06500	-16.1	-15.1	2.66	5' UTR
Chr1	1992817	1993605	AT1G06510	-6.39	-5.62	2.56	3' UTR
Chr1	2001594	2002419	AT1G06530	-435	-Inf	5.94	5' UTR
Chr1	2009315	2010594	AT1G06560	-11.7	-10.8	3.55	Exon (AT1G06560.1/AT1G06560, exon 4 of 12)
Chr1	2032841	2033663	AT1G06640	-118	-116	3.25	3' UTR
Chr1	2034658	2035449	AT1G06645	-9.18	-8.34	5.23	Exon (AT1G06645.1/AT1G06645, exon 1 of 3)
Chr1	2035839	2036016	AT1G06650	-3.01	-2.37	7.31	5' UTR
Chr1	2036253	2037248	AT1G06650	-24.3	-23.2	4.38	3' UTR
Chr1	2040433	2041465	AT1G06670	-11.8	-10.9	5.85	5' UTR
Chr1	2043688	2044167	AT1G06670	-16.4	-15.4	6.73	Exon (AT1G06670.1/AT1G06670, exon 12 of 14)
Chr1	2045313	2045938	AT1G06670	-5.39	-4.65	2.44	Exon (AT1G06670.1/AT1G06670, exon 13 of 14)
Chr1	2046057	2047403	AT1G06670	-51.6	-50.2	6.72	3' UTR
Chr1	2047825	2048059	AT1G06680	-298	-295	6.01	5' UTR
Chr1	2069880	2070148	AT1G06730	-3.96	-3.28	3.35	3' UTR
Chr1	2084511	2084969	AT1G06780	-1.43	-0.906	2.03	Exon (AT1G06780.2/AT1G06780, exon 5 of 9)
Chr1	2085411	2085871	AT1G06780	-4.48	-3.77	5.36	Exon (AT1G06780.2/AT1G06780, exon 7 of 9)
Chr1	2086804	2087072	AT1G06780	-6.11	-5.35	9.47	3' UTR
Chr1	2088927	2089164	AT1G06790	-1.84	-1.28	1.76	3' UTR
Chr1	2089223	2089579	AT1G06790	-8.07	-7.25	3.21	3' UTR
Chr1	2105078	2105614	AT1G06850	-10.2	-9.34	7	5' UTR
Chr1	2108593	2108830	AT1G06870	-1.67	-1.13	3.25	5' UTR
Chr1	2110200	2110661	AT1G06870	-1.33	-0.818	1.44	3' UTR
Chr1	2121111	2123628	AT1G06910	-8.53	-7.7	6.23	3' UTR
Chr1	2136439	2137410	AT1G06960	-26	-24.8	5.74	Exon (AT1G06960.2/AT1G06960, exon 2 of 5)
Chr1	2153300	2154082	AT1G07010	-56.8	-55.4	3.95	Exon (AT1G07010.2/AT1G07010, exon 2 of 9)
Chr1	2154286	2155121	AT1G07010	-36.5	-35.2	2.82	3' UTR
Chr1	2170831	2171927	AT1G07080	-46.4	-45	3.34	3' UTR
Chr1	2187836	2188105	AT1G07128	-3.12	-2.48	2.26	5' UTR
Chr1	2188494	2188583	AT1G07130	-1.4	-0.68	6.5	3' UTR
Chr1	2215223	2216922	AT1G07210	-41.2	-39.8	3.99	5' UTR
Chr1	2225900	2226227	AT1G07250	-53.1	-51.7	14.1	5' UTR
Chr1	2239080	2239259	AT1G07280	-4.94	-4.22	2.17	Exon (AT1G07280.1/AT1G07280, exon 2 of 3)
Chr1	2239616	2241158	AT1G07280	-92.1	-90.4	4.35	3' UTR
Chr1	2249163	2250019	AT1G07320	-350	-Inf	2.31	5' UTR
Chr1	2264258	2264405	AT1G07370	-1.44	-0.918	1.54	3' UTR
Chr1	2275030	2275467	AT1G07400	-334	-Inf	2.78	5' UTR
Chr1	2292545	2294440	AT1G07470	-36.7	-35.4	7.34	3' UTR
Chr1	2306000	2307340	AT1G07510	-6.8	-6.02	2.84	Exon (AT1G07510.1/AT1G07510, exon 2 of 8)
Chr1	2307757	2309246	AT1G07510	-19	-18	4.34	Exon (AT1G07510.1/AT1G07510, exon 6 of 8)
Chr1	2349127	2349396	AT1G07630	-1.56	-1.02	3.52	5' UTR
Chr1	2380594	2381332	AT1G07700	-28.3	-27.2	4.06	3' UTR
Chr1	2385654	2386092	AT1G07705	-2.37	-1.77	7.31	3' UTR
Chr1	2412980	2413388	AT1G07790	-88.4	-86.7	2.25	5' UTR
Chr1	2425284	2426304	AT1G07840	-222	-220	7.73	3' UTR
Chr1	2442823	2443546	AT1G07900	-4.09	-3.4	2.79	Exon (AT1G07900.1/AT1G07900, exon 1 of 2)
Chr1	2447846	2448230	AT1G07910	-2.24	-1.65	4.33	Exon (AT1G07910.1/AT1G07910, exon 5 of 27)
Chr1	2449731	2450566	AT1G07910	-9.98	-9.12	5.68	Exon (AT1G07910.1/AT1G07910, exon 12 of 27)
Chr1	2467728	2468826	AT1G07960	-19.8	-18.7	2.44	Exon (AT1G07960.1/AT1G07960, exon 2 of 5)
Chr1	2475405	2475895	AT1G07985	-61.1	-59.7	6.37	5' UTR
Chr1	2480204	2482779	AT1G07990	-48.7	-47.3	10.9	Exon (AT1G07990.1/AT1G07990, exon 11 of 19)
Chr1	2535328	2537726	AT1G08110	-123	-121	4.3	5' UTR
Chr1	2567505	2567893	AT1G08190	-3.9	-3.23	2.84	5' UTR
Chr1	2568687	2568991	AT1G08190	-3.01	-2.38	1.94	Exon (AT1G08190.1/AT1G08190, exon 3 of 19)
Chr1	2570885	2573363	AT1G08190	-59.2	-57.8	9.77	3' UTR
Chr1	2595454	2596281	AT1G08260	-1.56	-1.02	4.47	Exon (AT1G08260.1/AT1G08260, exon 14 of 49)
Chr1	2597758	2598135	AT1G08260	-1.37	-0.854	2.84	Exon (AT1G08260.1/AT1G08260, exon 22 of 49)
Chr1	2600187	2600539	AT1G08260	-1.62	-1.08	2.33	Exon (AT1G08260.1/AT1G08260, exon 29 of 49)
Chr1	2600800	2601085	AT1G08260	-2.48	-1.88	4.87	Exon (AT1G08260.1/AT1G08260, exon 31 of 49)
Chr1	2605228	2606892	AT1G08260	-10.1	-9.26	4.58	3' UTR
Chr1	2618058	2618650	AT1G08310	-3.22	-2.57	13	5' UTR
Chr1	2632029	2632721	AT1G08340	-5.02	-4.3	11	3' UTR
Chr1	2638931	2640524	AT1G08370	-50.1	-48.7	24.8	3' UTR
Chr1	2646219	2646947	AT1G08410	-6.74	-5.96	2.78	5' UTR
Chr1	2648373	2649054	AT1G08410	-3.99	-3.3	2.13	Exon (AT1G08410.1/AT1G08410, exon 7 of 7)
Chr1	2656041	2657000	AT1G08420	-16.4	-15.4	4.28	3' UTR
Chr1	2660468	2660704	AT1G08430	-3.89	-3.21	8.93	Exon (AT1G08430.1/AT1G08430, exon 6 of 6)
Chr1	2673344	2674301	AT1G08460	-6.83	-6.05	3.01	Exon (AT1G08460.1/AT1G08460, exon 2 of 3)
Chr1	2685563	2685621	AT1G08480	-8.47	-7.65	3.42	3' UTR
Chr1	2697305	2699592	AT1G08520	-175	-173	5.95	Exon (AT1G08520.1/AT1G08520, exon 3 of 15)
Chr1	2702283	2703091	AT1G08530	-52.5	-51.1	10.1	3' UTR
Chr1	2703336	2706845	AT1G08540	-513	-Inf	18.3	5' UTR
Chr1	2708612	2709531	AT1G08550	-241	-239	7.1	3' UTR
Chr1	2721473	2721832	AT1G08592	-1.4	-0.854	6.5	Exon (AT1G08590.1/AT1G08590, exon 1 of 1)
Chr1	2723824	2725323	AT1G08600	-53.9	-52.5	17.1	5' UTR
Chr1	2725906	2727761	AT1G08600	-22.1	-21	8.53	Exon (AT1G08600.1/AT1G08600, exon 9 of 28)
Chr1	2728269	2728723	AT1G08600	-2.88	-2.25	5.41	Exon (AT1G08600.1/AT1G08600, exon 13 of 28)
Chr1	2729476	2733583	AT1G08600	-59.1	-57.6	19.3	3' UTR
Chr1	2737566	2737685	AT1G08620	-1.36	-0.848	4.06	Exon (AT1G08620.2/AT1G08620, exon 3 of 13)
Chr1	2737835	2738472	AT1G08620	-2.02	-1.45	2.44	Exon (AT1G08620.2/AT1G08620, exon 3 of 13)
Chr1	2740304	2741900	AT1G08620	-7.04	-6.25	5.82	Exon (AT1G08620.2/AT1G08620, exon 9 of 13)
Chr1	2742199	2742755	AT1G08620	-2.39	-1.79	2.6	Exon (AT1G08620.2/AT1G08620, exon 11 of 13)
Chr1	2743459	2743728	AT1G08620	-4.61	-3.9	10.6	3' UTR
Chr1	2752154	2752481	AT1G08650	-3.81	-3.13	2.76	5' UTR
Chr1	2762912	2765425	AT1G08680	-21.6	-20.5	12.2	Exon (AT1G08680.4/AT1G08680, exon 1 of 13)
Chr1	2766085	2768639	AT1G08680	-5.6	-4.86	4.87	3' UTR
Chr1	2772076	2772984	AT1G08710	-50	-48.6	7.41	Exon (AT1G08710.2/AT1G08710, exon 2 of 4)
Chr1	2775817	2776386	AT1G08720	-4.28	-3.58	5.2	Exon (AT1G08720.1/AT1G08720, exon 4 of 13)
Chr1	2777878	2778364	AT1G08720	-1.79	-1.24	2.06	Exon (AT1G08720.1/AT1G08720, exon 7 of 13)
Chr1	2785307	2785571	AT1G08730	-1.4	-0.68	6.5	Exon (AT1G08730.1/AT1G08730, exon 24 of 38)
Chr1	2804021	2804477	AT1G08750	-1.43	-0.906	2.08	3' UTR
Chr1	2806415	2806947	AT1G08760	-1.89	-1.33	2.67	Exon (AT1G08760.1/AT1G08760, exon 1 of 4)
Chr1	2807378	2807935	AT1G08760	-15.4	-14.5	5.94	Exon (AT1G08760.1/AT1G08760, exon 3 of 4)
Chr1	2851508	2852150	AT1G08890	-9.47	-8.62	3.92	3' UTR
Chr1	2859044	2860721	AT1G08910	-153	-151	25.8	Exon (AT1G08910.1/AT1G08910, exon 15 of 17)
Chr1	2879672	2880058	AT1G08960	-21	-19.9	9.45	5' UTR
Chr1	2882524	2882853	AT1G08970	-77	-75.4	5.72	5' UTR
Chr1	2882973	2883421	AT1G08970	-4.86	-4.14	9.74	5' UTR
Chr1	2885531	2885759	AT1G08980	-2.99	-2.36	1.41	Exon (AT1G08980.1/AT1G08980, exon 5 of 9)
Chr1	2894041	2894913	AT1G09000	-2.24	-1.65	3.86	Exon (AT1G09000.1/AT1G09000, exon 15 of 17)
Chr1	2913971	2915042	AT1G09040	-20.6	-19.5	67.4	Exon (AT1G09040.1/AT1G09040, exon 3 of 3)
Chr1	2920082	2920889	AT1G09050	-2.54	-1.93	3.38	3' UTR
Chr1	2927703	2927938	AT1G09070	-386	-Inf	5.2	5' UTR
Chr1	2946259	2948175	AT1G09150	-14.3	-13.4	2.36	5' UTR
Chr1	2984881	2985416	AT1G09240	-19.2	-18.2	13.8	5' UTR
Chr1	2989526	2989912	AT1G09250	-21.3	-20.2	2.52	Exon (AT1G09250.1/AT1G09250, exon 1 of 1)
Chr1	2994369	2994488	AT1G09270	-2.39	-1.79	4.87	5' UTR
Chr1	2995166	2995575	AT1G09270	-4.31	-3.62	2.13	Exon (AT1G09270.1/AT1G09270, exon 2 of 10)
Chr1	2997324	2997716	AT1G09270	-6.11	-5.35	1.82	Exon (AT1G09270.1/AT1G09270, exon 9 of 10)
Chr1	3003855	3004606	AT1G09300	-2.06	-1.49	4.06	5' UTR
Chr1	3009055	3009703	AT1G09310	-4300	-Inf	5.26	5' UTR
Chr1	3016143	3017079	AT1G09340	-274	-272	1.73	Exon (AT1G09340.1/AT1G09340, exon 2 of 10)
Chr1	3035682	3036397	AT1G09410	-2.29	-1.7	9.74	Exon (AT1G09410.1/AT1G09410, exon 1 of 1)
Chr1	3038631	3039058	AT1G09421	-1.4	-0.802	6.5	3' UTR
Chr1	3043390	3045224	AT1G09430	-32.4	-31.2	4.36	3' UTR
Chr1	3052210	3052902	AT1G09450	-3.89	-3.21	8.93	3' UTR
Chr1	3053930	3054136	AT1G09460	-2.21	-1.63	8.12	Exon (AT1G09460.1/AT1G09460, exon 1 of 3)
Chr1	3064668	3064986	AT1G09490	-5.76	-5.01	2.03	5' UTR
Chr1	3076701	3077242	AT1G09530	-1.56	-1.02	4.47	5' UTR
Chr1	3077630	3077986	AT1G09530	-11.9	-11	5.45	Exon (AT1G09530.1/AT1G09530, exon 3 of 7)
Chr1	3093839	3094335	AT1G09560	-34.2	-32.9	3.03	5' UTR
Chr1	3104588	3106082	AT1G09580	-15.8	-14.9	3.51	5' UTR
Chr1	3106531	3107448	AT1G09590	-53.7	-52.2	1.96	5' UTR
Chr1	3110840	3111288	AT1G09600	-1.62	-0.796	7.31	Exon (AT1G09600.1/AT1G09600, exon 6 of 7)
Chr1	3119878	3121547	AT1G09640	-252	-250	3.67	5' UTR
Chr1	3143358	3143716	AT1G09710	-3.11	-2.47	2.23	Exon (AT1G09710.2/AT1G09710, exon 7 of 7)
Chr1	3157501	3158423	AT1G09750	-60.6	-59.1	5.96	5' UTR
Chr1	3158761	3159148	AT1G09750	-4.85	-4.14	2.96	3' UTR
Chr1	3162080	3165121	AT1G09770	-336	-Inf	15.1	Exon (AT1G09770.1/AT1G09770, exon 1 of 4)
Chr1	3172108	3173463	AT1G09794	-29.5	-28.3	7.04	5' UTR
Chr1	3174489	3176413	AT1G09795	-121	-119	4.46	Exon (AT1G09795.1/AT1G09795, exon 2 of 11)
Chr1	3201799	3202067	AT1G09850	-12.2	-11.3	3.9	5' UTR
Chr1	3202718	3203971	AT1G09850	-7.05	-6.26	2.14	3' UTR
Chr1	3207997	3208598	AT1G09870	-11.9	-11	6.5	3' UTR
Chr1	3218642	3219031	AT1G09900	-5.82	-5.07	2.49	Exon (AT1G09900.1/AT1G09900, exon 1 of 1)
Chr1	3246931	3247170	AT1G09960	-1.35	-0.837	2.3	3' UTR
Chr1	3254236	3255574	AT1G09970	-153	-151	6.95	3' UTR
Chr1	3281012	3281311	AT1G10050	-2.79	-2.17	6.9	Exon (AT1G10050.1/AT1G10050, exon 5 of 8)
Chr1	3282346	3283034	AT1G10050	-9.67	-8.81	6.73	Exon (AT1G10050.1/AT1G10050, exon 8 of 8)
Chr1	3289718	3289945	AT1G10070	-1.4	-0.6	6.5	Exon (AT1G10070.1/AT1G10070, exon 8 of 10)
Chr1	3321274	3322183	AT1G10130	-29.6	-28.4	6.61	3' UTR
Chr1	3355892	3356096	AT1G10230	-5.61	-4.86	1.33	Exon (AT1G10230.1/AT1G10230, exon 1 of 1)
Chr1	3363534	3364190	AT1G10270	-14.8	-13.9	7.31	5' UTR
Chr1	3365503	3366011	AT1G10270	-11.8	-10.9	4.1	Exon (AT1G10270.1/AT1G10270, exon 1 of 1)
Chr1	3371602	3372294	AT1G10290	-1.48	-0.958	1.57	Exon (AT1G10290.1/AT1G10290, exon 4 of 22)
Chr1	3374081	3375527	AT1G10290	-22.9	-21.8	5.42	Exon (AT1G10290.1/AT1G10290, exon 11 of 22)
Chr1	3375734	3377403	AT1G10290	-17.5	-16.5	8.28	3' UTR
Chr1	3379039	3380226	AT1G10300	-6.58	-5.81	24.4	Exon (AT1G10300.1/AT1G10300, exon 1 of 2)
Chr1	3388807	3388956	AT1G10330	-2.52	-1.92	10.6	Exon (AT1G10330.1/AT1G10330, exon 1 of 1)
Chr1	3400606	3400958	AT1G10380	-9.47	-8.62	14.6	5' UTR
Chr1	3432947	3433357	AT1G10450	-3.5	-2.84	3.34	Exon (AT1G10450.1/AT1G10450, exon 4 of 20)
Chr1	3434137	3435111	AT1G10450	-4.02	-3.34	3.52	Exon (AT1G10450.1/AT1G10450, exon 8 of 20)
Chr1	3435660	3436386	AT1G10450	-46.8	-45.4	8.55	Exon (AT1G10450.1/AT1G10450, exon 12 of 20)
Chr1	3437164	3438072	AT1G10450	-2.39	-1.79	1.94	3' UTR
Chr1	3454961	3455764	AT1G10490	-14.5	-13.5	5.49	Exon (AT1G10490.1/AT1G10490, exon 7 of 27)
Chr1	3458646	3460114	AT1G10490	-100	-98.6	10.2	3' UTR
Chr1	3462564	3463492	AT1G10510	-34.5	-33.3	3.51	Exon (AT1G10510.1/AT1G10510, exon 3 of 18)
Chr1	3464465	3464983	AT1G10510	-5.1	-4.38	1.46	Exon (AT1G10510.1/AT1G10510, exon 12 of 18)
Chr1	3465227	3465756	AT1G10510	-11.7	-10.8	1.75	3' UTR
Chr1	3469909	3471488	AT1G10522	-448	-Inf	3.99	5' UTR
Chr1	3487584	3488660	AT1G10570	-36.1	-34.8	10.2	5' UTR
Chr1	3491097	3491277	AT1G10570	-2.54	-1.93	3.04	3' UTR
Chr1	3507719	3508439	AT1G10610	-9.04	-8.2	32.5	Exon (AT1G10610.1/AT1G10610, exon 5 of 8)
Chr1	3530467	3531273	AT1G10657	-49.1	-47.7	17.1	5' UTR
Chr1	3534922	3535131	AT1G10660	-1.31	-0.803	4.87	3' UTR
Chr1	3535502	3535680	AT1G10670	-5.24	-4.51	2.39	5' UTR
Chr1	3535769	3536280	AT1G10670	-3.75	-3.08	1.62	5' UTR
Chr1	3537410	3538439	AT1G10670	-43.9	-42.5	2.02	3' UTR
Chr1	3563859	3564699	AT1G10720	-2.53	-1.92	3.13	3' UTR
Chr1	3566008	3567350	AT1G10730	-1.91	-1.35	2.64	Exon (AT1G10730.1/AT1G10730, exon 3 of 11)
Chr1	3613058	3613327	AT1G10850	-2.95	-2.32	2.14	Exon (AT1G10850.1/AT1G10850, exon 1 of 2)
Chr1	3627726	3630586	AT1G10890	-417	-Inf	18.8	5' UTR
Chr1	3641430	3643803	AT1G10910	-26.3	-25.1	5.55	Exon (AT1G10910.1/AT1G10910, exon 4 of 10)
Chr1	3660331	3661241	AT1G10950	-3.59	-2.93	1.94	Exon (AT1G10950.1/AT1G10950, exon 2 of 12)
Chr1	3681888	3682332	AT1G11050	-31.9	-30.7	12.2	5' UTR
Chr1	3687955	3688223	AT1G11060	-1.56	-1.02	4.47	Exon (AT1G11060.1/AT1G11060, exon 8 of 13)
Chr1	3689135	3689698	AT1G11060	-3.12	-2.48	4.22	3' UTR
Chr1	3703223	3703545	AT1G11090	-5.39	-4.65	2.44	Exon (AT1G11090.1/AT1G11090, exon 1 of 1)
Chr1	3715445	3717175	AT1G11120	-1.88	-1.32	3.79	Exon (AT1G11120.1/AT1G11120, exon 1 of 3)
Chr1	3724271	3725074	AT1G11130	-15.1	-14.2	6.68	Exon (AT1G11130.1/AT1G11130, exon 5 of 16)
Chr1	3726606	3727212	AT1G11130	-9.21	-8.37	2.99	3' UTR
Chr1	3729567	3730223	AT1G11150.1	-7.66	-6.86	5.03	Exon (AT1G11150.1/AT1G11150.1, exon 1 of 1)
Chr1	3736565	3737605	AT1G11160	-2.29	-1.7	9.74	Exon (AT1G11160.1/AT1G11160, exon 10 of 19)
Chr1	3737784	3738171	AT1G11160	-2.07	-1.49	8.93	Exon (AT1G11160.1/AT1G11160, exon 13 of 19)
Chr1	3741971	3744586	AT1G11170	-23.6	-22.5	14.5	3' UTR
Chr1	3745094	3745419	AT1G11175	-8.11	-7.3	3.28	Exon (AT1G11175.1/AT1G11175, exon 1 of 1)
Chr1	3782070	3782309	AT1G11265.1	-1.84	-1.29	8.12	Exon (AT1G11265.1/AT1G11265.1, exon 1 of 1)
Chr1	3798858	3799477	AT1G11300	-1.36	-0.848	4.87	Exon (AT1G11300.1/AT1G11300, exon 8 of 14)
Chr1	3812163	3812736	AT1G11330	-15.8	-14.8	7.96	Exon (AT1G11330.2/AT1G11330, exon 3 of 7)
Chr1	3813016	3813457	AT1G11330	-28	-26.8	8.55	3' UTR
Chr1	3833892	3834191	AT1G11380	-6.73	-5.95	4.51	3' UTR
Chr1	3837909	3840001	AT1G11400	-180	-178	8.63	5' UTR
Chr1	3842091	3842890	AT1G11410	-3.44	-2.79	2.39	Exon (AT1G11410.1/AT1G11410, exon 1 of 6)
Chr1	3842979	3843442	AT1G11410	-7.37	-6.57	4.65	Exon (AT1G11410.1/AT1G11410, exon 3 of 6)
Chr1	3843802	3844223	AT1G11410	-2.9	-2.27	2.19	Exon (AT1G11410.1/AT1G11410, exon 5 of 6)
Chr1	3847481	3849073	AT1G11430	-1030	-Inf	6.63	3' UTR
Chr1	3849952	3850366	AT1G11440	-22	-21	5.97	Exon (AT1G11440.1/AT1G11440, exon 1 of 1)
Chr1	3850484	3850662	AT1G11440	-1.82	-1.27	2.3	3' UTR
Chr1	3854883	3855296	AT1G11450	-3.99	-3.31	4.47	3' UTR
Chr1	3862429	3862488	AT1G11475	-3.36	-2.71	1.42	5' UTR
Chr1	3888690	3888928	AT1G11580	-3.15	-2.51	2.3	5' UTR
Chr1	3889285	3890305	AT1G11580	-13.5	-12.6	4.83	Exon (AT1G11580.1/AT1G11580, exon 1 of 3)
Chr1	3902012	3902425	AT1G11600	-12.7	-11.7	3.64	5' UTR
Chr1	3914774	3914982	AT1G11650	-22.7	-21.6	11.1	5' UTR
Chr1	3915433	3915552	AT1G11650	-3.05	-2.41	1.2	Exon (AT1G11650.1/AT1G11650, exon 2 of 6)
Chr1	3917066	3917908	AT1G11650	-37.2	-35.9	1.69	3' UTR
Chr1	3922459	3924555	AT1G11660	-225	-223	13.6	3' UTR
Chr1	3939809	3940341	AT1G11680	-63.8	-62.3	4.08	Exon (AT1G11680.1/AT1G11680, exon 3 of 3)
Chr1	3946058	3946204	AT1G11700	-1.62	-1.08	1.19	Exon (AT1G11700.1/AT1G11700, exon 1 of 1)
Chr1	3951583	3953526	AT1G11720	-82.4	-80.8	14.1	5' UTR
Chr1	3954510	3954708	AT1G11720	-2.13	-1.55	1.88	Exon (AT1G11720.1/AT1G11720, exon 5 of 15)
Chr1	3967506	3969548	AT1G11750	-127	-125	2.52	5' UTR
Chr1	3984291	3985067	AT1G11790	-19.9	-18.9	4.36	3' UTR
Chr1	3996783	3997759	AT1G11840	-437	-Inf	2.41	3' UTR
Chr1	4001202	4001261	AT1G11860	-2.16	-1.58	7.31	5' UTR
Chr1	4002908	4003175	AT1G11860	-123	-121	1.36	Exon (AT1G11860.3/AT1G11860, exon 4 of 4)
Chr1	4003846	4004242	AT1G11870	-7.71	-6.91	5.52	5' UTR
Chr1	4006354	4006739	AT1G11870	-7.93	-7.12	3.18	3' UTR
Chr1	4010779	4013125	AT1G11890	-55.9	-54.5	4.33	5' UTR
Chr1	4021854	4022089	AT1G11915	-2.07	-1.49	8.93	Exon (AT1G11915.1/AT1G11915, exon 1 of 3)
Chr1	4029203	4030289	AT1G11930	-6.34	-5.58	1.97	Exon (AT1G11930.1/AT1G11930, exon 2 of 7)
Chr1	4074932	4076207	AT1G12050	-24.7	-23.6	8.12	3' UTR
Chr1	4076334	4076981	AT1G12060	-31.2	-30	5.57	Exon (AT1G12060.1/AT1G12060, exon 1 of 1)
Chr1	4084191	4084899	AT1G12080	-48.8	-47.5	15.8	5' UTR
Chr1	4105655	4106131	AT1G12110	-4.81	-4.09	1.53	Exon (AT1G12110.1/AT1G12110, exon 2 of 5)
Chr1	4137533	4137858	AT1G12200	-9.66	-8.81	3.65	5' UTR
Chr1	4138124	4139073	AT1G12200	-4.74	-4.03	2.17	Exon (AT1G12200.1/AT1G12200, exon 1 of 7)
Chr1	4141306	4141963	AT1G12210	-12	-11.1	6.02	Exon (AT1G12210.1/AT1G12210, exon 1 of 1)
Chr1	4142232	4142441	AT1G12210	-1.42	-0.899	2.64	Exon (AT1G12210.1/AT1G12210, exon 1 of 1)
Chr1	4142590	4142948	AT1G12210	-2.37	-1.77	3.02	Exon (AT1G12210.1/AT1G12210, exon 1 of 1)
Chr1	4146154	4146571	AT1G12220	-1.55	-1.02	3.25	Exon (AT1G12220.2/AT1G12220, exon 2 of 2)
Chr1	4149431	4150819	AT1G12230	-97.8	-96.1	5.98	3' UTR
Chr1	4158209	4158867	AT1G12244	-14.5	-13.6	3.43	Exon (AT1G12244.1/AT1G12244, exon 2 of 5)
Chr1	4161251	4161455	AT1G12250	-1.7	-1.16	2.98	3' UTR
Chr1	4172405	4174775	AT1G12270	-121	-119	6.82	3' UTR
Chr1	4194658	4195576	AT1G12330	-183	-181	19.4	5' UTR
Chr1	4200214	4200802	AT1G12350	-6.54	-5.77	2.44	3' UTR
Chr1	4203065	4203552	AT1G12360	-4.39	-3.7	2.89	Exon (AT1G12360.1/AT1G12360, exon 8 of 21)
Chr1	4204194	4206345	AT1G12360	-62.7	-61.3	20.6	3' UTR
Chr1	4221921	4222577	AT1G12400	-7.72	-6.91	2.66	5' UTR
Chr1	4223030	4223834	AT1G12410	-4.86	-4.14	1.55	5' UTR
Chr1	4224478	4224944	AT1G12410	-20.5	-19.4	1.44	Exon (AT1G12410.1/AT1G12410, exon 7 of 9)
Chr1	4225004	4225124	AT1G12410	-5.57	-4.83	3.86	3' UTR
Chr1	4245354	4245844	AT1G12450	-5.88	-5.13	4.55	3' UTR
Chr1	4255968	4257063	AT1G12470	-6.56	-5.79	2.5	Exon (AT1G12470.1/AT1G12470, exon 20 of 24)
Chr1	4257182	4257392	AT1G12470	-2.37	-1.77	2.9	3' UTR
Chr1	4283685	4283894	AT1G12580	-1.55	-1.02	1.94	Exon (AT1G12580.1/AT1G12580, exon 2 of 5)
Chr1	4284579	4285829	AT1G12580	-24.2	-23.1	4.54	3' UTR
Chr1	4306258	4307651	AT1G12650	-404	-Inf	29.1	Exon (AT1G12650.2/AT1G12650, exon 2 of 10)
Chr1	4348528	4348706	AT1G12760	-3.73	-3.06	2.36	5' UTR
Chr1	4350118	4350392	AT1G12760	-3.06	-2.42	1.8	Exon (AT1G12760.1/AT1G12760, exon 4 of 5)
Chr1	4352156	4353175	AT1G12770	-13.1	-12.1	1.82	Exon (AT1G12770.1/AT1G12770, exon 2 of 2)
Chr1	4354769	4354977	AT1G12775	-2.06	-1.49	2.64	Exon (AT1G12775.1/AT1G12775, exon 1 of 1)
Chr1	4367346	4367644	AT1G12810	-1.93	-1.37	1.56	Exon (AT1G12810.2/AT1G12810, exon 1 of 4)
Chr1	4376515	4377130	AT1G12840	-6.21	-5.45	1.33	Exon (AT1G12840.1/AT1G12840, exon 5 of 11)
Chr1	4384383	4385781	AT1G12860	-88.6	-86.9	12.4	5' UTR
Chr1	4390104	4391033	AT1G12880	-19.7	-18.7	5.28	Exon (AT1G12880.1/AT1G12880, exon 1 of 5)
Chr1	4424812	4425193	AT1G12970	-3.08	-2.45	5.68	Exon (AT1G12970.1/AT1G12970, exon 2 of 3)
Chr1	4448214	4448543	AT1G13040	-2.21	-1.63	3.52	Exon (AT1G13040.1/AT1G13040, exon 1 of 1)
Chr1	4450238	4450502	AT1G13050	-1.56	-1.02	5.68	5' UTR
Chr1	4450590	4451063	AT1G13050	-10.1	-9.26	9.74	5' UTR
Chr1	4454579	4454817	AT1G13060	-5	-4.28	2.01	3' UTR
Chr1	4459876	4460378	AT1G13080	-7.74	-6.94	4.06	Exon (AT1G13080.2/AT1G13080, exon 2 of 3)
Chr1	4462545	4463011	AT1G13090	-11.7	-10.8	2.19	Exon (AT1G13090.1/AT1G13090, exon 1 of 2)
Chr1	4463983	4464160	AT1G13100	-1.55	-1.02	2.84	Exon (AT1G13100.1/AT1G13100, exon 1 of 2)
Chr1	4464778	4465244	AT1G13100	-22.4	-21.3	21.7	Exon (AT1G13100.1/AT1G13100, exon 1 of 2)
Chr1	4467929	4468620	AT1G13110	-48.1	-46.7	6.08	Exon (AT1G13110.1/AT1G13110, exon 1 of 2)
Chr1	4485279	4488577	AT1G13160	-86.5	-84.8	6.76	3' UTR
Chr1	4499733	4499853	AT1G13190	-1.79	-1.23	1.73	Exon (AT1G13190.1/AT1G13190, exon 2 of 2)
Chr1	4500181	4500778	AT1G13190	-37.9	-36.6	9.34	Exon (AT1G13190.1/AT1G13190, exon 2 of 2)
Chr1	4500867	4501285	AT1G13190	-8.49	-7.66	2.54	Exon (AT1G13190.1/AT1G13190, exon 2 of 2)
Chr1	4516308	4518697	AT1G13220	-43.1	-41.8	27.6	3' UTR
Chr1	4519383	4520224	AT1G13220	-17.7	-16.7	7.04	3' UTR
Chr1	4542287	4542643	AT1G13260	-26.9	-25.7	4.96	5' UTR
Chr1	4545762	4546709	AT1G13270	-41.3	-40	1.81	3' UTR
Chr1	4547106	4547312	AT1G13270	-64	-62.5	4.95	3' UTR
Chr1	4547454	4547813	AT1G13280	-22.9	-21.8	18.7	5' UTR
Chr1	4568025	4569376	AT1G13330	-7.92	-7.11	11.6	Exon (AT1G13330.1/AT1G13330, exon 1 of 7)
Chr1	4598345	4598767	AT1G13400	-1.84	-1.29	8.12	Exon (AT1G13400.1/AT1G13400, exon 3 of 5)
Chr1	4602050	4602436	AT1G13410	-1.57	-1.03	2.57	Exon (AT1G13410.1/AT1G13410, exon 2 of 2)
Chr1	4688156	4688445	AT1G13670	-6.25	-5.48	5.34	5' UTR
Chr1	4710664	4711412	AT1G13730	-20.6	-19.5	3.3	Exon (AT1G13730.1/AT1G13730, exon 2 of 8)
Chr1	4711500	4712461	AT1G13730	-98.4	-96.7	7.59	3' UTR
Chr1	4714233	4714965	AT1G13740	-39.9	-38.6	7.34	Exon (AT1G13740.1/AT1G13740, exon 1 of 2)
Chr1	4728299	4730395	AT1G13790	-77	-75.4	42.7	3' UTR
Chr1	4734290	4734973	AT1G13810	-5.45	-4.72	2.75	Exon (AT1G13810.1/AT1G13810, exon 2 of 2)
Chr1	4737020	4737808	AT1G13820	-42.8	-41.4	10.6	3' UTR
Chr1	4750076	4750973	AT1G13880	-22	-20.9	4.58	3' UTR
Chr1	4758571	4759046	AT1G13920	-2.54	-1.93	3.38	Exon (AT1G13920.1/AT1G13920, exon 3 of 7)
Chr1	4759253	4759724	AT1G13920	-14.9	-13.9	4.37	Exon (AT1G13920.1/AT1G13920, exon 5 of 7)
Chr1	4776941	4779280	AT1G13960	-50.3	-48.9	15.2	3' UTR
Chr1	4795024	4796181	AT1G13990	-79.2	-77.6	6.74	Exon (AT1G13990.2/AT1G13990, exon 1 of 7)
Chr1	4797388	4800165	AT1G14000	-26	-24.9	6.5	5' UTR
Chr1	4814232	4814543	AT1G14040	-3.13	-2.49	2.38	Exon (AT1G14040.1/AT1G14040, exon 11 of 12)
Chr1	4818711	4818891	AT1G14070	-1.4	-0.6	6.5	Exon (AT1G14070.1/AT1G14070, exon 2 of 2)
Chr1	4818951	4819341	AT1G14070	-8.77	-7.94	21.9	Exon (AT1G14070.1/AT1G14070, exon 2 of 2)
Chr1	4839853	4840232	AT1G14150	-16.8	-15.8	1.66	5' UTR
Chr1	4848432	4848760	AT1G14180	-5.43	-4.69	3.56	Exon (AT1G14180.2/AT1G14180, exon 3 of 3)
Chr1	4856097	4856930	AT1G14205	-3.97	-3.29	2.88	3' UTR
Chr1	4870354	4871309	AT1G14250	-115	-113	5.87	3' UTR
Chr1	4878164	4878880	AT1G14280	-7.1	-6.31	2.84	Exon (AT1G14280.1/AT1G14280, exon 1 of 1)
Chr1	4885938	4886674	AT1G14310	-12.9	-12	3.04	3' UTR
Chr1	4899145	4899383	AT1G14345	-11.9	-11	1.8	5' UTR
Chr1	4907953	4910689	AT1G14350	-12.9	-12	37.4	5' UTR
Chr1	4915694	4915901	AT1G14370	-1.72	-1.17	4.87	5' UTR
Chr1	4917189	4917725	AT1G14370	-1.71	-1.16	1.94	Exon (AT1G14370.1/AT1G14370, exon 5 of 6)
Chr1	4934268	4934652	AT1G14430	-4.13	-3.44	13	5' UTR
Chr1	4982134	4982567	AT1G14560	-1.39	-0.871	1.89	Exon (AT1G14560.1/AT1G14560, exon 4 of 7)
Chr1	4986433	4986900	AT1G14570	-77.6	-76.1	5.51	Exon (AT1G14570.1/AT1G14570, exon 8 of 10)
Chr1	4991698	4992141	AT1G14580	-29.3	-28.1	6	Exon (AT1G14580.2/AT1G14580, exon 4 of 4)
Chr1	5020853	5021508	AT1G14630	-27.9	-26.7	7.16	3' UTR
Chr1	5024252	5024819	AT1G14640	-2.79	-2.17	6.9	Exon (AT1G14640.1/AT1G14640, exon 1 of 2)
Chr1	5024909	5025416	AT1G14640	-1.62	-0.848	7.31	Exon (AT1G14640.1/AT1G14640, exon 1 of 2)
Chr1	5028724	5029979	AT1G14650	-116	-115	16.5	Exon (AT1G14650.1/AT1G14650, exon 2 of 3)
Chr1	5030158	5030513	AT1G14650	-2.14	-1.56	1.82	Exon (AT1G14650.1/AT1G14650, exon 2 of 3)
Chr1	5038770	5039163	AT1G14670	-3.73	-3.06	1.88	Exon (AT1G14670.1/AT1G14670, exon 3 of 7)
Chr1	5039252	5039644	AT1G14670	-7.06	-6.27	2	Exon (AT1G14670.1/AT1G14670, exon 5 of 7)
Chr1	5041064	5041733	AT1G14680	-8.53	-7.7	21.9	Exon (AT1G14680.1/AT1G14680, exon 1 of 1)
Chr1	5043159	5043697	AT1G14685	-19.3	-18.3	2.76	Exon (AT1G14685.1/AT1G14685, exon 2 of 2)
Chr1	5059816	5060606	AT1G14700	-5.31	-4.58	1.73	Exon (AT1G14700.1/AT1G14700, exon 3 of 7)
Chr1	5091537	5092171	AT1G14780	-1.4	-0.6	6.5	Exon (AT1G14780.1/AT1G14780, exon 2 of 7)
Chr1	5101218	5102558	AT1G14800	-1.4	-0.6	6.5	3' UTR
Chr1	5124772	5124950	AT1G14860	-1.84	-1.29	8.12	5' UTR
Chr1	5137014	5137279	AT1G14890	-4.89	-4.17	2.84	5' UTR
Chr1	5149226	5149676	AT1G14920	-12.2	-11.3	8.12	5' UTR
Chr1	5168596	5170066	AT1G15000	-41.6	-40.3	5.95	5' UTR
Chr1	5179690	5179780	AT1G15030	-1.53	-1	1.59	Exon (AT1G15030.1/AT1G15030, exon 6 of 6)
Chr1	5203901	5204135	AT1G15120	-9.04	-8.19	1.74	3' UTR
Chr1	5205369	5205883	AT1G15125	-1.54	-1.01	6.5	Exon (AT1G15125.1/AT1G15125, exon 3 of 4)
Chr1	5215889	5217545	AT1G15160	-12.7	-11.7	18.7	Exon (AT1G15160.1/AT1G15160, exon 2 of 7)
Chr1	5221081	5221582	AT1G15170	-2.98	-2.35	2.12	Exon (AT1G15170.1/AT1G15170, exon 2 of 7)
Chr1	5225022	5225319	AT1G15180	-2.1	-1.52	1.67	Exon (AT1G15180.1/AT1G15180, exon 2 of 7)
Chr1	5227259	5227495	AT1G15190	-2.07	-1.49	8.93	5' UTR
Chr1	5239210	5239992	AT1G15215	-22.8	-21.7	11.6	3' UTR
Chr1	5244692	5245851	AT1G15240	-23.6	-22.5	6.66	Exon (AT1G15240.1/AT1G15240, exon 3 of 7)
Chr1	5247793	5248604	AT1G15240	-15.1	-14.2	8.12	3' UTR
Chr1	5249760	5250515	AT1G15260	-93.6	-91.9	13.1	5' UTR
Chr1	5252315	5254349	AT1G15280	-141	-139	13.3	5' UTR
Chr1	5255201	5256424	AT1G15280	-65.2	-63.7	5.3	3' UTR
Chr1	5288081	5288460	AT1G15370	-12.2	-11.3	1.8	3' UTR
Chr1	5300156	5300837	AT1G15410	-7.14	-6.35	2.51	3' UTR
Chr1	5316295	5316847	AT1G15470	-1.46	-0.937	1.44	Exon (AT1G15470.1/AT1G15470, exon 3 of 8)
Chr1	5317108	5317539	AT1G15470	-3.46	-2.81	1.65	Exon (AT1G15470.1/AT1G15470, exon 6 of 8)
Chr1	5318882	5320119	AT1G15480	-19.5	-18.5	5.02	Exon (AT1G15480.1/AT1G15480, exon 3 of 4)
Chr1	5320237	5320445	AT1G15480	-1.69	-1.15	1.57	3' UTR
Chr1	5326290	5326380	AT1G15500	-2.3	-1.71	1.65	5' UTR
Chr1	5330247	5330486	AT1G15510	-3.85	-3.18	2.44	Exon (AT1G15510.1/AT1G15510, exon 1 of 1)
Chr1	5330665	5331591	AT1G15510	-143	-141	15.2	Exon (AT1G15510.1/AT1G15510, exon 1 of 1)
Chr1	5363362	5363541	AT1G15570	-1.62	-0.796	7.31	Exon (AT1G15570.1/AT1G15570, exon 3 of 11)
Chr1	5364355	5365340	AT1G15570	-15	-14	5.26	3' UTR
Chr1	5382884	5383092	AT1G15660	-2.21	-1.63	3.41	Exon (AT1G15660.1/AT1G15660, exon 6 of 11)
Chr1	5383299	5385106	AT1G15660	-48.3	-47	35.2	3' UTR
Chr1	5404358	5405007	AT1G15710	-115	-113	14.9	5' UTR
Chr1	5405125	5405538	AT1G15710	-3.47	-2.82	3.09	Exon (AT1G15710.1/AT1G15710, exon 1 of 1)
Chr1	5406532	5407098	AT1G15720	-3.88	-3.21	5.48	Exon (AT1G15720.1/AT1G15720, exon 1 of 1)
Chr1	5413984	5414621	AT1G15740	-2.25	-1.67	1.8	3' UTR
Chr1	5444418	5446149	AT1G15810	-48.7	-47.3	4.77	5' UTR
Chr1	5449348	5449910	AT1G15830	-3.47	-2.81	2.92	Exon (AT1G15830.1/AT1G15830, exon 1 of 1)
Chr1	5456011	5456934	AT1G15860	-25.3	-24.1	3.74	3' UTR
Chr1	5457859	5458429	AT1G15870	-13.4	-12.4	3.92	3' UTR
Chr1	5466582	5468617	AT1G15910	-73.1	-71.6	30	Exon (AT1G15910.1/AT1G15910, exon 2 of 7)
Chr1	5468796	5468916	AT1G15910	-1.31	-0.802	2.2	3' UTR
Chr1	5469866	5470194	AT1G15920	-23.6	-22.5	6.33	5' UTR
Chr1	5472321	5473014	AT1G15930	-103	-101	2.71	3' UTR
Chr1	5475032	5478110	AT1G15940	-234	-232	26.7	3' UTR
Chr1	5480443	5481852	AT1G15950	-7.72	-6.92	1.42	3' UTR
Chr1	5489446	5490697	AT1G15980	-234	-232	3.63	Exon (AT1G15980.1/AT1G15980, exon 1 of 7)
Chr1	5500223	5501239	AT1G16020	-24.3	-23.2	5.2	3' UTR
Chr1	5508566	5508744	AT1G16060	-1.56	-1.02	4.47	5' UTR
Chr1	5509149	5511203	AT1G16060	-12.6	-11.7	3.25	Exon (AT1G16060.1/AT1G16060, exon 3 of 8)
Chr1	5542030	5542401	AT1G16180	-4.08	-3.4	1.46	Exon (AT1G16180.1/AT1G16180, exon 6 of 7)
Chr1	5543301	5544645	AT1G16190	-18.6	-17.5	5.1	Exon (AT1G16190.1/AT1G16190, exon 1 of 12)
Chr1	5545252	5546103	AT1G16190	-60.5	-59	9.58	3' UTR
Chr1	5564752	5565737	AT1G16270	-46.8	-45.5	12.1	Exon (AT1G16270.1/AT1G16270, exon 2 of 9)
Chr1	5580855	5581460	AT1G16320	-78.2	-76.6	5.68	5' UTR
Chr1	5591250	5592520	AT1G16350	-335	-Inf	6.46	Exon (AT1G16350.1/AT1G16350, exon 1 of 5)
Chr1	5602873	5603231	AT1G16390	-11.4	-10.5	5.41	5' UTR
Chr1	5605159	5605606	AT1G16400	-41.1	-39.7	54.4	5' UTR
Chr1	5605785	5606498	AT1G16400	-18.8	-17.8	11	Exon (AT1G16400.1/AT1G16400, exon 1 of 3)
Chr1	5608807	5609253	AT1G16410	-147	-145	4.26	5' UTR
Chr1	5609432	5610198	AT1G16410	-251	-248	3.48	Exon (AT1G16410.2/AT1G16410, exon 1 of 2)
Chr1	5611069	5611337	AT1G16410	-39.5	-38.2	2.42	3' UTR
Chr1	5615365	5615510	AT1G16430	-5.32	-4.58	2.23	3' UTR
Chr1	5624328	5625465	AT1G16470	-17.8	-16.8	1.55	3' UTR
Chr1	5630238	5630488	AT1G16489	-2.07	-1.49	8.93	Exon (AT1G16489.1/AT1G16489, exon 3 of 4)
Chr1	5639091	5639612	AT1G16500	-5.12	-4.39	2.17	Exon (AT1G16500.1/AT1G16500, exon 1 of 2)
Chr1	5648965	5650820	AT1G16520	-85.3	-83.6	9.58	Exon (AT1G16520.1/AT1G16520, exon 1 of 9)
Chr1	5690579	5691139	AT1G16650	-5.32	-4.58	2.77	3' UTR
Chr1	5698024	5698349	AT1G16670	-6.31	-5.55	7.92	Exon (AT1G16670.1/AT1G16670, exon 3 of 7)
Chr1	5698942	5699473	AT1G16670	-8.06	-7.24	4.29	Exon (AT1G16670.1/AT1G16670, exon 6 of 7)
Chr1	5704115	5705779	AT1G16680	-53.9	-52.5	8.1	3' UTR
Chr1	5708334	5708883	AT1G16690	-3.53	-2.87	3.74	Exon (AT1G16690.1/AT1G16690, exon 9 of 13)
Chr1	5709205	5709444	AT1G16690	-4.54	-3.84	2.8	3' UTR
Chr1	5711419	5711902	AT1G16700	-29.9	-28.7	2.71	3' UTR
Chr1	5712445	5713200	AT1G16705	-1.36	-0.848	4.87	5' UTR
Chr1	5715909	5716733	AT1G16710	-11	-10.1	30	Exon (AT1G16710.2/AT1G16710, exon 5 of 19)
Chr1	5718020	5718625	AT1G16710	-2.8	-2.18	4.47	Exon (AT1G16710.2/AT1G16710, exon 7 of 19)
Chr1	5721746	5721986	AT1G16710	-3.01	-2.37	3.07	3' UTR
Chr1	5723088	5723358	AT1G16720	-18.7	-17.7	2.79	5' UTR
Chr1	5724332	5726478	AT1G16720	-23.8	-22.7	5.51	3' UTR
Chr1	5727690	5729080	AT1G16740	-28.9	-27.7	3.49	5' UTR
Chr1	5744553	5744702	AT1G16790	-3.28	-2.63	1.94	5' UTR
Chr1	5755617	5756632	AT1G16810	-246	-244	10.9	5' UTR
Chr1	5767330	5767597	AT1G16858	-8.39	-7.57	3.22	5' UTR
Chr1	5769460	5770008	AT1G16858	-6.04	-5.29	2.17	3' UTR
Chr1	5767330	5767597	AT1G16858	-8.39	-7.57	3.22	5' UTR
Chr1	5769460	5770008	AT1G16858	-6.04	-5.29	2.17	3' UTR
Chr1	5775018	5775324	AT1G16880	-17.7	-16.7	1.48	3' UTR
Chr1	5775413	5776308	AT1G16880	-439	-Inf	6.5	3' UTR
Chr1	5826931	5827269	AT1G17040	-1.35	-0.837	2.13	Exon (AT1G17040.1/AT1G17040, exon 7 of 11)
Chr1	5830174	5830901	AT1G17050	-23.1	-22	2.44	Exon (AT1G17050.1/AT1G17050, exon 3 of 6)
Chr1	5837590	5838603	AT1G17070	-28.5	-27.3	9.47	5' UTR
Chr1	5838663	5838842	AT1G17070	-1.9	-1.34	1.98	Exon (AT1G17070.1/AT1G17070, exon 1 of 1)
Chr1	5854325	5856520	AT1G17130	-475	-Inf	22.4	3' UTR
Chr1	5869846	5870170	AT1G17170	-49.2	-47.8	4.24	5' UTR
Chr1	5872263	5872702	AT1G17180	-3.99	-3.31	5.68	Exon (AT1G17180.1/AT1G17180, exon 1 of 2)
Chr1	5875554	5876166	AT1G17190	-4.86	-4.15	3.04	Exon (AT1G17190.1/AT1G17190, exon 1 of 2)
Chr1	5885562	5886371	AT1G17220	-454	-Inf	8.67	Exon (AT1G17220.1/AT1G17220, exon 1 of 12)
Chr1	5886521	5888583	AT1G17220	-65.1	-63.6	3.5	Exon (AT1G17220.1/AT1G17220, exon 1 of 12)
Chr1	5889367	5889839	AT1G17220	-3.96	-3.28	1.27	Exon (AT1G17220.1/AT1G17220, exon 10 of 12)
Chr1	5894502	5894956	AT1G17230	-3.71	-3.04	6.5	3' UTR
Chr1	5902725	5903321	AT1G17250	-3.45	-2.8	13.8	Exon (AT1G17255.1/AT1G17255, exon 5 of 5)
Chr1	5907152	5907877	AT1G17260	-3.22	-2.57	13	Exon (AT1G17260.1/AT1G17260, exon 14 of 21)
Chr1	5922630	5923900	AT1G17290	-18.3	-17.3	4.78	5' UTR
Chr1	5925316	5926073	AT1G17290	-13.9	-13	1.79	Exon (AT1G17290.1/AT1G17290, exon 11 of 14)
Chr1	5930084	5931831	AT1G17330	-68.2	-66.6	9.74	3' UTR
Chr1	5934079	5935070	AT1G17340	-3.08	-2.45	9.74	5' UTR
Chr1	5935896	5936908	AT1G17340	-5.36	-4.63	20.3	Exon (AT1G17340.1/AT1G17340, exon 6 of 16)
Chr1	5938343	5938671	AT1G17340	-6.12	-5.36	15.4	3' UTR
Chr1	5940831	5940977	AT1G17345	-1.4	-0.6	6.5	3' UTR
Chr1	5947642	5950750	AT1G17360	-64.3	-62.8	14.2	Exon (AT1G17360.1/AT1G17360, exon 3 of 10)
Chr1	5977859	5980793	AT1G17420	-39.6	-38.3	6.33	Exon (AT1G17420.1/AT1G17420, exon 1 of 8)
Chr1	6000759	6001057	AT1G17460	-13.3	-12.3	4.87	Exon (AT1G17460.1/AT1G17460, exon 5 of 9)
Chr1	6003497	6006138	AT1G17470	-37.6	-36.3	2.41	Exon (AT1G17470.1/AT1G17470, exon 2 of 12)
Chr1	6008589	6009300	AT1G17490	-172	-170	8.13	5' UTR
Chr1	6019745	6019835	AT1G17500	-1.62	-0.796	7.31	Exon (AT1G17500.1/AT1G17500, exon 1 of 10)
Chr1	6021234	6021887	AT1G17500	-2.75	-2.13	11.4	Exon (AT1G17500.1/AT1G17500, exon 4 of 10)
Chr1	6036197	6037170	AT1G17550	-94.2	-92.5	11.1	3' UTR
Chr1	6040629	6041123	AT1G17580	-4.76	-4.05	5.01	Exon (AT1G17580.1/AT1G17580, exon 3 of 38)
Chr1	6041656	6042346	AT1G17580	-2.69	-2.07	3.04	Exon (AT1G17580.1/AT1G17580, exon 7 of 38)
Chr1	6042435	6043162	AT1G17580	-1.93	-1.37	2.54	Exon (AT1G17580.1/AT1G17580, exon 10 of 38)
Chr1	6045465	6047269	AT1G17580	-18.9	-17.9	12.2	Exon (AT1G17580.1/AT1G17580, exon 22 of 38)
Chr1	6048448	6049556	AT1G17580	-9.09	-8.25	5.07	3' UTR
Chr1	6062246	6062813	AT1G17620	-28.7	-27.5	4.55	5' UTR
Chr1	6066483	6066720	AT1G17630	-2.93	-2.3	4.06	Exon (AT1G17630.1/AT1G17630, exon 1 of 1)
Chr1	6076407	6078184	AT1G17680	-13	-12	3.97	Exon (AT1G17680.1/AT1G17680, exon 1 of 16)
Chr1	6079226	6080615	AT1G17680	-13.3	-12.4	4.7	Exon (AT1G17680.1/AT1G17680, exon 7 of 16)
Chr1	6082037	6082337	AT1G17680	-2.66	-2.04	8.12	3' UTR
Chr1	6089517	6089965	AT1G17700	-1.42	-0.899	2.44	5' UTR
Chr1	6101024	6101113	AT1G17744	-2.93	-2.3	5.68	5' UTR
Chr1	6104520	6105116	AT1G17745	-154	-152	4.04	3' UTR
Chr1	6124439	6124974	AT1G17780	-11.2	-10.3	4.68	Exon (AT1G17780.2/AT1G17780, exon 2 of 4)
Chr1	6142564	6142833	AT1G17840	-15.5	-14.5	4.29	5' UTR
Chr1	6144821	6145110	AT1G17840	-4.44	-3.74	1.69	Exon (AT1G17840.1/AT1G17840, exon 7 of 10)
Chr1	6145230	6146252	AT1G17840	-104	-103	6.92	3' UTR
Chr1	6146402	6146521	AT1G17840	-1.57	-1.03	1.48	3' UTR
Chr1	6149301	6149596	AT1G17860	-2.69	-2.07	3.04	5' UTR
Chr1	6184904	6185228	AT1G17970	-12.7	-11.8	6.5	5' UTR
Chr1	6206212	6206839	AT1G18030	-8.04	-7.22	3.04	3' UTR
Chr1	6226370	6226747	AT1G18090	-1.52	-0.988	1.86	Exon (AT1G18090.1/AT1G18090, exon 8 of 11)
Chr1	6227135	6227703	AT1G18090	-20.5	-19.4	6.3	3' UTR
Chr1	6251879	6252271	AT1G18160	-2.39	-1.79	1.94	Exon (AT1G18160.1/AT1G18160, exon 4 of 13)
Chr1	6252442	6253538	AT1G18160	-17.1	-16.1	6.34	Exon (AT1G18160.1/AT1G18160, exon 7 of 13)
Chr1	6254498	6255660	AT1G18170	-117	-115	3.34	3' UTR
Chr1	6299687	6299864	AT1G18300	-2.37	-1.78	1.47	5' UTR
Chr1	6300012	6300968	AT1G18300	-40.7	-39.4	2.47	3' UTR
Chr1	6331428	6331979	AT1G18400	-3	-2.37	4.6	5' UTR
Chr1	6343419	6345186	AT1G18415	-6.11	-5.35	12.6	Exon (AT1G18420.1/AT1G18420, exon 1 of 7)
Chr1	6348577	6349085	AT1G18450	-7.17	-6.38	1.85	Exon (AT1G18450.1/AT1G18450, exon 3 of 20)
Chr1	6351738	6351975	AT1G18450	-3.31	-2.66	2.21	3' UTR
Chr1	6361809	6362468	AT1G18480	-34.2	-33	5.79	Exon (AT1G18480.1/AT1G18480, exon 1 of 1)
Chr1	6365373	6366205	AT1G18485	-37	-35.8	9.52	3' UTR
Chr1	6369347	6372906	AT1G18500	-58.7	-57.2	6.66	3' UTR
Chr1	6387220	6387368	AT1G18560	-1.42	-0.899	2.44	Exon (AT1G18560.1/AT1G18560, exon 5 of 5)
Chr1	6389411	6389647	AT1G18570	-4.4	-3.7	9.74	5' UTR
Chr1	6389854	6390588	AT1G18570	-15.3	-14.3	15.4	Exon (AT1G18570.1/AT1G18570, exon 1 of 3)
Chr1	6396283	6396891	AT1G18580	-4.28	-3.58	3.65	Exon (AT1G18580.1/AT1G18580, exon 1 of 2)
Chr1	6398580	6398965	AT1G18590	-105	-103	4.16	5' UTR
Chr1	6400404	6400850	AT1G18600	-34.3	-33.1	15.4	5' UTR
Chr1	6407919	6408350	AT1G18610	-6.33	-5.56	6.82	Exon (AT1G18610.1/AT1G18610, exon 7 of 11)
Chr1	6410617	6411261	AT1G18620	-1.52	-0.991	2.17	5' UTR
Chr1	6412572	6413266	AT1G18620	-32.7	-31.4	13.2	Exon (AT1G18620.1/AT1G18620, exon 3 of 5)
Chr1	6413497	6413706	AT1G18620	-3.64	-2.97	2.64	Exon (AT1G18620.1/AT1G18620, exon 5 of 5)
Chr1	6413914	6414242	AT1G18620	-3.8	-3.13	2.33	Exon (AT1G18620.1/AT1G18620, exon 5 of 5)
Chr1	6415671	6416459	AT1G18630	-9.58	-8.73	3.51	3' UTR
Chr1	6423439	6425880	AT1G18660	-27	-25.9	3.37	3' UTR
Chr1	6438568	6439938	AT1G18700	-2.9	-2.27	2.27	Exon (AT1G18700.4/AT1G18700, exon 5 of 20)
Chr1	6442202	6443226	AT1G18700	-31.5	-30.3	6.83	3' UTR
Chr1	6450888	6453114	AT1G18710	-86.6	-85	5.49	3' UTR
Chr1	6460910	6461575	AT1G18730	-123	-122	2.29	3' UTR
Chr1	6461813	6462224	AT1G18730	-8.1	-7.28	1.95	3' UTR
Chr1	6463982	6464101	AT1G18740	-3.71	-3.04	1.73	5' UTR
Chr1	6466850	6467898	AT1G18750	-2.52	-1.92	10.6	5' UTR
Chr1	6468326	6469716	AT1G18750	-3.65	-2.98	5.68	3' UTR
Chr1	6515429	6515906	AT1G18870	-3.39	-2.73	10.6	5' UTR
Chr1	6518038	6519223	AT1G18870	-17.9	-16.9	9.02	3' UTR
Chr1	6530850	6531060	AT1G18900	-2.13	-1.55	1.73	Exon (AT1G18900.1/AT1G18900, exon 2 of 2)
Chr1	6546458	6546636	AT1G18950	-3.12	-2.48	4.22	5' UTR
Chr1	6549062	6551768	AT1G18950	-158	-156	24.5	3' UTR
Chr1	6553296	6553442	AT1G18960	-1.62	-0.796	7.31	Exon (AT1G18960.1/AT1G18960, exon 3 of 3)
Chr1	6565884	6566608	AT1G19010	-2.29	-1.7	2.37	5' UTR
Chr1	6568073	6568364	AT1G19020	-4.71	-4	1.88	5' UTR
Chr1	6585377	6586252	AT1G19080	-6.67	-5.89	2.64	Exon (AT1G19080.1/AT1G19080, exon 4 of 7)
Chr1	6599281	6600172	AT1G19100	-1.72	-1.18	2.71	Exon (AT1G19100.1/AT1G19100, exon 15 of 20)
Chr1	6602126	6602452	AT1G19110	-2.3	-1.71	2.03	5' UTR
Chr1	6604028	6605523	AT1G19110	-77	-75.4	11.4	Exon (AT1G19110.1/AT1G19110, exon 6 of 13)
Chr1	6622094	6623351	AT1G19180	-418	-Inf	11.7	5' UTR
Chr1	6662946	6663988	AT1G19270	-12.3	-11.4	6.9	5' UTR
Chr1	6666816	6667830	AT1G19290	-3.07	-2.43	3.79	Exon (AT1G19290.1/AT1G19290, exon 1 of 1)
Chr1	6688522	6688760	AT1G19350	-1.46	-0.937	1.7	5' UTR
Chr1	6688938	6689879	AT1G19350	-118	-117	4.21	Exon (AT1G19350.4/AT1G19350, exon 2 of 3)
Chr1	6698471	6698648	AT1G19380	-3.44	-2.79	1.58	Exon (AT1G19380.1/AT1G19380, exon 2 of 2)
Chr1	6729014	6729164	AT1G19440	-1.4	-0.645	6.5	5' UTR
Chr1	6744413	6744740	AT1G19480	-15.3	-14.4	13.8	5' UTR
Chr1	6748102	6748903	AT1G19485	-18.6	-17.6	4.6	Exon (AT1G19485.2/AT1G19485, exon 5 of 16)
Chr1	6750636	6751507	AT1G19485	-76.9	-75.3	11.1	3' UTR
Chr1	6759965	6760891	AT1G19520	-82.5	-80.9	31.1	5' UTR
Chr1	6761010	6762300	AT1G19520	-12.9	-12	5.52	3' UTR
Chr1	6784139	6784628	AT1G19620	-1.75	-1.2	5.68	Exon (AT1G19620.1/AT1G19620, exon 1 of 2)
Chr1	6807119	6807356	AT1G19680	-3.41	-2.76	2.07	Exon (AT1G19680.1/AT1G19680, exon 4 of 5)
Chr1	6815660	6816430	AT1G19710	-5.16	-4.44	3.76	Exon (AT1G19710.1/AT1G19710, exon 3 of 5)
Chr1	6824322	6824681	AT1G19740	-130	-129	4.84	5' UTR
Chr1	6829475	6829906	AT1G19750	-1.71	-1.16	3.25	Exon (AT1G19750.1/AT1G19750, exon 6 of 9)
Chr1	6832347	6833125	AT1G19770	-291	-289	19.7	5' UTR
Chr1	6888211	6888439	AT1G19850	-1.3	-0.795	1.95	Exon (AT1G19850.1/AT1G19850, exon 5 of 13)
Chr1	6889633	6890290	AT1G19850	-2.05	-1.47	2.78	Exon (AT1G19850.1/AT1G19850, exon 11 of 13)
Chr1	6890800	6891284	AT1G19850	-1.81	-1.25	1.83	3' UTR
Chr1	6925375	6926577	AT1G19950	-44.4	-43	25.3	3' UTR
Chr1	6933493	6933886	AT1G19980	-1.37	-0.854	2.84	Exon (AT1G19980.1/AT1G19980, exon 2 of 5)
Chr1	6934151	6934737	AT1G19980	-3.38	-2.73	5.07	3' UTR
Chr1	6935218	6936604	AT1G19990	-143	-141	11.3	5' UTR
Chr1	6942717	6942866	AT1G20020	-11	-10.1	3.5	5' UTR
Chr1	6942925	6943589	AT1G20020	-27.4	-26.2	1.2	Exon (AT1G20020.3/AT1G20020, exon 1 of 9)
Chr1	6943648	6944545	AT1G20020	-365	-Inf	1.8	Exon (AT1G20020.3/AT1G20020, exon 3 of 9)
Chr1	6956550	6957559	AT1G20065	-4.4	-3.7	17.1	5' UTR
Chr1	6968010	6968695	AT1G20090	-110	-109	4.6	3' UTR
Chr1	6971485	6972136	AT1G20110	-97	-95.3	19	5' UTR
Chr1	7011141	7011793	AT1G20230	-20.9	-19.8	7.08	Exon (AT1G20230.1/AT1G20230, exon 1 of 1)
Chr1	7018780	7020590	AT1G20260	-147	-145	7.17	3' UTR
Chr1	7029629	7030165	AT1G20290	-64.6	-63.1	14.6	5' UTR
Chr1	7030522	7031148	AT1G20300	-5.91	-5.16	4.15	Exon (AT1G20300.1/AT1G20300, exon 1 of 1)
Chr1	7062984	7063414	AT1G20380	-6.84	-6.06	5.8	Exon (AT1G20380.1/AT1G20380, exon 5 of 11)
Chr1	7064480	7064884	AT1G20380	-2.14	-1.56	2.08	Exon (AT1G20380.1/AT1G20380, exon 8 of 11)
Chr1	7066152	7067765	AT1G20390.1	-15.5	-14.5	26.4	Exon (AT1G20390.1/AT1G20390.1, exon 1 of 1)
Chr1	7067825	7069678	AT1G20390.1	-10.9	-9.97	21.1	Exon (AT1G20390.1/AT1G20390.1, exon 1 of 1)
Chr1	7070037	7071531	AT1G20390.1	-21.4	-20.4	37.4	Exon (AT1G20390.1/AT1G20390.1, exon 1 of 1)
Chr1	7106194	7107216	AT1G20515	-3.92	-3.25	15.4	Exon (AT1G20515.1/AT1G20515, exon 1 of 2)
Chr1	7107684	7107772	AT1G20515	-1.62	-0.796	7.31	Exon (AT1G20515.1/AT1G20515, exon 2 of 2)
Chr1	7114439	7115244	AT1G20540	-35.9	-34.6	3.28	3' UTR
Chr1	7128972	7130320	AT1G20580	-53.7	-52.3	2.14	5' UTR
Chr1	7130525	7130613	AT1G20580	-2.13	-1.55	1.88	3' UTR
Chr1	7145409	7145911	AT1G20620	-311	-308	2.62	3' UTR
Chr1	7147971	7149190	AT1G20630	-60.2	-58.8	5.49	Exon (AT1G20630.1/AT1G20630, exon 3 of 7)
Chr1	7156653	7157828	AT1G20640	-46.8	-45.5	8.51	Exon (AT1G20640.2/AT1G20640, exon 5 of 6)
Chr1	7175482	7175751	AT1G20690	-1.62	-1.02	7.31	Exon (AT1G20690.1/AT1G20690, exon 1 of 1)
Chr1	7176775	7178582	AT1G20693	-238	-235	11.4	5' UTR
Chr1	7180402	7181293	AT1G20696	-76.4	-74.8	1.65	3' UTR
Chr1	7211722	7213730	AT1G20760	-11.7	-10.8	4.7	Exon (AT1G20760.1/AT1G20760, exon 4 of 12)
Chr1	7220095	7220395	AT1G20780	-8.23	-7.41	4.74	Exon (AT1G20780.1/AT1G20780, exon 4 of 4)
Chr1	7232884	7233566	AT1G20810	-47	-45.7	4.67	3' UTR
Chr1	7234313	7235069	AT1G20816	-13.2	-12.3	2.02	3' UTR
Chr1	7244106	7244875	AT1G20830	-27	-25.8	7.01	3' UTR
Chr1	7252381	7253348	AT1G20850	-20	-19	2.73	Exon (AT1G20850.1/AT1G20850, exon 1 of 4)
Chr1	7285059	7286819	AT1G20920	-196	-194	14.1	5' UTR
Chr1	7314567	7315016	AT1G20970	-12.9	-11.9	4.52	Exon (AT1G20970.1/AT1G20970, exon 2 of 9)
Chr1	7315705	7316035	AT1G20970	-4.19	-3.5	3.7	Exon (AT1G20970.1/AT1G20970, exon 2 of 9)
Chr1	7316544	7319155	AT1G20970	-136	-134	31.9	Exon (AT1G20970.1/AT1G20970, exon 2 of 9)
Chr1	7325037	7325723	AT1G20980	-14.2	-13.3	3.95	5' UTR
Chr1	7327985	7328135	AT1G20980	-1.36	-0.842	1.53	Exon (AT1G20980.1/AT1G20980, exon 9 of 10)
Chr1	7338075	7338368	AT1G21000	-5.13	-4.41	1.89	Exon (AT1G21000.1/AT1G21000, exon 2 of 4)
Chr1	7366775	7367095	AT1G21050	-43.7	-42.3	12.1	5' UTR
Chr1	7372930	7374110	AT1G21060	-23.4	-22.3	11	3' UTR
Chr1	7384659	7385769	AT1G21090	-36.9	-35.7	23.5	5' UTR
Chr1	7413080	7413379	AT1G21170	-7.64	-6.84	3.76	Exon (AT1G21170.1/AT1G21170, exon 1 of 21)
Chr1	7413887	7414151	AT1G21170	-1.32	-0.808	1.81	Exon (AT1G21170.1/AT1G21170, exon 2 of 21)
Chr1	7422634	7422814	AT1G21200	-2.61	-2	6.5	Exon (AT1G21200.1/AT1G21200, exon 2 of 2)
Chr1	7439325	7439771	AT1G21250	-3.23	-2.59	2.62	5' UTR
Chr1	7441281	7441905	AT1G21250	-8.21	-7.39	3.13	3' UTR
Chr1	7445823	7446449	AT1G21270	-6.07	-5.31	2.63	Exon (AT1G21270.1/AT1G21270, exon 1 of 3)
Chr1	7446508	7447252	AT1G21270	-19.8	-18.8	4.59	Exon (AT1G21270.1/AT1G21270, exon 3 of 3)
Chr1	7495617	7495854	AT1G21400	-2.09	-1.51	1.74	Exon (AT1G21400.1/AT1G21400, exon 7 of 9)
Chr1	7495943	7496384	AT1G21400	-4.71	-4	2.19	3' UTR
Chr1	7510339	7510548	AT1G21450	-2.54	-1.93	1.89	Exon (AT1G21450.1/AT1G21450, exon 2 of 2)
Chr1	7510787	7511354	AT1G21450	-15	-14	4.49	Exon (AT1G21450.1/AT1G21450, exon 2 of 2)
Chr1	7554784	7557056	AT1G21560	-71.6	-70	11	5' UTR
Chr1	7574308	7576857	AT1G21610	-24.5	-23.4	8.93	Exon (AT1G21610.1/AT1G21610, exon 1 of 14)
Chr1	7577334	7578630	AT1G21610	-46.1	-44.7	8.04	Exon (AT1G21610.1/AT1G21610, exon 10 of 14)
Chr1	7582576	7582844	AT1G21630	-5.84	-5.09	4.51	Exon (AT1G21630.2/AT1G21630, exon 2 of 14)
Chr1	7584141	7585965	AT1G21630	-19	-18	11.1	Exon (AT1G21630.2/AT1G21630, exon 4 of 14)
Chr1	7586211	7587763	AT1G21630	-36.2	-35	8.6	Exon (AT1G21630.2/AT1G21630, exon 12 of 14)
Chr1	7590183	7590423	AT1G21640	-3.79	-3.11	3.04	Exon (AT1G21640.2/AT1G21640, exon 2 of 8)
Chr1	7592029	7592890	AT1G21640	-11.1	-10.2	5.22	3' UTR
Chr1	7606825	7609065	AT1G21660	-58	-56.6	11.4	3' UTR
Chr1	7610398	7610724	AT1G21670	-2.43	-1.83	1.76	5' UTR
Chr1	7611525	7611792	AT1G21670	-4.5	-3.8	2.07	Exon (AT1G21670.1/AT1G21670, exon 1 of 1)
Chr1	7612207	7612504	AT1G21670	-14.6	-13.7	2.88	Exon (AT1G21670.1/AT1G21670, exon 1 of 1)
Chr1	7613005	7613155	AT1G21680	-3.73	-3.06	1.71	5' UTR
Chr1	7613633	7613992	AT1G21680	-8.88	-8.04	1.78	Exon (AT1G21680.1/AT1G21680, exon 1 of 1)
Chr1	7614770	7615189	AT1G21680	-18.4	-17.4	2.07	3' UTR
Chr1	7616722	7617270	AT1G21690	-2.21	-1.63	1.42	Exon (AT1G21690.3/AT1G21690, exon 4 of 12)
Chr1	7617796	7617967	AT1G21690	-2.78	-2.16	1.47	Exon (AT1G21690.3/AT1G21690, exon 10 of 12)
Chr1	7630799	7632107	AT1G21730	-3.43	-2.78	4.06	Exon (AT1G21730.1/AT1G21730, exon 2 of 23)
Chr1	7632167	7636058	AT1G21730	-21.5	-20.4	27.2	Exon (AT1G21730.1/AT1G21730, exon 8 of 23)
Chr1	7642355	7642981	AT1G21740	-23.8	-22.7	11.1	Exon (AT1G21740.1/AT1G21740, exon 1 of 4)
Chr1	7644074	7644303	AT1G21740	-2.09	-1.51	4.33	Exon (AT1G21740.1/AT1G21740, exon 3 of 4)
Chr1	7644601	7644899	AT1G21740	-1.59	-1.05	2.23	Exon (AT1G21740.1/AT1G21740, exon 4 of 4)
Chr1	7647169	7648722	AT1G21750	-77.4	-75.8	3.18	3' UTR
Chr1	7650808	7651636	AT1G21760	-11	-10.1	3.02	3' UTR
Chr1	7651696	7651816	AT1G21760	-1.99	-1.42	1.35	3' UTR
Chr1	7652763	7653509	AT1G21780	-22.3	-21.2	3.91	Exon (AT1G21780.2/AT1G21780, exon 2 of 4)
Chr1	7654565	7655135	AT1G21790	-4.11	-3.43	4.18	Exon (AT1G21790.1/AT1G21790, exon 1 of 3)
Chr1	7680481	7681072	AT1G21880	-147	-145	22.1	5' UTR
Chr1	7681767	7682130	AT1G21880	-5.63	-4.89	2.33	3' UTR
Chr1	7682190	7682611	AT1G21880	-17.6	-16.6	3.3	3' UTR
Chr1	7712898	7714355	AT1G21930	-73.2	-71.7	4.49	5' UTR
Chr1	7734978	7736355	AT1G21980	-45	-43.6	8.93	5' UTR
Chr1	7737205	7738601	AT1G21980	-13.7	-12.8	4.6	3' UTR
Chr1	7755838	7756046	AT1G22020	-3.24	-2.6	1.99	Exon (AT1G22020.1/AT1G22020, exon 2 of 4)
Chr1	7769433	7769670	AT1G22040	-6.96	-6.18	3.94	Exon (AT1G22040.1/AT1G22040, exon 2 of 2)
Chr1	7771670	7772603	AT1G22050	-29.8	-28.6	14.3	5' UTR
Chr1	7790036	7791022	AT1G22070	-23.3	-22.2	4.74	Exon (AT1G22070.1/AT1G22070, exon 2 of 9)
Chr1	7791817	7792114	AT1G22070	-4.79	-4.08	3.86	3' UTR
Chr1	7823178	7823767	AT1G22160	-68.8	-67.3	3.6	5' UTR
Chr1	7827232	7828267	AT1G22170	-21.8	-20.8	5.93	3' UTR
Chr1	7846602	7846953	AT1G22220	-7.09	-6.3	4.96	5' UTR
Chr1	7850565	7850829	AT1G22230	-1.36	-0.848	4.06	Exon (AT1G22230.1/AT1G22230, exon 1 of 1)
Chr1	7858864	7859474	AT1G22250	-47.6	-46.3	15	5' UTR
Chr1	7869907	7870489	AT1G22275	-2.07	-1.49	8.93	Exon (AT1G22275.1/AT1G22275, exon 9 of 19)
Chr1	7870753	7871321	AT1G22275	-2.07	-1.49	8.93	Exon (AT1G22275.1/AT1G22275, exon 12 of 19)
Chr1	7874889	7875760	AT1G22280	-27.8	-26.6	4.94	3' UTR
Chr1	7886722	7889384	AT1G22330	-30.4	-29.2	28.4	3' UTR
Chr1	7912046	7912226	AT1G22410	-46	-44.7	3.11	5' UTR
Chr1	7913853	7914553	AT1G22410	-17.7	-16.7	1.6	Exon (AT1G22410.1/AT1G22410, exon 4 of 5)
Chr1	7920829	7921086	AT1G22430	-1.41	-0.886	1.23	Exon (AT1G22430.1/AT1G22430, exon 6 of 9)
Chr1	7921359	7921803	AT1G22430	-14.5	-13.5	2.38	3' UTR
Chr1	7981857	7983512	AT1G22590	-1.38	-0.863	1.13	Exon (AT1G22590.1/AT1G22590, exon 1 of 3)
Chr1	7983718	7983776	AT1G22590	-3.36	-2.7	1.61	Exon (AT1G22590.1/AT1G22590, exon 3 of 3)
Chr1	7983835	7983894	AT1G22590	-2.35	-1.76	1.17	Exon (AT1G22590.1/AT1G22590, exon 3 of 3)
Chr1	7994441	7994621	AT1G22610	-1.71	-1.16	1.97	5' UTR
Chr1	7996839	7997108	AT1G22610	-4.74	-4.03	2.17	Exon (AT1G22610.1/AT1G22610, exon 1 of 1)
Chr1	7997348	7997588	AT1G22610	-2.84	-2.22	1.8	3' UTR
Chr1	8006195	8006374	AT1G22640	-2.37	-1.77	3.11	5' UTR
Chr1	8017666	8018701	AT1G22660	-23.1	-22	10.9	Exon (AT1G22660.2/AT1G22660, exon 1 of 15)
Chr1	8019522	8021712	AT1G22660	-6.96	-6.18	5.57	3' UTR
Chr1	8048201	8048560	AT1G22730	-4.64	-3.93	2.41	Exon (AT1G22730.1/AT1G22730, exon 4 of 4)
Chr1	8061874	8062323	AT1G22770	-2.15	-1.57	1.7	5' UTR
Chr1	8066671	8067506	AT1G22770	-94.5	-92.9	5.45	3' UTR
Chr1	8070657	8071295	AT1G22790	-3.53	-2.87	1.59	3' UTR
Chr1	8073139	8074063	AT1G22800	-16.4	-15.4	3.13	3' UTR
Chr1	8077549	8077756	AT1G22830	-1.39	-0.873	3.25	Exon (AT1G22830.1/AT1G22830, exon 2 of 2)
Chr1	8083937	8084087	AT1G22860	-1.62	-0.796	7.31	Exon (AT1G22860.1/AT1G22860, exon 1 of 13)
Chr1	8093309	8093696	AT1G22870	-2.66	-2.04	2.28	Exon (AT1G22870.1/AT1G22870, exon 14 of 14)
Chr1	8095651	8096010	AT1G22880	-19.1	-18	5.03	5' UTR
Chr1	8099274	8099985	AT1G22882	-146	-144	29.1	Exon (AT1G22882.1/AT1G22882, exon 2 of 3)
Chr1	8100193	8101024	AT1G22882	-106	-105	33	Exon (AT1G22882.1/AT1G22882, exon 3 of 3)
Chr1	8102818	8103209	AT1G22890	-1.45	-0.925	1.81	5' UTR
Chr1	8106547	8108164	AT1G22910	-10	-9.17	4.47	3' UTR
Chr1	8117608	8118125	AT1G22930	-6.35	-5.59	2.73	5' UTR
Chr1	8121052	8121858	AT1G22930	-126	-124	18	3' UTR
Chr1	8143434	8144742	AT1G23000	-17.5	-16.4	5.15	5' UTR
Chr1	8147264	8148485	AT1G23010	-18.6	-17.5	5.65	5' UTR
Chr1	8148694	8149367	AT1G23010	-13.2	-12.3	4.09	Exon (AT1G23010.1/AT1G23010, exon 2 of 4)
Chr1	8157447	8157917	AT1G23030	-9.79	-8.93	3.3	Exon (AT1G23030.1/AT1G23030, exon 2 of 3)
Chr1	8158036	8158571	AT1G23030	-12.5	-11.6	3.78	Exon (AT1G23030.1/AT1G23030, exon 3 of 3)
Chr1	8200383	8200761	AT1G23130	-30.3	-29.1	1.49	5' UTR
Chr1	8217959	8218351	AT1G23180	-1.73	-1.18	1.52	Exon (AT1G23180.1/AT1G23180, exon 4 of 9)
Chr1	8218676	8219435	AT1G23180	-27.6	-26.4	3.41	Exon (AT1G23180.1/AT1G23180, exon 8 of 9)
Chr1	8221254	8221947	AT1G23190	-13.4	-12.5	2.11	Exon (AT1G23190.1/AT1G23190, exon 4 of 18)
Chr1	8223294	8224469	AT1G23190	-35.4	-34.1	2.65	3' UTR
Chr1	8242423	8244140	AT1G23220	-64.8	-63.3	3.76	5' UTR
Chr1	8245472	8245681	AT1G23230	-1.88	-1.32	3.79	Exon (AT1G23230.1/AT1G23230, exon 4 of 20)
Chr1	8249779	8250167	AT1G23230	-1.42	-0.899	2.44	Exon (AT1G23230.1/AT1G23230, exon 16 of 20)
Chr1	8250736	8251765	AT1G23230	-24.3	-23.2	6.82	3' UTR
Chr1	8314924	8315271	AT1G23410	-103	-101	7.21	5' UTR
Chr1	8327907	8329503	AT1G23460	-11.3	-10.4	4.87	Exon (AT1G23460.1/AT1G23460, exon 2 of 9)
Chr1	8351994	8352615	AT1G23550	-5.26	-4.53	3.5	3' UTR
Chr1	8385486	8386132	AT1G23710	-88.5	-86.8	5.09	Exon (AT1G23710.1/AT1G23710, exon 1 of 1)
Chr1	8400757	8401487	AT1G23750	-37.8	-36.5	5.11	3' UTR
Chr1	8410961	8411714	AT1G23790	-3.01	-2.37	7.31	Exon (AT1G23790.1/AT1G23790, exon 2 of 4)
Chr1	8434675	8435210	AT1G23870	-2.75	-2.13	3.9	Exon (AT1G23870.1/AT1G23870, exon 2 of 4)
Chr1	8438057	8438745	AT1G23880	-10.2	-9.34	7	3' UTR
Chr1	8442246	8442937	AT1G23900	-2.53	-1.92	2.94	Exon (AT1G23900.2/AT1G23900, exon 3 of 18)
Chr1	8445777	8446864	AT1G23900	-14.4	-13.4	4.68	Exon (AT1G23900.2/AT1G23900, exon 14 of 18)
Chr1	8447280	8447459	AT1G23900	-2.24	-1.65	5.68	3' UTR
Chr1	8462850	8464769	AT1G23935	-6.34	-5.57	23.5	Exon (AT1G23935.1/AT1G23935, exon 6 of 14)
Chr1	8465167	8465943	AT1G23935	-4.13	-3.44	8.53	Exon (AT1G23935.1/AT1G23935, exon 14 of 14)
Chr1	8508745	8508834	AT1G24050	-2.44	-1.84	1.6	3' UTR
Chr1	8521339	8522096	AT1G24090	-9.75	-8.89	3.54	Exon (AT1G24090.1/AT1G24090, exon 2 of 10)
Chr1	8522155	8523062	AT1G24090	-14.4	-13.4	3.79	3' UTR
Chr1	8541085	8541449	AT1G24145	-2.52	-1.92	10.6	Exon (AT1G24145.1/AT1G24145, exon 1 of 2)
Chr1	8542476	8543146	AT1G24147	-2.48	-1.88	6.5	5' UTR
Chr1	8544398	8544634	AT1G24148	-4.43	-3.73	2.55	5' UTR
Chr1	8549518	8549726	AT1G24150	-2.04	-1.47	4.06	Exon (AT1G24150.1/AT1G24150, exon 1 of 3)
Chr1	8551398	8551725	AT1G24150	-2.48	-1.88	4.87	Exon (AT1G24150.1/AT1G24150, exon 3 of 3)
Chr1	8603242	8603801	AT1G24265	-6.08	-5.32	4.47	3' UTR
Chr1	8610231	8610431	AT1G24280	-1.55	-1.02	2.76	Exon (AT1G24280.1/AT1G24280, exon 3 of 10)
Chr1	8611202	8612165	AT1G24280	-6.39	-5.62	3.63	Exon (AT1G24280.1/AT1G24280, exon 6 of 10)
Chr1	8624061	8624679	AT1G24310	-70.3	-68.8	4.78	5' UTR
Chr1	8625078	8626405	AT1G24310	-42.7	-41.4	6.17	3' UTR
Chr1	8632536	8632776	AT1G24330	-1.36	-0.844	3.25	Exon (AT1G24330.1/AT1G24330, exon 4 of 6)
Chr1	8632983	8633072	AT1G24330	-1.84	-1.29	8.12	Exon (AT1G24330.1/AT1G24330, exon 5 of 6)
Chr1	8633458	8633785	AT1G24330	-1.95	-1.39	5.28	Exon (AT1G24330.1/AT1G24330, exon 5 of 6)
Chr1	8633844	8634640	AT1G24330	-7.05	-6.26	5.92	Exon (AT1G24330.1/AT1G24330, exon 5 of 6)
Chr1	8642138	8643330	AT1G24360	-48.4	-47.1	2.31	3' UTR
Chr1	8666084	8666576	AT1G24460	-4.25	-3.56	2.71	Exon (AT1G24460.2/AT1G24460, exon 1 of 9)
Chr1	8666966	8667356	AT1G24460	-11.5	-10.6	6.2	Exon (AT1G24460.2/AT1G24460, exon 3 of 9)
Chr1	8667506	8667805	AT1G24460	-2.75	-2.13	3.9	Exon (AT1G24460.2/AT1G24460, exon 3 of 9)
Chr1	8668255	8670070	AT1G24460	-29.8	-28.6	14.3	Exon (AT1G24460.2/AT1G24460, exon 3 of 9)
Chr1	8670953	8672141	AT1G24460	-32	-30.8	11.8	Exon (AT1G24460.2/AT1G24460, exon 6 of 9)
Chr1	8682234	8682651	AT1G24490	-28.9	-27.7	6.13	5' UTR
Chr1	8683926	8685122	AT1G24490	-102	-100	6.91	3' UTR
Chr1	8693227	8693523	AT1G24530	-25.8	-24.7	12.5	5' UTR
Chr1	8703041	8703547	AT1G24560	-16.5	-15.5	9.11	Exon (AT1G24560.1/AT1G24560, exon 1 of 5)
Chr1	8703845	8705788	AT1G24560	-66.6	-65.1	16.7	3' UTR
Chr1	8747466	8748620	AT1G24706	-18.4	-17.3	6.06	Exon (AT1G24706.2/AT1G24706, exon 16 of 34)
Chr1	8749329	8750025	AT1G24706	-2.37	-1.77	2.22	Exon (AT1G24706.2/AT1G24706, exon 21 of 34)
Chr1	8752448	8755528	AT1G24706	-74.2	-72.6	12.2	3' UTR
Chr1	8768613	8769174	AT1G24793	-11.5	-10.6	40.6	3' UTR
Chr1	8778519	8778937	AT1G24851	-2.07	-1.49	8.93	Exon (AT1G24851.1/AT1G24851, exon 1 of 1)
Chr1	8798483	8798602	AT1G25054	-3.18	-2.54	3.35	5' UTR
Chr1	8812811	8813330	AT1G25098	-25	-23.9	21.1	Exon (AT1G25098.2/AT1G25098, exon 1 of 2)
Chr1	8814008	8814273	AT1G25097	-3.22	-2.57	13	Exon (AT1G25098.2/AT1G25098, exon 2 of 2)
Chr1	8836329	8836653	AT1G25211	-2.4	-1.8	2.11	Exon (AT1G25211.1/AT1G25211, exon 1 of 1)
Chr1	8849905	8851405	AT1G25250	-41.2	-39.9	8.25	Exon (AT1G25250.1/AT1G25250, exon 2 of 3)
Chr1	8865303	8866301	AT1G25280	-32.7	-31.5	10.6	5' UTR
Chr1	8896681	8896800	AT1G25360	-1.62	-0.796	7.31	Exon (AT1G25360.1/AT1G25360, exon 1 of 1)
Chr1	8905091	8906002	AT1G25380	-99.4	-97.7	15.8	3' UTR
Chr1	8919090	8919446	AT1G25422	-13.4	-12.4	3.89	3' UTR
Chr1	8954125	8954899	AT1G25490	-42.5	-41.2	2.45	Exon (AT1G25490.1/AT1G25490, exon 10 of 13)
Chr1	8964298	8964505	AT1G25520	-3.53	-2.87	5.68	3' UTR
Chr1	8976493	8976760	AT1G25550	-4.89	-4.18	2.6	5' UTR
Chr1	8977060	8977945	AT1G25550	-26.1	-25	2.7	3' UTR
Chr1	9020410	9020649	AT1G26090	-1.64	-1.1	1.69	5' UTR
Chr1	9035492	9035887	AT1G26130	-2.84	-2.22	2.98	Exon (AT1G26130.1/AT1G26130, exon 3 of 12)
Chr1	9036125	9036528	AT1G26130	-1.75	-1.2	6.5	Exon (AT1G26130.1/AT1G26130, exon 5 of 12)
Chr1	9038339	9038458	AT1G26130	-2.16	-1.58	5.68	3' UTR
Chr1	9055603	9056079	AT1G26180	-1.47	-0.949	1.42	Exon (AT1G26180.1/AT1G26180, exon 3 of 8)
Chr1	9067188	9067999	AT1G26208	-54.5	-53.1	5.05	5' UTR
Chr1	9098013	9098522	AT1G26290	-10.9	-10	10.6	5' UTR
Chr1	9109285	9109584	AT1G26330	-1.75	-1.2	6.5	Exon (AT1G26330.1/AT1G26330, exon 4 of 14)
Chr1	9109835	9110251	AT1G26330	-2.98	-2.35	12.2	Exon (AT1G26330.1/AT1G26330, exon 5 of 14)
Chr1	9113900	9114387	AT1G26340	-4.11	-3.42	2.17	5' UTR
Chr1	9151732	9152212	AT1G26460	-141	-140	11.9	5' UTR
Chr1	9153347	9153437	AT1G26460	-1.3	-0.786	1.27	Exon (AT1G26460.1/AT1G26460, exon 3 of 6)
Chr1	9153846	9154410	AT1G26460	-3.04	-2.41	1.47	3' UTR
Chr1	9158380	9158707	AT1G26500	-3.39	-2.73	3.71	Exon (AT1G26500.1/AT1G26500, exon 1 of 1)
Chr1	9158945	9159897	AT1G26500	-11.5	-10.6	17.1	Exon (AT1G26500.1/AT1G26500, exon 1 of 1)
Chr1	9171130	9172940	AT1G26550	-104	-102	2.26	5' UTR
Chr1	9177420	9177598	AT1G26558	-1.4	-0.6	6.5	Exon (AT1G26558.1/AT1G26558, exon 5 of 5)
Chr1	9179477	9180516	AT1G26560	-2.43	-1.83	1.99	Exon (AT1G26560.1/AT1G26560, exon 2 of 11)
Chr1	9180825	9181628	AT1G26560	-14	-13.1	2.68	Exon (AT1G26560.1/AT1G26560, exon 8 of 11)
Chr1	9183597	9184069	AT1G26570	-7.32	-6.52	2.81	Exon (AT1G26570.1/AT1G26570, exon 2 of 2)
Chr1	9184666	9184756	AT1G26580	-1.4	-0.6	6.5	5' UTR
Chr1	9186007	9187415	AT1G26580	-53.5	-52.1	6.25	3' UTR
Chr1	9210089	9210413	AT1G26650	-12.7	-11.8	8.53	5' UTR
Chr1	9212591	9213491	AT1G26660	-2.27	-1.68	2.13	Exon (AT1G26660.1/AT1G26660, exon 4 of 7)
Chr1	9214174	9214648	AT1G26665	-14.5	-13.5	5.6	5' UTR
Chr1	9217032	9217892	AT1G26670	-5.16	-4.43	1.51	3' UTR
Chr1	9246787	9247806	AT1G26750	-7.3	-6.5	1.73	5' UTR
Chr1	9271755	9272256	AT1G26780	-3.92	-3.25	15.4	Exon (AT1G26780.1/AT1G26780, exon 2 of 2)
Chr1	9295736	9297166	AT1G26830	-114	-112	11.7	5' UTR
Chr1	9297405	9298541	AT1G26830	-199	-196	8.8	3' UTR
Chr1	9318978	9319246	AT1G26890	-1.62	-0.796	7.31	3' UTR
Chr1	9329512	9329778	AT1G26920	-21.2	-20.1	4.81	5' UTR
Chr1	9351454	9352552	AT1G26945	-36.1	-34.9	7.86	5' UTR
Chr1	9356419	9357012	AT1G26960	-1.31	-0.802	2.2	Exon (AT1G26960.1/AT1G26960, exon 2 of 3)
Chr1	9357191	9357430	AT1G26960	-5.36	-4.63	20.3	3' UTR
Chr1	9383215	9383658	AT1G27030	-5.87	-5.12	1.55	Exon (AT1G27030.1/AT1G27030, exon 5 of 7)
Chr1	9421954	9422472	AT1G27120	-13.1	-12.2	5.16	Exon (AT1G27120.1/AT1G27120, exon 1 of 7)
Chr1	9425490	9425756	AT1G27130	-31.1	-29.9	15.4	5' UTR
Chr1	9430821	9431512	AT1G27150	-5.48	-4.74	3.07	Exon (AT1G27150.1/AT1G27150, exon 7 of 14)
Chr1	9431690	9432215	AT1G27150	-8.17	-7.35	7.31	3' UTR
Chr1	9481707	9481911	AT1G27290	-4.85	-4.13	2.76	5' UTR
Chr1	9483216	9484014	AT1G27300	-170	-168	20.3	5' UTR
Chr1	9488689	9489101	AT1G27320	-1.9	-1.34	1.6	Exon (AT1G27320.1/AT1G27320, exon 2 of 11)
Chr1	9489191	9489734	AT1G27320	-3.26	-2.61	2.14	Exon (AT1G27320.1/AT1G27320, exon 3 of 11)
Chr1	9491222	9492512	AT1G27320	-22.2	-21.1	3.65	3' UTR
Chr1	9492964	9493569	AT1G27330	-11	-10.1	2.12	5' UTR
Chr1	9496651	9497040	AT1G27340	-18.9	-17.9	4.27	Exon (AT1G27340.1/AT1G27340, exon 2 of 2)
Chr1	9503660	9503839	AT1G27360	-1.37	-0.854	2.84	3' UTR
Chr1	9515523	9516708	AT1G27400	-112	-110	1.96	Exon (AT1G27400.1/AT1G27400, exon 3 of 7)
Chr1	9518312	9518550	AT1G27410	-3.66	-3	8.53	Exon (AT1G27410.1/AT1G27410, exon 4 of 4)
Chr1	9531927	9532074	AT1G27450	-1.87	-1.31	4.06	5' UTR
Chr1	9532905	9533820	AT1G27450	-25.6	-24.5	1.51	3' UTR
Chr1	9533996	9534114	AT1G27450	-1.82	-1.26	1.47	3' UTR
Chr1	9536397	9537561	AT1G27460	-5.7	-4.95	3.99	3' UTR
Chr1	9545753	9546255	AT1G27480	-80.1	-78.5	4.24	3' UTR
Chr1	9558753	9559258	AT1G27520	-4.25	-3.56	2.65	Exon (AT1G27520.1/AT1G27520, exon 1 of 15)
Chr1	9560959	9561631	AT1G27520	-5.16	-4.43	3.1	Exon (AT1G27520.1/AT1G27520, exon 11 of 15)
Chr1	9596479	9596867	AT1G27595	-7.78	-6.97	5.41	Exon (AT1G27595.1/AT1G27595, exon 1 of 20)
Chr1	9597240	9597538	AT1G27595	-4.28	-3.59	2.65	Exon (AT1G27595.1/AT1G27595, exon 2 of 20)
Chr1	9599135	9600683	AT1G27595	-8.94	-8.1	4.8	Exon (AT1G27595.1/AT1G27595, exon 7 of 20)
Chr1	9601931	9603255	AT1G27595	-9.62	-8.77	7.58	3' UTR
Chr1	9613178	9613495	AT1G27630	-1.83	-1.28	1.43	Exon (AT1G27630.1/AT1G27630, exon 5 of 7)
Chr1	9614581	9615282	AT1G27640	-2.11	-1.53	1.46	5' UTR
Chr1	9615491	9616178	AT1G27650	-271	-269	5.19	3' UTR
Chr1	9621659	9622397	AT1G27660	-2.84	-2.22	3.13	5' UTR
Chr1	9624040	9625502	AT1G27660	-3.48	-2.83	3.17	Exon (AT1G27660.1/AT1G27660, exon 3 of 7)
Chr1	9631344	9632304	AT1G27680	-6.31	-5.54	3.87	5' UTR
Chr1	9633902	9634597	AT1G27680	-37.9	-36.6	16.2	3' UTR
Chr1	9637955	9638281	AT1G27690	-10.2	-9.36	4.94	Exon (AT1G27690.1/AT1G27690, exon 3 of 3)
Chr1	9660353	9661748	AT1G27750	-17.9	-16.9	9.56	Exon (AT1G27750.1/AT1G27750, exon 4 of 8)
Chr1	9666169	9667420	AT1G27752	-71	-69.4	14	3' UTR
Chr1	9668584	9669242	AT1G27760	-614	-Inf	13.3	5' UTR
Chr1	9670499	9671287	AT1G27760	-5.97	-5.22	1.54	Exon (AT1G27760.1/AT1G27760, exon 8 of 12)
Chr1	9699223	9700058	AT1G27850	-25.5	-24.3	24.1	5' UTR
Chr1	9701824	9702092	AT1G27850	-2.04	-1.47	3.25	Exon (AT1G27850.1/AT1G27850, exon 6 of 7)
Chr1	9702569	9702927	AT1G27850	-6.36	-5.6	4.06	Exon (AT1G27850.1/AT1G27850, exon 6 of 7)
Chr1	9703106	9703643	AT1G27850	-32.5	-31.3	12.3	Exon (AT1G27850.1/AT1G27850, exon 6 of 7)
Chr1	9708984	9709224	AT1G27880	-1.62	-0.796	7.31	Exon (AT1G27880.1/AT1G27880, exon 1 of 19)
Chr1	9726948	9727186	AT1G27920	-1.72	-1.17	5.68	5' UTR
Chr1	9727706	9728065	AT1G27920	-1.79	-1.24	2.35	Exon (AT1G27920.1/AT1G27920, exon 3 of 11)
Chr1	9728673	9729848	AT1G27920	-14.4	-13.4	6.56	Exon (AT1G27920.1/AT1G27920, exon 6 of 11)
Chr1	9740908	9741024	AT1G27950	-6.79	-6.01	1.22	Exon (AT1G27950.1/AT1G27950, exon 1 of 2)
Chr1	9742072	9742159	AT1G27950	-6.03	-5.27	1.47	3' UTR
Chr1	9746811	9746870	AT1G27970	-2.45	-1.85	1.58	5' UTR
Chr1	9748973	9750389	AT1G27980	-6.13	-5.37	4.67	Exon (AT1G27980.1/AT1G27980, exon 1 of 15)
Chr1	9767229	9767739	AT1G28010	-7.35	-6.55	26.8	Exon (AT1G28010.1/AT1G28010, exon 9 of 9)
Chr1	9779138	9782700	AT1G28060	-278	-276	16.3	5' UTR
Chr1	9798285	9799063	AT1G28090	-25	-23.9	38.2	3' UTR
Chr1	9803636	9804056	AT1G28100	-3.8	-3.13	1.94	3' UTR
Chr1	9825286	9826439	AT1G28130	-2.74	-2.12	2.94	5' UTR
Chr1	9826738	9827529	AT1G28130	-18.5	-17.5	5.23	Exon (AT1G28130.1/AT1G28130, exon 3 of 4)
Chr1	9854546	9856204	AT1G28210	-11.5	-10.6	11.4	5' UTR
Chr1	9857511	9858853	AT1G28210	-2.18	-1.59	2.25	Exon (AT1G28210.1/AT1G28210, exon 13 of 19)
Chr1	9875257	9875491	AT1G28250	-3.05	-2.41	2.51	3' UTR
Chr1	9940701	9940880	AT1G28340	-1.65	-1.11	1.55	Exon (AT1G28340.1/AT1G28340, exon 2 of 9)
Chr1	9942721	9943370	AT1G28340	-23.8	-22.7	3.42	3' UTR
Chr1	9944929	9945345	AT1G28350	-13	-12	3.97	Exon (AT1G28350.1/AT1G28350, exon 3 of 21)
Chr1	9945778	9949800	AT1G28350	-103	-101	13.6	3' UTR
Chr1	9951997	9952383	AT1G28360	-2.37	-1.77	6.09	Exon (AT1G28360.1/AT1G28360, exon 1 of 1)
Chr1	9965428	9965785	AT1G28380	-13.7	-12.7	4.1	Exon (AT1G28380.1/AT1G28380, exon 7 of 7)
Chr1	9980483	9982786	AT1G28420	-67.3	-65.8	15.9	Exon (AT1G28420.1/AT1G28420, exon 2 of 18)
Chr1	9984283	9984492	AT1G28420	-1.39	-0.87	2.13	Exon (AT1G28420.1/AT1G28420, exon 13 of 18)
Chr1	9984861	9985071	AT1G28420	-2.21	-1.62	2.2	Exon (AT1G28420.1/AT1G28420, exon 14 of 18)
Chr1	9986237	9987638	AT1G28420	-164	-162	28.3	3' UTR
Chr1	9997124	9997453	AT1G28440	-7.87	-7.06	2.98	Exon (AT1G28440.1/AT1G28440, exon 1 of 2)
Chr1	9998981	9999311	AT1G28440	-8.29	-7.47	2.81	Exon (AT1G28440.1/AT1G28440, exon 1 of 2)
Chr1	9999431	10000177	AT1G28440	-25.3	-24.1	3.49	3' UTR
Chr1	10010387	10011374	AT1G28470	-1.62	-0.796	7.31	Exon (AT1G28470.1/AT1G28470, exon 1 of 3)
Chr1	10016650	10017987	AT1G28490	-154	-153	10	3' UTR
Chr1	10024112	10026207	AT1G28510	-70.8	-69.3	9.81	3' UTR
Chr1	10030941	10031510	AT1G28520	-180	-178	17.8	3' UTR
Chr1	10078189	10078662	AT1G28680	-5.24	-4.51	2.63	5' UTR
Chr1	10078957	10079763	AT1G28685	-7.11	-6.32	2.87	Exon (AT1G28680.1/AT1G28680, exon 1 of 3)
Chr1	10103158	10103367	AT1G28760	-2.05	-1.47	2.67	Exon (AT1G28760.1/AT1G28760, exon 1 of 1)
Chr1	10148140	10149627	AT1G29060	-20.7	-19.6	6.34	3' UTR
Chr1	10172717	10173012	AT1G29110	-1.4	-0.844	6.5	Exon (AT1G29110.1/AT1G29110, exon 2 of 2)
Chr1	10177723	10178132	AT1G29120	-6.05	-5.3	2.75	3' UTR
Chr1	10210503	10210622	AT1G29200	-2.37	-1.77	8.93	3' UTR
Chr1	10216275	10216422	AT1G29230	-1.62	-0.848	7.31	Exon (AT1G29230.1/AT1G29230, exon 1 of 1)
Chr1	10230087	10231084	AT1G29270	-21.2	-20.2	11.2	5' UTR
Chr1	10254187	10254660	AT1G29310	-5.02	-4.29	2.25	3' UTR
Chr1	10256347	10257031	AT1G29320	-7.4	-6.6	2.73	Exon (AT1G29320.1/AT1G29320, exon 4 of 12)
Chr1	10257091	10258343	AT1G29320	-294	-291	10.4	3' UTR
Chr1	10265023	10265173	AT1G29340	-1.78	-1.22	1.58	Exon (AT1G29340.1/AT1G29340, exon 1 of 1)
Chr1	10266429	10266728	AT1G29340	-9.81	-8.95	2.56	3' UTR
Chr1	10284735	10285496	AT1G29380	-2.05	-1.47	2.78	Exon (AT1G29380.1/AT1G29380, exon 2 of 4)
Chr1	10285614	10285792	AT1G29380	-1.87	-1.31	3.65	3' UTR
Chr1	10331333	10332326	AT1G29550	-2.19	-1.6	3.25	3' UTR
Chr1	10332371	10335574	AT1G29560	-100	-98.2	26.2	5' UTR
Chr1	10340347	10342643	AT1G29590	-1.36	-0.848	4.87	Exon (AT1G29590.1/AT1G29590, exon 1 of 5)
Chr1	10344046	10345993	AT1G29600	-6.75	-5.97	9.74	Exon (AT1G29600.1/AT1G29600, exon 1 of 10)
Chr1	10351016	10351789	AT1G29630	-1.88	-1.32	3.65	Exon (AT1G29630.3/AT1G29630, exon 4 of 13)
Chr1	10352036	10352829	AT1G29630	-28.3	-27.1	78	Exon (AT1G29630.3/AT1G29630, exon 8 of 13)
Chr1	10371839	10373560	AT1G29660	-66	-64.5	2.18	5' UTR
Chr1	10376229	10377812	AT1G29670	-676	-Inf	6.23	3' UTR
Chr1	10387970	10388178	AT1G29710	-2.24	-1.65	4.06	Exon (AT1G29710.1/AT1G29710, exon 1 of 1)
Chr1	10388327	10388505	AT1G29710	-1.37	-0.854	2.84	Exon (AT1G29710.1/AT1G29710, exon 1 of 1)
Chr1	10423044	10423281	AT1G29760	-1.75	-1.2	4.87	Exon (AT1G29760.1/AT1G29760, exon 1 of 2)
Chr1	10429976	10430455	AT1G29790	-31.3	-30	8.12	5' UTR
Chr1	10431114	10431824	AT1G29790	-3.93	-3.25	3.17	3' UTR
Chr1	10438849	10440016	AT1G29820	-2.89	-2.26	5.41	Exon (AT1G29820.1/AT1G29820, exon 2 of 8)
Chr1	10447754	10449887	AT1G29850	-194	-192	3.64	5' UTR
Chr1	10454779	10455517	AT1G29860	-3.45	-2.8	13.8	Exon (AT1G29860.1/AT1G29860, exon 1 of 3)
Chr1	10466129	10467170	AT1G29890	-82.4	-80.8	15	3' UTR
Chr1	10468054	10468591	AT1G29900	-34.6	-33.3	4.3	5' UTR
Chr1	10469009	10469247	AT1G29900	-3.64	-2.97	1.53	Exon (AT1G29900.1/AT1G29900, exon 1 of 3)
Chr1	10469691	10470540	AT1G29900	-105	-104	5.41	Exon (AT1G29900.1/AT1G29900, exon 2 of 3)
Chr1	10493642	10494060	AT1G29950	-41.9	-40.5	3.43	3' UTR
Chr1	10493626	10494073	AT1G29950	-41.2	-39.9	3.29	3' UTR
Chr1	10493632	10494076	AT1G29950	-42.8	-41.5	3.28	3' UTR
Chr1	10507593	10508921	AT1G29990	-65.1	-63.6	3.64	5' UTR
Chr1	10513224	10513524	AT1G30010	-5.57	-4.83	3.48	Exon (AT1G30010.1/AT1G30010, exon 1 of 2)
Chr1	10537648	10537766	AT1G30040	-2.34	-1.74	2.26	5' UTR
Chr1	10538683	10538831	AT1G30040	-1.5	-0.977	1.71	3' UTR
Chr1	10571400	10571668	AT1G30100	-2.07	-1.49	8.93	Exon (AT1G30100.1/AT1G30100, exon 1 of 1)
Chr1	10582196	10583610	AT1G30110	-1.51	-0.98	1.96	5' UTR
Chr1	10587602	10588300	AT1G30130	-15.6	-14.6	3.32	5' UTR
Chr1	10596943	10597032	AT1G30135	-1.62	-0.796	7.31	Exon (AT1G30135.1/AT1G30135, exon 3 of 3)
Chr1	10606488	10606987	AT1G30160	-2.52	-1.92	10.6	5' UTR
Chr1	10618966	10619593	AT1G30190	-5.66	-4.92	8.93	Exon (AT1G30190.1/AT1G30190, exon 1 of 1)
Chr1	10626656	10627105	AT1G30200	-2.28	-1.7	8.12	3' UTR
Chr1	10640277	10640782	AT1G30230	-41.3	-40	2.94	3' UTR
Chr1	10651522	10651728	AT1G30260	-1.59	-1.05	2.44	3' UTR
Chr1	10657072	10658688	AT1G30270	-36.7	-35.5	8.97	3' UTR
Chr1	10663422	10663987	AT1G30280	-3.36	-2.7	5.68	Exon (AT1G30282.1/AT1G30282, exon 1 of 2)
Chr1	10673956	10674719	AT1G30300	-3.88	-3.2	3.76	Exon (AT1G30300.1/AT1G30300, exon 3 of 9)
Chr1	10680366	10682745	AT1G30320	-49.8	-48.4	4.45	Exon (AT1G30320.1/AT1G30320, exon 1 of 6)
Chr1	10715964	10717273	AT1G30360	-27.6	-26.5	2.88	Exon (AT1G30360.1/AT1G30360, exon 1 of 6)
Chr1	10717332	10717512	AT1G30360	-2.48	-1.88	1.34	Exon (AT1G30360.1/AT1G30360, exon 4 of 6)
Chr1	10717870	10718639	AT1G30360	-59.6	-58.2	2.96	Exon (AT1G30360.1/AT1G30360, exon 4 of 6)
Chr1	10733356	10734443	AT1G30400	-18.1	-17	4.7	Exon (AT1G30400.1/AT1G30400, exon 18 of 28)
Chr1	10736239	10736613	AT1G30400	-9.2	-8.35	2.91	Exon (AT1G30400.1/AT1G30400, exon 24 of 28)
Chr1	10737187	10737935	AT1G30400	-24.5	-23.4	8.93	3' UTR
Chr1	10743906	10744533	AT1G30410	-5.87	-5.12	3.56	Exon (AT1G30410.1/AT1G30410, exon 21 of 29)
Chr1	10760348	10760763	AT1G30440	-1.66	-1.12	2.09	Exon (AT1G30440.1/AT1G30440, exon 3 of 4)
Chr1	10761861	10762127	AT1G30440	-1.81	-1.26	1.5	Exon (AT1G30440.1/AT1G30440, exon 4 of 4)
Chr1	10768681	10768830	AT1G30450	-1.3	-0.795	1.95	Exon (AT1G30450.3/AT1G30450, exon 13 of 13)
Chr1	10768890	10769293	AT1G30450	-11.7	-10.8	13.4	3' UTR
Chr1	10784223	10786637	AT1G30470	-29.1	-27.9	4.03	3' UTR
Chr1	10790201	10792247	AT1G30480	-30.8	-29.6	5.68	5' UTR
Chr1	10812489	10812858	AT1G30520	-2.33	-1.74	1.79	Exon (AT1G30520.1/AT1G30520, exon 7 of 10)
Chr1	10813281	10813700	AT1G30520	-9.2	-8.35	7.58	3' UTR
Chr1	10815504	10815714	AT1G30530	-22.2	-21.1	1.63	Exon (AT1G30530.1/AT1G30530, exon 2 of 2)
Chr1	10815924	10816163	AT1G30530	-5.96	-5.21	1.19	Exon (AT1G30530.1/AT1G30530, exon 2 of 2)
Chr1	10830852	10831212	AT1G30570	-1.75	-1.2	2.1	Exon (AT1G30570.1/AT1G30570, exon 1 of 1)
Chr1	10846633	10847920	AT1G30610	-119	-117	27.6	5' UTR
Chr1	10848326	10848731	AT1G30610	-1.44	-0.919	1.56	Exon (AT1G30610.2/AT1G30610, exon 2 of 9)
Chr1	10848791	10849226	AT1G30610	-1.66	-1.12	1.74	Exon (AT1G30610.2/AT1G30610, exon 4 of 9)
Chr1	10849286	10850209	AT1G30610	-28.8	-27.6	5.29	Exon (AT1G30610.2/AT1G30610, exon 6 of 9)
Chr1	10854579	10854786	AT1G30620	-3.16	-2.52	4.87	5' UTR
Chr1	10855518	10856295	AT1G30620	-6.06	-5.31	4.13	Exon (AT1G30620.1/AT1G30620, exon 2 of 10)
Chr1	10861507	10861831	AT1G30640	-1.72	-1.17	3.79	Exon (AT1G30640.1/AT1G30640, exon 2 of 14)
Chr1	10863940	10864700	AT1G30640	-18.6	-17.6	15.7	Exon (AT1G30640.1/AT1G30640, exon 10 of 14)
Chr1	10882307	10885461	AT1G30680	-103	-101	6.45	Exon (AT1G30680.1/AT1G30680, exon 2 of 19)
Chr1	10886157	10886425	AT1G30680	-9.76	-8.9	3.25	3' UTR
Chr1	10888390	10889522	AT1G30690	-29.8	-28.6	3.07	Exon (AT1G30690.2/AT1G30690, exon 2 of 4)
Chr1	10892629	10892865	AT1G30700	-2.07	-1.49	8.93	Exon (AT1G30700.1/AT1G30700, exon 1 of 2)
Chr1	10938011	10938099	AT1G30800	-3.12	-2.48	4.22	3' UTR
Chr1	10966997	10967776	AT1G30835.1	-104	-102	8.8	Exon (AT1G30835.1/AT1G30835.1, exon 1 of 2)
Chr1	10966997	10967773	AT1G30835.1	-104	-102	8.79	Exon (AT1G30835.1/AT1G30835.1, exon 1 of 2)
Chr1	10968370	10968669	AT1G30835.1	-3.69	-3.02	14.6	Exon (AT1G30835.1/AT1G30835.1, exon 2 of 2)
Chr1	10998652	10999186	AT1G30900	-2.07	-1.49	8.93	Exon (AT1G30900.1/AT1G30900, exon 2 of 12)
Chr1	11002340	11002936	AT1G30910	-151	-149	10.4	3' UTR
Chr1	11085098	11085522	AT1G31070	-6.83	-6.05	2.63	Exon (AT1G31070.2/AT1G31070, exon 1 of 15)
Chr1	11087155	11087867	AT1G31070	-29.2	-28	5.61	3' UTR
Chr1	11121076	11122439	AT1G31150	-10	-9.13	8.39	3' UTR
Chr1	11133741	11134338	AT1G31170	-3.9	-3.22	1.45	3' UTR
Chr1	11137395	11137632	AT1G31173	-2.42	-1.82	8.12	Exon (AT1G31173.1/AT1G31173, exon 1 of 1)
Chr1	11142303	11142600	AT1G31175	-10	-9.15	3.74	3' UTR
Chr1	11144772	11144920	AT1G31190	-2.1	-1.52	2.44	5' UTR
Chr1	11158536	11158683	AT1G31220	-1.53	-1.01	6.5	3' UTR
Chr1	11183379	11183733	AT1G31280	-3.99	-3.3	3.41	Exon (AT1G31280.1/AT1G31280, exon 2 of 3)
Chr1	11193665	11194549	AT1G31300	-7.26	-6.47	4.55	5' UTR
Chr1	11235519	11237411	AT1G31360	-10.8	-9.9	4.8	Exon (AT1G31360.1/AT1G31360, exon 13 of 20)
Chr1	11252405	11252583	AT1G31420	-3.07	-2.43	1.58	Exon (AT1G31420.2/AT1G31420, exon 11 of 14)
Chr1	11252985	11253856	AT1G31420	-212	-210	7.36	3' UTR
Chr1	11270478	11271372	AT1G31480	-1.71	-1.16	2.92	3' UTR
Chr1	11311169	11311931	AT1G31580	-87.5	-85.9	4.33	5' UTR
Chr1	11343980	11344129	AT1G31690	-1.36	-0.848	3.25	Exon (AT1G31690.1/AT1G31690, exon 1 of 5)
Chr1	11349840	11350138	AT1G31710	-22.8	-21.7	7.13	5' UTR
Chr1	11354590	11355247	AT1G31710	-3.6	-2.94	2.54	Exon (AT1G31710.1/AT1G31710, exon 4 of 5)
Chr1	11359880	11360118	AT1G31730	-5.42	-4.68	2.25	5' UTR
Chr1	11361145	11361602	AT1G31730	-3.97	-3.29	2.65	Exon (AT1G31730.1/AT1G31730, exon 3 of 10)
Chr1	11362758	11364109	AT1G31730	-91.1	-89.4	9.99	3' UTR
Chr1	11392842	11394599	AT1G31780	-86.9	-85.3	16.7	Exon (AT1G31780.1/AT1G31780, exon 5 of 9)
Chr1	11397609	11399354	AT1G31800	-106	-104	3.48	Exon (AT1G31800.1/AT1G31800, exon 5 of 15)
Chr1	11431224	11431374	AT1G31850	-1.53	-0.998	1.57	Exon (AT1G31850.1/AT1G31850, exon 2 of 7)
Chr1	11432286	11432616	AT1G31850	-7.42	-6.62	1.97	Exon (AT1G31850.1/AT1G31850, exon 5 of 7)
Chr1	11437347	11437703	AT1G31870	-2.03	-1.46	1.79	Exon (AT1G31870.2/AT1G31870, exon 2 of 9)
Chr1	11437999	11439754	AT1G31870	-60.5	-59	17.9	Exon (AT1G31870.2/AT1G31870, exon 3 of 9)
Chr1	11449814	11450159	AT1G31880	-2.08	-1.5	6.5	3' UTR
Chr1	11457454	11457573	AT1G31910	-1.93	-1.36	1.22	5' UTR
Chr1	11461438	11461825	AT1G31910	-50.7	-49.3	3.58	3' UTR
Chr1	11466087	11467282	AT1G31930	-22.4	-21.4	6.11	Exon (AT1G31930.3/AT1G31930, exon 2 of 9)
Chr1	11467372	11468706	AT1G31930	-11	-10.1	4.36	Exon (AT1G31930.3/AT1G31930, exon 5 of 9)
Chr1	11479866	11480374	AT1G31970	-290	-288	3.73	5' UTR
Chr1	11481516	11482890	AT1G31970	-72.2	-70.6	3.15	3' UTR
Chr1	11531192	11531281	AT1G32050	-3.95	-3.27	4.67	3' UTR
Chr1	11532533	11533071	AT1G32060	-1280	-Inf	13.2	5' UTR
Chr1	11533968	11534370	AT1G32060	-41.4	-40.1	1.42	Exon (AT1G32060.1/AT1G32060, exon 4 of 5)
Chr1	11553224	11553821	AT1G32120	-13.6	-12.6	18.1	Exon (AT1G32120.1/AT1G32120, exon 1 of 4)
Chr1	11553881	11554865	AT1G32120	-3.22	-2.58	7.71	Exon (AT1G32120.1/AT1G32120, exon 1 of 4)
Chr1	11555154	11555452	AT1G32120	-2.04	-1.47	3.79	Exon (AT1G32120.1/AT1G32120, exon 2 of 4)
Chr1	11558628	11558717	AT1G32120	-1.4	-0.6	6.5	3' UTR
Chr1	11565518	11565998	AT1G32150	-1.79	-1.24	7.31	5' UTR
Chr1	11567833	11568531	AT1G32150	-25.8	-24.6	6.5	3' UTR
Chr1	11569210	11569880	AT1G32160	-38	-36.7	3.14	Exon (AT1G32160.1/AT1G32160, exon 2 of 3)
Chr1	11612843	11615541	AT1G32230	-18.5	-17.5	2.09	5' UTR
Chr1	11673853	11675131	AT1G32360	-11.3	-10.4	2.5	Exon (AT1G32360.1/AT1G32360, exon 1 of 2)
Chr1	11677872	11678154	AT1G32370	-9.86	-9	4.6	3' UTR
Chr1	11682672	11683225	AT1G32380	-6.67	-5.9	2.49	Exon (AT1G32380.1/AT1G32380, exon 2 of 8)
Chr1	11694912	11695391	AT1G32410	-4.64	-3.93	2.24	3' UTR
Chr1	11695908	11696294	AT1G32415	-3.71	-3.04	6.5	Exon (AT1G32415.1/AT1G32415, exon 1 of 1)
Chr1	11712733	11713509	AT1G32440	-8.35	-7.52	2.53	Exon (AT1G32440.1/AT1G32440, exon 2 of 12)
Chr1	11713655	11714844	AT1G32440	-5.07	-4.35	1.81	Exon (AT1G32440.1/AT1G32440, exon 6 of 12)
Chr1	11767624	11768104	AT1G32540	-13.5	-12.5	4.91	5' UTR
Chr1	11768730	11769688	AT1G32540	-3.39	-2.74	2.2	3' UTR
Chr1	11774513	11774960	AT1G32560	-2.14	-1.56	2.08	5' UTR
Chr1	11784057	11785459	AT1G32580	-134	-132	5.59	5' UTR
Chr1	11785548	11785637	AT1G32580	-1.46	-0.937	1.89	3' UTR
Chr1	11797335	11798243	AT1G32630	-119	-117	29.2	5' UTR
Chr1	11827433	11827700	AT1G32700	-13.6	-12.7	30.9	5' UTR
Chr1	11827848	11828290	AT1G32700	-11.3	-10.4	6.13	5' UTR
Chr1	11828378	11829641	AT1G32700	-38.8	-37.5	8.53	3' UTR
Chr1	11842207	11842724	AT1G32730	-9.6	-8.74	4.15	Exon (AT1G32730.1/AT1G32730, exon 4 of 5)
Chr1	11844877	11845787	AT1G32740	-18.6	-17.6	5.37	5' UTR
Chr1	11858591	11859000	AT1G32760	-13.1	-12.2	4	Exon (AT1G32760.1/AT1G32760, exon 1 of 1)
Chr1	11882170	11882826	AT1G32810	-10.9	-9.97	6.77	Exon (AT1G32810.2/AT1G32810, exon 1 of 7)
Chr1	11884191	11885813	AT1G32810	-27.6	-26.4	6.29	Exon (AT1G32810.2/AT1G32810, exon 3 of 7)
Chr1	11911709	11912636	AT1G32870	-34.5	-33.3	5.08	5' UTR
Chr1	11912726	11913023	AT1G32870	-14.2	-13.3	3.95	Exon (AT1G32870.1/AT1G32870, exon 2 of 3)
Chr1	11940828	11940948	AT1G32940	-1.84	-1.29	8.12	3' UTR
Chr1	11944162	11944730	AT1G32950	-4.34	-3.64	13	3' UTR
Chr1	11947756	11948142	AT1G32960	-2.48	-1.88	4.87	Exon (AT1G32960.1/AT1G32960, exon 8 of 9)
Chr1	11955785	11955962	AT1G32990	-18.4	-17.4	1.56	5' UTR
Chr1	11956200	11957107	AT1G32990	-177	-175	2.55	Exon (AT1G32990.1/AT1G32990, exon 2 of 4)
Chr1	11966470	11967843	AT1G33040	-158	-156	4.59	5' UTR
Chr1	12010901	12011283	AT1G33120	-80.6	-79	41.5	5' UTR
Chr1	12012142	12012318	AT1G33120	-4.64	-3.93	1.17	3' UTR
Chr1	12023631	12023915	AT1G33140	-2.84	-2.21	1.36	Exon (AT1G33140.1/AT1G33140, exon 1 of 3)
Chr1	12027502	12027830	AT1G33170	-4.22	-3.53	2.34	Exon (AT1G33170.1/AT1G33170, exon 1 of 5)
Chr1	12028554	12029634	AT1G33170	-29.3	-28.1	6.11	Exon (AT1G33170.1/AT1G33170, exon 3 of 5)
Chr1	12046671	12047527	AT1G33230	-12.8	-11.9	5.41	5' UTR
Chr1	12048565	12048972	AT1G33230	-1.53	-1	1.41	Exon (AT1G33230.1/AT1G33230, exon 6 of 10)
Chr1	12064509	12065012	AT1G33260	-16.2	-15.2	12.2	5' UTR
Chr1	12067500	12067839	AT1G33265	-15.2	-14.3	2.04	3' UTR
Chr1	12075173	12076104	AT1G33290	-154	-152	7.96	3' UTR
Chr1	12091937	12092502	AT1G33360	-2.75	-2.13	11.4	5' UTR
Chr1	12094625	12095506	AT1G33360	-4.68	-3.97	3.88	Exon (AT1G33360.1/AT1G33360, exon 10 of 15)
Chr1	12144783	12145917	AT1G33470	-34.1	-32.9	4.03	Exon (AT1G33470.1/AT1G33470, exon 1 of 6)
Chr1	12153363	12154479	AT1G33500	-1.84	-1.29	8.12	Exon (AT1G33500.1/AT1G33500, exon 4 of 10)
Chr1	12169307	12169606	AT1G33560	-6.07	-5.31	2.63	Exon (AT1G33560.1/AT1G33560, exon 1 of 5)
Chr1	12171227	12171526	AT1G33560	-8.17	-7.35	2.98	Exon (AT1G33560.1/AT1G33560, exon 5 of 5)
Chr1	12178312	12178491	AT1G33590	-2.03	-1.46	1.44	Exon (AT1G33590.1/AT1G33590, exon 1 of 1)
Chr1	12178669	12179026	AT1G33590	-4.46	-3.76	1.62	Exon (AT1G33590.1/AT1G33590, exon 1 of 1)
Chr1	12181105	12182183	AT1G33600	-130	-129	14.1	Exon (AT1G33600.1/AT1G33600, exon 1 of 1)
Chr1	12191814	12192021	AT1G33612	-1.84	-1.29	8.12	Exon (AT1G33612.1/AT1G33612, exon 1 of 1)
Chr1	12192406	12192731	AT1G33612	-3.31	-2.66	4.6	3' UTR
Chr1	12204035	12205604	AT1G33680	-32.2	-31	5.33	5' UTR
Chr1	12243796	12244403	AT1G33770	-1.95	-1.39	8.12	Exon (AT1G33770.1/AT1G33770, exon 5 of 7)
Chr1	12261419	12261686	AT1G33800	-9.13	-8.29	13	5' UTR
Chr1	12265063	12266697	AT1G33810	-15	-14	1.68	5' UTR
Chr1	12268582	12269334	AT1G33811	-19.1	-18	2.45	Exon (AT1G33811.1/AT1G33811, exon 3 of 6)
Chr1	12326519	12327084	AT1G33930	-5.61	-4.86	21.1	Exon (AT1G33930.1/AT1G33930, exon 3 of 5)
Chr1	12347209	12348128	AT1G33960	-41.4	-40.1	18.8	Exon (AT1G33960.1/AT1G33960, exon 3 of 6)
Chr1	12352193	12354604	AT1G33980	-66.5	-64.9	10.6	3' UTR
Chr1	12357237	12357732	AT1G33990	-21.5	-20.4	2.1	Exon (AT1G33990.1/AT1G33990, exon 3 of 5)
Chr1	12428706	12429680	AT1G34120	-3.78	-3.11	8.93	3' UTR
Chr1	12429890	12430190	AT1G34130	-4.07	-3.39	2.6	5' UTR
Chr1	12432536	12433097	AT1G34130	-12.5	-11.6	2.99	3' UTR
Chr1	12436457	12436974	AT1G34150	-2.35	-1.76	1.88	Exon (AT1G34150.1/AT1G34150, exon 2 of 14)
Chr1	12438445	12439290	AT1G34150	-6.57	-5.8	3.48	3' UTR
Chr1	12441896	12442163	AT1G34160	-3.79	-3.12	2.64	Exon (AT1G34160.1/AT1G34160, exon 1 of 2)
Chr1	12442399	12443256	AT1G34160	-57.6	-56.1	21.5	3' UTR
Chr1	12449393	12449678	AT1G34180	-1.84	-1.29	8.12	Exon (AT1G34180.1/AT1G34180, exon 2 of 5)
Chr1	12451630	12453575	AT1G34190	-17.3	-16.3	3.22	5' UTR
Chr1	12455708	12456061	AT1G34200	-14.2	-13.3	6.9	5' UTR
Chr1	12472868	12473754	AT1G34245	-15.6	-14.6	6.26	5' UTR
Chr1	12486253	12486611	AT1G34260	-5.76	-5.01	4.22	Exon (AT1G34260.1/AT1G34260, exon 3 of 12)
Chr1	12490939	12491722	AT1G34260	-3.78	-3.11	5.48	Exon (AT1G34260.1/AT1G34260, exon 10 of 12)
Chr1	12505276	12505662	AT1G34300	-7.31	-6.52	5.58	Exon (AT1G34300.1/AT1G34300, exon 1 of 1)
Chr1	12521388	12523624	AT1G34320	-24.9	-23.7	5.42	Exon (AT1G34320.1/AT1G34320, exon 3 of 13)
Chr1	12530857	12531152	AT1G34340	-10.9	-10	4.72	5' UTR
Chr1	12533601	12534103	AT1G34340	-9.53	-8.67	4.26	3' UTR
Chr1	12535421	12536095	AT1G34350	-25.5	-24.4	5.4	3' UTR
Chr1	12545167	12546083	AT1G34360	-11.3	-10.4	4.49	3' UTR
Chr1	12551502	12552131	AT1G34370	-28	-26.8	3.03	Exon (AT1G34370.2/AT1G34370, exon 2 of 2)
Chr1	12582122	12582179	AT1G34418	-1.54	-1.01	1.62	Exon (AT1G34418.1/AT1G34418, exon 1 of 2)
Chr1	12585095	12585275	AT1G34420	-1.4	-0.6	6.5	Exon (AT1G34420.1/AT1G34420, exon 1 of 2)
Chr1	12606419	12606856	AT1G34470	-6.25	-5.48	3.13	3' UTR
Chr1	12752172	12752380	AT1G34842.1	-1.39	-0.87	2.13	Exon (AT1G34844.1/AT1G34844, exon 2 of 2)
Chr1	12842158	12842997	AT1G35115.1	-35.4	-34.2	19.5	Exon (AT1G35115.1/AT1G35115.1, exon 1 of 1)
Chr1	12843237	12845455	AT1G35115.1	-56.6	-55.2	11.9	Exon (AT1G35115.1/AT1G35115.1, exon 1 of 1)
Chr1	12891475	12892874	AT1G35190	-187	-185	12.1	3' UTR
Chr1	12913419	12913859	AT1G35220	-4.11	-3.42	3.43	Exon (AT1G35220.1/AT1G35220, exon 10 of 12)
Chr1	12977698	12977906	AT1G35340	-5.02	-4.3	11	5' UTR
Chr1	12978084	12979762	AT1G35340	-8.75	-7.91	2.19	5' UTR
Chr1	13026786	13027119	AT1G35420	-9.17	-8.33	1.6	Exon (AT1G35420.2/AT1G35420, exon 2 of 3)
Chr1	13027535	13027595	AT1G35420	-2.84	-2.22	2.84	3' UTR
Chr1	13041269	13042102	AT1G35460	-2.14	-1.56	2.44	3' UTR
Chr1	13071255	13071314	AT1G35510	-2.29	-1.7	9.74	5' UTR
Chr1	13073554	13074889	AT1G35510	-32.5	-31.3	5.44	3' UTR
Chr1	13091893	13091953	AT1G35530	-1.4	-0.68	6.5	Exon (AT1G35530.1/AT1G35530, exon 10 of 21)
Chr1	13146518	13146693	AT1G35612.1	-2.21	-1.62	2.2	Exon (AT1G35612.1/AT1G35612.1, exon 1 of 1)
Chr1	13157486	13158138	AT1G35620	-32.8	-31.6	5.14	Exon (AT1G35620.1/AT1G35620, exon 3 of 5)
Chr1	13206992	13207691	AT1G35670	-6.32	-5.56	4.47	Exon (AT1G35670.1/AT1G35670, exon 3 of 7)
Chr1	13209454	13209941	AT1G35680	-26.3	-25.1	1.33	Exon (AT1G35680.1/AT1G35680, exon 2 of 5)
Chr1	13222679	13223008	AT1G35710	-4.13	-3.44	7.04	Exon (AT1G35710.1/AT1G35710, exon 1 of 2)
Chr1	13223158	13223698	AT1G35710	-8.3	-7.48	9.74	Exon (AT1G35710.1/AT1G35710, exon 1 of 2)
Chr1	13226477	13226806	AT1G35720	-51.7	-50.3	1.7	Exon (AT1G35720.1/AT1G35720, exon 3 of 3)
Chr1	13450533	13453039	AT1G36050	-45.8	-44.5	6.46	Exon (AT1G36050.2/AT1G36050, exon 1 of 13)
Chr1	13537253	13538607	AT1G36160	-6.66	-5.88	2.67	Exon (AT1G36160.2/AT1G36160, exon 15 of 32)
Chr1	13539213	13540335	AT1G36160	-48.2	-46.8	7.95	Exon (AT1G36160.2/AT1G36160, exon 24 of 32)
Chr1	13540774	13541218	AT1G36160	-1.95	-1.38	1.38	Exon (AT1G36160.2/AT1G36160, exon 28 of 32)
Chr1	13542681	13543399	AT1G36160	-91.3	-89.7	6.44	Exon (AT1G36160.2/AT1G36160, exon 31 of 32)
Chr1	13550817	13551568	AT1G36180	-3.22	-2.57	13	Exon (AT1G36180.1/AT1G36180, exon 9 of 32)
Chr1	13553450	13553771	AT1G36180	-1.84	-1.29	8.12	Exon (AT1G36180.1/AT1G36180, exon 22 of 32)
Chr1	13555650	13556122	AT1G36180	-1.88	-1.32	7.31	Exon (AT1G36180.1/AT1G36180, exon 29 of 32)
Chr1	13556511	13556600	AT1G36180	-1.55	-1.02	2.76	Exon (AT1G36180.1/AT1G36180, exon 31 of 32)
Chr1	13557168	13558492	AT1G36180	-20.3	-19.2	8.35	3' UTR
Chr1	13641750	13642144	AT1G36280	-3.49	-2.83	2.26	Exon (AT1G36280.1/AT1G36280, exon 5 of 10)
Chr1	13642566	13643096	AT1G36280	-5.39	-4.65	4.06	3' UTR
Chr1	13670156	13670544	AT1G36310	-13	-12.1	2.22	Exon (AT1G36310.1/AT1G36310, exon 2 of 3)
Chr1	13672442	13672711	AT1G36320	-36.4	-35.2	2.26	Exon (AT1G36320.1/AT1G36320, exon 2 of 6)
Chr1	13673172	13674098	AT1G36320	-68.4	-66.9	2.44	3' UTR
Chr1	14004046	14004285	AT1G36940	-2.24	-1.66	2.64	5' UTR
Chr1	14158527	14158855	AT1G37130	-22.4	-21.3	2.91	5' UTR
Chr1	14159451	14160329	AT1G37130	-24.1	-23	1.99	Exon (AT1G37130.1/AT1G37130, exon 1 of 3)
Chr1	15891757	15893902	AT1G42430	-100	-98.7	10.7	Exon (AT1G42430.2/AT1G42430, exon 1 of 11)
Chr1	15894385	15894444	AT1G42430	-1.62	-0.796	7.31	3' UTR
Chr1	15928702	15929089	AT1G42470	-1.42	-0.899	2.44	Exon (AT1G42470.1/AT1G42470, exon 8 of 37)
Chr1	15934476	15935208	AT1G42470	-10.1	-9.26	4.06	3' UTR
Chr1	15936237	15938863	AT1G42480	-66.9	-65.4	7.6	5' UTR
Chr1	15977432	15979833	AT1G42550	-258	-256	7.71	3' UTR
Chr1	16125900	16126344	AT1G42960	-2.45	-1.85	1.15	Exon (AT1G42960.1/AT1G42960, exon 1 of 5)
Chr1	16128240	16128947	AT1G42970	-371	-Inf	1.48	Exon (AT1G42970.1/AT1G42970, exon 4 of 9)
Chr1	16263960	16264232	AT1G43160	-1.54	-1.01	3.04	5' UTR
Chr1	16267365	16267725	AT1G43170	-17.7	-16.6	1.19	5' UTR
Chr1	16414210	16414567	AT1G43590.1	-5.95	-5.19	5.89	Exon (AT1G43590.1/AT1G43590.1, exon 1 of 1)
Chr1	16468044	16468104	AT1G43670	-1.74	-1.2	4.06	5' UTR
Chr1	16469217	16469717	AT1G43670	-3.81	-3.14	1.2	Exon (AT1G43670.1/AT1G43670, exon 6 of 12)
Chr1	16470872	16471219	AT1G43675.1	-176	-174	17.5	Exon (AT1G43675.1/AT1G43675.1, exon 1 of 1)
Chr1	16482094	16482272	AT1G43690	-2.56	-1.95	1.64	Exon (AT1G43690.1/AT1G43690, exon 7 of 7)
Chr1	16484261	16484588	AT1G43700	-33.2	-32	4.25	5' UTR
Chr1	16484737	16486092	AT1G43700	-40.1	-38.8	3.57	3' UTR
Chr1	16618265	16618744	AT1G43850	-24.1	-23	5.75	Exon (AT1G43850.2/AT1G43850, exon 2 of 10)
Chr1	16619967	16621690	AT1G43850	-45	-43.6	8.04	3' UTR
Chr1	16647174	16648322	AT1G43890	-5.1	-4.38	1.41	Exon (AT1G43890.1/AT1G43890, exon 3 of 7)
Chr1	16654589	16655720	AT1G43900	-4.3	-3.6	1.93	Exon (AT1G43900.1/AT1G43900, exon 2 of 8)
Chr1	16780640	16780849	AT1G44120	-2.75	-2.13	11.4	Exon (AT1G44120.1/AT1G44120, exon 1 of 5)
Chr1	16781538	16781837	AT1G44120	-1.62	-0.796	7.31	Exon (AT1G44120.1/AT1G44120, exon 1 of 5)
Chr1	16783333	16783632	AT1G44120	-3.69	-3.02	14.6	Exon (AT1G44120.1/AT1G44120, exon 1 of 5)
Chr1	16888057	16888874	AT1G44740	-19.1	-18.1	6.77	Exon (AT1G44740.1/AT1G44740, exon 3 of 8)
Chr1	16893592	16893770	AT1G44750	-2.61	-2	4.26	5' UTR
Chr1	16910186	16912270	AT1G44780	-31	-29.8	12.3	3' UTR
Chr1	16923929	16924464	AT1G44810	-122	-120	8.93	Exon (AT1G44810.1/AT1G44810, exon 1 of 1)
Chr1	16926324	16926740	AT1G44820	-73.4	-71.8	22.7	5' UTR
Chr1	16927350	16928437	AT1G44820	-3.21	-2.56	2.49	3' UTR
Chr1	16934002	16934271	AT1G44830	-1.36	-0.844	3.65	Exon (AT1G44830.1/AT1G44830, exon 1 of 1)
Chr1	16941948	16942524	AT1G44835	-42.9	-41.6	4.97	3' UTR
Chr1	16943629	16944287	AT1G44840.1	-2.98	-2.35	12.2	Exon (AT1G44840.1/AT1G44840.1, exon 1 of 1)
Chr1	16944436	16944645	AT1G44840.1	-2.29	-1.7	9.74	Exon (AT1G44840.1/AT1G44840.1, exon 1 of 1)
Chr1	16945303	16945452	AT1G44840.1	-1.4	-0.6	6.5	Exon (AT1G44840.1/AT1G44840.1, exon 1 of 1)
Chr1	16963144	16963436	AT1G44890	-2.01	-1.45	3.65	5' UTR
Chr1	16970973	16971415	AT1G44900	-6	-5.25	3.92	Exon (AT1G44900.2/AT1G44900, exon 2 of 16)
Chr1	16973482	16974231	AT1G44900	-5.94	-5.19	2.54	Exon (AT1G44900.2/AT1G44900, exon 12 of 16)
Chr1	16975634	16982965	AT1G44910	-229	-227	57.2	5' UTR
Chr1	17011076	17011676	AT1G45000	-44.9	-43.5	2.32	3' UTR
Chr1	17031281	17033168	AT1G45050	-30.7	-29.5	5.1	5' UTR
Chr1	17053710	17054583	AT1G45110	-4.34	-3.64	1.95	3' UTR
Chr1	17056193	17056702	AT1G45120.1	-1.62	-0.796	7.31	Exon (AT1G45120.1/AT1G45120.1, exon 1 of 1)
Chr1	17066745	17067133	AT1G45130	-1.88	-1.32	2.84	Exon (AT1G45130.1/AT1G45130, exon 7 of 17)
Chr1	17068304	17069052	AT1G45130	-8.32	-7.5	3	Exon (AT1G45130.1/AT1G45130, exon 14 of 17)
Chr1	17101201	17101836	AT1G45180	-4.91	-4.19	4.06	3' UTR
Chr1	17116834	17117526	AT1G45191	-23.4	-22.3	2.64	Exon (AT1G45191.1/AT1G45191, exon 4 of 14)
Chr1	17117614	17118072	AT1G45191	-10.4	-9.53	2.02	Exon (AT1G45191.1/AT1G45191, exon 8 of 14)
Chr1	17118737	17118878	AT1G45191	-1.4	-0.876	1.15	Exon (AT1G45191.1/AT1G45191, exon 13 of 14)
Chr1	17118937	17119174	AT1G45191	-16.1	-15.1	4.16	3' UTR
Chr1	17128354	17128651	AT1G45201	-9.87	-9.01	2.16	3' UTR
Chr1	17191390	17191688	AT1G45688	-45.6	-44.2	3.42	5' UTR
Chr1	17191957	17193128	AT1G45688	-304	-302	7.51	3' UTR
Chr1	17199825	17200645	AT1G45976	-46	-44.6	3.62	Exon (AT1G45976.1/AT1G45976, exon 3 of 4)
Chr1	17225107	17226015	AT1G46264	-43.9	-42.6	10.8	Exon (AT1G46264.1/AT1G46264, exon 1 of 2)
Chr1	17327949	17328249	AT1G47270	-3.05	-2.42	2.2	Exon (AT1G47270.1/AT1G47270, exon 6 of 6)
Chr1	17338275	17339123	AT1G47290	-19	-18	5.2	3' UTR
Chr1	17343944	17344565	AT1G47310	-38.5	-37.2	11.9	Exon (AT1G47310.1/AT1G47310, exon 3 of 3)
Chr1	17352085	17353815	AT1G47330	-37.2	-36	9.85	3' UTR
Chr1	17394082	17395378	AT1G47410	-44.7	-43.4	9.85	5' UTR
Chr1	17418840	17419047	AT1G47480	-1.4	-0.6	6.5	Exon (AT1G47480.1/AT1G47480, exon 2 of 2)
Chr1	17424669	17425054	AT1G47490	-86.9	-85.3	5.24	5' UTR
Chr1	17425874	17427475	AT1G47490	-213	-211	6.99	3' UTR
Chr1	17432518	17433368	AT1G47500	-52.9	-51.4	15.8	5' UTR
Chr1	17434042	17434333	AT1G47500	-2.79	-2.17	1.38	Exon (AT1G47500.1/AT1G47500, exon 4 of 6)
Chr1	17453772	17454124	AT1G47530	-1.8	-1.25	1.21	3' UTR
Chr1	17457332	17460266	AT1G47550	-18	-16.9	6.09	Exon (AT1G47550.2/AT1G47550, exon 1 of 25)
Chr1	17462335	17464057	AT1G47550	-56	-54.6	8.01	3' UTR
Chr1	17468846	17469726	AT1G47560	-1.62	-0.796	7.31	Exon (AT1G47560.1/AT1G47560, exon 7 of 25)
Chr1	17474517	17474785	AT1G47565.1	-2.07	-1.49	8.93	Exon (AT1G47565.1/AT1G47565.1, exon 1 of 1)
Chr1	17475023	17476125	AT1G47565.1	-24.4	-23.3	82	Exon (AT1G47565.1/AT1G47565.1, exon 1 of 1)
Chr1	17479159	17483354	AT1G47570	-27.3	-26.1	8.41	3' UTR
Chr1	17485650	17486347	AT1G47580	-195	-193	5.07	5' UTR
Chr1	17558209	17558445	AT1G47710	-3	-2.37	2.44	5' UTR
Chr1	17559355	17559561	AT1G47710	-2.1	-1.52	1.67	Exon (AT1G47710.1/AT1G47710, exon 2 of 2)
Chr1	17568151	17569297	AT1G47740	-165	-163	13	3' UTR
Chr1	17611963	17612400	AT1G47820	-11.7	-10.8	2.41	5' UTR
Chr1	17634847	17637291	AT1G47870	-27.2	-26	9.15	5' UTR
Chr1	17637533	17637772	AT1G47870	-2.52	-1.92	10.6	3' UTR
Chr1	17687269	17688786	AT1G47970	-401	-Inf	15.5	5' UTR
Chr1	17723512	17724655	AT1G48050	-7.43	-6.63	3.5	Exon (AT1G48050.1/AT1G48050, exon 1 of 12)
Chr1	17725021	17725508	AT1G48050	-4.09	-3.4	2.84	Exon (AT1G48050.1/AT1G48050, exon 6 of 12)
Chr1	17725827	17726834	AT1G48050	-21.2	-20.1	5.08	Exon (AT1G48050.1/AT1G48050, exon 8 of 12)
Chr1	17791599	17792124	AT1G48175	-5.75	-5.01	2.77	3' UTR
Chr1	17798431	17799850	AT1G48210	-2.98	-2.35	12.2	5' UTR
Chr1	17800584	17801987	AT1G48210	-170	-168	8.92	3' UTR
Chr1	17808006	17808277	AT1G48230	-1.37	-0.854	1.48	Exon (AT1G48230.1/AT1G48230, exon 8 of 10)
Chr1	17808557	17808885	AT1G48230	-7.62	-6.82	3.18	3' UTR
Chr1	17835538	17836117	AT1G48280	-3.92	-3.24	6.77	Exon (AT1G48280.1/AT1G48280, exon 1 of 7)
Chr1	17836177	17836453	AT1G48280	-1.36	-0.844	3.25	Exon (AT1G48280.1/AT1G48280, exon 2 of 7)
Chr1	17847356	17848123	AT1G48300	-79.2	-77.6	2.72	5' UTR
Chr1	17855517	17855752	AT1G48320	-4.64	-3.93	4.47	5' UTR
Chr1	17864068	17864126	AT1G48330	-1.31	-0.8	1.1	3' UTR
Chr1	17869817	17869936	AT1G48360	-1.62	-0.796	7.31	Exon (AT1G48360.1/AT1G48360, exon 5 of 14)
Chr1	17911346	17911464	AT1G48460	-2.79	-2.17	6.9	5' UTR
Chr1	17918570	17918867	AT1G48480	-9.04	-8.2	2.63	Exon (AT1G48480.1/AT1G48480, exon 1 of 2)
Chr1	17919344	17919552	AT1G48480	-2.17	-1.59	1.73	Exon (AT1G48480.1/AT1G48480, exon 1 of 2)
Chr1	17920568	17920925	AT1G48480	-11.3	-10.4	3.38	3' UTR
Chr1	17940950	17942093	AT1G48520	-91.3	-89.6	4.39	3' UTR
Chr1	17942585	17942822	AT1G48520	-10.4	-9.54	6.82	3' UTR
Chr1	17945406	17946104	AT1G48540	-17.5	-16.5	8.27	5' UTR
Chr1	17946787	17948127	AT1G48540	-28.7	-27.6	9.53	Exon (AT1G48540.1/AT1G48540, exon 3 of 11)
Chr1	17954383	17954830	AT1G48560	-2.39	-1.79	3.57	Exon (AT1G48560.2/AT1G48560, exon 3 of 3)
Chr1	17955009	17955306	AT1G48560	-2.16	-1.58	7.31	3' UTR
Chr1	17966750	17967108	AT1G48598	-6.02	-5.26	1.49	3' UTR
Chr1	17967662	17969354	AT1G48598	-163	-161	9.42	3' UTR
Chr1	17966752	17967110	AT1G48598	-5.48	-4.74	1.49	3' UTR
Chr1	17967664	17969354	AT1G48598	-161	-159	9.42	3' UTR
Chr1	17985446	17985998	AT1G48635	-20.8	-19.7	3.99	3' UTR
Chr1	18042308	18042512	AT1G48780	-1.71	-1.16	2.92	Exon (AT1G48780.1/AT1G48780, exon 1 of 1)
Chr1	18099182	18099610	AT1G48920	-34.7	-33.4	1.47	Exon (AT1G48920.1/AT1G48920, exon 5 of 15)
Chr1	18100215	18101193	AT1G48920	-2480	-Inf	6.18	Exon (AT1G48920.1/AT1G48920, exon 10 of 15)
Chr1	18108734	18110089	AT1G48950	-19.2	-18.2	6.15	Exon (AT1G48950.1/AT1G48950, exon 5 of 7)
Chr1	18113205	18113645	AT1G48960	-5.64	-4.89	3.11	3' UTR
Chr1	18132645	18133925	AT1G49010	-182	-180	8.98	5' UTR
Chr1	18150538	18150837	AT1G49050	-5.64	-4.89	3.52	5' UTR
Chr1	18236238	18237218	AT1G49300	-50.1	-48.7	5.18	3' UTR
Chr1	18247194	18247667	AT1G49320	-2.39	-1.79	3.57	Exon (AT1G49320.1/AT1G49320, exon 2 of 2)
Chr1	18263684	18264312	AT1G49340	-20.4	-19.4	5.76	3' UTR
Chr1	18278563	18279528	AT1G49380	-27.5	-26.3	4.33	3' UTR
Chr1	18283032	18283588	AT1G49400	-12.2	-11.3	2.44	5' UTR
Chr1	18292273	18292915	AT1G49430	-8.81	-7.98	3.5	Exon (AT1G49430.1/AT1G49430, exon 6 of 19)
Chr1	18294793	18295795	AT1G49430	-19.4	-18.3	4.64	3' UTR
Chr1	18305600	18305808	AT1G49450	-1.72	-1.17	3.79	5' UTR
Chr1	18306786	18307142	AT1G49450	-1.31	-0.802	2.3	3' UTR
Chr1	18310494	18310845	AT1G49470	-2.37	-1.77	6.09	5' UTR
Chr1	18329785	18331272	AT1G49520	-25.7	-24.6	15.5	Exon (AT1G49520.1/AT1G49520, exon 1 of 8)
Chr1	18342673	18343712	AT1G49560	-29.7	-28.5	5.48	5' UTR
Chr1	18351458	18351756	AT1G49580	-16.9	-15.9	5.22	5' UTR
Chr1	18352025	18352706	AT1G49580	-11.8	-10.9	3.64	Exon (AT1G49580.1/AT1G49580, exon 1 of 11)
Chr1	18353096	18353999	AT1G49580	-16	-15	4.38	Exon (AT1G49580.1/AT1G49580, exon 6 of 11)
Chr1	18354863	18355892	AT1G49590	-22.9	-21.8	4.78	5' UTR
Chr1	18356404	18356642	AT1G49590	-3.54	-2.88	3.07	3' UTR
Chr1	18401295	18402302	AT1G49720	-31.3	-30.1	5.16	Exon (AT1G49720.1/AT1G49720, exon 2 of 5)
Chr1	18402480	18402628	AT1G49720	-4.85	-4.14	4.33	3' UTR
Chr1	18407607	18409517	AT1G49740	-17.6	-16.6	2.93	5' UTR
Chr1	18417890	18418009	AT1G49760	-3.04	-2.4	1.34	Exon (AT1G49760.2/AT1G49760, exon 3 of 10)
Chr1	18444314	18444741	AT1G49820	-2.93	-2.3	1.6	Exon (AT1G49820.1/AT1G49820, exon 4 of 6)
Chr1	18462214	18463517	AT1G49870	-37.9	-36.6	125	Exon (AT1G49870.1/AT1G49870, exon 4 of 5)
Chr1	18464017	18465869	AT1G49880	-20	-19	4.71	5' UTR
Chr1	18470075	18470494	AT1G49890	-26.7	-25.5	23.5	5' UTR
Chr1	18479567	18479869	AT1G49910	-1.37	-0.854	2.98	Exon (AT1G49910.1/AT1G49910, exon 3 of 9)
Chr1	18480336	18481296	AT1G49910	-7.83	-7.02	14.2	3' UTR
Chr1	18501262	18501586	AT1G49960	-1.62	-1.02	7.31	3' UTR
Chr1	18505328	18505597	AT1G49975	-4.19	-3.5	1.64	3' UTR
Chr1	18510988	18511934	AT1G49980	-11.7	-10.8	5.43	Exon (AT1G49980.1/AT1G49980, exon 11 of 15)
Chr1	18518732	18519083	AT1G50010	-25.6	-24.4	1.69	Exon (AT1G50010.1/AT1G50010, exon 3 of 4)
Chr1	18562809	18564512	AT1G50120	-31.4	-30.2	7.56	Exon (AT1G50120.1/AT1G50120, exon 2 of 12)
Chr1	18565308	18566142	AT1G50120	-13.3	-12.3	5.05	3' UTR
Chr1	18584325	18584504	AT1G50180	-1.4	-0.68	6.5	Exon (AT1G50180.1/AT1G50180, exon 1 of 5)
Chr1	18622560	18622767	AT1G50270	-1.55	-1.02	2.76	Exon (AT1G50270.1/AT1G50270, exon 1 of 1)
Chr1	18623865	18624250	AT1G50270	-2.28	-1.7	5.28	3' UTR
Chr1	18649986	18650135	AT1G50360	-1.36	-0.848	4.06	5' UTR
Chr1	18650987	18652299	AT1G50360	-6.41	-5.64	23.5	Exon (AT1G50360.1/AT1G50360, exon 2 of 24)
Chr1	18656600	18657018	AT1G50360	-11.3	-10.4	6.95	Exon (AT1G50360.1/AT1G50360, exon 24 of 24)
Chr1	18662637	18663671	AT1G50380	-7.88	-7.07	3.04	Exon (AT1G50380.1/AT1G50380, exon 1 of 11)
Chr1	18665025	18665909	AT1G50380	-7.69	-6.89	2.4	Exon (AT1G50380.1/AT1G50380, exon 7 of 11)
Chr1	18670279	18670427	AT1G50400	-1.34	-0.831	1.93	3' UTR
Chr1	18673226	18674570	AT1G50410	-5.49	-4.75	6.17	Exon (AT1G50410.1/AT1G50410, exon 3 of 11)
Chr1	18675049	18676055	AT1G50410	-8.43	-7.6	4.41	Exon (AT1G50410.1/AT1G50410, exon 6 of 11)
Chr1	18687729	18687907	AT1G50440	-2.11	-1.53	1.91	3' UTR
Chr1	18696221	18697274	AT1G50460	-84	-82.4	6.41	Exon (AT1G50460.1/AT1G50460, exon 5 of 9)
Chr1	18703932	18704180	AT1G50480	-4.04	-3.35	1.5	Exon (AT1G50480.1/AT1G50480, exon 3 of 5)
Chr1	18718540	18719328	AT1G50510	-5.24	-4.51	6.5	3' UTR
Chr1	18719675	18719794	AT1G50520	-1.59	-1.06	2.44	Exon (AT1G50520.1/AT1G50520, exon 1 of 2)
Chr1	18719943	18720714	AT1G50520	-14.1	-13.2	14.4	Exon (AT1G50520.1/AT1G50520, exon 1 of 2)
Chr1	18748863	18749330	AT1G50620	-2.07	-1.49	8.93	Exon (AT1G50620.1/AT1G50620, exon 1 of 4)
Chr1	18749916	18751190	AT1G50620	-67.6	-66	24	3' UTR
Chr1	18771773	18772170	AT1G50659	-1.56	-1.03	1.53	Exon (AT1G50660.1/AT1G50660, exon 1 of 3)
Chr1	18772230	18774686	AT1G50660	-150	-148	15.8	3' UTR
Chr1	18782512	18782973	AT1G50700	-1.76	-1.21	2.84	Exon (AT1G50700.1/AT1G50700, exon 1 of 8)
Chr1	18783496	18784582	AT1G50700	-3.75	-3.08	4.87	3' UTR
Chr1	18795650	18796187	AT1G50730	-6.7	-5.92	4.63	Exon (AT1G50730.1/AT1G50730, exon 2 of 21)
Chr1	18840637	18841154	AT1G50840	-2.43	-1.83	1.86	Exon (AT1G50840.1/AT1G50840, exon 3 of 12)
Chr1	18842180	18844349	AT1G50840	-80.3	-78.7	6.87	3' UTR
Chr1	18867057	18867175	AT1G50900	-1.79	-1.24	1.18	3' UTR
Chr1	18871334	18872501	AT1G50920	-206	-204	4.72	Exon (AT1G50920.1/AT1G50920, exon 2 of 3)
Chr1	18881886	18882809	AT1G50950	-1.36	-0.844	3.25	Exon (AT1G50950.1/AT1G50950, exon 6 of 15)
Chr1	18883236	18883809	AT1G50950	-4.28	-3.58	11.4	Exon (AT1G50950.1/AT1G50950, exon 12 of 15)
Chr1	18897848	18898776	AT1G50970	-2.15	-1.57	2.3	Exon (AT1G50970.1/AT1G50970, exon 6 of 16)
Chr1	18899683	18900268	AT1G50970	-8.34	-7.52	3.99	Exon (AT1G50970.1/AT1G50970, exon 14 of 16)
Chr1	18928083	18929467	AT1G51070	-77	-75.5	4.3	Exon (AT1G51070.2/AT1G51070, exon 1 of 6)
Chr1	18932937	18933567	AT1G51090	-86.7	-85.1	5.9	5' UTR
Chr1	18934308	18934691	AT1G51100	-709	-Inf	16.4	5' UTR
Chr1	18936146	18937665	AT1G51110	-329	-Inf	13.2	3' UTR
Chr1	18949591	18950052	AT1G51160	-1.49	-0.965	1.77	5' UTR
Chr1	18950258	18951783	AT1G51160	-16.5	-15.5	2.23	3' UTR
Chr1	19032452	19032835	AT1G51340	-5.95	-5.2	3.75	Exon (AT1G51340.2/AT1G51340, exon 3 of 12)
Chr1	19038113	19039281	AT1G51350	-30	-28.8	6.9	3' UTR
Chr1	19044184	19044482	AT1G51360	-18.4	-17.4	4.87	5' UTR
Chr1	19047882	19048089	AT1G51380	-6.21	-5.45	3.6	5' UTR
Chr1	19049655	19050132	AT1G51380	-2.13	-1.55	1.65	3' UTR
Chr1	19057780	19059522	AT1G51405	-11.1	-10.2	11.4	Exon (AT1G51405.1/AT1G51405, exon 1 of 5)
Chr1	19070913	19071507	AT1G51440	-8.71	-7.87	8.61	5' UTR
Chr1	19074730	19075479	AT1G51450	-24.1	-23	5.26	Exon (AT1G51450.1/AT1G51450, exon 1 of 2)
Chr1	19107987	19108523	AT1G51520	-1.4	-0.68	6.5	Exon (AT1G51520.1/AT1G51520, exon 3 of 9)
Chr1	19108671	19109350	AT1G51520	-3.58	-2.92	5.28	3' UTR
Chr1	19116405	19117297	AT1G51540	-9.12	-8.27	3.82	3' UTR
Chr1	19125731	19126493	AT1G51580	-8.94	-8.1	4.74	Exon (AT1G51580.1/AT1G51580, exon 1 of 8)
Chr1	19133744	19134178	AT1G51600	-4	-3.32	2.23	Exon (AT1G51600.1/AT1G51600, exon 3 of 8)
Chr1	19136340	19136695	AT1G51610	-22.9	-21.8	4.87	5' UTR
Chr1	19138578	19139622	AT1G51610	-183	-181	8.01	3' UTR
Chr1	19154382	19154530	AT1G51660	-2.37	-1.77	2.35	5' UTR
Chr1	19166914	19170269	AT1G51690	-13.4	-12.5	2.78	3' UTR
Chr1	19174070	19174865	AT1G51700	-8.4	-7.58	3.65	5' UTR
Chr1	19181867	19182224	AT1G51720	-5	-4.28	2.89	Exon (AT1G51720.1/AT1G51720, exon 2 of 16)
Chr1	19183408	19185043	AT1G51720	-9.96	-9.09	2.98	Exon (AT1G51720.1/AT1G51720, exon 5 of 16)
Chr1	19189521	19191065	AT1G51740	-25.4	-24.2	6.36	Exon (AT1G51740.1/AT1G51740, exon 3 of 7)
Chr1	19192052	19194698	AT1G51745	-27.8	-26.7	7.16	5' UTR
Chr1	19200716	19201258	AT1G51760	-29.1	-27.9	3.02	Exon (AT1G51760.1/AT1G51760, exon 3 of 5)
Chr1	19201553	19201612	AT1G51760	-1.39	-0.871	3.65	3' UTR
Chr1	19305581	19305936	AT1G51950	-16.8	-15.8	3.02	5' UTR
Chr1	19419146	19419555	AT1G52155	-1.36	-0.848	4.06	Exon (AT1G52155.1/AT1G52155, exon 7 of 9)
Chr1	19438378	19438763	AT1G52190	-1.98	-1.41	2.03	3' UTR
Chr1	19462902	19463297	AT1G52260	-2.09	-1.51	4.33	Exon (AT1G52260.1/AT1G52260, exon 10 of 12)
Chr1	19480430	19480580	AT1G52310	-2.08	-1.5	2.64	3' UTR
Chr1	19482098	19482615	AT1G52315	-1.95	-1.39	6.5	Exon (AT1G52315.1/AT1G52315, exon 5 of 6)
Chr1	19485069	19487301	AT1G52320	-49.4	-48	18.4	5' UTR
Chr1	19500847	19503424	AT1G52360	-14.3	-13.3	4.03	Exon (AT1G52360.1/AT1G52360, exon 7 of 25)
Chr1	19504352	19506051	AT1G52360	-108	-106	10.8	3' UTR
Chr1	19508059	19508815	AT1G52370	-33.9	-32.7	2.88	3' UTR
Chr1	19510172	19510647	AT1G52380	-20.4	-19.3	5.05	Exon (AT1G52380.1/AT1G52380, exon 2 of 2)
Chr1	19510796	19511331	AT1G52380	-41	-39.7	7.88	3' UTR
Chr1	19516702	19517844	AT1G52400	-565	-Inf	3.34	3' UTR
Chr1	19521113	19524485	AT1G52410	-489	-Inf	27	Exon (AT1G52410.1/AT1G52410, exon 3 of 26)
Chr1	19524815	19525414	AT1G52410	-5.47	-4.73	1.54	3' UTR
Chr1	19529596	19530131	AT1G52420	-15	-14	4.14	Exon (AT1G52420.1/AT1G52420, exon 3 of 5)
Chr1	19530191	19530990	AT1G52420	-9.79	-8.92	2.89	Exon (AT1G52420.1/AT1G52420, exon 4 of 5)
Chr1	19560880	19563113	AT1G52500	-183	-181	18.3	3' UTR
Chr1	19565829	19566687	AT1G52520	-7.66	-6.86	8.12	5' UTR
Chr1	19567134	19567342	AT1G52520	-1.36	-0.848	4.06	Exon (AT1G52520.1/AT1G52520, exon 2 of 2)
Chr1	19604258	19604855	AT1G52620	-6.32	-5.56	8.12	Exon (AT1G52620.1/AT1G52620, exon 1 of 1)
Chr1	19619745	19620483	AT1G52690	-110	-108	9.17	5' UTR
Chr1	19644194	19645134	AT1G52730	-36.1	-34.8	4.99	3' UTR
Chr1	19651913	19652062	AT1G52760	-2.34	-1.75	1.27	Exon (AT1G52760.1/AT1G52760, exon 2 of 3)
Chr1	19652357	19652416	AT1G52760	-1.73	-1.18	1.18	Exon (AT1G52760.1/AT1G52760, exon 3 of 3)
Chr1	19655958	19656225	AT1G52770	-5.26	-4.53	3.82	5' UTR
Chr1	19658703	19659542	AT1G52780	-2.37	-1.77	8.93	5' UTR
Chr1	19706085	19706531	AT1G52905	-54.8	-53.4	4.87	5' UTR
Chr1	19711237	19712786	AT1G52930	-28.9	-27.7	3.33	5' UTR
Chr1	19737432	19738699	AT1G52980	-199	-197	7.5	5' UTR
Chr1	19738758	19740050	AT1G52980	-8.48	-7.65	1.45	Exon (AT1G52980.1/AT1G52980, exon 6 of 11)
Chr1	19740169	19740348	AT1G52980	-6.86	-6.08	3.65	3' UTR
Chr1	19774064	19775509	AT1G53050	-40.7	-39.4	6.03	Exon (AT1G53050.1/AT1G53050, exon 4 of 8)
Chr1	19776052	19776285	AT1G53060	-3.01	-2.38	3.04	Exon (AT1G53060.1/AT1G53060, exon 1 of 1)
Chr1	19778333	19778719	AT1G53070	-19.1	-18	3.3	5' UTR
Chr1	19781456	19781779	AT1G53080	-2.75	-2.13	11.4	Exon (AT1G53080.1/AT1G53080, exon 1 of 1)
Chr1	19784851	19785330	AT1G53090	-9.24	-8.4	4.44	Exon (AT1G53090.2/AT1G53090, exon 3 of 7)
Chr1	19786752	19786902	AT1G53090	-1.75	-1.2	4.87	3' UTR
Chr1	19790459	19791950	AT1G53110	-49.7	-48.3	39.8	Exon (AT1G53110.1/AT1G53110, exon 1 of 4)
Chr1	19801396	19801773	AT1G53140	-7.83	-7.02	11.4	Exon (AT1G53140.1/AT1G53140, exon 6 of 8)
Chr1	19812525	19813081	AT1G53163	-2.75	-2.13	11.4	Exon (AT1G53163.1/AT1G53163, exon 1 of 1)
Chr1	19814798	19817342	AT1G53165	-31.2	-30	13.7	Exon (AT1G53165.1/AT1G53165, exon 3 of 21)
Chr1	19818994	19819355	AT1G53165	-3.04	-2.4	3.48	3' UTR
Chr1	19831795	19832089	AT1G53180	-2.52	-1.92	10.6	Exon (AT1G53180.1/AT1G53180, exon 1 of 2)
Chr1	19837483	19838960	AT1G53190	-19.3	-18.3	15.3	5' UTR
Chr1	19839325	19839928	AT1G53190	-5.16	-4.44	3.76	Exon (AT1G53190.1/AT1G53190, exon 5 of 7)
Chr1	19847029	19847179	AT1G53210	-2.62	-2.01	1.33	Exon (AT1G53210.1/AT1G53210, exon 6 of 7)
Chr1	19850369	19851769	AT1G53230	-48.1	-46.8	6.72	5' UTR
Chr1	19857751	19859108	AT1G53250	-112	-110	14.2	Exon (AT1G53250.1/AT1G53250, exon 2 of 6)
Chr1	19873313	19873460	AT1G53290	-1.54	-1.01	3.04	3' UTR
Chr1	19879422	19879926	AT1G53300	-92.3	-90.6	28	5' UTR
Chr1	19882080	19882375	AT1G53300	-2.69	-2.08	1.98	Exon (AT1G53300.1/AT1G53300, exon 6 of 7)
Chr1	19897177	19897442	AT1G53330	-1.56	-1.02	4.47	Exon (AT1G53330.1/AT1G53330, exon 1 of 1)
Chr1	19902995	19903171	AT1G53345	-2.06	-1.48	3.65	Exon (AT1G53345.1/AT1G53345, exon 1 of 1)
Chr1	19904108	19904348	AT1G53350	-1.9	-1.34	4.06	Exon (AT1G53350.1/AT1G53350, exon 1 of 5)
Chr1	19919906	19921318	AT1G53390	-8.71	-7.87	4.68	Exon (AT1G53390.1/AT1G53390, exon 4 of 14)
Chr1	19924782	19926195	AT1G53410	-11.1	-10.2	3.04	5' UTR
Chr1	19935282	19935520	AT1G53430	-2.86	-2.23	3.09	5' UTR
Chr1	19937562	19938142	AT1G53430	-2.24	-1.66	2.52	Exon (AT1G53430.2/AT1G53430, exon 11 of 24)
Chr1	19938604	19939661	AT1G53430	-22.7	-21.6	10.7	Exon (AT1G53430.2/AT1G53430, exon 18 of 24)
Chr1	19939827	19941028	AT1G53430	-6.76	-5.98	3.33	3' UTR
Chr1	19948185	19948822	AT1G53440	-10.5	-9.65	5.48	Exon (AT1G53440.1/AT1G53440, exon 10 of 23)
Chr1	19949250	19949956	AT1G53440	-6.56	-5.79	4.13	Exon (AT1G53440.1/AT1G53440, exon 17 of 23)
Chr1	19950450	19951383	AT1G53440	-9.49	-8.63	3.31	3' UTR
Chr1	19959984	19960489	AT1G53470	-2.54	-1.93	4.87	Exon (AT1G53470.1/AT1G53470, exon 1 of 5)
Chr1	19965306	19966710	AT1G53490	-14.1	-13.2	40.6	Exon (AT1G53490.1/AT1G53490, exon 4 of 10)
Chr1	19980462	19980903	AT1G53540	-867	-Inf	6.69	5' UTR
Chr1	19989668	19991000	AT1G53570	-22.7	-21.6	6.16	3' UTR
Chr1	19998759	20000115	AT1G53590	-69	-67.5	19	Exon (AT1G53590.1/AT1G53590, exon 10 of 12)
Chr1	20036641	20038041	AT1G53670	-208	-205	3.8	5' UTR
Chr1	20057073	20058008	AT1G53720	-3.42	-2.77	2.35	Exon (AT1G53720.1/AT1G53720, exon 2 of 12)
Chr1	20058442	20059638	AT1G53720	-121	-119	12.3	3' UTR
Chr1	20062494	20063686	AT1G53730	-18.2	-17.2	5.07	Exon (AT1G53730.1/AT1G53730, exon 3 of 16)
Chr1	20064400	20065130	AT1G53730	-7.66	-6.85	4.53	Exon (AT1G53730.1/AT1G53730, exon 12 of 16)
Chr1	20081908	20084202	AT1G53801	-553	-Inf	11.5	Exon (AT1G53800.2/AT1G53800, exon 2 of 8)
Chr1	20098582	20098851	AT1G53830	-1.62	-0.796	7.31	Exon (AT1G53830.1/AT1G53830, exon 1 of 3)
Chr1	20101445	20103339	AT1G53840	-228	-226	26	5' UTR
Chr1	20136350	20136881	AT1G53910	-21.2	-20.2	2.06	3' UTR
Chr1	20168903	20169331	AT1G54030	-12.3	-11.4	1.94	Exon (AT1G54030.1/AT1G54030, exon 4 of 5)
Chr1	20181307	20181427	AT1G54060	-2.04	-1.47	1.65	Exon (AT1G54060.1/AT1G54060, exon 1 of 1)
Chr1	20181546	20182324	AT1G54060	-38.5	-37.2	4.12	3' UTR
Chr1	20191242	20191601	AT1G54090	-11.6	-10.7	4.51	Exon (AT1G54090.1/AT1G54090, exon 1 of 1)
Chr1	20199448	20201729	AT1G54110	-18.6	-17.6	12	5' UTR
Chr1	20210993	20211322	AT1G54130	-4.24	-3.55	2.84	5' UTR
Chr1	20229447	20229731	AT1G54180	-3.63	-2.97	2.78	3' UTR
Chr1	20235712	20236741	AT1G54200	-11.4	-10.5	39.8	5' UTR
Chr1	20254997	20256232	AT1G54250	-3.71	-3.04	1.79	5' UTR
Chr1	20256936	20259154	AT1G54260	-118	-116	28.3	5' UTR
Chr1	20274345	20274722	AT1G54310	-6.97	-6.18	2.63	3' UTR
Chr1	20274946	20275425	AT1G54310	-3.67	-3	1.51	3' UTR
Chr1	20284462	20286668	AT1G54340	-56.2	-54.8	8.03	3' UTR
Chr1	20287238	20287754	AT1G54350	-2.5	-1.9	1.85	Exon (AT1G54350.1/AT1G54350, exon 1 of 9)
Chr1	20289839	20290401	AT1G54355	-29.2	-28	17.7	3' UTR
Chr1	20291212	20292202	AT1G54360	-21.2	-20.1	5.43	Exon (AT1G54360.1/AT1G54360, exon 4 of 12)
Chr1	20292472	20293144	AT1G54360	-57.2	-55.8	6.04	Exon (AT1G54360.1/AT1G54360, exon 10 of 12)
Chr1	20293204	20293324	AT1G54360	-2.47	-1.87	2.32	3' UTR
Chr1	20324377	20328007	AT1G54440	-11.7	-10.8	5.93	3' UTR
Chr1	20352015	20356529	AT1G54490	-27.5	-26.4	8.45	Exon (AT1G54490.1/AT1G54490, exon 5 of 22)
Chr1	20364506	20366002	AT1G54520	-107	-105	4.06	3' UTR
Chr1	20387060	20387592	AT1G54575	-92.4	-90.8	3.74	5' UTR
Chr1	20389376	20389464	AT1G54580	-3.16	-2.52	2.6	5' UTR
Chr1	20390663	20390839	AT1G54580	-14.7	-13.8	1.42	3' UTR
Chr1	20417418	20417506	AT1G54700	-1.37	-0.854	2.84	3' UTR
Chr1	20426786	20427317	AT1G54730	-1.56	-1.02	2.03	Exon (AT1G54730.3/AT1G54730, exon 9 of 16)
Chr1	20431066	20431808	AT1G54740	-61.9	-60.4	14.3	3' UTR
Chr1	20434878	20435918	AT1G54770	-69.9	-68.3	4.49	3' UTR
Chr1	20439434	20439821	AT1G54780	-26.9	-25.8	3.91	5' UTR
Chr1	20441010	20441159	AT1G54780	-7.55	-6.75	3.33	3' UTR
Chr1	20447316	20448096	AT1G54820	-96.6	-94.9	36.4	5' UTR
Chr1	20451113	20451473	AT1G54830	-168	-166	41.8	5' UTR
Chr1	20451652	20451892	AT1G54830	-12.4	-11.5	3.28	5' UTR
Chr1	20455178	20455891	AT1G54850	-44.2	-42.9	9.93	Exon (AT1G54850.1/AT1G54850, exon 2 of 3)
Chr1	20459575	20459811	AT1G54870	-2.07	-1.49	8.93	Exon (AT1G54870.1/AT1G54870, exon 2 of 4)
Chr1	20471454	20471949	AT1G54920	-10.1	-9.27	3.9	Exon (AT1G54920.3/AT1G54920, exon 1 of 9)
Chr1	20473211	20474126	AT1G54920	-20.2	-19.2	5.65	Exon (AT1G54920.3/AT1G54920, exon 4 of 9)
Chr1	20474353	20475120	AT1G54920	-130	-128	21.6	3' UTR
Chr1	20503026	20503721	AT1G54960	-4.4	-3.7	17.1	3' UTR
Chr1	20511519	20511845	AT1G54990	-129	-128	14.4	5' UTR
Chr1	20512171	20512704	AT1G54990	-12.7	-11.8	2.48	Exon (AT1G54990.1/AT1G54990, exon 1 of 2)
Chr1	20525946	20528844	AT1G55020	-10.7	-9.81	4.12	Exon (AT1G55020.1/AT1G55020, exon 1 of 8)
Chr1	20529074	20529945	AT1G55020	-14.2	-13.2	3.5	Exon (AT1G55020.1/AT1G55020, exon 7 of 8)
Chr1	20534874	20535143	AT1G55040	-2.57	-1.96	9.74	5' UTR
Chr1	20536498	20536767	AT1G55040	-4.16	-3.47	3.49	Exon (AT1G55040.1/AT1G55040, exon 3 of 5)
Chr1	20538096	20538784	AT1G55040	-16.2	-15.2	5.28	Exon (AT1G55040.1/AT1G55040, exon 5 of 5)
Chr1	20544715	20545343	AT1G55050	-2.98	-2.35	12.2	Exon (AT1G55050.1/AT1G55050, exon 3 of 3)
Chr1	20557428	20558321	AT1G55090	-34	-32.8	3.91	3' UTR
Chr1	20567371	20567639	AT1G55120	-2.07	-1.49	8.93	Exon (AT1G55120.3/AT1G55120, exon 2 of 6)
Chr1	20568073	20568511	AT1G55120	-1.75	-1.2	4.87	Exon (AT1G55120.3/AT1G55120, exon 3 of 6)
Chr1	20568958	20569167	AT1G55120	-1.84	-1.29	8.12	3' UTR
Chr1	20569654	20570572	AT1G55130	-4.42	-3.72	5.28	Exon (AT1G55130.1/AT1G55130, exon 1 of 7)
Chr1	20578406	20578820	AT1G55160	-4.26	-3.57	2.81	5' UTR
Chr1	20580688	20581470	AT1G55170	-12.1	-11.2	3.36	Exon (AT1G55170.1/AT1G55170, exon 2 of 5)
Chr1	20588486	20588694	AT1G55190	-2.06	-1.48	1.84	Exon (AT1G55190.1/AT1G55190, exon 1 of 1)
Chr1	20608045	20611982	AT1G55250	-14.9	-13.9	21.9	5' UTR
Chr1	20612171	20612410	AT1G55250	-2.1	-1.52	2.44	3' UTR
Chr1	20614729	20615087	AT1G55260	-13	-12.1	1.42	Exon (AT1G55260.2/AT1G55260, exon 1 of 3)
Chr1	20617486	20617947	AT1G55265	-9.89	-9.03	11.2	3' UTR
Chr1	20632010	20632855	AT1G55310	-73.3	-71.8	2.89	3' UTR
Chr1	20641214	20641964	AT1G55325	-2.98	-2.35	12.2	Exon (AT1G55325.2/AT1G55325, exon 14 of 25)
Chr1	20651860	20653619	AT1G55340	-180	-178	5.81	5' UTR
Chr1	20675341	20675790	AT1G55370	-23.4	-22.3	2.64	Exon (AT1G55370.2/AT1G55370, exon 2 of 3)
Chr1	20707746	20708846	AT1G55460	-157	-155	12.2	3' UTR
Chr1	20711840	20711988	AT1G55475	-1.39	-0.873	2.6	5' UTR
Chr1	20713684	20714883	AT1G55480	-1210	-Inf	7.05	5' UTR
Chr1	20720981	20722410	AT1G55500	-76.8	-75.2	3.65	Exon (AT1G55500.2/AT1G55500, exon 5 of 9)
Chr1	20724856	20725638	AT1G55510	-16	-15	3.74	3' UTR
Chr1	20751508	20751746	AT1G55550	-1.56	-1.02	4.47	Exon (AT1G55550.1/AT1G55550, exon 10 of 11)
Chr1	20861884	20863547	AT1G55810	-12.1	-11.2	3.77	Exon (AT1G55810.1/AT1G55810, exon 5 of 15)
Chr1	20864147	20864266	AT1G55810	-1.36	-0.844	3.25	3' UTR
Chr1	20866090	20867611	AT1G55820	-17.4	-16.4	15.8	3' UTR
Chr1	20873840	20874497	AT1G55840	-1.98	-1.41	1.36	5' UTR
Chr1	20877620	20878481	AT1G55850	-47.7	-46.3	6.85	Exon (AT1G55850.1/AT1G55850, exon 2 of 6)
Chr1	20879097	20879482	AT1G55850	-67.3	-65.7	13.4	3' UTR
Chr1	20901376	20901999	AT1G55890	-33	-31.8	4.25	Exon (AT1G55890.1/AT1G55890, exon 1 of 1)
Chr1	20903053	20903321	AT1G55900	-14.5	-13.5	8.93	5' UTR
Chr1	20904270	20905401	AT1G55900	-20.7	-19.6	3.61	Exon (AT1G55900.2/AT1G55900, exon 5 of 10)
Chr1	20906756	20906845	AT1G55910	-1.35	-0.838	1.3	Exon (AT1G55910.1/AT1G55910, exon 2 of 2)
Chr1	20907577	20908091	AT1G55915	-2.06	-1.48	5.28	5' UTR
Chr1	20912293	20912974	AT1G55920	-167	-165	7.8	5' UTR
Chr1	20919969	20920500	AT1G55930	-4.55	-3.85	2.94	Exon (AT1G55930.1/AT1G55930, exon 4 of 14)
Chr1	20920790	20922232	AT1G55930	-93.5	-91.8	16	3' UTR
Chr1	20945737	20946688	AT1G56000	-80	-78.4	22.3	3' UTR
Chr1	20952472	20952980	AT1G56020	-4.08	-3.39	5.07	Exon (AT1G56020.1/AT1G56020, exon 1 of 1)
Chr1	20964892	20965418	AT1G56050	-18.5	-17.5	1.98	Exon (AT1G56050.1/AT1G56050, exon 5 of 11)
Chr1	20966131	20966341	AT1G56050	-2.76	-2.14	1.36	3' UTR
Chr1	21024764	21025561	AT1G56170	-146	-144	58.5	5' UTR
Chr1	21028216	21028395	AT1G56190	-14.8	-13.8	5.59	5' UTR
Chr1	21030032	21030351	AT1G56190	-22.7	-21.6	1.42	Exon (AT1G56190.2/AT1G56190, exon 6 of 7)
Chr1	21035618	21036328	AT1G56210	-18.1	-17.1	11.4	5' UTR
Chr1	21036417	21036917	AT1G56210	-7.34	-6.54	3.68	Exon (AT1G56210.1/AT1G56210, exon 3 of 3)
Chr1	21043348	21043407	AT1G56220	-1.8	-1.25	1.34	5' UTR
Chr1	21056550	21056818	AT1G56240	-2.09	-1.51	7.31	Exon (AT1G56242.1/AT1G56242, exon 1 of 2)
Chr1	21075286	21078122	AT1G56290	-28.7	-27.6	11.9	5' UTR
Chr1	21078390	21078480	AT1G56290	-1.31	-0.803	1.56	Exon (AT1G56290.1/AT1G56290, exon 8 of 8)
Chr1	21084525	21085651	AT1G56310	-23.8	-22.7	7.09	3' UTR
Chr1	21095941	21096470	AT1G56350	-1.72	-1.18	2.71	Exon (AT1G56350.1/AT1G56350, exon 2 of 7)
Chr1	21097515	21097928	AT1G56350	-2.37	-1.78	3.25	3' UTR
Chr1	21129062	21130361	AT1G56423	-4.92	-4.2	2.17	5' UTR
Chr1	21130480	21130779	AT1G56423	-11.1	-10.2	6.09	3' UTR
Chr1	21136944	21137413	AT1G56430	-12.6	-11.7	8.32	5' UTR
Chr1	21141883	21142304	AT1G56450	-2.43	-1.83	2.44	5' UTR
Chr1	21143343	21143432	AT1G56450	-1.75	-1.2	1.2	Exon (AT1G56450.1/AT1G56450, exon 4 of 7)
Chr1	21146861	21149479	AT1G56460	-56.3	-54.8	12	3' UTR
Chr1	21161978	21163422	AT1G56500	-5.77	-5.02	2.15	Exon (AT1G56500.1/AT1G56500, exon 8 of 28)
Chr1	21166766	21167321	AT1G56500	-54.7	-53.2	15	3' UTR
Chr1	21167769	21169697	AT1G56510	-24.8	-23.7	2.8	Exon (AT1G56510.1/AT1G56510, exon 1 of 5)
Chr1	21171160	21171400	AT1G56510	-1.7	-1.16	1.75	Exon (AT1G56510.1/AT1G56510, exon 4 of 5)
Chr1	21171819	21173632	AT1G56510	-39.4	-38.1	7.31	3' UTR
Chr1	21183960	21184229	AT1G56540	-1.84	-1.29	8.12	Exon (AT1G56540.1/AT1G56540, exon 4 of 4)
Chr1	21192499	21193182	AT1G56560	-33.4	-32.1	11.8	5' UTR
Chr1	21193914	21194756	AT1G56560	-5.43	-4.69	3.9	Exon (AT1G56560.1/AT1G56560, exon 4 of 6)
Chr1	21196863	21197721	AT1G56570	-16.6	-15.6	56.8	Exon (AT1G56570.1/AT1G56570, exon 2 of 2)
Chr1	21237888	21240409	AT1G56660	-42.8	-41.5	52.8	5' UTR
Chr1	21242968	21243610	AT1G56670	-1.4	-0.848	6.5	Exon (AT1G56670.1/AT1G56670, exon 2 of 5)
Chr1	21253877	21254442	AT1G56690	-14.2	-13.3	11	Exon (AT1G56690.1/AT1G56690, exon 1 of 1)
Chr1	21255246	21255842	AT1G56690	-4.11	-3.42	15.4	Exon (AT1G56690.1/AT1G56690, exon 1 of 1)
Chr1	21342750	21344279	AT1G57620	-15.1	-14.1	2.17	5' UTR
Chr1	21372661	21373431	AT1G57700	-8.38	-7.56	6.23	Exon (AT1G57700.1/AT1G57700, exon 4 of 8)
Chr1	21378978	21379215	AT1G57720	-34.2	-33	1.67	Exon (AT1G57720.1/AT1G57720, exon 7 of 8)
Chr1	21380233	21380382	AT1G57720	-12.4	-11.5	3.54	3' UTR
Chr1	21397123	21397661	AT1G57770	-38.2	-36.9	2.54	Exon (AT1G57770.1/AT1G57770, exon 7 of 10)
Chr1	21503373	21503607	AT1G58070	-3.59	-2.93	2.07	Exon (AT1G58070.1/AT1G58070, exon 1 of 1)
Chr1	21536128	21536364	AT1G58170	-4.7	-3.99	2.91	5' UTR
Chr1	21554070	21554339	AT1G58210	-4.55	-3.84	2.74	Exon (AT1G58210.1/AT1G58210, exon 1 of 3)
Chr1	21570802	21570951	AT1G58230	-1.4	-0.848	6.5	Exon (AT1G58230.1/AT1G58230, exon 12 of 28)
Chr1	21574396	21574785	AT1G58230	-3.38	-2.73	13	Exon (AT1G58230.1/AT1G58230, exon 19 of 28)
Chr1	21575219	21575369	AT1G58230	-2.07	-1.49	8.93	Exon (AT1G58230.1/AT1G58230, exon 20 of 28)
Chr1	21576985	21577517	AT1G58230	-3.04	-2.4	3.48	Exon (AT1G58230.1/AT1G58230, exon 25 of 28)
Chr1	21654076	21654313	AT1G58340	-1.71	-1.16	3.25	Exon (AT1G58340.1/AT1G58340, exon 2 of 2)
Chr1	21685855	21686266	AT1G58370	-2.75	-2.13	11.4	Exon (AT1G58370.1/AT1G58370, exon 5 of 8)
Chr1	21721493	21721671	AT1G58460	-1.75	-1.2	4.87	Exon (AT1G58460.1/AT1G58460, exon 1 of 4)
Chr1	21727993	21728347	AT1G58470	-14.7	-13.8	8.83	Exon (AT1G58470.1/AT1G58470, exon 3 of 3)
Chr1	21737945	21738442	AT1G58520	-9.37	-8.52	2.59	3' UTR
Chr1	21738502	21738652	AT1G58520	-1.36	-0.844	3.25	3' UTR
Chr1	21746354	21761817	AT1G58561.1	-186	-184	14.2	5' UTR
Chr1	21763764	21764114	AT1G58602	-1.45	-0.927	1.27	3' UTR
Chr1	21748675	21749870	AT1G58561.1	-12	-11.1	42.2	Exon (AT1G58561.1/AT1G58561.1, exon 1 of 1)
Chr1	21750079	21753067	AT1G58561.1	-46.1	-44.7	98.3	Exon (AT1G58561.1/AT1G58561.1, exon 1 of 1)
Chr1	21780615	21780824	AT1G58807	-2.75	-2.13	11.4	Exon (AT1G58807.1/AT1G58807, exon 2 of 4)
Chr1	21781214	21781651	AT1G58807	-11.7	-10.8	32.5	Exon (AT1G58807.1/AT1G58807, exon 2 of 4)
Chr1	21781978	21782248	AT1G58807	-2.29	-1.7	9.74	Exon (AT1G58807.1/AT1G58807, exon 4 of 4)
Chr1	21795348	21796353	AT1G58848	-9.29	-8.44	33.3	3' UTR
Chr1	21796690	21797050	AT1G58848	-11.3	-10.4	8.12	3' UTR
Chr1	21817142	21817232	AT1G59124	-1.9	-1.34	7.31	Exon (AT1G59124.1/AT1G59124, exon 2 of 5)
Chr1	21818177	21818597	AT1G59124	-7.82	-7.01	27.6	Exon (AT1G59124.1/AT1G59124, exon 4 of 5)
Chr1	21878457	21879361	AT1G59540	-2.1	-1.52	2.64	Exon (AT1G59540.2/AT1G59540, exon 17 of 18)
Chr1	21887752	21888049	AT1G59590	-3.43	-2.78	5.14	5' UTR
Chr1	21894285	21895449	AT1G59610	-2.43	-1.83	2.22	Exon (AT1G59610.1/AT1G59610, exon 3 of 22)
Chr1	21897113	21900102	AT1G59610	-39	-37.7	8.89	Exon (AT1G59610.1/AT1G59610, exon 10 of 22)
Chr1	21900162	21900996	AT1G59610	-25.3	-24.2	4.45	3' UTR
Chr1	21902314	21903236	AT1G59620	-10.6	-9.75	7.63	5' UTR
Chr1	21903385	21904044	AT1G59620	-3.29	-2.64	6.5	Exon (AT1G59620.1/AT1G59620, exon 3 of 6)
Chr1	21904134	21904433	AT1G59620	-2.53	-1.92	2.8	Exon (AT1G59620.1/AT1G59620, exon 5 of 6)
Chr1	21921879	21922452	AT1G59650	-3.16	-2.52	3.02	Exon (AT1G59650.1/AT1G59650, exon 6 of 9)
Chr1	21926324	21927305	AT1G59660	-6.11	-5.35	10.1	Exon (AT1G59660.1/AT1G59660, exon 4 of 12)
Chr1	21928232	21929126	AT1G59660	-15.3	-14.4	5.5	Exon (AT1G59660.1/AT1G59660, exon 10 of 12)
Chr1	21936355	21936532	AT1G59700	-8.16	-7.34	4.87	5' UTR
Chr1	21938784	21939112	AT1G59710	-5.48	-4.74	2.38	Exon (AT1G59710.1/AT1G59710, exon 1 of 3)
Chr1	21968161	21968673	AT1G59740	-1.57	-1.03	2.84	5' UTR
Chr1	21969309	21971844	AT1G59740	-3.44	-2.79	13	Exon (AT1G59740.1/AT1G59740, exon 3 of 5)
Chr1	21980411	21982048	AT1G59750	-6.27	-5.5	2.14	5' UTR
Chr1	21982632	21982871	AT1G59750	-1.52	-0.987	1.34	Exon (AT1G59750.4/AT1G59750, exon 11 of 15)
Chr1	21983275	21984433	AT1G59750	-81.4	-79.8	6.52	3' UTR
Chr1	22011687	22014435	AT1G59820	-2.52	-1.92	10.6	Exon (AT1G59820.1/AT1G59820, exon 1 of 27)
Chr1	22015023	22015429	AT1G59820	-1.95	-1.39	5.28	Exon (AT1G59820.1/AT1G59820, exon 10 of 27)
Chr1	22017248	22018175	AT1G59820	-15.5	-14.6	7.17	Exon (AT1G59820.1/AT1G59820, exon 19 of 27)
Chr1	22019726	22020115	AT1G59820	-4.45	-3.75	2.48	3' UTR
Chr1	22027594	22028206	AT1G59840	-24.7	-23.6	2.76	3' UTR
Chr1	22031413	22031832	AT1G59860	-873	-Inf	6.41	5' UTR
Chr1	22038095	22039589	AT1G59870	-34.8	-33.5	5.18	Exon (AT1G59870.1/AT1G59870, exon 7 of 8)
Chr1	22044351	22045286	AT1G59890	-2.04	-1.47	2.98	Exon (AT1G59890.4/AT1G59890, exon 2 of 20)
Chr1	22045531	22046612	AT1G59890	-3.71	-3.04	2.4	Exon (AT1G59890.4/AT1G59890, exon 5 of 20)
Chr1	22046950	22050786	AT1G59890	-17.4	-16.4	7.9	3' UTR
Chr1	22051834	22053795	AT1G59900	-94.2	-92.5	3.4	3' UTR
Chr1	22073534	22073743	AT1G59970	-5.61	-4.86	21.1	5' UTR
Chr1	22082878	22083474	AT1G59980	-16.9	-15.9	7.47	Exon (AT1G59980.1/AT1G59980, exon 8 of 10)
Chr1	22139244	22139393	AT1G60060	-1.56	-1.02	5.68	5' UTR
Chr1	22140901	22141282	AT1G60060	-1.88	-1.32	2.84	Exon (AT1G60060.1/AT1G60060, exon 6 of 7)
Chr1	22141372	22141551	AT1G60060	-1.4	-0.68	6.5	Exon (AT1G60060.1/AT1G60060, exon 7 of 7)
Chr1	22194344	22195400	AT1G60170	-6.82	-6.04	5.45	3' UTR
Chr1	22199301	22199720	AT1G60190	-9.67	-8.81	1.83	Exon (AT1G60190.1/AT1G60190, exon 1 of 1)
Chr1	22209132	22210270	AT1G60220	-6.65	-5.88	2.82	Exon (AT1G60220.1/AT1G60220, exon 3 of 14)
Chr1	22211179	22212082	AT1G60220	-6.24	-5.48	2.34	3' UTR
Chr1	22263397	22263992	AT1G60420	-2.46	-1.86	1.86	Exon (AT1G60420.1/AT1G60420, exon 3 of 4)
Chr1	22295080	22295796	AT1G60505	-11.3	-10.4	39.8	Exon (AT1G60510.1/AT1G60510, exon 1 of 1)
Chr1	22331995	22333102	AT1G60620	-15.9	-14.9	4.09	Exon (AT1G60620.1/AT1G60620, exon 3 of 9)
Chr1	22339809	22342072	AT1G60650	-113	-111	7.57	5' UTR
Chr1	22344104	22345878	AT1G60670	-6.18	-5.42	3.45	Exon (AT1G60670.1/AT1G60670, exon 2 of 8)
Chr1	22409560	22410128	AT1G60870	-221	-219	2.93	5' UTR
Chr1	22423909	22424861	AT1G60900	-226	-224	15.6	5' UTR
Chr1	22426964	22428022	AT1G60900	-19.2	-18.2	2.54	3' UTR
Chr1	22444390	22444479	AT1G60950	-6.91	-6.13	7.58	5' UTR
Chr1	22480423	22480986	AT1G61030	-3.5	-2.84	13.8	Exon (AT1G61030.1/AT1G61030, exon 7 of 12)
Chr1	22481540	22482320	AT1G61030	-8.69	-7.86	7.58	3' UTR
Chr1	22483944	22484361	AT1G61040	-7.91	-7.1	3.21	Exon (AT1G61040.1/AT1G61040, exon 2 of 2)
Chr1	22484570	22485642	AT1G61040	-105	-103	14.4	Exon (AT1G61040.1/AT1G61040, exon 2 of 2)
Chr1	22527443	22527880	AT1G61120	-1.84	-1.29	8.12	Exon (AT1G61120.1/AT1G61120, exon 10 of 12)
Chr1	22542956	22544437	AT1G61150	-16.5	-15.5	3.01	5' UTR
Chr1	22550053	22550349	AT1G61170	-3.72	-3.05	2.24	Exon (AT1G61170.1/AT1G61170, exon 1 of 1)
Chr1	22551928	22552376	AT1G61180	-10.8	-9.92	12	Exon (AT1G61180.1/AT1G61180, exon 1 of 2)
Chr1	22557602	22559338	AT1G61190	-76.6	-75	6.02	Exon (AT1G61190.1/AT1G61190, exon 1 of 2)
Chr1	22559966	22560176	AT1G61190	-3.95	-3.27	2.06	Exon (AT1G61190.1/AT1G61190, exon 1 of 2)
Chr1	22567149	22570084	AT1G61210	-17.1	-16	7.8	Exon (AT1G61210.1/AT1G61210, exon 9 of 19)
Chr1	22571787	22571907	AT1G61210	-1.4	-0.6	6.5	3' UTR
Chr1	22574255	22575200	AT1G61215	-2.09	-1.51	4.33	Exon (AT1G61215.1/AT1G61215, exon 4 of 5)
Chr1	22582290	22582702	AT1G61240	-1.72	-1.17	2.14	5' UTR
Chr1	22586017	22587195	AT1G61250	-36.1	-34.8	5.89	5' UTR
Chr1	22605539	22605951	AT1G61290	-1.4	-0.6	6.5	Exon (AT1G61290.1/AT1G61290, exon 1 of 2)
Chr1	22633882	22634326	AT1G61350	-7.66	-6.86	5.03	5' UTR
Chr1	22634918	22635332	AT1G61350	-1.43	-0.906	2.09	Exon (AT1G61350.1/AT1G61350, exon 1 of 1)
Chr1	22660402	22660729	AT1G61415	-2.98	-2.35	12.2	3' UTR
Chr1	22678424	22678961	AT1G61470	-6.91	-6.13	4.69	Exon (AT1G61470.1/AT1G61470, exon 1 of 1)
Chr1	22730476	22730858	AT1G61600	-6.82	-6.04	3.61	Exon (AT1G61600.1/AT1G61600, exon 2 of 2)
Chr1	22730947	22731182	AT1G61600	-2.48	-1.88	7.31	Exon (AT1G61600.1/AT1G61600, exon 2 of 2)
Chr1	22737719	22738989	AT1G61620	-51.1	-49.7	5.14	Exon (AT1G61620.1/AT1G61620, exon 1 of 2)
Chr1	22810165	22811625	AT1G61770	-25.5	-24.4	3.42	5' UTR
Chr1	22811836	22812607	AT1G61770	-71.9	-70.3	3.95	3' UTR
Chr1	22814390	22814836	AT1G61790	-12.1	-11.2	2.09	Exon (AT1G61790.1/AT1G61790, exon 1 of 1)
Chr1	22824440	22824913	AT1G61800	-179	-177	4.09	5' UTR
Chr1	22824973	22825540	AT1G61800	-1.55	-1.02	1.14	Exon (AT1G61800.1/AT1G61800, exon 1 of 5)
Chr1	22836108	22836458	AT1G61820	-1.71	-1.16	5.68	5' UTR
Chr1	22836787	22837248	AT1G61820	-1.71	-1.16	4.06	Exon (AT1G61820.1/AT1G61820, exon 6 of 12)
Chr1	22837870	22838525	AT1G61820	-2.24	-1.65	6.5	3' UTR
Chr1	22859127	22859217	AT1G61850	-1.36	-0.848	4.06	Exon (AT1G61850.1/AT1G61850, exon 10 of 18)
Chr1	22860242	22860754	AT1G61850	-2.85	-2.23	3.15	Exon (AT1G61850.1/AT1G61850, exon 14 of 18)
Chr1	22861269	22862269	AT1G61850	-36.1	-34.8	8.85	3' UTR
Chr1	22903245	22903571	AT1G61960	-5.4	-4.66	3.42	Exon (AT1G61960.1/AT1G61960, exon 1 of 1)
Chr1	22906881	22907151	AT1G61970	-1.4	-0.6	6.5	3' UTR
Chr1	22912130	22912488	AT1G61990	-44.2	-42.8	8.81	Exon (AT1G61990.1/AT1G61990, exon 1 of 1)
Chr1	22916493	22916702	AT1G62010	-1.52	-0.991	2.17	Exon (AT1G62010.1/AT1G62010, exon 1 of 1)
Chr1	22922260	22922529	AT1G62020	-4.26	-3.57	3.12	Exon (AT1G62020.1/AT1G62020, exon 4 of 4)
Chr1	22995057	22995234	AT1G62240	-1.57	-1.03	4.06	Exon (AT1G62240.1/AT1G62240, exon 1 of 1)
Chr1	23048083	23048643	AT1G62330	-2.91	-2.28	1.97	Exon (AT1G62330.1/AT1G62330, exon 3 of 10)
Chr1	23049489	23050193	AT1G62330	-25	-23.9	10.8	3' UTR
Chr1	23057611	23058114	AT1G62355	-3.17	-2.53	3.79	3' UTR
Chr1	23072721	23072926	AT1G62370	-1.65	-1.11	2.26	Exon (AT1G62370.1/AT1G62370, exon 1 of 1)
Chr1	23082170	23083282	AT1G62380	-261	-259	4.67	5' UTR
Chr1	23083581	23084253	AT1G62380	-397	-Inf	3.46	3' UTR
Chr1	23090332	23090480	AT1G62400	-1.4	-0.6	6.5	Exon (AT1G62400.1/AT1G62400, exon 1 of 3)
Chr1	23090941	23091119	AT1G62400	-2.28	-1.7	4.6	Exon (AT1G62400.1/AT1G62400, exon 2 of 3)
Chr1	23128705	23129524	AT1G62480	-389	-Inf	3.98	5' UTR
Chr1	23132372	23132580	AT1G62500	-1.76	-1.21	2.44	Exon (AT1G62500.1/AT1G62500, exon 1 of 1)
Chr1	23144412	23145183	AT1G62520	-18.7	-17.7	6.04	5' UTR
Chr1	23151794	23152064	AT1G62540	-16.2	-15.2	4.47	5' UTR
Chr1	23152394	23154292	AT1G62540	-6.75	-5.97	1.65	Exon (AT1G62540.1/AT1G62540, exon 1 of 7)
Chr1	23160180	23161787	AT1G62560	-72.4	-70.9	2.89	Exon (AT1G62560.1/AT1G62560, exon 1 of 7)
Chr1	23169136	23169195	AT1G62570	-2.05	-1.48	1.48	5' UTR
Chr1	23169640	23171077	AT1G62570	-26.3	-25.1	2.72	Exon (AT1G62570.1/AT1G62570, exon 1 of 7)
Chr1	23173900	23176931	AT1G62580	-7.95	-7.14	4.43	3' UTR
Chr1	23181020	23181519	AT1G62600	-5.45	-4.71	4.06	3' UTR
Chr1	23184813	23184961	AT1G62620	-1.62	-0.796	7.31	3' UTR
Chr1	23186478	23187312	AT1G62630	-24.5	-23.3	7.49	Exon (AT1G62630.1/AT1G62630, exon 1 of 1)
Chr1	23228491	23228701	AT1G62720	-1.62	-0.848	7.31	Exon (AT1G62720.1/AT1G62720, exon 1 of 1)
Chr1	23231465	23233513	AT1G62740	-303	-300	8.76	3' UTR
Chr1	23252313	23252461	AT1G62790	-1.55	-1.02	1.38	5' UTR
Chr1	23292168	23293505	AT1G62880	-14.9	-14	5.86	3' UTR
Chr1	23299651	23299948	AT1G62910	-1.84	-1.29	8.12	Exon (AT1G62910.1/AT1G62910, exon 1 of 1)
Chr1	23300512	23300691	AT1G62910	-2.52	-1.92	10.6	Exon (AT1G62910.1/AT1G62910, exon 1 of 1)
Chr1	23307847	23308355	AT1G62930	-2.24	-1.65	3.86	Exon (AT1G62930.1/AT1G62930, exon 1 of 1)
Chr1	23317036	23317815	AT1G62950	-2.37	-1.77	4.87	Exon (AT1G62950.1/AT1G62950, exon 2 of 2)
Chr1	23324477	23325607	AT1G62970	-26.9	-25.8	47.1	Exon (AT1G62970.1/AT1G62970, exon 1 of 1)
Chr1	23328850	23329939	AT1G62975	-45.3	-44	22.3	5' UTR
Chr1	23334610	23334966	AT1G62981	-3.5	-2.84	6.23	3' UTR
Chr1	23339476	23340418	AT1G62990	-1.39	-0.87	2.98	3' UTR
Chr1	23342423	23342601	AT1G63000	-1.61	-1.07	1.47	5' UTR
Chr1	23407814	23408022	AT1G63110	-2.52	-1.92	10.6	3' UTR
Chr1	23413596	23414522	AT1G63130	-9.2	-8.35	4.87	Exon (AT1G63130.1/AT1G63130, exon 1 of 1)
Chr1	23420791	23421118	AT1G63150	-3.12	-2.48	4.33	Exon (AT1G63150.1/AT1G63150, exon 1 of 2)
Chr1	23425352	23425917	AT1G63170	-19	-18	3.43	5' UTR
Chr1	23483227	23483497	AT1G63300	-1.4	-0.6	6.5	Exon (AT1G63300.1/AT1G63300, exon 5 of 8)
Chr1	23484240	23486071	AT1G63300	-12.5	-11.6	43.8	3' UTR
Chr1	23508874	23509053	AT1G63400	-3.22	-2.58	12.2	Exon (AT1G63400.1/AT1G63400, exon 1 of 1)
Chr1	23515874	23518465	AT1G63420	-74.5	-73	6.48	Exon (AT1G63420.1/AT1G63420, exon 1 of 7)
Chr1	23525064	23526353	AT1G63430	-24.7	-23.6	6.61	Exon (AT1G63430.2/AT1G63430, exon 9 of 13)
Chr1	23557446	23557742	AT1G63500	-2.27	-1.68	1.75	Exon (AT1G63500.1/AT1G63500, exon 7 of 10)
Chr1	23557802	23558453	AT1G63500	-5.75	-5.01	2.82	3' UTR
Chr1	23577538	23577744	AT1G63580	-2.29	-1.7	9.74	Exon (AT1G63580.1/AT1G63580, exon 1 of 2)
Chr1	23599592	23599891	AT1G63650	-1.36	-0.844	3.25	5' UTR
Chr1	23601588	23602694	AT1G63650	-39.6	-38.3	17.2	Exon (AT1G63650.3/AT1G63650, exon 6 of 8)
Chr1	23614766	23614826	AT1G63680	-1.65	-1.11	1.57	Exon (AT1G63680.1/AT1G63680, exon 1 of 6)
Chr1	23615692	23617588	AT1G63680	-56.7	-55.2	4.56	3' UTR
Chr1	23621805	23621980	AT1G63690	-1.42	-0.898	1.23	Exon (AT1G63690.1/AT1G63690, exon 13 of 14)
Chr1	23643369	23643579	AT1G63730	-2.07	-1.49	8.93	Exon (AT1G63730.1/AT1G63730, exon 2 of 4)
Chr1	23648497	23648616	AT1G63740	-1.84	-1.29	8.12	Exon (AT1G63740.1/AT1G63740, exon 4 of 4)
Chr1	23651117	23651417	AT1G63750	-1.6	-1.06	1.82	5' UTR
Chr1	23654675	23655034	AT1G63750	-1.59	-1.06	3.04	Exon (AT1G63750.2/AT1G63750, exon 4 of 4)
Chr1	23686458	23686973	AT1G63830	-2.75	-2.13	1.38	Exon (AT1G63830.3/AT1G63830, exon 6 of 9)
Chr1	23716703	23717032	AT1G63900	-13	-12.1	9.58	5' UTR
Chr1	23717830	23717992	AT1G63900	-1.36	-0.848	1.8	Exon (AT1G63900.2/AT1G63900, exon 5 of 11)
Chr1	23727920	23728215	AT1G63930	-2.75	-2.13	11.4	5' UTR
Chr1	23728833	23729274	AT1G63930	-2.58	-1.97	6.5	3' UTR
Chr1	23730711	23731650	AT1G63940	-3.43	-2.78	1.4	Exon (AT1G63940.2/AT1G63940, exon 4 of 17)
Chr1	23731869	23732681	AT1G63940	-8.77	-7.93	1.93	Exon (AT1G63940.2/AT1G63940, exon 9 of 17)
Chr1	23733537	23733685	AT1G63940	-1.58	-1.04	1.51	3' UTR
Chr1	23740813	23743153	AT1G63980	-218	-216	7.58	3' UTR
Chr1	23762592	23765749	AT1G64050	-123	-121	33.2	3' UTR
Chr1	23770162	23770461	AT1G64060	-3.29	-2.64	2.31	5' UTR
Chr1	23770819	23772939	AT1G64060	-14.3	-13.4	4.29	Exon (AT1G64060.1/AT1G64060, exon 1 of 14)
Chr1	23774526	23776752	AT1G64060	-38	-36.7	7.37	3' UTR
Chr1	23793613	23795443	AT1G64105	-57.2	-55.7	6.11	5' UTR
Chr1	23795050	23795464	AT1G64105	-58.4	-56.9	4.89	5' UTR
Chr1	23823057	23823353	AT1G64180	-3.92	-3.24	6.77	Exon (AT1G64180.1/AT1G64180, exon 2 of 2)
Chr1	23834713	23834954	AT1G64230	-16.8	-15.8	1.83	Exon (AT1G64230.3/AT1G64230, exon 4 of 6)
Chr1	23841187	23841666	AT1G64250.1	-2.52	-1.92	10.6	Exon (AT1G64250.1/AT1G64250.1, exon 1 of 1)
Chr1	23842234	23842413	AT1G64250.1	-1.4	-0.6	6.5	Exon (AT1G64250.1/AT1G64250.1, exon 1 of 1)
Chr1	23850901	23851768	AT1G64270.1	-9.67	-8.82	5.79	Exon (AT1G64270.1/AT1G64270.1, exon 1 of 1)
Chr1	23852247	23852456	AT1G64270.1	-2.09	-1.51	4.33	Exon (AT1G64270.1/AT1G64270.1, exon 1 of 1)
Chr1	23863810	23864019	AT1G64300	-1.62	-0.848	7.31	Exon (AT1G64300.2/AT1G64300, exon 3 of 4)
Chr1	23865127	23865776	AT1G64300	-2.75	-2.13	11.4	Exon (AT1G64300.2/AT1G64300, exon 3 of 4)
Chr1	23869155	23870012	AT1G64320	-3.92	-3.25	15.4	Exon (AT1G64320.1/AT1G64320, exon 1 of 2)
Chr1	23870101	23870369	AT1G64320	-2.29	-1.7	9.74	Exon (AT1G64320.1/AT1G64320, exon 2 of 2)
Chr1	23872140	23874139	AT1G64330	-98.7	-97	18.3	5' UTR
Chr1	23882815	23883297	AT1G64350	-2.95	-2.32	5.68	3' UTR
Chr1	23887034	23887094	AT1G64355	-1.35	-0.834	1.35	3' UTR
Chr1	23887870	23888385	AT1G64360	-89.7	-88.1	7.9	5' UTR
Chr1	23889127	23889483	AT1G64370	-379	-Inf	2.43	Exon (AT1G64370.1/AT1G64370, exon 1 of 1)
Chr1	23901602	23901779	AT1G64385	-1.46	-0.937	1.66	Exon (AT1G64385.1/AT1G64385, exon 5 of 5)
Chr1	23901986	23902133	AT1G64385	-1.75	-1.2	4.87	3' UTR
Chr1	23914363	23914542	AT1G64390	-4.17	-3.48	1.32	Exon (AT1G64390.1/AT1G64390, exon 8 of 8)
Chr1	23935481	23936482	AT1G64430	-117	-116	6.76	3' UTR
Chr1	23938385	23939543	AT1G64440	-13	-12.1	3.64	Exon (AT1G64440.1/AT1G64440, exon 5 of 9)
Chr1	23952133	23952510	AT1G64490	-48.3	-46.9	7.06	5' UTR
Chr1	23953233	23954282	AT1G64500	-75.6	-74	5.92	5' UTR
Chr1	23956386	23956446	AT1G64520	-1.44	-0.919	1.4	5' UTR
Chr1	23956896	23958082	AT1G64520	-49.2	-47.8	2.67	Exon (AT1G64520.1/AT1G64520, exon 2 of 6)
Chr1	23961687	23962633	AT1G64530	-11.7	-10.8	8.47	Exon (AT1G64530.1/AT1G64530, exon 4 of 6)
Chr1	23969016	23969622	AT1G64550	-10.4	-9.55	1.91	Exon (AT1G64550.1/AT1G64550, exon 1 of 18)
Chr1	23969944	23971393	AT1G64550	-37.4	-36.1	3.16	Exon (AT1G64550.1/AT1G64550, exon 4 of 18)
Chr1	23972693	23973614	AT1G64550	-32	-30.8	4.06	3' UTR
Chr1	23973968	23974177	AT1G64560	-2.93	-2.3	4.87	3' UTR
Chr1	23979348	23979828	AT1G64570	-8.59	-7.76	5.77	Exon (AT1G64570.1/AT1G64570, exon 1 of 8)
Chr1	23980247	23980457	AT1G64570	-1.35	-0.837	2.13	Exon (AT1G64570.1/AT1G64570, exon 2 of 8)
Chr1	23982421	23982751	AT1G64570	-1.56	-1.02	2.17	Exon (AT1G64570.1/AT1G64570, exon 7 of 8)
Chr1	23983051	23983925	AT1G64570	-10.2	-9.36	5.89	Exon (AT1G64570.1/AT1G64570, exon 7 of 8)
Chr1	23984040	23984155	AT1G64572	-1.45	-0.927	2.32	Exon (AT1G64572.1/AT1G64572, exon 1 of 2)
Chr1	23996600	23998720	AT1G64600	-108	-107	7.07	3' UTR
Chr1	24007555	24007825	AT1G64620	-1.74	-1.19	2.55	Exon (AT1G64620.1/AT1G64620, exon 2 of 2)
Chr1	24018419	24019271	AT1G64625	-7.69	-6.88	10.6	3' UTR
Chr1	24019936	24020717	AT1G64628	-11.9	-11	4.33	3' UTR
Chr1	24019936	24020717	AT1G64628	-11.9	-11	4.33	3' UTR
Chr1	24028918	24029303	AT1G64660	-12.3	-11.4	1.89	5' UTR
Chr1	24036021	24036109	AT1G64680	-10.3	-9.4	1.85	5' UTR
Chr1	24036343	24037313	AT1G64680	-98.1	-96.4	2.51	3' UTR
Chr1	24038034	24038855	AT1G64690	-24.7	-23.6	6.9	5' UTR
Chr1	24044545	24044805	AT1G64710	-1.91	-1.35	2.54	5' UTR
Chr1	24046134	24046522	AT1G64710	-4.72	-4.01	1.66	3' UTR
Chr1	24051268	24051664	AT1G64740	-8.06	-7.24	4.29	Exon (AT1G64740.1/AT1G64740, exon 3 of 5)
Chr1	24057540	24058210	AT1G64770	-74.6	-73	2.58	5' UTR
Chr1	24087504	24088006	AT1G64810	-24.4	-23.3	2.73	Exon (AT1G64810.1/AT1G64810, exon 3 of 3)
Chr1	24093558	24094090	AT1G64840	-7.08	-6.29	6.5	5' UTR
Chr1	24098536	24098925	AT1G64860	-45.2	-43.8	4.09	Exon (AT1G64860.2/AT1G64860, exon 2 of 10)
Chr1	24099428	24100952	AT1G64860	-539	-Inf	12.1	3' UTR
Chr1	24105642	24108624	AT1G64880	-377	-Inf	10.3	5' UTR
Chr1	24113215	24113395	AT1G64900	-7.57	-6.76	2.31	5' UTR
Chr1	24113905	24114624	AT1G64900	-126	-124	4.16	Exon (AT1G64900.1/AT1G64900, exon 1 of 1)
Chr1	24124645	24124940	AT1G64940	-1.84	-1.29	8.12	Exon (AT1G64940.1/AT1G64940, exon 1 of 1)
Chr1	24127561	24127798	AT1G64950	-6.87	-6.09	2.96	5' UTR
Chr1	24128154	24128924	AT1G64950	-235	-233	6.11	Exon (AT1G64950.1/AT1G64950, exon 1 of 1)
Chr1	24130008	24130187	AT1G64960	-1.37	-0.854	2.84	Exon (AT1G64960.1/AT1G64960, exon 1 of 5)
Chr1	24132287	24132817	AT1G64960	-2.75	-2.13	11.4	Exon (AT1G64960.1/AT1G64960, exon 3 of 5)
Chr1	24133098	24133427	AT1G64960	-6.09	-5.33	22.7	Exon (AT1G64960.1/AT1G64960, exon 5 of 5)
Chr1	24133517	24134144	AT1G64960	-5.95	-5.19	4.47	3' UTR
Chr1	24149917	24150587	AT1G65010	-27.2	-26.1	6.85	Exon (AT1G65010.1/AT1G65010, exon 2 of 3)
Chr1	24150647	24154034	AT1G65010	-282	-279	26.6	3' UTR
Chr1	24156770	24157010	AT1G65030	-3.72	-3.05	1.67	5' UTR
Chr1	24157429	24158465	AT1G65030	-9.76	-8.9	2.44	Exon (AT1G65030.1/AT1G65030, exon 1 of 3)
Chr1	24180752	24180871	AT1G65080	-1.36	-0.844	3.65	3' UTR
Chr1	24227503	24228484	AT1G65220	-30.8	-29.6	2.47	Exon (AT1G65220.1/AT1G65220, exon 5 of 8)
Chr1	24229659	24230782	AT1G65230	-28.3	-27.2	3.76	3' UTR
Chr1	24237054	24239682	AT1G65260	-132	-130	2.44	Exon (AT1G65260.1/AT1G65260, exon 3 of 11)
Chr1	24241723	24242383	AT1G65270	-50.8	-49.4	15.4	5' UTR
Chr1	24243287	24244572	AT1G65270	-10.1	-9.2	3.25	3' UTR
Chr1	24244811	24244991	AT1G65270	-3.38	-2.73	5.07	3' UTR
Chr1	24245296	24248407	AT1G65280	-160	-158	14.6	5' UTR
Chr1	24257659	24258263	AT1G65310	-10.9	-9.99	8.93	Exon (AT1G65310.1/AT1G65310, exon 2 of 3)
Chr1	24274897	24275132	AT1G65347.1	-3.22	-2.57	13	Exon (AT1G65347.1/AT1G65347.1, exon 1 of 1)
Chr1	24287753	24288023	AT1G65380	-1.62	-1.01	7.31	Exon (AT1G65380.1/AT1G65380, exon 1 of 1)
Chr1	24288411	24288471	AT1G65380	-1.56	-1.02	4.47	Exon (AT1G65380.1/AT1G65380, exon 1 of 1)
Chr1	24296679	24297416	AT1G65410	-21.1	-20	3.27	3' UTR
Chr1	24399228	24400193	AT1G65620	-2.58	-1.97	6.5	5' UTR
Chr1	24469647	24470123	AT1G65790	-2.07	-1.49	8.93	Exon (AT1G65790.1/AT1G65790, exon 1 of 7)
Chr1	24473121	24475999	AT1G65800	-45.1	-43.8	6.46	5' UTR
Chr1	24489780	24490109	AT1G65840	-56.3	-54.9	13.9	5' UTR
Chr1	24490950	24491693	AT1G65840	-17.3	-16.3	3.06	Exon (AT1G65840.1/AT1G65840, exon 4 of 9)
Chr1	24541606	24542039	AT1G65930	-10.2	-9.33	1.55	3' UTR
Chr1	24552388	24556481	AT1G65960	-63.1	-61.6	2.2	5' UTR
Chr1	24556930	24557434	AT1G65960	-68.9	-67.4	2.05	3' UTR
Chr1	24591772	24592037	AT1G66050	-1.4	-0.6	6.5	Exon (AT1G66050.1/AT1G66050, exon 6 of 9)
Chr1	24602176	24602684	AT1G66090	-4.71	-4	2.74	5' UTR
Chr1	24614962	24615199	AT1G66130	-12.2	-11.3	4.67	5' UTR
Chr1	24631409	24631618	AT1G66150	-11.7	-10.8	8.93	5' UTR
Chr1	24633739	24634391	AT1G66150	-9.8	-8.94	3.08	Exon (AT1G66150.1/AT1G66150, exon 1 of 2)
Chr1	24638020	24638402	AT1G66160	-4.72	-4.01	3.09	Exon (AT1G66160.1/AT1G66160, exon 1 of 1)
Chr1	24647188	24647897	AT1G66180	-151	-149	6.93	5' UTR
[truncated: 18,138 more rows]

## Sheet: vir-4h_2_peak (rep.2)
Supplementary Data 5. m6A peaks in vir-1 seedlings after 4h high light treatment (rep. 2)
Chromosome	Start	End	Gene ID	lg.p	lg.fdr	Fold_enrichment	Peak position
Chr1	23505	24433	AT1G01040	-33.5	-32.2	21.9	5' UTR
Chr1	24948	25385	AT1G01040	-2.67	-2.1	3.82	Exon (AT1G01040.1/AT1G01040, exon 3 of 20)
Chr1	28071	28795	AT1G01046	-2.5	-1.93	3.66	Exon (AT1G01040.1/AT1G01040, exon 14 of 20)
Chr1	30206	31018	AT1G01040	-61	-59.5	9.99	Exon (AT1G01040.1/AT1G01040, exon 18 of 20)
Chr1	72339	74096	AT1G01160	-24.2	-23.1	6.59	5' UTR
Chr1	75583	75906	AT1G01180	-3.05	-2.45	3.34	5' UTR
Chr1	92492	92738	AT1G01220	-1.67	-1.17	2.65	Exon (AT1G01220.1/AT1G01220, exon 3 of 8)
Chr1	93846	94490	AT1G01220	-3.05	-2.45	2.72	Exon (AT1G01220.1/AT1G01220, exon 6 of 8)
Chr1	97753	98582	AT1G01230	-2.24	-1.7	1.44	Exon (AT1G01230.1/AT1G01230, exon 1 of 3)
Chr1	99003	99240	AT1G01230	-1.31	-0.854	2.39	3' UTR
Chr1	101088	101595	AT1G01240	-6.34	-5.6	5.07	Exon (AT1G01240.3/AT1G01240, exon 1 of 1)
Chr1	110249	110788	AT1G01260	-9.72	-8.87	5.57	Exon (AT1G01260.3/AT1G01260, exon 2 of 2)
Chr1	114621	115039	AT1G01290	-6.75	-5.99	3.04	Exon (AT1G01290.1/AT1G01290, exon 2 of 2)
Chr1	116973	117689	AT1G01300	-55.5	-54	9.01	5' UTR
Chr1	120657	120982	AT1G01310	-2.25	-1.7	9.54	3' UTR
Chr1	136154	138073	AT1G01350	-60.9	-59.3	6.87	5' UTR
Chr1	142000	142495	AT1G01360	-5.2	-4.5	5.83	5' UTR
Chr1	163937	164415	AT1G01448	-3.3	-2.69	4.97	Exon (AT1G01448.3/AT1G01448, exon 2 of 3)
Chr1	164684	164916	AT1G01448	-1.33	-0.87	2.78	Exon (AT1G01448.1/AT1G01448, exon 3 of 5)
Chr1	165245	166030	AT1G01450	-18.2	-17.2	9.06	Exon (AT1G01448.1/AT1G01448, exon 4 of 5)
Chr1	185133	185222	AT1G01500	-1.52	-1.04	4.37	5' UTR
Chr1	185848	186357	AT1G01500	-1.76	-1.26	1.59	Exon (AT1G01500.1/AT1G01500, exon 1 of 2)
Chr1	188314	189116	AT1G01510	-22.5	-21.4	7.16	Exon (AT1G01510.1/AT1G01510, exon 3 of 7)
Chr1	189906	190056	AT1G01510	-1.66	-1.17	3.18	3' UTR
Chr1	190596	191435	AT1G01520	-22.8	-21.7	25.4	Exon (AT1G01520.1/AT1G01520, exon 1 of 8)
Chr1	195780	198447	AT1G01540	-10.8	-9.89	3.25	5' UTR
Chr1	199639	199936	AT1G01550	-6.9	-6.14	3.24	5' UTR
Chr1	220842	221138	AT1G01600	-2.54	-1.98	4.17	3' UTR
Chr1	229306	230888	AT1G01630	-423	-Inf	7.76	3' UTR
Chr1	250077	252136	AT1G01690	-6.34	-5.6	9.54	Exon (AT1G01690.1/AT1G01690, exon 4 of 14)
Chr1	264800	266403	AT1G01710	-31.7	-30.4	6.88	3' UTR
Chr1	267286	267771	AT1G01710	-6.29	-5.55	3.23	3' UTR
Chr1	268330	268420	AT1G01720	-1.64	-1.15	1.27	5' UTR
Chr1	269132	269460	AT1G01720	-9.99	-9.14	1.31	Exon (AT1G01720.1/AT1G01720, exon 3 of 3)
Chr1	281001	282891	AT1G01780	-3.79	-3.15	3.5	5' UTR
Chr1	282937	284010	AT1G01780	-10.8	-9.88	4.42	Exon (AT1G01780.1/AT1G01780, exon 1 of 5)
Chr1	284756	285354	AT1G01790	-11.1	-10.2	2.59	5' UTR
Chr1	285414	285714	AT1G01790	-2.23	-1.69	1.33	Exon (AT1G01790.1/AT1G01790, exon 2 of 21)
Chr1	290641	291094	AT1G01790	-70.5	-68.9	18.1	3' UTR
Chr1	293372	294655	AT1G01800	-28.9	-27.7	2.4	5' UTR
Chr1	295221	295743	AT1G01810	-14.7	-13.7	5.37	5' UTR
Chr1	310346	310706	AT1G01900	-3.36	-2.74	2.96	Exon (AT1G01900.1/AT1G01900, exon 1 of 2)
Chr1	317792	319650	AT1G01920	-23.3	-22.2	7.24	3' UTR
Chr1	323027	324858	AT1G01940	-85	-83.3	3	5' UTR
Chr1	326935	330469	AT1G01950	-39.5	-38.1	12	3' UTR
Chr1	338291	338531	AT1G01970	-2.85	-2.26	2.25	5' UTR
Chr1	338860	339717	AT1G01970	-24.9	-23.7	2.67	Exon (AT1G01970.1/AT1G01970, exon 1 of 2)
Chr1	345842	346227	AT1G02000	-2.32	-1.77	8.75	5' UTR
Chr1	346761	347325	AT1G02000	-3.52	-2.89	4.11	Exon (AT1G02000.1/AT1G02000, exon 1 of 1)
Chr1	349626	351754	AT1G02010	-9.58	-8.74	13.5	Exon (AT1G02010.1/AT1G02010, exon 9 of 21)
Chr1	351996	352360	AT1G02010	-2.47	-1.91	3.31	3' UTR
Chr1	365628	365837	AT1G02065	-1.4	-0.931	2.58	Exon (AT1G02065.1/AT1G02065, exon 1 of 3)
Chr1	376945	377511	AT1G02080	-1.32	-0.864	3.18	Exon (AT1G02080.1/AT1G02080, exon 13 of 50)
Chr1	378581	379898	AT1G02080	-4.41	-3.74	3.8	Exon (AT1G02080.1/AT1G02080, exon 19 of 50)
Chr1	385557	386488	AT1G02080	-8.32	-7.52	3.08	Exon (AT1G02080.1/AT1G02080, exon 46 of 50)
Chr1	390365	392786	AT1G02100	-112	-110	12	3' UTR
Chr1	392831	393602	AT1G02110	-24.2	-23.1	5.26	5' UTR
Chr1	394448	395231	AT1G02110	-32.5	-31.3	7.48	Exon (AT1G02110.1/AT1G02110, exon 3 of 4)
Chr1	395469	395528	AT1G02110	-1.33	-0.87	2.78	3' UTR
Chr1	397735	399897	AT1G02120	-183	-181	15	3' UTR
Chr1	407088	408619	AT1G02145	-10.3	-9.41	3.63	3' UTR
Chr1	409448	409806	AT1G02150	-24.5	-23.3	2.07	Exon (AT1G02150.1/AT1G02150, exon 2 of 2)
Chr1	410134	410492	AT1G02150	-4.71	-4.03	1.3	3' UTR
Chr1	411779	412544	AT1G02170	-9.98	-9.13	15.1	5' UTR
Chr1	418778	422289	AT1G02205	-79.8	-78.1	11.3	5' UTR
Chr1	454305	454939	AT1G02300	-3.54	-2.91	1.73	Exon (AT1G02300.1/AT1G02300, exon 5 of 10)
Chr1	457051	457599	AT1G02305	-3.75	-3.11	1.38	Exon (AT1G02305.1/AT1G02305, exon 7 of 11)
Chr1	477118	478971	AT1G02380	-9.35	-8.52	25.4	5' UTR
Chr1	481419	482576	AT1G02390	-36.8	-35.5	12.8	Exon (AT1G02390.1/AT1G02390, exon 1 of 2)
Chr1	492135	492926	AT1G02410	-28.4	-27.2	5.2	3' UTR
Chr1	494037	495158	AT1G02420	-6	-5.27	5.57	3' UTR
Chr1	519288	519494	AT1G02500	-9.82	-8.97	1.34	Exon (AT1G02500.1/AT1G02500, exon 2 of 2)
Chr1	537860	537979	AT1G02560	-1.87	-1.35	1.35	5' UTR
Chr1	538657	539662	AT1G02560	-24.4	-23.3	1.52	Exon (AT1G02560.1/AT1G02560, exon 4 of 9)
Chr1	539901	540079	AT1G02560	-2.28	-1.73	1.59	3' UTR
Chr1	565682	565932	AT1G02640	-1.37	-0.708	6.36	Exon (AT1G02640.1/AT1G02640, exon 2 of 5)
Chr1	579214	580269	AT1G02670	-2.93	-2.33	11.9	Exon (AT1G02670.1/AT1G02670, exon 11 of 16)
Chr1	581183	582281	AT1G02680	-29.8	-28.6	6.36	3' UTR
Chr1	586303	586652	AT1G02690	-1.41	-0.937	1.95	Exon (AT1G02690.1/AT1G02690, exon 8 of 10)
Chr1	591915	592595	AT1G02720	-11.9	-11	4.19	5' UTR
Chr1	592773	594059	AT1G02720	-3.35	-2.73	3.45	3' UTR
Chr1	628001	629048	AT1G02840	-4.57	-3.89	1.34	3' UTR
Chr1	630505	632742	AT1G02850	-47.1	-45.7	2	5' UTR
Chr1	635144	635263	AT1G02860	-1.37	-0.87	6.36	5' UTR
Chr1	673486	674012	AT1G02970	-1.5	-1.02	3.45	Exon (AT1G02970.1/AT1G02970, exon 1 of 10)
Chr1	702715	703625	AT1G03030	-7.55	-6.77	3.3	3' UTR
Chr1	740400	741170	AT1G03090	-2.6	-2.03	2.98	Exon (AT1G03090.1/AT1G03090, exon 3 of 15)
Chr1	742586	744184	AT1G03090	-6.18	-5.44	6.68	3' UTR
Chr1	750204	750469	AT1G03110	-1.31	-0.854	1.5	Exon (AT1G03110.1/AT1G03110, exon 3 of 10)
Chr1	750868	751521	AT1G03110	-1.79	-1.28	1.57	Exon (AT1G03110.1/AT1G03110, exon 6 of 10)
Chr1	756414	758612	AT1G03150	-6.11	-5.38	1.97	5' UTR
Chr1	761982	763337	AT1G03160	-24.8	-23.6	5.33	Exon (AT1G03160.1/AT1G03160, exon 2 of 11)
Chr1	764482	765530	AT1G03160	-18.6	-17.6	3.95	3' UTR
Chr1	765860	766158	AT1G03160	-5.18	-4.48	3.76	3' UTR
Chr1	774537	775314	AT1G03180	-3.4	-2.78	6.36	3' UTR
Chr1	775616	776004	AT1G03190	-1.67	-1.18	3.71	5' UTR
Chr1	776487	776695	AT1G03190	-1.66	-1.17	3.18	Exon (AT1G03190.1/AT1G03190, exon 3 of 13)
Chr1	778298	779201	AT1G03190	-1.83	-1.32	3.38	Exon (AT1G03190.1/AT1G03190, exon 7 of 13)
Chr1	787122	787572	AT1G03220	-7.68	-6.89	2.78	5' UTR
Chr1	790091	790474	AT1G03230	-7.74	-6.95	5.68	5' UTR
Chr1	801020	802220	AT1G03270	-9.6	-8.76	9.22	Exon (AT1G03270.1/AT1G03270, exon 7 of 13)
Chr1	803065	806947	AT1G03280	-49.4	-48	5.14	5' UTR
Chr1	808917	810542	AT1G03290	-16.7	-15.7	9.81	Exon (AT1G03290.2/AT1G03290, exon 4 of 9)
Chr1	810690	810868	AT1G03290	-1.33	-0.87	3.98	3' UTR
Chr1	813974	814481	AT1G03310	-4.44	-3.77	1.8	5' UTR
Chr1	817056	817422	AT1G03320	-2.7	-2.12	11.1	Exon (AT1G03320.1/AT1G03320, exon 1 of 2)
Chr1	827667	830234	AT1G03365	-88.3	-86.6	15.1	3' UTR
Chr1	833893	835002	AT1G03370	-18.8	-17.8	8.67	3' UTR
Chr1	838946	840396	AT1G03380	-19.6	-18.5	7.95	3' UTR
Chr1	847112	847530	AT1G03410	-9.1	-8.27	2.34	5' UTR
Chr1	847620	847739	AT1G03410	-1.52	-1.04	4.37	5' UTR
Chr1	852574	853556	AT1G03440	-13.5	-12.6	6.49	5' UTR
Chr1	873332	874935	AT1G03495	-129	-127	5.47	5' UTR
Chr1	884472	885581	AT1G03540	-4.55	-3.88	17.5	Exon (AT1G03540.1/AT1G03540, exon 1 of 1)
Chr1	886750	887906	AT1G03545	-3.15	-2.55	12.7	5' UTR
Chr1	893258	893435	AT1G03580	-1.59	-0.833	7.16	Exon (AT1G03580.1/AT1G03580, exon 1 of 1)
Chr1	900977	901276	AT1G03610	-2.45	-1.89	3.07	5' UTR
Chr1	907642	907701	AT1G03630	-2.09	-1.56	1.22	5' UTR
Chr1	908413	908823	AT1G03630	-39.4	-38.1	1.51	Exon (AT1G03630.1/AT1G03630, exon 3 of 5)
Chr1	919763	920507	AT1G03687	-53.8	-52.3	10.6	3' UTR
Chr1	923690	924230	AT1G03710	-1.54	-1.06	2.39	Exon (AT1G03710.2/AT1G03710, exon 1 of 3)
Chr1	933780	934584	AT1G03740	-6.02	-5.28	3.78	5' UTR
Chr1	934899	935410	AT1G03740	-3.2	-2.59	2.89	Exon (AT1G03740.1/AT1G03740, exon 2 of 7)
Chr1	935469	936745	AT1G03740	-35.6	-34.3	14	3' UTR
Chr1	939210	939597	AT1G03750	-1.71	-1.21	4.77	Exon (AT1G03750.1/AT1G03750, exon 3 of 7)
Chr1	940532	940804	AT1G03750	-1.71	-1.21	4.77	Exon (AT1G03750.1/AT1G03750, exon 6 of 7)
Chr1	944898	947483	AT1G03770	-15.9	-14.9	13.9	3' UTR
Chr1	991528	993028	AT1G03900	-21.2	-20.1	2.48	3' UTR
Chr1	995521	995726	AT1G03905	-1.82	-1.31	2.78	3' UTR
Chr1	996561	1000437	AT1G03910	-128	-126	9.07	3' UTR
Chr1	1001650	1001861	AT1G03920	-2.25	-1.7	9.54	Exon (AT1G03920.1/AT1G03920, exon 1 of 12)
Chr1	1002265	1002530	AT1G03920	-1.59	-0.833	7.16	Exon (AT1G03920.1/AT1G03920, exon 3 of 12)
Chr1	1002680	1003143	AT1G03920	-1.37	-0.642	6.36	Exon (AT1G03920.1/AT1G03920, exon 4 of 12)
Chr1	1006465	1008340	AT1G03930	-73.8	-72.2	8.75	3' UTR
Chr1	1013715	1014074	AT1G03960	-1.67	-1.17	5.57	5' UTR
Chr1	1014134	1015274	AT1G03960	-5.36	-4.65	6.04	5' UTR
Chr1	1017424	1017899	AT1G03960	-5.22	-4.52	5.57	3' UTR
Chr1	1018100	1019071	AT1G03970	-67.8	-66.2	8.11	5' UTR
Chr1	1026149	1026718	AT1G03990	-2.02	-1.5	8.75	Exon (AT1G03990.1/AT1G03990, exon 3 of 3)
Chr1	1036848	1038134	AT1G04020	-2.98	-2.39	3.82	Exon (AT1G04020.1/AT1G04020, exon 2 of 13)
Chr1	1040963	1042283	AT1G04030	-12.2	-11.3	13.3	Exon (AT1G04030.1/AT1G04030, exon 2 of 5)
Chr1	1051888	1052676	AT1G04080	-8.09	-7.29	1.77	Exon (AT1G04080.3/AT1G04080, exon 2 of 15)
Chr1	1053896	1054105	AT1G04080	-1.71	-1.21	1.37	Exon (AT1G04080.3/AT1G04080, exon 6 of 15)
Chr1	1055010	1055940	AT1G04080	-56	-54.5	3.94	Exon (AT1G04080.3/AT1G04080, exon 10 of 15)
Chr1	1073942	1075568	AT1G04130	-13.6	-12.7	4.23	3' UTR
Chr1	1088728	1091122	AT1G04160	-5.03	-4.33	19.1	Exon (AT1G04160.1/AT1G04160, exon 8 of 38)
Chr1	1091670	1094419	AT1G04160	-24.4	-23.3	11.3	Exon (AT1G04160.1/AT1G04160, exon 20 of 38)
Chr1	1095021	1096146	AT1G04160	-5.42	-4.71	6.36	Exon (AT1G04160.1/AT1G04160, exon 32 of 38)
Chr1	1097523	1098830	AT1G04170	-62.1	-60.6	2.48	Exon (AT1G04170.1/AT1G04170, exon 2 of 9)
Chr1	1112321	1113868	AT1G04200	-37.6	-36.3	10.6	Exon (AT1G04200.1/AT1G04200, exon 11 of 18)
Chr1	1115668	1117079	AT1G04210	-7.25	-6.48	2.58	Exon (AT1G04210.1/AT1G04210, exon 2 of 11)
Chr1	1118761	1119709	AT1G04210	-21.1	-20.1	4.04	3' UTR
Chr1	1125667	1127869	AT1G04230	-5.53	-4.82	3.9	3' UTR
Chr1	1165636	1165943	AT1G04350	-1.79	-1.29	1.43	Exon (AT1G04350.1/AT1G04350, exon 1 of 3)
Chr1	1191815	1193884	AT1G04420	-70.6	-69	2.31	3' UTR
Chr1	1195491	1196832	AT1G04425	-1.68	-1.19	1.59	Exon (AT1G04425.1/AT1G04425, exon 2 of 3)
Chr1	1199046	1199307	AT1G04430	-1.53	-1.05	1.29	Exon (AT1G04430.1/AT1G04430, exon 2 of 8)
Chr1	1200862	1201348	AT1G04430	-2.56	-1.99	1.32	3' UTR
Chr1	1203577	1205803	AT1G04440	-41.4	-40	7.77	3' UTR
Chr1	1227914	1228402	AT1G04510	-2.47	-1.91	1.5	Exon (AT1G04510.1/AT1G04510, exon 6 of 18)
Chr1	1229719	1230827	AT1G04510	-311	-309	21.8	3' UTR
Chr1	1231578	1232019	AT1G04520	-7.71	-6.93	3.4	5' UTR
Chr1	1241150	1241476	AT1G04550	-6.11	-5.37	2.31	3' UTR
Chr1	1242880	1244068	AT1G04555	-7.27	-6.49	4.85	3' UTR
Chr1	1291580	1291847	AT1G04635	-3.05	-2.45	1.85	3' UTR
Chr1	1292080	1292288	AT1G04640	-1.46	-0.99	1.42	5' UTR
Chr1	1317474	1318161	AT1G04700	-2.93	-2.33	11.9	Exon (AT1G04700.1/AT1G04700, exon 2 of 9)
Chr1	1319323	1319672	AT1G04700	-2.25	-1.7	9.54	Exon (AT1G04700.1/AT1G04700, exon 4 of 9)
Chr1	1322662	1324782	AT1G04710	-34.9	-33.7	3.26	3' UTR
Chr1	1335605	1336070	AT1G04760	-2.61	-2.04	6.36	Exon (AT1G04760.1/AT1G04760, exon 3 of 5)
Chr1	1345036	1347039	AT1G04790	-56.5	-55	15	5' UTR
Chr1	1351874	1352331	AT1G04810	-2.2	-1.66	1.86	Exon (AT1G04810.1/AT1G04810, exon 5 of 13)
Chr1	1353106	1353443	AT1G04810	-1.35	-0.885	1.49	Exon (AT1G04810.1/AT1G04810, exon 8 of 13)
Chr1	1354283	1354551	AT1G04810	-4.08	-3.43	2.1	Exon (AT1G04810.1/AT1G04810, exon 12 of 13)
Chr1	1354700	1355293	AT1G04810	-9.43	-8.59	2.12	3' UTR
Chr1	1385653	1386555	AT1G04900	-4.96	-4.27	2.25	Exon (AT1G04900.1/AT1G04900, exon 6 of 13)
Chr1	1400117	1400176	AT1G04940	-1.97	-1.45	1.2	Exon (AT1G04945.3/AT1G04945, exon 4 of 9)
Chr1	1401064	1402251	AT1G04945	-10.6	-9.75	5.05	Exon (AT1G04945.3/AT1G04945, exon 5 of 9)
Chr1	1400112	1400231	AT1G04940	-1.79	-1.28	1.19	Exon (AT1G04945.3/AT1G04945, exon 4 of 9)
Chr1	1400620	1400770	AT1G04940	-9.94	-9.09	4.66	3' UTR
Chr1	1412258	1412850	AT1G04970	-10.9	-10	3.91	Exon (AT1G04970.1/AT1G04970, exon 3 of 6)
Chr1	1464603	1465200	AT1G05090	-3.62	-2.99	14.3	Exon (AT1G05090.1/AT1G05090, exon 3 of 4)
Chr1	1470290	1470851	AT1G05100	-2.02	-1.5	8.75	3' UTR
Chr1	1482548	1482903	AT1G05140	-38.2	-36.9	22.3	5' UTR
Chr1	1483524	1483642	AT1G05140	-3.88	-3.24	1.82	Exon (AT1G05140.1/AT1G05140, exon 1 of 1)
Chr1	1508587	1509152	AT1G05200	-15.8	-14.9	3.11	3' UTR
Chr1	1553603	1557191	AT1G05320	-38.2	-36.9	17.5	5' UTR
Chr1	1566684	1567376	AT1G05360	-1.37	-0.642	6.36	3' UTR
Chr1	1577236	1578764	AT1G05380	-40.1	-38.8	13.2	Exon (AT1G05380.1/AT1G05380, exon 2 of 8)
Chr1	1581955	1582614	AT1G05380	-10.4	-9.58	4.44	3' UTR
Chr1	1590073	1590487	AT1G05420	-4.47	-3.8	9.94	Exon (AT1G05420.1/AT1G05420, exon 1 of 1)
Chr1	1626606	1628897	AT1G05500	-12.9	-12	2.62	Exon (AT1G05500.1/AT1G05500, exon 6 of 13)
Chr1	1645875	1646982	AT1G05562	-418	-Inf	4.61	Exon (AT1G05562.1/AT1G05562, exon 1 of 1)
Chr1	1669350	1670206	AT1G05590	-44.5	-43.1	12.9	5' UTR
Chr1	1671107	1671876	AT1G05590	-35	-33.7	7.27	3' UTR
Chr1	1682348	1682826	AT1G05630	-2.67	-2.1	7.16	5' UTR
Chr1	1685753	1687363	AT1G05630	-11.3	-10.4	12.3	3' UTR
Chr1	1716620	1717276	AT1G05710	-10.5	-9.63	3.74	3' UTR
Chr1	1719784	1720244	AT1G05730	-5.92	-5.19	3.23	3' UTR
Chr1	1720703	1721085	AT1G05740	-1.8	-1.3	7.95	Exon (AT1G05740.1/AT1G05740, exon 1 of 3)
Chr1	1722644	1722853	AT1G05750	-1.98	-1.46	2.92	Exon (AT1G05750.1/AT1G05750, exon 1 of 1)
Chr1	1728026	1728404	AT1G05780	-5.47	-4.76	3.71	3' UTR
Chr1	1735554	1737459	AT1G05790	-47.6	-46.2	12.8	3' UTR
Chr1	1749042	1749430	AT1G05810	-16.4	-15.4	9.14	3' UTR
Chr1	1753487	1753990	AT1G05820	-7.9	-7.11	22.3	3' UTR
Chr1	1754274	1754514	AT1G05830	-4.03	-3.38	3.98	5' UTR
Chr1	1754634	1754903	AT1G05830	-4.96	-4.27	2.78	Exon (AT1G05830.1/AT1G05830, exon 1 of 26)
Chr1	1755681	1757335	AT1G05830	-18.5	-17.5	7.95	Exon (AT1G05830.1/AT1G05830, exon 4 of 26)
Chr1	1758784	1761667	AT1G05830	-24.6	-23.4	6.48	3' UTR
Chr1	1762612	1762814	AT1G05835	-2.6	-2.03	3.31	3' UTR
Chr1	1769014	1769543	AT1G05860	-1.98	-1.46	3.18	5' UTR
Chr1	1780199	1780722	AT1G05890	-1.71	-1.21	1.95	Exon (AT1G05890.2/AT1G05890, exon 3 of 16)
Chr1	1781087	1784529	AT1G05890	-45.2	-43.8	5.02	3' UTR
Chr1	1784863	1786232	AT1G05894	-6.86	-6.1	22.3	3' UTR
Chr1	1788766	1789148	AT1G05900	-1.99	-1.47	2.1	3' UTR
Chr1	1790840	1792247	AT1G05910	-63.4	-61.9	13.4	Exon (AT1G05910.1/AT1G05910, exon 2 of 11)
Chr1	1795528	1796647	AT1G05910	-3.67	-3.03	5.57	3' UTR
Chr1	1821242	1821918	AT1G06000	-457	-Inf	5.83	5' UTR
Chr1	1833529	1834346	AT1G06060	-21.4	-20.3	5.43	Exon (AT1G06060.1/AT1G06060, exon 2 of 7)
Chr1	1865454	1865993	AT1G06140	-2.11	-1.58	5.57	Exon (AT1G06140.1/AT1G06140, exon 1 of 1)
Chr1	1889408	1891040	AT1G06180	-305	-303	7	5' UTR
Chr1	1897203	1898971	AT1G06210	-47.2	-45.8	6.05	5' UTR
Chr1	1901068	1901393	AT1G06220	-1.83	-1.32	1.59	Exon (AT1G06220.1/AT1G06220, exon 2 of 11)
Chr1	1901556	1903179	AT1G06220	-33	-31.7	6.02	Exon (AT1G06220.1/AT1G06220, exon 4 of 11)
Chr1	1903617	1904143	AT1G06220	-10.9	-10	2.16	Exon (AT1G06220.1/AT1G06220, exon 8 of 11)
Chr1	1907669	1910699	AT1G06230	-65.6	-64.1	8.91	3' UTR
Chr1	1911152	1911645	AT1G06240	-3.85	-3.2	2.39	5' UTR
Chr1	1911734	1912208	AT1G06240	-1.87	-1.35	2.04	Exon (AT1G06240.1/AT1G06240, exon 2 of 7)
Chr1	1922856	1923723	AT1G06290	-10.8	-9.96	3.36	Exon (AT1G06290.1/AT1G06290, exon 1 of 13)
Chr1	1925368	1926159	AT1G06290	-3.04	-2.44	2.39	3' UTR
Chr1	1945124	1945808	AT1G06380	-4.63	-3.95	2.15	Exon (AT1G06380.1/AT1G06380, exon 1 of 1)
Chr1	1948574	1950710	AT1G06390	-19.7	-18.7	3.66	3' UTR
Chr1	1956440	1956916	AT1G06410	-2.25	-1.7	1.65	Exon (AT1G06410.1/AT1G06410, exon 2 of 5)
Chr1	1957035	1957517	AT1G06410	-7.14	-6.37	2.46	Exon (AT1G06410.1/AT1G06410, exon 2 of 5)
Chr1	1957846	1958756	AT1G06410	-141	-139	20.7	3' UTR
Chr1	1958923	1959654	AT1G06420	-16.3	-15.4	28.6	5' UTR
Chr1	1966979	1967099	AT1G06450	-1.82	-1.31	2.78	3' UTR
Chr1	1972476	1973767	AT1G06470	-19.7	-18.6	4.49	3' UTR
Chr1	1985793	1986436	AT1G06490	-2.47	-1.91	10.3	Exon (AT1G06490.1/AT1G06490, exon 31 of 42)
Chr1	1989479	1990434	AT1G06500	-15	-14	2.74	5' UTR
Chr1	1992758	1993634	AT1G06510	-7.39	-6.61	2.87	3' UTR
Chr1	2001594	2002419	AT1G06530	-470	-Inf	6.51	5' UTR
Chr1	2008865	2010624	AT1G06560	-18.9	-17.8	5.07	Exon (AT1G06560.1/AT1G06560, exon 3 of 12)
Chr1	2032723	2033545	AT1G06640	-98.6	-96.9	3.03	3' UTR
Chr1	2034629	2035626	AT1G06645	-10	-9.17	5.13	3' UTR
Chr1	2036223	2037366	AT1G06650	-27.2	-26.1	2.55	3' UTR
Chr1	2040433	2041405	AT1G06670	-16	-15	4.92	5' UTR
Chr1	2043718	2044286	AT1G06670	-13.8	-12.8	4.72	Exon (AT1G06670.1/AT1G06670, exon 12 of 14)
Chr1	2045433	2045732	AT1G06670	-5.12	-4.42	2.92	Exon (AT1G06670.1/AT1G06670, exon 13 of 14)
Chr1	2045997	2047373	AT1G06670	-39.5	-38.2	5.38	3' UTR
Chr1	2047825	2047913	AT1G06680	-46.9	-45.6	9.06	5' UTR
Chr1	2069469	2070118	AT1G06730	-8.26	-7.45	3.8	3' UTR
Chr1	2072553	2072880	AT1G06740.1	-2.04	-1.51	4.24	Exon (AT1G06740.1/AT1G06740.1, exon 2 of 2)
Chr1	2085441	2085871	AT1G06780	-3.3	-2.69	4.97	Exon (AT1G06780.2/AT1G06780, exon 7 of 9)
Chr1	2085989	2086597	AT1G06780	-1.73	-1.23	2.3	Exon (AT1G06780.2/AT1G06780, exon 8 of 9)
Chr1	2086775	2087101	AT1G06780	-2	-1.48	4.77	3' UTR
Chr1	2088345	2088927	AT1G06790	-1.68	-1.19	1.42	Exon (AT1G06790.1/AT1G06790, exon 4 of 8)
Chr1	2089164	2089519	AT1G06790	-10.4	-9.53	4.94	3' UTR
Chr1	2105048	2105554	AT1G06850	-15.7	-14.7	13.5	5' UTR
Chr1	2108593	2108978	AT1G06870	-9.21	-8.38	3.06	5' UTR
Chr1	2110361	2110897	AT1G06870	-3.09	-2.49	1.9	3' UTR
Chr1	2121171	2122862	AT1G06910	-7.45	-6.67	6.76	Exon (AT1G06910.1/AT1G06910, exon 1 of 6)
Chr1	2136497	2137439	AT1G06960	-21.2	-20.1	3.26	Exon (AT1G06960.2/AT1G06960, exon 2 of 5)
Chr1	2153240	2155121	AT1G07010	-50.1	-48.7	2.92	3' UTR
Chr1	2170831	2171897	AT1G07080	-21.2	-20.1	2.39	3' UTR
Chr1	2187806	2188045	AT1G07128	-2.33	-1.78	2.86	5' UTR
Chr1	2215223	2216683	AT1G07210	-31.6	-30.4	3.12	5' UTR
Chr1	2223810	2223960	AT1G07240	-1.71	-1.21	4.77	5' UTR
Chr1	2225900	2226197	AT1G07250	-61.8	-60.2	9.18	5' UTR
Chr1	2238087	2238396	AT1G07280	-1.95	-1.43	1.67	5' UTR
Chr1	2239080	2239378	AT1G07280	-7.27	-6.5	2	Exon (AT1G07280.1/AT1G07280, exon 2 of 3)
Chr1	2239556	2241009	AT1G07280	-66.8	-65.3	4.12	3' UTR
Chr1	2249133	2250019	AT1G07320	-292	-289	2.17	5' UTR
Chr1	2270688	2271681	AT1G07390	-1.91	-1.39	5.17	Exon (AT1G07390.1/AT1G07390, exon 2 of 9)
Chr1	2275001	2275467	AT1G07400	-262	-260	3.25	5' UTR
Chr1	2276922	2277154	AT1G07410	-1.67	-1.18	3.71	Exon (AT1G07410.1/AT1G07410, exon 3 of 3)
Chr1	2277836	2278955	AT1G07420	-2.6	-2.03	2.98	5' UTR
Chr1	2292143	2294440	AT1G07470	-51.9	-50.5	14.6	3' UTR
Chr1	2301891	2302064	AT1G07490	-1.37	-0.642	6.36	5' UTR
Chr1	2306029	2307370	AT1G07510	-11.1	-10.2	4.25	Exon (AT1G07510.1/AT1G07510, exon 2 of 8)
Chr1	2307489	2309157	AT1G07510	-20.8	-19.7	4.29	Exon (AT1G07510.1/AT1G07510, exon 6 of 8)
Chr1	2350384	2350773	AT1G07630	-2.14	-1.6	2.73	Exon (AT1G07630.1/AT1G07630, exon 1 of 4)
Chr1	2379647	2379824	AT1G07700	-1.98	-1.46	3.18	5' UTR
Chr1	2380091	2380327	AT1G07700	-1.97	-1.45	1.45	5' UTR
Chr1	2380564	2381096	AT1G07700	-11.9	-11	2.06	3' UTR
Chr1	2385654	2386092	AT1G07705	-5.96	-5.23	4.93	3' UTR
Chr1	2396339	2396753	AT1G07725	-4.77	-4.08	3.98	Exon (AT1G07728.2/AT1G07728, exon 1 of 1)
Chr1	2412980	2413388	AT1G07790	-55.5	-54.1	2.31	5' UTR
Chr1	2424260	2426499	AT1G07840	-208	-206	8.3	5' UTR
Chr1	2442708	2443603	AT1G07900	-7.58	-6.79	5.3	Exon (AT1G07900.1/AT1G07900, exon 1 of 2)
Chr1	2446216	2447002	AT1G07910	-1.8	-1.3	7.95	5' UTR
Chr1	2449458	2450566	AT1G07910	-11.9	-11	9.54	Exon (AT1G07910.1/AT1G07910, exon 11 of 27)
Chr1	2453495	2454048	AT1G07910	-2.35	-1.8	1.95	Exon (AT1G07910.1/AT1G07910, exon 25 of 27)
Chr1	2467638	2468826	AT1G07960	-33	-31.7	3.46	5' UTR
Chr1	2475405	2475895	AT1G07985	-61.4	-59.9	7.1	5' UTR
Chr1	2480423	2482809	AT1G07990	-41.8	-40.4	8.57	Exon (AT1G07990.1/AT1G07990, exon 12 of 19)
Chr1	2535328	2537696	AT1G08110	-108	-106	3.58	5' UTR
Chr1	2567475	2568251	AT1G08190	-1.34	-0.874	4.77	5' UTR
Chr1	2568627	2569153	AT1G08190	-3.51	-2.89	1.95	Exon (AT1G08190.1/AT1G08190, exon 3 of 19)
Chr1	2570609	2573363	AT1G08190	-57.5	-56	9.24	3' UTR
Chr1	2590974	2592841	AT1G08260	-2.11	-1.58	7.16	Exon (AT1G08260.1/AT1G08260, exon 1 of 49)
Chr1	2597345	2598797	AT1G08260	-1.49	-1.02	3.45	Exon (AT1G08260.1/AT1G08260, exon 21 of 49)
Chr1	2599031	2600770	AT1G08260	-2.6	-2.03	9.54	Exon (AT1G08260.1/AT1G08260, exon 26 of 49)
Chr1	2605198	2606892	AT1G08260	-15.8	-14.8	7.69	3' UTR
Chr1	2608408	2608555	AT1G08280	-1.91	-1.39	5.17	Exon (AT1G08280.1/AT1G08280, exon 1 of 1)
Chr1	2617938	2618650	AT1G08310	-2.15	-1.61	3.34	5' UTR
Chr1	2631910	2632661	AT1G08340	-8.79	-7.97	23.1	Exon (AT1G08340.1/AT1G08340, exon 3 of 4)
Chr1	2638766	2640524	AT1G08370	-73.4	-71.8	24	3' UTR
Chr1	2646219	2647511	AT1G08410	-7.53	-6.75	2.59	5' UTR
Chr1	2647846	2648994	AT1G08410	-9.11	-8.28	2.76	Exon (AT1G08410.1/AT1G08410, exon 6 of 7)
Chr1	2656041	2657000	AT1G08420	-17.2	-16.2	4.47	3' UTR
Chr1	2659862	2660616	AT1G08430	-3.11	-2.5	4.77	Exon (AT1G08430.1/AT1G08430, exon 4 of 6)
Chr1	2660793	2661029	AT1G08430	-2.73	-2.15	6.76	Exon (AT1G08430.1/AT1G08430, exon 6 of 6)
Chr1	2673315	2674450	AT1G08460	-7.29	-6.51	3.29	Exon (AT1G08460.1/AT1G08460, exon 2 of 3)
Chr1	2675842	2678398	AT1G08465	-7.86	-7.07	3.64	5' UTR
Chr1	2689105	2689632	AT1G08500	-1.49	-1.02	2.98	5' UTR
Chr1	2697479	2699622	AT1G08520	-153	-151	4.6	Exon (AT1G08520.1/AT1G08520, exon 4 of 15)
Chr1	2701519	2703091	AT1G08530	-51.8	-50.4	7.08	3' UTR
Chr1	2703336	2706845	AT1G08540	-371	-Inf	7.67	5' UTR
Chr1	2708612	2709531	AT1G08550	-322	-319	9.37	3' UTR
Chr1	2713813	2714229	AT1G08570	-9.34	-8.5	1.98	Exon (AT1G08570.3/AT1G08570, exon 4 of 5)
Chr1	2720844	2721113	AT1G08590	-2.7	-2.12	11.1	Exon (AT1G08590.1/AT1G08590, exon 1 of 1)
Chr1	2721532	2721862	AT1G08592	-2.52	-1.96	6.36	Exon (AT1G08590.1/AT1G08590, exon 1 of 1)
Chr1	2723824	2725383	AT1G08600	-57	-55.5	24.5	5' UTR
Chr1	2725816	2727672	AT1G08600	-19	-17.9	8.22	Exon (AT1G08600.1/AT1G08600, exon 9 of 28)
Chr1	2728388	2728723	AT1G08600	-2.29	-1.75	2.65	Exon (AT1G08600.1/AT1G08600, exon 13 of 28)
Chr1	2730015	2733583	AT1G08600	-51.9	-50.4	12.9	3' UTR
Chr1	2737566	2738592	AT1G08620	-5.54	-4.82	15.1	Exon (AT1G08620.2/AT1G08620, exon 3 of 13)
Chr1	2738682	2738957	AT1G08620	-1.3	-0.843	2.09	Exon (AT1G08620.2/AT1G08620, exon 6 of 13)
Chr1	2740184	2741153	AT1G08620	-11.8	-10.9	6.68	Exon (AT1G08620.2/AT1G08620, exon 9 of 13)
Chr1	2741213	2741841	AT1G08620	-10.4	-9.5	5.71	Exon (AT1G08620.2/AT1G08620, exon 10 of 13)
Chr1	2742258	2743489	AT1G08620	-3.79	-3.15	2.62	3' UTR
Chr1	2752154	2752362	AT1G08650	-2.66	-2.09	1.8	5' UTR
Chr1	2752898	2753227	AT1G08650	-2.29	-1.74	1.99	3' UTR
Chr1	2762703	2768639	AT1G08680	-12.5	-11.5	7.35	5' UTR
Chr1	2772047	2772955	AT1G08710	-45.2	-43.8	7.73	Exon (AT1G08710.2/AT1G08710, exon 2 of 4)
Chr1	2775847	2776415	AT1G08720	-2.9	-2.31	2.86	Exon (AT1G08720.1/AT1G08720, exon 4 of 13)
Chr1	2785187	2785766	AT1G08730	-2.02	-1.5	8.75	Exon (AT1G08730.1/AT1G08730, exon 24 of 38)
Chr1	2803991	2804507	AT1G08750	-2	-1.48	3.98	3' UTR
Chr1	2806117	2806887	AT1G08760	-1.41	-0.937	1.95	Exon (AT1G08760.1/AT1G08760, exon 1 of 4)
Chr1	2807349	2807875	AT1G08760	-6	-5.26	2.93	Exon (AT1G08760.1/AT1G08760, exon 3 of 4)
Chr1	2851320	2852121	AT1G08890	-6.75	-6	3.86	3' UTR
Chr1	2858116	2860871	AT1G08910	-102	-100	17.6	3' UTR
Chr1	2870270	2870567	AT1G08920	-3.51	-2.88	2.32	3' UTR
Chr1	2877986	2878133	AT1G08940	-1.32	-0.86	1.68	Exon (AT1G08940.1/AT1G08940, exon 1 of 2)
Chr1	2879642	2880088	AT1G08960	-18.2	-17.2	15.1	5' UTR
Chr1	2880533	2881251	AT1G08960	-1.37	-0.906	2.78	Exon (AT1G08960.1/AT1G08960, exon 1 of 2)
Chr1	2882524	2882853	AT1G08970	-56	-54.5	4.13	5' UTR
Chr1	2882973	2883152	AT1G08970	-2.81	-2.23	5.3	5' UTR
Chr1	2885640	2885857	AT1G08980	-1.42	-0.946	1.23	Exon (AT1G08980.1/AT1G08980, exon 6 of 9)
Chr1	2893623	2895152	AT1G09000	-2.04	-1.51	8.75	3' UTR
Chr1	2914238	2914952	AT1G09040	-8.73	-7.91	6.26	Exon (AT1G09040.1/AT1G09040, exon 3 of 3)
Chr1	2920112	2920889	AT1G09050	-5.98	-5.24	9.54	3' UTR
Chr1	2927703	2927880	AT1G09070	-178	-176	3.74	5' UTR
Chr1	2946229	2947596	AT1G09150	-9.56	-8.72	1.86	5' UTR
Chr1	2984881	2985446	AT1G09240	-27.1	-25.9	8.32	5' UTR
Chr1	2989526	2989971	AT1G09250	-9.97	-9.12	1.86	Exon (AT1G09250.1/AT1G09250, exon 1 of 1)
Chr1	2995196	2995415	AT1G09270	-2.58	-2.01	1.81	Exon (AT1G09270.1/AT1G09270, exon 2 of 10)
Chr1	2996670	2997716	AT1G09270	-7.16	-6.39	2.29	Exon (AT1G09270.1/AT1G09270, exon 7 of 10)
Chr1	3003525	3003795	AT1G09290	-3.06	-2.46	6.36	5' UTR
Chr1	3004486	3004636	AT1G09300	-1.63	-1.14	1.65	Exon (AT1G09300.2/AT1G09300, exon 2 of 12)
Chr1	3009055	3009615	AT1G09310	-3270	-Inf	4.57	5' UTR
Chr1	3016251	3017050	AT1G09340	-206	-204	1.63	Exon (AT1G09340.1/AT1G09340, exon 3 of 10)
Chr1	3020559	3021086	AT1G09350	-1.37	-0.642	6.36	Exon (AT1G09350.1/AT1G09350, exon 2 of 4)
Chr1	3035801	3036397	AT1G09410	-3.15	-2.55	12.7	Exon (AT1G09410.1/AT1G09410, exon 1 of 1)
Chr1	3038631	3039240	AT1G09421	-5.68	-4.96	4.42	3' UTR
Chr1	3042891	3045254	AT1G09430	-24.4	-23.3	3.9	3' UTR
Chr1	3050276	3050426	AT1G09450	-1.37	-0.642	6.36	Exon (AT1G09450.1/AT1G09450, exon 5 of 15)
Chr1	3052180	3052992	AT1G09450	-4.47	-3.8	9.94	3' UTR
Chr1	3053901	3054283	AT1G09460	-3.42	-2.8	11.9	Exon (AT1G09460.1/AT1G09460, exon 1 of 3)
Chr1	3058605	3059858	AT1G09480	-1.5	-1.02	2.7	Exon (AT1G09480.1/AT1G09480, exon 2 of 6)
Chr1	3064668	3064957	AT1G09490	-2.5	-1.94	2.09	5' UTR
Chr1	3077630	3078223	AT1G09530	-5.77	-5.04	3.67	Exon (AT1G09530.1/AT1G09530, exon 3 of 7)
Chr1	3093839	3094335	AT1G09560	-30.7	-29.5	3.15	5' UTR
Chr1	3104588	3106023	AT1G09580	-17.8	-16.8	3.7	5' UTR
Chr1	3106502	3107448	AT1G09590	-23	-21.9	3.18	5' UTR
Chr1	3110840	3111288	AT1G09600	-2.94	-2.35	11.9	Exon (AT1G09600.1/AT1G09600, exon 6 of 7)
Chr1	3112107	3112549	AT1G09610	-1.32	-0.864	3.18	Exon (AT1G09610.1/AT1G09610, exon 1 of 1)
Chr1	3119878	3121547	AT1G09640	-245	-243	3.56	5' UTR
Chr1	3142985	3143745	AT1G09710	-11.9	-11	5.02	Exon (AT1G09710.2/AT1G09710, exon 6 of 7)
Chr1	3157501	3158423	AT1G09750	-101	-99	11	5' UTR
Chr1	3158821	3158999	AT1G09750	-1.5	-1.02	1.25	3' UTR
Chr1	3161991	3165121	AT1G09770	-385	-Inf	21	5' UTR
Chr1	3172108	3173463	AT1G09794	-27.8	-26.6	8.66	5' UTR
Chr1	3174489	3176613	AT1G09795	-80.6	-79	3.04	Exon (AT1G09795.1/AT1G09795, exon 2 of 11)
Chr1	3187995	3188580	AT1G09812	-2.15	-1.61	3.58	Exon (AT1G09812.1/AT1G09812, exon 1 of 2)
Chr1	3201799	3202037	AT1G09850	-4.2	-3.54	3.5	5' UTR
Chr1	3202778	3203852	AT1G09850	-13.5	-12.6	3.26	Exon (AT1G09850.1/AT1G09850, exon 2 of 5)
Chr1	3206310	3206780	AT1G09870	-3.29	-2.67	2.11	Exon (AT1G09870.1/AT1G09870, exon 3 of 11)
Chr1	3207252	3208598	AT1G09870	-17.6	-16.6	7.16	3' UTR
Chr1	3218582	3219001	AT1G09900	-4.29	-3.63	1.95	Exon (AT1G09900.1/AT1G09900, exon 1 of 1)
Chr1	3246841	3247200	AT1G09960	-4.4	-3.73	5.57	3' UTR
Chr1	3253134	3253491	AT1G09970	-3.54	-2.91	2.05	Exon (AT1G09970.1/AT1G09970, exon 1 of 2)
Chr1	3254236	3255663	AT1G09970	-183	-181	9.33	3' UTR
Chr1	3280767	3283213	AT1G10050	-19.7	-18.7	24.9	Exon (AT1G10050.1/AT1G10050, exon 4 of 8)
Chr1	3286328	3286897	AT1G10060	-1.82	-1.31	1.64	3' UTR
Chr1	3320987	3322153	AT1G10130	-48.2	-46.8	10.4	3' UTR
Chr1	3329841	3330441	AT1G10160.1	-2.02	-1.5	8.75	Exon (AT1G10160.1/AT1G10160.1, exon 1 of 1)
Chr1	3331041	3331220	AT1G10160.1	-1.37	-0.642	6.36	Exon (AT1G10160.1/AT1G10160.1, exon 1 of 1)
Chr1	3331670	3331850	AT1G10160.1	-1.37	-0.708	6.36	Exon (AT1G10160.1/AT1G10160.1, exon 1 of 1)
Chr1	3355950	3356067	AT1G10230	-1.39	-0.923	1.13	Exon (AT1G10230.1/AT1G10230, exon 1 of 1)
Chr1	3363504	3364131	AT1G10270	-24.3	-23.2	19.4	5' UTR
Chr1	3365175	3366040	AT1G10270	-7.49	-6.71	3.08	Exon (AT1G10270.1/AT1G10270, exon 1 of 1)
Chr1	3371413	3372529	AT1G10290	-1.52	-1.04	1.87	Exon (AT1G10290.1/AT1G10290, exon 3 of 22)
Chr1	3374022	3377403	AT1G10290	-34.3	-33	6.13	3' UTR
Chr1	3379009	3380226	AT1G10300	-5.32	-4.61	18.3	Exon (AT1G10300.1/AT1G10300, exon 1 of 2)
Chr1	3388777	3389016	AT1G10330	-1.59	-0.87	7.16	Exon (AT1G10330.1/AT1G10330, exon 1 of 1)
Chr1	3400606	3401075	AT1G10380	-4.12	-3.47	3.34	5' UTR
Chr1	3431869	3432380	AT1G10450	-2.57	-2	2.2	5' UTR
Chr1	3432798	3435022	AT1G10450	-7.54	-6.76	4.85	Exon (AT1G10450.1/AT1G10450, exon 4 of 20)
Chr1	3435392	3436476	AT1G10450	-33.4	-32.1	8.63	Exon (AT1G10450.1/AT1G10450, exon 12 of 20)
Chr1	3436595	3438281	AT1G10450	-8.92	-8.1	4.54	3' UTR
Chr1	3454961	3455854	AT1G10490	-6.58	-5.83	2.95	Exon (AT1G10490.1/AT1G10490, exon 7 of 27)
Chr1	3458646	3459995	AT1G10490	-97.5	-95.7	7.91	3' UTR
Chr1	3462534	3463796	AT1G10510	-26.7	-25.5	3.22	Exon (AT1G10510.1/AT1G10510, exon 3 of 18)
Chr1	3464258	3465696	AT1G10510	-17.7	-16.7	2.07	3' UTR
Chr1	3466296	3467999	AT1G10520	-3.23	-2.62	3.18	Exon (AT1G10520.1/AT1G10520, exon 2 of 14)
Chr1	3469909	3471488	AT1G10522	-381	-Inf	3.58	5' UTR
Chr1	3487584	3490084	AT1G10570	-24.7	-23.6	11.3	5' UTR
Chr1	3490892	3491277	AT1G10570	-3.64	-3.01	7.95	3' UTR
Chr1	3505173	3505502	AT1G10600	-11	-10.1	7.02	3' UTR
Chr1	3507779	3508469	AT1G10610	-5.31	-4.6	4.24	Exon (AT1G10610.1/AT1G10610, exon 5 of 8)
Chr1	3530467	3531273	AT1G10657	-12.5	-11.6	6.36	5' UTR
Chr1	3534832	3535101	AT1G10660	-2.79	-2.2	2.12	3' UTR
Chr1	3535502	3535680	AT1G10670	-6.74	-5.98	2.78	5' UTR
Chr1	3535769	3536132	AT1G10670	-4.01	-3.36	1.6	5' UTR
Chr1	3537381	3538439	AT1G10670	-45.4	-44	3.06	3' UTR
Chr1	3554104	3554431	AT1G10700	-3.22	-2.61	1.78	5' UTR
Chr1	3556354	3556503	AT1G10700	-2.47	-1.91	10.3	3' UTR
Chr1	3564191	3564460	AT1G10720	-1.46	-0.985	1.72	3' UTR
Chr1	3564520	3564729	AT1G10720	-2.73	-2.15	6.76	3' UTR
Chr1	3565872	3567544	AT1G10730	-6.42	-5.68	4.77	Exon (AT1G10730.1/AT1G10730, exon 2 of 11)
Chr1	3599745	3600037	AT1G10810	-1.37	-0.642	6.36	Exon (AT1G10810.1/AT1G10810, exon 2 of 5)
Chr1	3612820	3613327	AT1G10850	-7.86	-7.07	3.28	Exon (AT1G10850.1/AT1G10850, exon 1 of 2)
Chr1	3627726	3630556	AT1G10890	-338	-Inf	12.6	5' UTR
Chr1	3640954	3643863	AT1G10910	-15.9	-14.9	3.12	Exon (AT1G10910.1/AT1G10910, exon 3 of 10)
Chr1	3660361	3661382	AT1G10950	-5.42	-4.71	2.29	Exon (AT1G10950.1/AT1G10950, exon 2 of 12)
Chr1	3681888	3682243	AT1G11050	-38.2	-36.9	17.9	5' UTR
Chr1	3682925	3683399	AT1G11050	-2.14	-1.6	3.05	Exon (AT1G11050.1/AT1G11050, exon 1 of 1)
Chr1	3683725	3683932	AT1G11050	-1.66	-1.17	3.18	3' UTR
Chr1	3688595	3689698	AT1G11060	-1.67	-1.17	2.65	3' UTR
Chr1	3703223	3703545	AT1G11090	-3.48	-2.85	2	Exon (AT1G11090.1/AT1G11090, exon 1 of 1)
Chr1	3715242	3717233	AT1G11120	-2.04	-1.51	8.75	Exon (AT1G11120.1/AT1G11120, exon 1 of 3)
Chr1	3724121	3725676	AT1G11130	-15.6	-14.7	5.96	Exon (AT1G11130.1/AT1G11130, exon 4 of 16)
Chr1	3726695	3727153	AT1G11130	-5.72	-4.99	2.46	Exon (AT1G11130.1/AT1G11130, exon 14 of 16)
Chr1	3729448	3730163	AT1G11150.1	-13.9	-13	10.7	Exon (AT1G11150.1/AT1G11150.1, exon 1 of 1)
Chr1	3735631	3736505	AT1G11160	-2.7	-2.12	11.1	Exon (AT1G11160.1/AT1G11160, exon 9 of 19)
Chr1	3736624	3738421	AT1G11160	-2.7	-2.12	11.1	Exon (AT1G11160.1/AT1G11160, exon 10 of 19)
Chr1	3740765	3741203	AT1G11170	-1.59	-0.833	7.16	5' UTR
Chr1	3741911	3744675	AT1G11170	-22.2	-21.1	19.9	3' UTR
Chr1	3745124	3745389	AT1G11175	-7.79	-7	3.79	Exon (AT1G11175.1/AT1G11175, exon 1 of 1)
Chr1	3782011	3782369	AT1G11265.1	-4.32	-3.65	16.7	Exon (AT1G11265.1/AT1G11265.1, exon 1 of 1)
Chr1	3798828	3799247	AT1G11300	-2.25	-1.7	9.54	Exon (AT1G11300.1/AT1G11300, exon 8 of 14)
Chr1	3812103	3812736	AT1G11330	-13.9	-13	7.01	Exon (AT1G11330.2/AT1G11330, exon 3 of 7)
Chr1	3812926	3813457	AT1G11330	-22.8	-21.7	6.64	3' UTR
Chr1	3837821	3840001	AT1G11400	-164	-162	8.41	5' UTR
Chr1	3842181	3842771	AT1G11410	-6.24	-5.5	3.27	Exon (AT1G11410.1/AT1G11410, exon 1 of 6)
Chr1	3842950	3843502	AT1G11410	-4.92	-4.23	3.36	Exon (AT1G11410.1/AT1G11410, exon 3 of 6)
Chr1	3843592	3844253	AT1G11410	-1.6	-1.11	1.76	Exon (AT1G11410.1/AT1G11410, exon 4 of 6)
Chr1	3847451	3848954	AT1G11430	-634	-Inf	4.74	3' UTR
Chr1	3849390	3850662	AT1G11440	-14.7	-13.7	7.95	5' UTR
Chr1	3855146	3855385	AT1G11450	-2.42	-1.86	4.77	3' UTR
Chr1	3888690	3888988	AT1G11580	-6.28	-5.53	3.23	5' UTR
Chr1	3889107	3890305	AT1G11580	-15.9	-14.9	3.76	Exon (AT1G11580.1/AT1G11580, exon 1 of 3)
Chr1	3902012	3902425	AT1G11600	-8.06	-7.26	3.92	5' UTR
Chr1	3902927	3903221	AT1G11600	-1.9	-1.38	1.57	Exon (AT1G11600.1/AT1G11600, exon 1 of 1)
Chr1	3914774	3915582	AT1G11650	-13.8	-12.9	2.16	5' UTR
Chr1	3917036	3917878	AT1G11650	-33.2	-32	1.75	3' UTR
Chr1	3921325	3921593	AT1G11660	-1.86	-1.35	1.57	Exon (AT1G11660.1/AT1G11660, exon 2 of 10)
Chr1	3921801	3924555	AT1G11660	-172	-170	10.3	3' UTR
Chr1	3939838	3940341	AT1G11680	-46.9	-45.5	4.09	Exon (AT1G11680.1/AT1G11680, exon 3 of 3)
Chr1	3945971	3946233	AT1G11700	-8.04	-7.24	1.58	Exon (AT1G11700.1/AT1G11700, exon 1 of 1)
Chr1	3949665	3950259	AT1G11710	-1.66	-1.17	2.98	Exon (AT1G11710.1/AT1G11710, exon 1 of 1)
Chr1	3951553	3953615	AT1G11720	-86.7	-85	12.9	5' UTR
Chr1	3967506	3969489	AT1G11750	-142	-140	2.64	5' UTR
Chr1	3984053	3985038	AT1G11790	-15.8	-14.8	4.1	3' UTR
Chr1	3996753	3997818	AT1G11840	-213	-211	1.87	3' UTR
Chr1	4002878	4003116	AT1G11860	-54.1	-52.6	1.24	Exon (AT1G11860.3/AT1G11860, exon 4 of 4)
Chr1	4004212	4004765	AT1G11870	-3.81	-3.17	2	Exon (AT1G11870.1/AT1G11870, exon 2 of 10)
Chr1	4005923	4006709	AT1G11870	-8.83	-8.01	3.43	3' UTR
Chr1	4010779	4013125	AT1G11890	-54.8	-53.4	5.17	5' UTR
Chr1	4015113	4015918	AT1G11905	-4.14	-3.48	2.2	Exon (AT1G11905.1/AT1G11905, exon 1 of 2)
Chr1	4021854	4022177	AT1G11915	-1.8	-1.3	7.95	Exon (AT1G11915.1/AT1G11915, exon 1 of 3)
Chr1	4029203	4030230	AT1G11930	-5.09	-4.39	1.7	Exon (AT1G11930.1/AT1G11930, exon 2 of 7)
Chr1	4073820	4074066	AT1G12050	-1.59	-1.1	1.38	Exon (AT1G12050.1/AT1G12050, exon 4 of 15)
Chr1	4074636	4076147	AT1G12050	-24.2	-23.1	3.73	3' UTR
Chr1	4076334	4076981	AT1G12060	-24.5	-23.3	3.79	Exon (AT1G12060.1/AT1G12060, exon 1 of 1)
Chr1	4084191	4084899	AT1G12080	-61.5	-60	9.54	5' UTR
Chr1	4105233	4105322	AT1G12110	-1.59	-1.1	1.33	5' UTR
Chr1	4137533	4137858	AT1G12200	-11.2	-10.3	3.39	5' UTR
Chr1	4138094	4139132	AT1G12200	-4.04	-3.39	1.99	Exon (AT1G12200.1/AT1G12200, exon 1 of 7)
Chr1	4141097	4141963	AT1G12210	-10.6	-9.72	7.95	Exon (AT1G12210.1/AT1G12210, exon 1 of 1)
Chr1	4142023	4143038	AT1G12210	-3.46	-2.84	3.75	Exon (AT1G12210.1/AT1G12210, exon 1 of 1)
Chr1	4145469	4145886	AT1G12220	-2.3	-1.75	3.34	Exon (AT1G12220.2/AT1G12220, exon 2 of 2)
Chr1	4146035	4146660	AT1G12220	-6.22	-5.48	23.1	Exon (AT1G12220.2/AT1G12220, exon 2 of 2)
Chr1	4147107	4147256	AT1G12220	-1.52	-1.04	4.37	Exon (AT1G12220.2/AT1G12220, exon 2 of 2)
Chr1	4149308	4150819	AT1G12230	-66.3	-64.7	3.8	3' UTR
Chr1	4158150	4158867	AT1G12244	-21.5	-20.4	4.17	Exon (AT1G12244.1/AT1G12244, exon 2 of 5)
Chr1	4161251	4161455	AT1G12250	-3.05	-2.45	2.63	3' UTR
Chr1	4172375	4174775	AT1G12270	-103	-101	6.33	3' UTR
Chr1	4194658	4195753	AT1G12330	-96.9	-95.2	12.9	5' UTR
Chr1	4200214	4200713	AT1G12350	-8.6	-7.78	2.4	3' UTR
Chr1	4202976	4206374	AT1G12360	-54	-52.6	10.2	3' UTR
Chr1	4221066	4221625	AT1G12390	-2.28	-1.74	1.74	3' UTR
Chr1	4221863	4222577	AT1G12400	-5.07	-4.38	2.29	5' UTR
Chr1	4224478	4224944	AT1G12410	-8.11	-7.31	1.24	Exon (AT1G12410.1/AT1G12410, exon 7 of 9)
Chr1	4225034	4225124	AT1G12410	-5.63	-4.91	4.11	3' UTR
Chr1	4245413	4245844	AT1G12450	-2.3	-1.75	2.54	3' UTR
Chr1	4254384	4255078	AT1G12470	-1.34	-0.876	1.75	Exon (AT1G12470.1/AT1G12470, exon 14 of 24)
Chr1	4255737	4257392	AT1G12470	-12.2	-11.3	4.13	3' UTR
Chr1	4275035	4275511	AT1G12550	-2.13	-1.6	2.84	Exon (AT1G12550.1/AT1G12550, exon 1 of 2)
Chr1	4282899	4284013	AT1G12580	-3.91	-3.26	2.51	5' UTR
Chr1	4284579	4285710	AT1G12580	-17.6	-16.6	4.09	3' UTR
Chr1	4305933	4307680	AT1G12650	-228	-225	14.5	5' UTR
Chr1	4337548	4337844	AT1G12730	-2.46	-1.9	3.38	3' UTR
Chr1	4352127	4353175	AT1G12770	-19.8	-18.7	2.27	Exon (AT1G12770.1/AT1G12770, exon 2 of 2)
Chr1	4354650	4355037	AT1G12775	-5.5	-4.79	20.7	Exon (AT1G12775.1/AT1G12775, exon 1 of 1)
Chr1	4367286	4367584	AT1G12810	-1.75	-1.25	2.5	5' UTR
Chr1	4376303	4377070	AT1G12840	-8.16	-7.35	1.4	Exon (AT1G12840.1/AT1G12840, exon 4 of 11)
Chr1	4384383	4385870	AT1G12860	-90.5	-88.8	11.5	5' UTR
Chr1	4390075	4391033	AT1G12880	-17.7	-16.7	4.28	Exon (AT1G12880.1/AT1G12880, exon 1 of 5)
Chr1	4447976	4448424	AT1G13040	-2.77	-2.18	2.78	Exon (AT1G13040.1/AT1G13040, exon 1 of 1)
Chr1	4448812	4449170	AT1G13040	-2.36	-1.8	3.98	Exon (AT1G13040.1/AT1G13040, exon 1 of 1)
Chr1	4450238	4451092	AT1G13050	-13.2	-12.3	14.3	5' UTR
Chr1	4454757	4454817	AT1G13060	-1.72	-1.22	1.4	3' UTR
Chr1	4459196	4459403	AT1G13080	-2.2	-1.66	2.46	5' UTR
Chr1	4459817	4460318	AT1G13080	-4.16	-3.5	3.32	Exon (AT1G13080.2/AT1G13080, exon 2 of 3)
Chr1	4462574	4463041	AT1G13090	-9.51	-8.67	1.92	Exon (AT1G13090.1/AT1G13090, exon 1 of 2)
Chr1	4463924	4464189	AT1G13100	-2.61	-2.04	7.16	5' UTR
Chr1	4464660	4465273	AT1G13100	-9.99	-9.13	11.7	Exon (AT1G13100.1/AT1G13100, exon 1 of 2)
Chr1	4467220	4467427	AT1G13110	-3.25	-2.63	2.7	5' UTR
Chr1	4467781	4468649	AT1G13110	-53.9	-52.4	6.41	Exon (AT1G13110.1/AT1G13110, exon 1 of 2)
Chr1	4485001	4488577	AT1G13160	-98.9	-97.2	10.8	3' UTR
Chr1	4499674	4499942	AT1G13190	-1.88	-1.37	1.82	Exon (AT1G13190.1/AT1G13190, exon 2 of 2)
Chr1	4500121	4501255	AT1G13190	-31.7	-30.5	8.89	Exon (AT1G13190.1/AT1G13190, exon 2 of 2)
Chr1	4516249	4518787	AT1G13220	-23.1	-22	23.1	3' UTR
Chr1	4519353	4520135	AT1G13220	-20.1	-19	9.11	3' UTR
Chr1	4542198	4542673	AT1G13260	-23.5	-22.4	16.7	5' UTR
Chr1	4545733	4546709	AT1G13270	-75.2	-73.6	2.15	3' UTR
Chr1	4546891	4547312	AT1G13270	-66	-64.5	5.27	3' UTR
Chr1	4547454	4547813	AT1G13280	-21.5	-20.4	11.1	5' UTR
Chr1	4567935	4569143	AT1G13330	-8.44	-7.63	12.2	5' UTR
Chr1	4598258	4598680	AT1G13400	-2.47	-1.91	10.3	Exon (AT1G13400.1/AT1G13400, exon 3 of 5)
Chr1	4601901	4602912	AT1G13410	-3.59	-2.96	8.35	Exon (AT1G13410.1/AT1G13410, exon 2 of 2)
Chr1	4615843	4616624	AT1G13460	-1.53	-1.05	2.78	5' UTR
Chr1	4688156	4688706	AT1G13670	-3.73	-3.09	3.45	5' UTR
Chr1	4710694	4712491	AT1G13730	-56.9	-55.4	4.32	3' UTR
Chr1	4713968	4714995	AT1G13740	-48.9	-47.5	8.1	5' UTR
Chr1	4725606	4726114	AT1G13780	-1.4	-0.931	2.27	Exon (AT1G13780.1/AT1G13780, exon 2 of 4)
Chr1	4727616	4727973	AT1G13790	-1.98	-1.46	3.18	Exon (AT1G13790.1/AT1G13790, exon 1 of 6)
Chr1	4728062	4730366	AT1G13790	-51.5	-50	18.8	3' UTR
Chr1	4734036	4735003	AT1G13810	-11.2	-10.3	3.41	5' UTR
Chr1	4736990	4737808	AT1G13820	-43.9	-42.6	10.6	3' UTR
Chr1	4749927	4751003	AT1G13880	-18.2	-17.2	3.92	3' UTR
Chr1	4758362	4759016	AT1G13920	-2.3	-1.75	3.18	Exon (AT1G13920.1/AT1G13920, exon 2 of 7)
Chr1	4759223	4759754	AT1G13920	-15.5	-14.5	4.77	Exon (AT1G13920.1/AT1G13920, exon 5 of 7)
Chr1	4777061	4779280	AT1G13960	-49.5	-48.1	20.5	3' UTR
Chr1	4795024	4796211	AT1G13990	-67.3	-65.8	6.17	Exon (AT1G13990.2/AT1G13990, exon 1 of 7)
Chr1	4797358	4800106	AT1G14000	-41.7	-40.4	8.1	5' UTR
Chr1	4804011	4804399	AT1G14020	-5.73	-5.01	2.41	Exon (AT1G14020.1/AT1G14020, exon 5 of 8)
Chr1	4814098	4814543	AT1G14040	-6.11	-5.37	3.63	Exon (AT1G14040.1/AT1G14040, exon 10 of 12)
Chr1	4818741	4819311	AT1G14070	-4.46	-3.79	10.3	Exon (AT1G14070.1/AT1G14070, exon 2 of 2)
Chr1	4839853	4840232	AT1G14150	-11.9	-11	1.5	5' UTR
Chr1	4854100	4854189	AT1G14190	-1.59	-0.833	7.16	Exon (AT1G14190.1/AT1G14190, exon 1 of 1)
Chr1	4856011	4856930	AT1G14205	-9.7	-8.85	3.94	3' UTR
Chr1	4861266	4861445	AT1G14230	-1.71	-1.21	4.77	5' UTR
Chr1	4870151	4871190	AT1G14250	-72.7	-71.1	3.84	Exon (AT1G14250.1/AT1G14250, exon 5 of 9)
Chr1	4878075	4878522	AT1G14280	-8.48	-7.67	3.02	Exon (AT1G14280.1/AT1G14280, exon 1 of 1)
Chr1	4878731	4878910	AT1G14280	-2.32	-1.77	1.55	Exon (AT1G14280.1/AT1G14280, exon 1 of 1)
Chr1	4885908	4886793	AT1G14310	-18	-17	3.14	3' UTR
Chr1	4899145	4899413	AT1G14345	-13.5	-12.6	1.46	5' UTR
Chr1	4907953	4910779	AT1G14350	-30.1	-28.9	59.6	5' UTR
Chr1	4917218	4917754	AT1G14370	-2.44	-1.89	2.74	Exon (AT1G14370.1/AT1G14370, exon 5 of 6)
Chr1	4934209	4934504	AT1G14430	-1.67	-1.18	6.36	5' UTR
Chr1	4956820	4957424	AT1G14480	-4.5	-3.82	6.16	Exon (AT1G14480.1/AT1G14480, exon 1 of 2)
Chr1	4986190	4986930	AT1G14570	-58.1	-56.6	4.7	Exon (AT1G14570.1/AT1G14570, exon 7 of 10)
Chr1	4989680	4990256	AT1G14580	-4.67	-3.99	7.69	5' UTR
Chr1	4991639	4992052	AT1G14580	-20.2	-19.2	4.54	Exon (AT1G14580.2/AT1G14580, exon 4 of 4)
Chr1	5020664	5021508	AT1G14630	-28	-26.8	9.54	3' UTR
Chr1	5024193	5024819	AT1G14640	-2.73	-2.15	6.76	Exon (AT1G14640.1/AT1G14640, exon 1 of 2)
Chr1	5028575	5030513	AT1G14650	-64.5	-63	8.81	Exon (AT1G14650.1/AT1G14650, exon 2 of 3)
Chr1	5039466	5039821	AT1G14670	-2.83	-2.25	1.48	Exon (AT1G14670.1/AT1G14670, exon 6 of 7)
Chr1	5040948	5041733	AT1G14680	-14.3	-13.3	19.5	Exon (AT1G14680.1/AT1G14680, exon 1 of 1)
Chr1	5042413	5042622	AT1G14685	-1.54	-1.05	1.71	5' UTR
Chr1	5043189	5043667	AT1G14685	-18.2	-17.2	2.51	Exon (AT1G14685.1/AT1G14685, exon 2 of 2)
Chr1	5058710	5060393	AT1G14700	-6.15	-5.41	1.79	Exon (AT1G14700.1/AT1G14700, exon 1 of 7)
Chr1	5092171	5093411	AT1G14780	-2.25	-1.7	9.54	Exon (AT1G14780.1/AT1G14780, exon 3 of 7)
Chr1	5101218	5102558	AT1G14800	-1.37	-0.642	6.36	3' UTR
Chr1	5125009	5125376	AT1G14860	-1.59	-0.833	7.16	Exon (AT1G14860.1/AT1G14860, exon 1 of 4)
Chr1	5137014	5137220	AT1G14890	-1.65	-1.16	3.18	5' UTR
Chr1	5149256	5149586	AT1G14920	-4.54	-3.87	2.61	5' UTR
Chr1	5168596	5170066	AT1G15000	-43.1	-41.8	8.35	5' UTR
Chr1	5178067	5178327	AT1G15030	-1.42	-0.955	1.49	Exon (AT1G15030.1/AT1G15030, exon 1 of 6)
Chr1	5179388	5179870	AT1G15030	-3.3	-2.68	2.27	3' UTR
Chr1	5199138	5199588	AT1G15110	-1.37	-0.642	6.36	5' UTR
Chr1	5201457	5202145	AT1G15110	-3.59	-2.96	4.77	3' UTR
Chr1	5203901	5204193	AT1G15120	-26.7	-25.6	3.58	3' UTR
Chr1	5204654	5204971	AT1G15125	-1.71	-1.21	7.16	Exon (AT1G15125.1/AT1G15125, exon 1 of 4)
Chr1	5205398	5205736	AT1G15125	-1.33	-0.87	5.57	Exon (AT1G15125.1/AT1G15125, exon 3 of 4)
Chr1	5215948	5217545	AT1G15160	-13.5	-12.6	38.2	Exon (AT1G15160.1/AT1G15160, exon 2 of 7)
Chr1	5224874	5225514	AT1G15180	-3.29	-2.67	1.84	5' UTR
Chr1	5227348	5227701	AT1G15190	-2.25	-1.7	9.54	Exon (AT1G15190.1/AT1G15190, exon 1 of 1)
Chr1	5239331	5239902	AT1G15215	-9.11	-8.28	4.6	3' UTR
Chr1	5244633	5246216	AT1G15240	-30.5	-29.3	13.5	Exon (AT1G15240.1/AT1G15240, exon 3 of 7)
Chr1	5247663	5248544	AT1G15240	-20.1	-19	8.83	3' UTR
Chr1	5249760	5250573	AT1G15260	-56.5	-55	6.24	5' UTR
Chr1	5252315	5256513	AT1G15280	-118	-116	7.49	5' UTR
Chr1	5288051	5288489	AT1G15370	-6.75	-6	1.5	3' UTR
Chr1	5300007	5300598	AT1G15410	-6.21	-5.47	1.8	Exon (AT1G15410.1/AT1G15410, exon 2 of 3)
Chr1	5316206	5316847	AT1G15470	-4.73	-4.05	2.09	Exon (AT1G15470.1/AT1G15470, exon 3 of 8)
Chr1	5316935	5317509	AT1G15470	-1.53	-1.04	1.34	Exon (AT1G15470.1/AT1G15470, exon 5 of 8)
Chr1	5318822	5320356	AT1G15480	-13.2	-12.3	3.94	Exon (AT1G15480.1/AT1G15480, exon 3 of 4)
Chr1	5326290	5326409	AT1G15500	-2.85	-2.26	1.85	5' UTR
Chr1	5330187	5331711	AT1G15510	-99.7	-98	9.63	Exon (AT1G15510.1/AT1G15510, exon 1 of 1)
Chr1	5363817	5365340	AT1G15570	-9.56	-8.71	8.08	3' UTR
Chr1	5381200	5385017	AT1G15660	-24	-22.8	16.4	5' UTR
Chr1	5404358	5405509	AT1G15710	-66.6	-65	11.9	5' UTR
Chr1	5406353	5407426	AT1G15720	-2.75	-2.17	2.98	3' UTR
Chr1	5413810	5414276	AT1G15740	-2.7	-2.13	1.97	Exon (AT1G15740.1/AT1G15740, exon 13 of 16)
Chr1	5444418	5446179	AT1G15810	-64	-62.4	7.91	5' UTR
Chr1	5448726	5448933	AT1G15830	-1.32	-0.864	3.18	Exon (AT1G15830.1/AT1G15830, exon 1 of 1)
Chr1	5449229	5449999	AT1G15830	-5.78	-5.05	4.67	Exon (AT1G15830.1/AT1G15830, exon 1 of 1)
Chr1	5455843	5456963	AT1G15860	-29	-27.8	2.97	3' UTR
Chr1	5457800	5458429	AT1G15870	-10.8	-9.88	5.57	3' UTR
Chr1	5461617	5461976	AT1G15890	-2.47	-1.91	10.3	Exon (AT1G15890.1/AT1G15890, exon 1 of 1)
Chr1	5466493	5468736	AT1G15910	-47.6	-46.2	19.2	3' UTR
Chr1	5469508	5470224	AT1G15920	-34.1	-32.9	10.5	5' UTR
Chr1	5472350	5472925	AT1G15930	-46.2	-44.8	1.49	3' UTR
Chr1	5474942	5478020	AT1G15940	-149	-147	19.5	Exon (AT1G15940.1/AT1G15940, exon 5 of 14)
Chr1	5480294	5481852	AT1G15950	-13	-12.1	1.58	3' UTR
Chr1	5489328	5490727	AT1G15980	-216	-214	3.42	Exon (AT1G15980.1/AT1G15980, exon 1 of 7)
Chr1	5498683	5499238	AT1G16020	-1.31	-0.851	1.47	Exon (AT1G16020.1/AT1G16020, exon 2 of 10)
Chr1	5500045	5500858	AT1G16020	-21.4	-20.3	4.8	Exon (AT1G16020.1/AT1G16020, exon 7 of 10)
Chr1	5501032	5501210	AT1G16020	-1.35	-0.885	1.5	3' UTR
Chr1	5508507	5508942	AT1G16060	-2.02	-1.49	2.98	5' UTR
Chr1	5509119	5511203	AT1G16060	-23.4	-22.3	5.16	Exon (AT1G16060.1/AT1G16060, exon 3 of 8)
Chr1	5518850	5519119	AT1G16110	-1.49	-1.02	3.45	Exon (AT1G16110.1/AT1G16110, exon 1 of 3)
Chr1	5519298	5519638	AT1G16110	-1.8	-1.3	7.95	Exon (AT1G16110.1/AT1G16110, exon 1 of 3)
Chr1	5519877	5519966	AT1G16110	-1.59	-0.833	7.16	Exon (AT1G16110.1/AT1G16110, exon 3 of 3)
Chr1	5520175	5520712	AT1G16110	-2.47	-1.91	10.3	3' UTR
Chr1	5541843	5542401	AT1G16180	-11.7	-10.8	1.84	Exon (AT1G16180.1/AT1G16180, exon 5 of 7)
Chr1	5543241	5546073	AT1G16190	-46.7	-45.3	6.66	5' UTR
Chr1	5549226	5549462	AT1G16220	-1.91	-1.39	5.17	Exon (AT1G16220.1/AT1G16220, exon 2 of 5)
Chr1	5564544	5565796	AT1G16270	-38.5	-37.2	18.3	Exon (AT1G16270.1/AT1G16270, exon 2 of 9)
Chr1	5567008	5567678	AT1G16270	-2.29	-1.74	2.95	Exon (AT1G16270.1/AT1G16270, exon 5 of 9)
Chr1	5580855	5581520	AT1G16320	-59.3	-57.8	5	5' UTR
Chr1	5591190	5592669	AT1G16350	-265	-263	5.07	Exon (AT1G16350.1/AT1G16350, exon 1 of 5)
Chr1	5602873	5603231	AT1G16390	-16.4	-15.4	4.16	5' UTR
Chr1	5604036	5604454	AT1G16390	-4.18	-3.52	2.3	Exon (AT1G16390.1/AT1G16390, exon 1 of 1)
Chr1	5605159	5605606	AT1G16400	-37.7	-36.4	9.24	5' UTR
Chr1	5605725	5606617	AT1G16400	-9.21	-8.38	4.63	Exon (AT1G16400.1/AT1G16400, exon 1 of 3)
Chr1	5608807	5609253	AT1G16410	-108	-107	3.44	5' UTR
Chr1	5609313	5610168	AT1G16410	-162	-160	2.85	Exon (AT1G16410.2/AT1G16410, exon 1 of 2)
Chr1	5611009	5611247	AT1G16410	-6.43	-5.68	1.33	3' UTR
Chr1	5624328	5625495	AT1G16470	-4.81	-4.12	1.27	3' UTR
Chr1	5630071	5630488	AT1G16489	-2.25	-1.7	9.54	Exon (AT1G16489.1/AT1G16489, exon 2 of 4)
Chr1	5639121	5639523	AT1G16500	-4.27	-3.6	2.16	Exon (AT1G16500.1/AT1G16500, exon 1 of 2)
Chr1	5649053	5651050	AT1G16520	-90.5	-88.8	10	3' UTR
Chr1	5659535	5660338	AT1G16540	-2.32	-1.77	5.96	Exon (AT1G16540.1/AT1G16540, exon 1 of 21)
Chr1	5663184	5664027	AT1G16540	-1.83	-1.32	3.38	Exon (AT1G16540.1/AT1G16540, exon 13 of 21)
Chr1	5664373	5665419	AT1G16540	-6.25	-5.51	4.77	3' UTR
Chr1	5666684	5666834	AT1G16550	-1.37	-0.642	6.36	Exon (AT1G16550.1/AT1G16550, exon 1 of 1)
Chr1	5667581	5668089	AT1G16550	-2.42	-1.86	5.96	Exon (AT1G16550.1/AT1G16550, exon 1 of 1)
Chr1	5690490	5691139	AT1G16650	-6.64	-5.88	3.14	3' UTR
Chr1	5697354	5698645	AT1G16670	-2.9	-2.31	2.86	5' UTR
Chr1	5698704	5699473	AT1G16670	-8.9	-8.07	3.58	Exon (AT1G16670.1/AT1G16670, exon 5 of 7)
Chr1	5703817	5705779	AT1G16680	-45.5	-44.1	7.27	3' UTR
Chr1	5706029	5706148	AT1G16690	-1.37	-0.642	6.36	5' UTR
Chr1	5706479	5709533	AT1G16690	-10.7	-9.78	7.82	3' UTR
Chr1	5711004	5711902	AT1G16700	-20.1	-19	2.59	3' UTR
Chr1	5712504	5713460	AT1G16705	-3.62	-2.99	6.36	Exon (AT1G16705.1/AT1G16705, exon 2 of 5)
Chr1	5715849	5717241	AT1G16710	-7.31	-6.53	10.9	Exon (AT1G16710.2/AT1G16710, exon 5 of 19)
Chr1	5717571	5718804	AT1G16710	-4.04	-3.39	6.89	Exon (AT1G16710.2/AT1G16710, exon 7 of 19)
Chr1	5719939	5720714	AT1G16710	-2.04	-1.51	4.24	Exon (AT1G16710.2/AT1G16710, exon 13 of 19)
Chr1	5720773	5721013	AT1G16710	-1.82	-1.31	3.02	Exon (AT1G16710.2/AT1G16710, exon 16 of 19)
Chr1	5721686	5721956	AT1G16710	-3.5	-2.87	2.81	3' UTR
Chr1	5723088	5723358	AT1G16720	-53.6	-52.1	7.95	5' UTR
Chr1	5724489	5726478	AT1G16720	-13	-12.1	3.38	3' UTR
Chr1	5727690	5729050	AT1G16740	-26.5	-25.4	3.83	5' UTR
Chr1	5738428	5738641	AT1G16770	-1.59	-0.833	7.16	Exon (AT1G16770.1/AT1G16770, exon 3 of 4)
Chr1	5739289	5739377	AT1G16770	-1.37	-0.642	6.36	3' UTR
Chr1	5755617	5756691	AT1G16810	-200	-197	6.59	5' UTR
Chr1	5767300	5767597	AT1G16858	-4.52	-3.85	3.98	5' UTR
Chr1	5769519	5770038	AT1G16858	-3.81	-3.17	1.8	3' UTR
Chr1	5767300	5767597	AT1G16858	-4.52	-3.85	3.98	5' UTR
Chr1	5769519	5770038	AT1G16858	-3.81	-3.17	1.8	3' UTR
Chr1	5774818	5775324	AT1G16880	-51.3	-49.9	1.88	3' UTR
Chr1	5775413	5776308	AT1G16880	-467	-Inf	4.71	3' UTR
Chr1	5790437	5790796	AT1G16930	-2.93	-2.33	11.9	Exon (AT1G16930.1/AT1G16930, exon 1 of 3)
Chr1	5800581	5800845	AT1G16960	-2.91	-2.32	2.88	3' UTR
Chr1	5820444	5821313	AT1G17020	-5.15	-4.45	3.26	Exon (AT1G17020.1/AT1G17020, exon 1 of 4)
Chr1	5826961	5827455	AT1G17040	-1.34	-0.876	1.75	Exon (AT1G17040.1/AT1G17040, exon 7 of 11)
Chr1	5830115	5830931	AT1G17050	-30	-28.8	2.67	Exon (AT1G17050.1/AT1G17050, exon 3 of 6)
Chr1	5837590	5839021	AT1G17070	-33.7	-32.4	16.7	5' UTR
Chr1	5854148	5856520	AT1G17130	-316	-314	14.2	5' UTR
Chr1	5869846	5870546	AT1G17170	-38.8	-37.5	4.34	5' UTR
Chr1	5875613	5876136	AT1G17190	-2.41	-1.85	1.86	Exon (AT1G17190.1/AT1G17190, exon 1 of 2)
Chr1	5885532	5888613	AT1G17220	-301	-299	5.68	Exon (AT1G17220.1/AT1G17220, exon 1 of 12)
Chr1	5889307	5889779	AT1G17220	-1.85	-1.33	1.17	Exon (AT1G17220.1/AT1G17220, exon 10 of 12)
Chr1	5891384	5891711	AT1G17230	-2.02	-1.5	8.75	Exon (AT1G17230.1/AT1G17230, exon 1 of 3)
Chr1	5893142	5893738	AT1G17232	-2.47	-1.91	10.3	Exon (AT1G17230.1/AT1G17230, exon 1 of 3)
Chr1	5893976	5894185	AT1G17230	-1.8	-1.3	7.95	Exon (AT1G17230.1/AT1G17230, exon 1 of 3)
Chr1	5894472	5894896	AT1G17230	-1.68	-1.19	3.18	3' UTR
Chr1	5900370	5901234	AT1G17250	-2.11	-1.58	6.36	Exon (AT1G17255.1/AT1G17255, exon 2 of 5)
Chr1	5901770	5902039	AT1G17250	-1.33	-0.87	3.98	Exon (AT1G17255.1/AT1G17255, exon 5 of 5)
Chr1	5907817	5908898	AT1G17260	-2.47	-1.91	10.3	Exon (AT1G17260.1/AT1G17260, exon 17 of 21)
Chr1	5922630	5923752	AT1G17290	-7.56	-6.78	2.86	5' UTR
Chr1	5925134	5926103	AT1G17290	-23.3	-22.2	2.03	3' UTR
Chr1	5930084	5931744	AT1G17330	-48.5	-47.1	7.16	3' UTR
Chr1	5934019	5935866	AT1G17340	-1.83	-1.32	2.92	5' UTR
Chr1	5937931	5938671	AT1G17340	-6.46	-5.71	23.9	3' UTR
Chr1	5943139	5943842	AT1G17350	-2.61	-2.04	1.81	Exon (AT1G17350.2/AT1G17350, exon 4 of 9)
Chr1	5947672	5950810	AT1G17360	-53.6	-52.2	11	Exon (AT1G17360.1/AT1G17360, exon 3 of 10)
Chr1	5977889	5980793	AT1G17420	-36.1	-34.9	6.13	Exon (AT1G17420.1/AT1G17420, exon 1 of 8)
Chr1	5982655	5983192	AT1G17430	-3.09	-2.49	3.31	Exon (AT1G17430.1/AT1G17430, exon 1 of 4)
Chr1	6000729	6001087	AT1G17460	-4.09	-3.43	2.59	Exon (AT1G17460.1/AT1G17460, exon 5 of 9)
Chr1	6001657	6002135	AT1G17460	-1.44	-0.969	1.59	Exon (AT1G17460.1/AT1G17460, exon 6 of 9)
Chr1	6003791	6006138	AT1G17470	-47.3	-45.9	3.24	Exon (AT1G17470.1/AT1G17470, exon 3 of 12)
Chr1	6008589	6009300	AT1G17490	-151	-149	5.73	5' UTR
Chr1	6022784	6023114	AT1G17500	-1.82	-1.31	2.86	Exon (AT1G17500.1/AT1G17500, exon 10 of 10)
Chr1	6035136	6035552	AT1G17550	-4.02	-3.37	2.61	Exon (AT1G17550.1/AT1G17550, exon 1 of 4)
Chr1	6036167	6037110	AT1G17550	-92.9	-91.2	8.58	3' UTR
Chr1	6040599	6041941	AT1G17580	-2.45	-1.89	5.96	Exon (AT1G17580.1/AT1G17580, exon 3 of 38)
Chr1	6042087	6043553	AT1G17580	-4.69	-4.01	10.3	Exon (AT1G17580.1/AT1G17580, exon 9 of 38)
Chr1	6044834	6047501	AT1G17580	-14.5	-13.5	15.1	Exon (AT1G17580.1/AT1G17580, exon 20 of 38)
Chr1	6048388	6049556	AT1G17580	-10.5	-9.62	6.36	3' UTR
Chr1	6062246	6063052	AT1G17620	-20.9	-19.8	3.41	5' UTR
Chr1	6066245	6066720	AT1G17630	-1.99	-1.47	2.58	Exon (AT1G17630.1/AT1G17630, exon 1 of 1)
Chr1	6076107	6078431	AT1G17680	-11.2	-10.3	8.59	5' UTR
Chr1	6079136	6080645	AT1G17680	-14.7	-13.8	5.34	Exon (AT1G17680.1/AT1G17680, exon 7 of 16)
Chr1	6081917	6082337	AT1G17680	-4.25	-3.58	12.7	3' UTR
Chr1	6089517	6089965	AT1G17700	-2.32	-1.77	7.16	5' UTR
Chr1	6101024	6101113	AT1G17744	-2.92	-2.33	3.45	5' UTR
Chr1	6104490	6105116	AT1G17745	-98.2	-96.4	3.14	3' UTR
Chr1	6109107	6109406	AT1G17750	-1.37	-0.642	6.36	Exon (AT1G17750.1/AT1G17750, exon 1 of 2)
Chr1	6124439	6125062	AT1G17780	-10.1	-9.27	4.42	3' UTR
Chr1	6142564	6142803	AT1G17840	-10.1	-9.2	3.73	5' UTR
Chr1	6145140	6146521	AT1G17840	-107	-105	6.53	3' UTR
Chr1	6184904	6185258	AT1G17970	-19	-18	6.78	5' UTR
Chr1	6206182	6206869	AT1G18030	-7.09	-6.32	3.18	3' UTR
Chr1	6225978	6227732	AT1G18090	-15.4	-14.4	4.27	3' UTR
Chr1	6251849	6253771	AT1G18160	-29.4	-28.2	15.5	Exon (AT1G18160.1/AT1G18160, exon 4 of 13)
Chr1	6254469	6255630	AT1G18170	-97.5	-95.7	3.14	3' UTR
Chr1	6299953	6300850	AT1G18300	-17.8	-16.7	1.85	3' UTR
Chr1	6305242	6305689	AT1G18320	-4.57	-3.9	3.18	3' UTR
Chr1	6327561	6327831	AT1G18390	-1.8	-1.3	7.95	Exon (AT1G18390.2/AT1G18390, exon 1 of 4)
Chr1	6331398	6333062	AT1G18400	-9	-8.17	3.58	5' UTR
Chr1	6343507	6345452	AT1G18415	-7.67	-6.88	15.9	Exon (AT1G18420.1/AT1G18420, exon 1 of 7)
Chr1	6346762	6347676	AT1G18440	-1.31	-0.854	1.42	Exon (AT1G18440.1/AT1G18440, exon 3 of 8)
Chr1	6348577	6348936	AT1G18450	-2.93	-2.33	1.46	Exon (AT1G18450.1/AT1G18450, exon 3 of 20)
Chr1	6350979	6351738	AT1G18450	-3.76	-3.12	1.46	Exon (AT1G18450.1/AT1G18450, exon 15 of 20)
Chr1	6353697	6353907	AT1G18460	-1.37	-0.905	1.59	Exon (AT1G18460.1/AT1G18460, exon 3 of 9)
Chr1	6361779	6362468	AT1G18480	-50.5	-49	7.86	Exon (AT1G18480.1/AT1G18480, exon 1 of 1)
Chr1	6365313	6366205	AT1G18485	-39.9	-38.6	14.2	3' UTR
Chr1	6367858	6368554	AT1G18490	-3.62	-2.99	2.01	Exon (AT1G18490.1/AT1G18490, exon 2 of 5)
Chr1	6369347	6372906	AT1G18500	-44.8	-43.4	5.57	3' UTR
Chr1	6386877	6387606	AT1G18560	-2.25	-1.7	9.54	Exon (AT1G18560.1/AT1G18560, exon 4 of 5)
Chr1	6389411	6390588	AT1G18570	-9.14	-8.31	8.75	5' UTR
Chr1	6396104	6396921	AT1G18580	-5.49	-4.78	4.33	5' UTR
Chr1	6398580	6398965	AT1G18590	-89.2	-87.5	5.2	5' UTR
Chr1	6399202	6399350	AT1G18590	-5.34	-4.63	1.52	Exon (AT1G18590.1/AT1G18590, exon 1 of 1)
Chr1	6400404	6400820	AT1G18600	-30.3	-29.1	6.52	5' UTR
Chr1	6407889	6408969	AT1G18610	-4.84	-4.15	3.84	3' UTR
Chr1	6410677	6411290	AT1G18620	-2.3	-1.75	3.18	5' UTR
Chr1	6412334	6413467	AT1G18620	-26.5	-25.4	7.12	Exon (AT1G18620.1/AT1G18620, exon 3 of 5)
Chr1	6414754	6416459	AT1G18630	-7.65	-6.86	1.63	5' UTR
Chr1	6423439	6425880	AT1G18660	-23.9	-22.8	5.47	3' UTR
Chr1	6435249	6435607	AT1G18690	-1.82	-1.31	3.02	Exon (AT1G18690.1/AT1G18690, exon 4 of 4)
Chr1	6435936	6436384	AT1G18690	-1.49	-1.02	3.45	Exon (AT1G18690.1/AT1G18690, exon 4 of 4)
Chr1	6438538	6441592	AT1G18700	-6.41	-5.66	4.66	Exon (AT1G18700.4/AT1G18700, exon 5 of 20)
Chr1	6442112	6443226	AT1G18700	-24.5	-23.4	6.68	3' UTR
Chr1	6450888	6453114	AT1G18710	-39.6	-38.3	3.24	3' UTR
Chr1	6460793	6461575	AT1G18730	-140	-138	2.55	3' UTR
Chr1	6461873	6462224	AT1G18730	-9.09	-8.26	1.44	3' UTR
Chr1	6463952	6464161	AT1G18740	-6.39	-5.64	3.98	5' UTR
Chr1	6466761	6468672	AT1G18750	-3.85	-3.21	15.1	5' UTR
Chr1	6469163	6469924	AT1G18750	-3.36	-2.74	3	3' UTR
Chr1	6515429	6515847	AT1G18870	-8.77	-7.95	10.3	5' UTR
Chr1	6518234	6519223	AT1G18870	-22	-20.9	13.6	3' UTR
Chr1	6520808	6521611	AT1G18879	-1.33	-0.87	4.77	Exon (AT1G18880.1/AT1G18880, exon 1 of 4)
Chr1	6530283	6530552	AT1G18900	-2.48	-1.92	1.9	Exon (AT1G18900.1/AT1G18900, exon 2 of 2)
Chr1	6530821	6531120	AT1G18900	-4.98	-4.28	2.92	Exon (AT1G18900.1/AT1G18900, exon 2 of 2)
Chr1	6546429	6546577	AT1G18950	-1.49	-1.02	3.45	5' UTR
Chr1	6548923	6551857	AT1G18950	-118	-116	19.4	3' UTR
Chr1	6552928	6553735	AT1G18960	-3.39	-2.77	13.5	Exon (AT1G18960.1/AT1G18960, exon 1 of 3)
Chr1	6565943	6566964	AT1G19010	-2.44	-1.89	2.88	Exon (AT1G19010.1/AT1G19010, exon 2 of 4)
Chr1	6568073	6568248	AT1G19020	-3.8	-3.16	1.99	5' UTR
Chr1	6568883	6569122	AT1G19025	-2.7	-2.12	11.1	5' UTR
Chr1	6585406	6586027	AT1G19080	-1.42	-0.947	1.36	Exon (AT1G19080.1/AT1G19080, exon 4 of 7)
Chr1	6594930	6595169	AT1G19100	-1.59	-1.1	2.7	5' UTR
Chr1	6595838	6596816	AT1G19100	-2.73	-2.15	6.76	Exon (AT1G19100.1/AT1G19100, exon 2 of 20)
Chr1	6602126	6602334	AT1G19110	-2.29	-1.75	2.39	5' UTR
Chr1	6604216	6605493	AT1G19110	-49.2	-47.8	8.2	Exon (AT1G19110.1/AT1G19110, exon 7 of 13)
Chr1	6622094	6623500	AT1G19180	-326	-Inf	11.3	5' UTR
Chr1	6646561	6646985	AT1G19230	-1.37	-0.642	6.36	Exon (AT1G19230.2/AT1G19230, exon 5 of 14)
Chr1	6662976	6663988	AT1G19270	-8.42	-7.61	5.79	5' UTR
Chr1	6664206	6665229	AT1G19270	-3.12	-2.51	3.52	Exon (AT1G19270.1/AT1G19270, exon 5 of 11)
Chr1	6666816	6667293	AT1G19290	-5.42	-4.71	4.09	Exon (AT1G19290.1/AT1G19290, exon 1 of 1)
Chr1	6667502	6667889	AT1G19290	-3.78	-3.14	4.77	Exon (AT1G19290.1/AT1G19290, exon 1 of 1)
Chr1	6668486	6668963	AT1G19290	-4.07	-3.42	7.95	Exon (AT1G19290.1/AT1G19290, exon 1 of 1)
Chr1	6688522	6688760	AT1G19350	-2.49	-1.93	2.39	5' UTR
Chr1	6688938	6689939	AT1G19350	-110	-109	3.9	Exon (AT1G19350.4/AT1G19350, exon 2 of 3)
Chr1	6690265	6690414	AT1G19350	-4.25	-3.59	7.16	3' UTR
Chr1	6728984	6729224	AT1G19440	-2.7	-2.12	11.1	5' UTR
Chr1	6744413	6744800	AT1G19480	-6.08	-5.34	3.22	5' UTR
Chr1	6747534	6748903	AT1G19485	-16	-15	4.87	Exon (AT1G19485.2/AT1G19485, exon 3 of 16)
Chr1	6750666	6751507	AT1G19485	-61.2	-59.7	7.56	3' UTR
Chr1	6759965	6762360	AT1G19520	-35.7	-34.4	7.16	5' UTR
Chr1	6764002	6764651	AT1G19530	-1.59	-0.833	7.16	Exon (AT1G19530.1/AT1G19530, exon 1 of 4)
Chr1	6784080	6784360	AT1G19620	-1.32	-0.864	3.18	Exon (AT1G19620.1/AT1G19620, exon 1 of 2)
Chr1	6807179	6807474	AT1G19680	-2.22	-1.67	1.61	Exon (AT1G19680.1/AT1G19680, exon 4 of 5)
Chr1	6815601	6816668	AT1G19710	-13.4	-12.4	8.45	Exon (AT1G19710.1/AT1G19710, exon 3 of 5)
Chr1	6824322	6824681	AT1G19740	-95.4	-93.6	7.75	5' UTR
Chr1	6829106	6829847	AT1G19750	-2	-1.48	3.58	Exon (AT1G19750.1/AT1G19750, exon 5 of 9)
Chr1	6832347	6833095	AT1G19770	-223	-221	22.8	5' UTR
Chr1	6889872	6890469	AT1G19850	-5.98	-5.25	2.82	Exon (AT1G19850.1/AT1G19850, exon 11 of 13)
Chr1	6925375	6926518	AT1G19950	-33.6	-32.4	23.5	Exon (AT1G19950.1/AT1G19950, exon 4 of 7)
Chr1	6934210	6934737	AT1G19980	-5.49	-4.78	5	3' UTR
Chr1	6935218	6936693	AT1G19990	-121	-119	11.5	5' UTR
Chr1	6942717	6942836	AT1G20020	-9.61	-8.76	3.26	5' UTR
Chr1	6943345	6944515	AT1G20020	-207	-204	1.53	Exon (AT1G20020.3/AT1G20020, exon 2 of 9)
Chr1	6956579	6957929	AT1G20065	-4.32	-3.65	16.7	5' UTR
Chr1	6968010	6968695	AT1G20090	-45.1	-43.7	2.83	3' UTR
Chr1	6971485	6972107	AT1G20110	-118	-116	24.5	5' UTR
Chr1	6973587	6974509	AT1G20110	-1.71	-1.21	1.57	Exon (AT1G20110.1/AT1G20110, exon 6 of 10)
Chr1	7010459	7010637	AT1G20230	-1.33	-0.87	2.78	Exon (AT1G20230.1/AT1G20230, exon 1 of 1)
Chr1	7010933	7011793	AT1G20230	-21.4	-20.3	21.5	Exon (AT1G20230.1/AT1G20230, exon 1 of 1)
Chr1	7018385	7020590	AT1G20260	-134	-132	6.53	3' UTR
Chr1	7029629	7030165	AT1G20290	-54.4	-52.9	12.5	5' UTR
Chr1	7030463	7030939	AT1G20300	-2.29	-1.75	2.26	Exon (AT1G20300.1/AT1G20300, exon 1 of 1)
Chr1	7062782	7063414	AT1G20380	-2.1	-1.56	2.01	Exon (AT1G20380.1/AT1G20380, exon 4 of 11)
Chr1	7064420	7065148	AT1G20380	-2.76	-2.18	2.6	3' UTR
Chr1	7065823	7071501	AT1G20390.1	-14.5	-13.6	50.1	Exon (AT1G20390.1/AT1G20390.1, exon 1 of 1)
Chr1	7106194	7107596	AT1G20515	-3.39	-2.77	13.5	Exon (AT1G20515.1/AT1G20515, exon 1 of 2)
Chr1	7114249	7115274	AT1G20540	-39.4	-38.1	4.64	3' UTR
Chr1	7128913	7130320	AT1G20580	-42	-40.7	1.93	5' UTR
Chr1	7145349	7145911	AT1G20620	-299	-297	2.6	3' UTR
Chr1	7147911	7149190	AT1G20630	-64.2	-62.6	5.34	Exon (AT1G20630.1/AT1G20630, exon 3 of 7)
Chr1	7156683	7157828	AT1G20640	-45.5	-44.1	10.8	Exon (AT1G20640.2/AT1G20640, exon 5 of 6)
Chr1	7176775	7178522	AT1G20693	-174	-172	5	5' UTR
Chr1	7180402	7181293	AT1G20696	-90.9	-89.2	1.7	3' UTR
Chr1	7211782	7213760	AT1G20760	-11.3	-10.4	4.18	Exon (AT1G20760.1/AT1G20760, exon 4 of 12)
Chr1	7218145	7218481	AT1G20780	-1.82	-1.31	2.78	Exon (AT1G20780.1/AT1G20780, exon 2 of 4)
Chr1	7219915	7220365	AT1G20780	-4.98	-4.28	2.92	Exon (AT1G20780.1/AT1G20780, exon 4 of 4)
Chr1	7232717	7233566	AT1G20810	-45	-43.6	4.25	3' UTR
Chr1	7233768	7235099	AT1G20816	-10.1	-9.2	2.47	5' UTR
Chr1	7243821	7244875	AT1G20830	-17.3	-16.3	5.17	3' UTR
Chr1	7252292	7253227	AT1G20850	-26	-24.8	2.98	Exon (AT1G20850.1/AT1G20850, exon 1 of 4)
Chr1	7273061	7273359	AT1G20900	-2.02	-1.5	8.75	Exon (AT1G20900.1/AT1G20900, exon 1 of 1)
Chr1	7285059	7286878	AT1G20920	-162	-160	16.7	5' UTR
Chr1	7287833	7288161	AT1G20920	-1.51	-1.03	1.52	Exon (AT1G20920.2/AT1G20920, exon 2 of 3)
Chr1	7288459	7289152	AT1G20920	-8.19	-7.38	3.02	3' UTR
Chr1	7314507	7315046	AT1G20970	-20.9	-19.8	8.67	Exon (AT1G20970.1/AT1G20970, exon 2 of 9)
Chr1	7315645	7319185	AT1G20970	-123	-121	24	Exon (AT1G20970.1/AT1G20970, exon 2 of 9)
Chr1	7325007	7325783	AT1G20980	-16.8	-15.8	3.81	5' UTR
Chr1	7338075	7338427	AT1G21000	-4.92	-4.23	1.78	Exon (AT1G21000.1/AT1G21000, exon 2 of 4)
Chr1	7366775	7367066	AT1G21050	-34.4	-33.1	10.7	5' UTR
Chr1	7371756	7372375	AT1G21060	-1.55	-1.07	1.86	5' UTR
Chr1	7372811	7374110	AT1G21060	-15	-14	6.72	3' UTR
Chr1	7384629	7385799	AT1G21090	-42.4	-41	18.3	5' UTR
Chr1	7405071	7405251	AT1G21140	-1.37	-0.642	6.36	3' UTR
Chr1	7413050	7414648	AT1G21170	-8.17	-7.37	3.07	Exon (AT1G21170.1/AT1G21170, exon 1 of 21)
Chr1	7414913	7416525	AT1G21170	-3.85	-3.21	15.1	Exon (AT1G21170.1/AT1G21170, exon 6 of 21)
Chr1	7419254	7419433	AT1G21170	-1.56	-1.08	1.99	3' UTR
Chr1	7422126	7422425	AT1G21200	-1.44	-0.971	1.92	Exon (AT1G21200.1/AT1G21200, exon 2 of 2)
Chr1	7439296	7439860	AT1G21250	-12.7	-11.8	9.54	5' UTR
Chr1	7440306	7441905	AT1G21250	-14.3	-13.3	3.56	3' UTR
Chr1	7445823	7446419	AT1G21270	-2.34	-1.79	1.63	Exon (AT1G21270.1/AT1G21270, exon 1 of 3)
Chr1	7446508	7447252	AT1G21270	-22.1	-21	5.53	Exon (AT1G21270.1/AT1G21270, exon 3 of 3)
Chr1	7495706	7496384	AT1G21400	-8.57	-7.75	2.88	3' UTR
Chr1	7510190	7511473	AT1G21450	-19.5	-18.4	4.8	Exon (AT1G21450.1/AT1G21450, exon 2 of 2)
Chr1	7554784	7557056	AT1G21560	-67.3	-65.8	15.1	5' UTR
Chr1	7574248	7576828	AT1G21610	-14.5	-13.5	5.19	Exon (AT1G21610.1/AT1G21610, exon 1 of 14)
Chr1	7576971	7578659	AT1G21610	-46.6	-45.2	8.44	3' UTR
Chr1	7581561	7583232	AT1G21630	-10.9	-9.97	6.18	Exon (AT1G21630.2/AT1G21630, exon 1 of 14)
Chr1	7583944	7587912	AT1G21630	-14.9	-14	5.96	3' UTR
Chr1	7589764	7590453	AT1G21640	-3.73	-3.09	3.45	Exon (AT1G21640.2/AT1G21640, exon 2 of 8)
Chr1	7592204	7592890	AT1G21640	-20.5	-19.4	7.16	3' UTR
Chr1	7606735	7609005	AT1G21660	-40.3	-39	8.95	3' UTR
Chr1	7610398	7610576	AT1G21670	-2.82	-2.24	2.1	5' UTR
Chr1	7611584	7611881	AT1G21670	-3.8	-3.16	1.9	Exon (AT1G21670.1/AT1G21670, exon 1 of 1)
Chr1	7612148	7612504	AT1G21670	-2.15	-1.61	1.52	Exon (AT1G21670.1/AT1G21670, exon 1 of 1)
Chr1	7613005	7613214	AT1G21680	-1.73	-1.23	1.49	5' UTR
Chr1	7613274	7613992	AT1G21680	-10.2	-9.33	1.74	Exon (AT1G21680.1/AT1G21680, exon 1 of 1)
Chr1	7614800	7615100	AT1G21680	-9.01	-8.18	1.6	Exon (AT1G21680.1/AT1G21680, exon 1 of 1)
Chr1	7616722	7617855	AT1G21690	-8.25	-7.44	2.08	Exon (AT1G21690.3/AT1G21690, exon 4 of 12)
Chr1	7630739	7636356	AT1G21730	-26.8	-25.7	27.8	3' UTR
Chr1	7642206	7643690	AT1G21740	-21.1	-20	8.38	Exon (AT1G21740.1/AT1G21740, exon 1 of 4)
Chr1	7643839	7644164	AT1G21740	-2.04	-1.51	4.24	Exon (AT1G21740.1/AT1G21740, exon 2 of 4)
Chr1	7644542	7644810	AT1G21740	-2.98	-2.39	2.3	Exon (AT1G21740.1/AT1G21740, exon 4 of 4)
Chr1	7647169	7648663	AT1G21750	-56.6	-55.1	2.72	3' UTR
Chr1	7650653	7651427	AT1G21760	-3.56	-2.93	1.68	Exon (AT1G21760.1/AT1G21760, exon 6 of 10)
Chr1	7652446	7653450	AT1G21780	-19.6	-18.6	3.85	5' UTR
Chr1	7655018	7655766	AT1G21790	-4.54	-3.87	2.93	3' UTR
Chr1	7680481	7681101	AT1G21880	-125	-123	17.9	5' UTR
Chr1	7681894	7682493	AT1G21880	-6.83	-6.06	2.73	3' UTR
Chr1	7696536	7697282	AT1G21910	-1.88	-1.37	2.31	5' UTR
Chr1	7712898	7714443	AT1G21930	-54.7	-53.2	3.3	5' UTR
Chr1	7734799	7736141	AT1G21980	-73.6	-72	13.2	5' UTR
Chr1	7737065	7738601	AT1G21980	-13.3	-12.3	4.85	3' UTR
Chr1	7755508	7756046	AT1G22020	-3.3	-2.68	2.31	Exon (AT1G22020.1/AT1G22020, exon 1 of 4)
Chr1	7769462	7769670	AT1G22040	-2.47	-1.91	2.12	Exon (AT1G22040.1/AT1G22040, exon 2 of 2)
Chr1	7771670	7772795	AT1G22050	-12	-11.1	4.68	5' UTR
Chr1	7790006	7790833	AT1G22070	-26.9	-25.7	4.98	Exon (AT1G22070.1/AT1G22070, exon 2 of 9)
Chr1	7791365	7791995	AT1G22070	-4.08	-3.43	1.68	3' UTR
Chr1	7819868	7820319	AT1G22150	-2.93	-2.33	11.9	Exon (AT1G22150.1/AT1G22150, exon 7 of 12)
Chr1	7823149	7823767	AT1G22160	-49.7	-48.3	2.65	5' UTR
Chr1	7827143	7828267	AT1G22170	-19.1	-18	4.74	3' UTR
Chr1	7836077	7836254	AT1G22190	-3.72	-3.09	2.32	5' UTR
Chr1	7846602	7847451	AT1G22220	-9.38	-8.54	7.16	5' UTR
Chr1	7850418	7850887	AT1G22230	-5.98	-5.25	22.3	Exon (AT1G22230.1/AT1G22230, exon 1 of 1)
Chr1	7858893	7859416	AT1G22250	-25.8	-24.6	8.29	5' UTR
Chr1	7869966	7870489	AT1G22275	-1.37	-0.642	6.36	Exon (AT1G22275.1/AT1G22275, exon 9 of 19)
Chr1	7870723	7871291	AT1G22275	-1.59	-0.833	7.16	Exon (AT1G22275.1/AT1G22275, exon 12 of 19)
Chr1	7874859	7875819	AT1G22280	-24.3	-23.2	4.63	3' UTR
Chr1	7886722	7889294	AT1G22330	-22.5	-21.4	54.9	3' UTR
Chr1	7912046	7912226	AT1G22410	-30.6	-29.4	2.74	5' UTR
Chr1	7913712	7914553	AT1G22410	-22.7	-21.6	1.67	Exon (AT1G22410.1/AT1G22410, exon 3 of 5)
Chr1	7921300	7921597	AT1G22430	-2.19	-1.65	1.31	3' UTR
Chr1	7981769	7982086	AT1G22590	-1.99	-1.47	1.37	5' UTR
Chr1	7995520	7995999	AT1G22610	-1.31	-0.851	1.47	Exon (AT1G22610.1/AT1G22610, exon 1 of 1)
Chr1	7996599	7997108	AT1G22610	-8.58	-7.76	3.24	Exon (AT1G22610.1/AT1G22610, exon 1 of 1)
Chr1	7997408	7997588	AT1G22610	-2.8	-2.21	1.92	3' UTR
Chr1	8006195	8006601	AT1G22640	-7.13	-6.36	3.48	5' UTR
Chr1	8017726	8018731	AT1G22660	-18.5	-17.5	7.64	Exon (AT1G22660.2/AT1G22660, exon 1 of 15)
Chr1	8019551	8021682	AT1G22660	-12.2	-11.3	4.49	3' UTR
Chr1	8046588	8047034	AT1G22730	-1.46	-0.988	2.12	Exon (AT1G22730.1/AT1G22730, exon 2 of 4)
Chr1	8047393	8047603	AT1G22730	-2.17	-1.63	2.09	Exon (AT1G22730.1/AT1G22730, exon 4 of 4)
Chr1	8047902	8048082	AT1G22730	-1.49	-1.02	2.07	Exon (AT1G22730.1/AT1G22730, exon 4 of 4)
Chr1	8048201	8048560	AT1G22730	-5.15	-4.45	2.41	Exon (AT1G22730.1/AT1G22730, exon 4 of 4)
Chr1	8066310	8067596	AT1G22770	-87.5	-85.8	5.73	3' UTR
Chr1	8070538	8071295	AT1G22790	-13.5	-12.6	2.46	3' UTR
Chr1	8072981	8074063	AT1G22800	-8.14	-7.34	2.45	3' UTR
Chr1	8077489	8077964	AT1G22830	-2.47	-1.91	6.36	Exon (AT1G22830.1/AT1G22830, exon 2 of 2)
Chr1	8087608	8088788	AT1G22860	-1.86	-1.35	2.39	Exon (AT1G22860.1/AT1G22860, exon 9 of 13)
Chr1	8092413	8093696	AT1G22870	-7.11	-6.34	5.83	Exon (AT1G22870.1/AT1G22870, exon 10 of 14)
Chr1	8095681	8096755	AT1G22880	-19.7	-18.6	8.96	5' UTR
Chr1	8099214	8101024	AT1G22882	-93.8	-92	25.8	Exon (AT1G22882.1/AT1G22882, exon 2 of 3)
Chr1	8105918	8108164	AT1G22910	-23	-21.9	6.47	3' UTR
Chr1	8117399	8118598	AT1G22930	-17.3	-16.3	5.05	5' UTR
Chr1	8119955	8120530	AT1G22930	-2.41	-1.85	1.86	Exon (AT1G22930.1/AT1G22930, exon 6 of 11)
Chr1	8120962	8121918	AT1G22930	-106	-105	10.3	3' UTR
Chr1	8124268	8124684	AT1G22940	-1.74	-1.24	1.55	Exon (AT1G22940.1/AT1G22940, exon 7 of 8)
Chr1	8143434	8144623	AT1G23000	-19.3	-18.3	5.57	5' UTR
Chr1	8147264	8148365	AT1G23010	-15.1	-14.2	5.79	5' UTR
Chr1	8148425	8149573	AT1G23010	-19.8	-18.7	5.87	Exon (AT1G23010.1/AT1G23010, exon 2 of 4)
Chr1	8157477	8158571	AT1G23030	-25.3	-24.1	7.4	Exon (AT1G23030.1/AT1G23030, exon 2 of 3)
Chr1	8168678	8169238	AT1G23050	-2.3	-1.75	7.95	3' UTR
Chr1	8200383	8200442	AT1G23130	-20.4	-19.3	1.39	5' UTR
Chr1	8217027	8217542	AT1G23180	-2.59	-2.02	1.74	Exon (AT1G23180.1/AT1G23180, exon 3 of 9)
Chr1	8217721	8219554	AT1G23180	-49	-47.6	4.45	3' UTR
Chr1	8221224	8221947	AT1G23190	-5.56	-4.85	1.6	Exon (AT1G23190.1/AT1G23190, exon 4 of 18)
Chr1	8223264	8224469	AT1G23190	-49.2	-47.8	3.18	3' UTR
Chr1	8227237	8227743	AT1G23200	-1.37	-0.87	6.36	Exon (AT1G23200.1/AT1G23200, exon 1 of 2)
Chr1	8228987	8229076	AT1G23200	-1.37	-0.642	6.36	Exon (AT1G23200.1/AT1G23200, exon 2 of 2)
Chr1	8242423	8244257	AT1G23220	-40.1	-38.7	2.73	5' UTR
Chr1	8247189	8248368	AT1G23230	-2.52	-1.96	6.36	Exon (AT1G23230.1/AT1G23230, exon 8 of 20)
Chr1	8250766	8251795	AT1G23230	-22	-20.9	6.93	3' UTR
Chr1	8314924	8315242	AT1G23410	-46.5	-45.1	5.35	5' UTR
Chr1	8327966	8329355	AT1G23460	-9.93	-9.08	3.35	Exon (AT1G23460.1/AT1G23460, exon 2 of 9)
Chr1	8331447	8332076	AT1G23470	-2.47	-1.91	10.3	Exon (AT1G23470.1/AT1G23470, exon 1 of 1)
Chr1	8345683	8345918	AT1G23530	-2.76	-2.18	2.58	5' UTR
Chr1	8346123	8346299	AT1G23530	-2.43	-1.88	1.61	Exon (AT1G23530.1/AT1G23530, exon 1 of 1)
Chr1	8385515	8386132	AT1G23710	-77.1	-75.5	5.13	Exon (AT1G23710.1/AT1G23710, exon 1 of 1)
Chr1	8400670	8401226	AT1G23750	-26.1	-24.9	3.45	3' UTR
Chr1	8411050	8411684	AT1G23790	-2.73	-2.15	4.37	Exon (AT1G23790.1/AT1G23790, exon 2 of 4)
Chr1	8434556	8435299	AT1G23870	-4.29	-3.63	5.96	Exon (AT1G23870.1/AT1G23870, exon 2 of 4)
Chr1	8437703	8438685	AT1G23880	-6.43	-5.68	4.93	3' UTR
Chr1	8445837	8447070	AT1G23900	-21.6	-20.5	6.24	Exon (AT1G23900.2/AT1G23900, exon 14 of 18)
Chr1	8461999	8464649	AT1G23935	-4.55	-3.88	17.5	Exon (AT1G23935.1/AT1G23935, exon 1 of 14)
Chr1	8465017	8465943	AT1G23935	-6.42	-5.67	6.96	Exon (AT1G23935.1/AT1G23935, exon 14 of 14)
Chr1	8503294	8505341	AT1G24030	-3.81	-3.17	11.9	5' UTR
Chr1	8508656	8508805	AT1G24050	-1.82	-1.32	1.47	3' UTR
Chr1	8521280	8523121	AT1G24090	-18.5	-17.5	4.95	3' UTR
Chr1	8524178	8524662	AT1G24095	-1.42	-0.955	1.49	Exon (AT1G24095.1/AT1G24095, exon 2 of 3)
Chr1	8544368	8544812	AT1G24148	-4.27	-3.61	3.58	5' UTR
Chr1	8549518	8550321	AT1G24150	-4.04	-3.39	6.89	Exon (AT1G24150.1/AT1G24150, exon 1 of 3)
Chr1	8551107	8551725	AT1G24150	-1.43	-0.959	2.27	Exon (AT1G24150.1/AT1G24150, exon 2 of 3)
Chr1	8587223	8588086	AT1G24240	-3.17	-2.56	2.23	3' UTR
Chr1	8601847	8603801	AT1G24265	-2.5	-1.93	4.37	3' UTR
Chr1	8610999	8612224	AT1G24280	-8.09	-7.29	5.7	Exon (AT1G24280.1/AT1G24280, exon 5 of 10)
Chr1	8624061	8624679	AT1G24310	-78.4	-76.7	5.34	5' UTR
Chr1	8624825	8626405	AT1G24310	-40.3	-39	4.73	3' UTR
Chr1	8632746	8633369	AT1G24330	-2.7	-2.12	11.1	Exon (AT1G24330.1/AT1G24330, exon 5 of 6)
Chr1	8633577	8634729	AT1G24330	-10.2	-9.31	9.54	Exon (AT1G24330.1/AT1G24330, exon 5 of 6)
Chr1	8635598	8636974	AT1G24340	-2.61	-2.04	3.78	Exon (AT1G24340.1/AT1G24340, exon 1 of 10)
Chr1	8638447	8638657	AT1G24340	-1.48	-1.01	1.83	3' UTR
Chr1	8642108	8643271	AT1G24360	-52.1	-50.6	2.22	Exon (AT1G24360.1/AT1G24360, exon 5 of 11)
Chr1	8664242	8664722	AT1G24450	-1.32	-0.86	1.68	Exon (AT1G24450.1/AT1G24450, exon 1 of 3)
Chr1	8666054	8666606	AT1G24460	-3.8	-3.16	2.84	5' UTR
Chr1	8666816	8667985	AT1G24460	-9.03	-8.2	4.41	Exon (AT1G24460.2/AT1G24460, exon 3 of 9)
Chr1	8668135	8670070	AT1G24460	-23.7	-22.5	14	Exon (AT1G24460.2/AT1G24460, exon 3 of 9)
Chr1	8670700	8672381	AT1G24460	-32.6	-31.4	9.14	3' UTR
Chr1	8682234	8682680	AT1G24490	-10.8	-9.92	4.09	5' UTR
Chr1	8683678	8685033	AT1G24490	-89.5	-87.8	6.82	3' UTR
Chr1	8693227	8693523	AT1G24530	-10.4	-9.58	4.37	5' UTR
Chr1	8702385	8702594	AT1G24560	-2.02	-1.5	8.75	5' UTR
Chr1	8702981	8703577	AT1G24560	-11.4	-10.5	5.28	Exon (AT1G24560.1/AT1G24560, exon 1 of 5)
Chr1	8703636	8705729	AT1G24560	-40.4	-39.1	9.25	3' UTR
Chr1	8747208	8750418	AT1G24706	-17.2	-16.2	6.63	Exon (AT1G24706.2/AT1G24706, exon 15 of 34)
Chr1	8751304	8755558	AT1G24706	-70.3	-68.7	17	3' UTR
Chr1	8768319	8769174	AT1G24793	-17.3	-16.2	58.8	3' UTR
Chr1	8770544	8770750	AT1G24800	-3.15	-2.55	12.7	Exon (AT1G24800.1/AT1G24800, exon 1 of 1)
Chr1	8778459	8778847	AT1G24851	-2.47	-1.91	10.3	Exon (AT1G24851.1/AT1G24851, exon 1 of 1)
Chr1	8798483	8798572	AT1G25054	-3.25	-2.63	2.39	5' UTR
Chr1	8800868	8801017	AT1G25025	-1.37	-0.642	6.36	Exon (AT1G25025.1/AT1G25025, exon 1 of 1)
Chr1	8812811	8813360	AT1G25098	-37.3	-36	122	Exon (AT1G25098.2/AT1G25098, exon 1 of 2)
Chr1	8831872	8832198	AT1G25209	-2.02	-1.5	8.75	Exon (AT1G25209.1/AT1G25209, exon 1 of 1)
Chr1	8835917	8836064	AT1G25211	-2.25	-1.7	9.54	Exon (AT1G25211.1/AT1G25211, exon 1 of 1)
Chr1	8849578	8851612	AT1G25250	-29.8	-28.6	7.26	3' UTR
Chr1	8865273	8866360	AT1G25280	-28.9	-27.7	6.29	5' UTR
Chr1	8894813	8895169	AT1G25360	-2.25	-1.7	9.54	Exon (AT1G25360.1/AT1G25360, exon 1 of 1)
Chr1	8904700	8906002	AT1G25380	-68.3	-66.7	8.41	3' UTR
Chr1	8919030	8919446	AT1G25422	-9.04	-8.21	3.64	5' UTR
Chr1	8922729	8923188	AT1G25425	-4.51	-3.84	2.33	5' UTR
Chr1	8949931	8950576	AT1G25480	-1.44	-0.971	1.94	Exon (AT1G25480.1/AT1G25480, exon 5 of 6)
Chr1	8954015	8954899	AT1G25490	-39.4	-38.1	2.37	Exon (AT1G25490.1/AT1G25490, exon 9 of 13)
Chr1	8976464	8976731	AT1G25550	-1.63	-1.14	1.93	5' UTR
Chr1	8976942	8977915	AT1G25550	-23	-21.9	3.24	Exon (AT1G25550.1/AT1G25550, exon 2 of 4)
Chr1	9020410	9021023	AT1G26090	-2.64	-2.07	2.09	5' UTR
Chr1	9033763	9034419	AT1G26130	-1.66	-1.17	2.86	Exon (AT1G26130.1/AT1G26130, exon 2 of 12)
Chr1	9035254	9035976	AT1G26130	-4.5	-3.82	3.98	Exon (AT1G26130.1/AT1G26130, exon 3 of 12)
Chr1	9067158	9068028	AT1G26208	-57.1	-55.6	5.55	5' UTR
Chr1	9087476	9087848	AT1G26260	-3.15	-2.55	12.7	Exon (AT1G26260.2/AT1G26260, exon 2 of 9)
Chr1	9098013	9098580	AT1G26290	-11	-10.1	15.1	5' UTR
Chr1	9109405	9110251	AT1G26330	-2.94	-2.35	9.54	Exon (AT1G26330.1/AT1G26330, exon 4 of 14)
Chr1	9113900	9114660	AT1G26340	-5.57	-4.85	2.57	5' UTR
Chr1	9151732	9152182	AT1G26460	-102	-100	9.43	5' UTR
Chr1	9153257	9154500	AT1G26460	-14.3	-13.4	2.42	3' UTR
Chr1	9158380	9158707	AT1G26500	-5.49	-4.78	6.1	Exon (AT1G26500.1/AT1G26500, exon 1 of 1)
Chr1	9158886	9159897	AT1G26500	-11.4	-10.5	10.5	Exon (AT1G26500.1/AT1G26500, exon 1 of 1)
Chr1	9165420	9165660	AT1G26520	-1.55	-1.07	1.91	5' UTR
Chr1	9171159	9172881	AT1G26550	-69.4	-67.8	1.99	5' UTR
Chr1	9177420	9177598	AT1G26558	-1.59	-1.04	7.16	Exon (AT1G26558.1/AT1G26558, exon 5 of 5)
Chr1	9178644	9181569	AT1G26560	-10.3	-9.49	3.49	Exon (AT1G26560.1/AT1G26560, exon 1 of 11)
Chr1	9183567	9183921	AT1G26570	-7.41	-6.63	2.8	Exon (AT1G26570.1/AT1G26570, exon 2 of 2)
Chr1	9185655	9185977	AT1G26580	-1.39	-0.919	1.49	Exon (AT1G26580.1/AT1G26580, exon 1 of 2)
Chr1	9186067	9187415	AT1G26580	-46.7	-45.3	6.82	3' UTR
Chr1	9205836	9205954	AT1G26630	-10.8	-9.97	2.29	5' UTR
Chr1	9210089	9210413	AT1G26650	-16.3	-15.3	5.89	5' UTR
Chr1	9212852	9213974	AT1G26660	-4.62	-3.94	8.75	3' UTR
Chr1	9214174	9214826	AT1G26665	-13.1	-12.2	3.56	5' UTR
Chr1	9217032	9217775	AT1G26670	-8.12	-7.32	1.67	Exon (AT1G26670.1/AT1G26670, exon 3 of 5)
Chr1	9246787	9247835	AT1G26750	-7.94	-7.14	2.36	5' UTR
Chr1	9271726	9272021	AT1G26780	-2.73	-2.15	6.76	Exon (AT1G26780.1/AT1G26780, exon 2 of 2)
Chr1	9295736	9297226	AT1G26830	-71.5	-69.9	6.88	5' UTR
Chr1	9297315	9298541	AT1G26830	-136	-134	6.76	3' UTR
Chr1	9329512	9329778	AT1G26920	-13.9	-13	4.32	5' UTR
Chr1	9344275	9345058	AT1G26940	-1.71	-1.22	2.02	3' UTR
Chr1	9351454	9352552	AT1G26945	-24.1	-22.9	7.95	5' UTR
Chr1	9356538	9357430	AT1G26960	-4.07	-3.42	5.57	3' UTR
Chr1	9374934	9375812	AT1G27000	-12.9	-12	2.17	Exon (AT1G27000.1/AT1G27000, exon 6 of 13)
Chr1	9382620	9383718	AT1G27030	-2.14	-1.6	1.27	3' UTR
Chr1	9396292	9396673	AT1G27060	-1.67	-1.18	3.71	3' UTR
Chr1	9421835	9422691	AT1G27120	-18.2	-17.2	6.47	Exon (AT1G27120.1/AT1G27120, exon 1 of 7)
Chr1	9425460	9425697	AT1G27130	-10.2	-9.35	7.95	5' UTR
Chr1	9430597	9432215	AT1G27150	-7.4	-6.62	4.45	3' UTR
Chr1	9438731	9438999	AT1G27170	-3.39	-2.77	13.5	Exon (AT1G27170.2/AT1G27170, exon 5 of 5)
Chr1	9441923	9442133	AT1G27180	-1.71	-1.21	4.77	Exon (AT1G27180.1/AT1G27180, exon 3 of 6)
Chr1	9442640	9442969	AT1G27180	-2.02	-1.5	8.75	Exon (AT1G27180.1/AT1G27180, exon 3 of 6)
Chr1	9478087	9478656	AT1G27285.1	-1.91	-1.39	5.57	Exon (AT1G27285.1/AT1G27285.1, exon 1 of 1)
Chr1	9481561	9481911	AT1G27290	-9.48	-8.64	3.29	5' UTR
Chr1	9483157	9484044	AT1G27300	-104	-102	12.6	5' UTR
Chr1	9488600	9489339	AT1G27320	-3.13	-2.52	1.89	Exon (AT1G27320.1/AT1G27320, exon 2 of 11)
Chr1	9489398	9490150	AT1G27320	-2.98	-2.39	2.3	Exon (AT1G27320.1/AT1G27320, exon 4 of 11)
Chr1	9491222	9492422	AT1G27320	-35.9	-34.6	5.94	3' UTR
Chr1	9492964	9493024	AT1G27330	-6.62	-5.87	1.68	5' UTR
Chr1	9496681	9497040	AT1G27340	-4.71	-4.02	1.91	Exon (AT1G27340.1/AT1G27340, exon 2 of 2)
Chr1	9516031	9516708	AT1G27400	-65.4	-63.8	1.67	Exon (AT1G27400.1/AT1G27400, exon 4 of 7)
Chr1	9519494	9520193	AT1G27420	-1.67	-1.18	3.71	Exon (AT1G27420.1/AT1G27420, exon 1 of 3)
Chr1	9531927	9532162	AT1G27450	-7.25	-6.47	8.75	5' UTR
Chr1	9532679	9533791	AT1G27450	-36.3	-35.1	1.7	Exon (AT1G27450.3/AT1G27450, exon 3 of 7)
Chr1	9536427	9537561	AT1G27460	-3.53	-2.9	2.39	3' UTR
Chr1	9545753	9546285	AT1G27480	-47	-45.6	4.37	3' UTR
Chr1	9560780	9562026	AT1G27520	-6.05	-5.32	3.14	Exon (AT1G27520.1/AT1G27520, exon 10 of 15)
Chr1	9596479	9596926	AT1G27595	-7.35	-6.57	10.3	Exon (AT1G27595.1/AT1G27595, exon 1 of 20)
Chr1	9597210	9597657	AT1G27595	-5.71	-4.99	3.98	Exon (AT1G27595.1/AT1G27595, exon 2 of 20)
Chr1	9599045	9600713	AT1G27595	-11.7	-10.8	4.72	Exon (AT1G27595.1/AT1G27595, exon 7 of 20)
Chr1	9600982	9603255	AT1G27595	-9.29	-8.46	5.57	3' UTR
Chr1	9612663	9613947	AT1G27630	-9.12	-8.29	1.97	Exon (AT1G27630.1/AT1G27630, exon 3 of 7)
Chr1	9615431	9616058	AT1G27650	-302	-299	5.83	3' UTR
Chr1	9621600	9625945	AT1G27660	-8.91	-8.09	6.93	5' UTR
Chr1	9631285	9631819	AT1G27680	-9.02	-8.19	3.93	5' UTR
Chr1	9633541	9634567	AT1G27680	-26.8	-25.7	5.37	3' UTR
Chr1	9637487	9638340	AT1G27690	-10.8	-9.92	3.77	3' UTR
Chr1	9660323	9661808	AT1G27750	-14.2	-13.2	8.13	3' UTR
Chr1	9665630	9666140	AT1G27752	-1.49	-1.02	2.07	Exon (AT1G27752.1/AT1G27752, exon 8 of 9)
Chr1	9666259	9667479	AT1G27752	-83.2	-81.6	14.9	3' UTR
Chr1	9668584	9669377	AT1G27760	-343	-Inf	7.96	5' UTR
Chr1	9670499	9671347	AT1G27760	-5.28	-4.58	1.46	3' UTR
Chr1	9699163	9700088	AT1G27850	-7.73	-6.94	4.77	5' UTR
Chr1	9701466	9701943	AT1G27850	-3.64	-3.01	4.61	Exon (AT1G27850.1/AT1G27850, exon 6 of 7)
Chr1	9702450	9703643	AT1G27850	-20.6	-19.5	8.67	Exon (AT1G27850.1/AT1G27850, exon 6 of 7)
Chr1	9726948	9729848	AT1G27920	-18.4	-17.4	22.3	5' UTR
Chr1	9746811	9746930	AT1G27970	-2.89	-2.3	1.89	5' UTR
Chr1	9749166	9750418	AT1G27980	-3.73	-3.09	3.58	Exon (AT1G27980.1/AT1G27980, exon 2 of 15)
Chr1	9767229	9767768	AT1G28010	-2.6	-2.03	2.65	Exon (AT1G28010.1/AT1G28010, exon 9 of 9)
Chr1	9779138	9782700	AT1G28060	-206	-204	13	5' UTR
Chr1	9797980	9799063	AT1G28090	-31.1	-29.8	7.16	3' UTR
Chr1	9803236	9804154	AT1G28100	-10.6	-9.71	3.18	3' UTR
Chr1	9825286	9825704	AT1G28130	-2.29	-1.75	2.5	5' UTR
Chr1	9826917	9827499	AT1G28130	-16.9	-15.9	4	Exon (AT1G28130.1/AT1G28130, exon 3 of 4)
Chr1	9854785	9860098	AT1G28210	-7.38	-6.6	3.18	3' UTR
Chr1	9875169	9875491	AT1G28250	-3.97	-3.32	2.19	3' UTR
Chr1	9941000	9941730	AT1G28340	-5.43	-4.71	2.97	Exon (AT1G28340.1/AT1G28340, exon 2 of 9)
Chr1	9942691	9943370	AT1G28340	-20.8	-19.7	3.19	3' UTR
Chr1	9944066	9949800	AT1G28350	-56.5	-55	9.57	5' UTR
Chr1	9951997	9952413	AT1G28360	-3.85	-3.21	15.1	Exon (AT1G28360.1/AT1G28360, exon 1 of 1)
Chr1	9965398	9965844	AT1G28380	-17.3	-16.3	5.24	Exon (AT1G28380.1/AT1G28380, exon 7 of 7)
Chr1	9980573	9983135	AT1G28420	-52.1	-50.7	17	Exon (AT1G28420.1/AT1G28420, exon 2 of 18)
Chr1	9986481	9987608	AT1G28420	-144	-142	19.5	3' UTR
Chr1	9996854	9997453	AT1G28440	-15.4	-14.4	3.6	5' UTR
Chr1	9998951	10000147	AT1G28440	-28.4	-27.2	4.05	Exon (AT1G28440.1/AT1G28440, exon 1 of 2)
Chr1	10010387	10011374	AT1G28470	-3.16	-2.55	12.7	Exon (AT1G28470.1/AT1G28470, exon 1 of 3)
Chr1	10011757	10011963	AT1G28470	-1.59	-0.833	7.16	3' UTR
Chr1	10015979	10018017	AT1G28490	-133	-131	8.09	5' UTR
Chr1	10024053	10026295	AT1G28510	-53.5	-52.1	6.01	3' UTR
Chr1	10030792	10031570	AT1G28520	-183	-181	17.6	3' UTR
Chr1	10078662	10079675	AT1G28685	-5.79	-5.07	2.33	Exon (AT1G28680.1/AT1G28680, exon 1 of 3)
Chr1	10103158	10103515	AT1G28760	-1.52	-1.04	5.57	Exon (AT1G28760.1/AT1G28760, exon 1 of 1)
Chr1	10148052	10149627	AT1G29060	-25.9	-24.8	6.4	3' UTR
Chr1	10177634	10178132	AT1G29120	-4.8	-4.12	2.26	3' UTR
Chr1	10209732	10210207	AT1G29200	-1.59	-0.833	7.16	Exon (AT1G29200.2/AT1G29200, exon 7 of 9)
Chr1	10210503	10210622	AT1G29200	-2.36	-1.8	3.98	3' UTR
Chr1	10215921	10216422	AT1G29230	-3.16	-2.55	8.75	Exon (AT1G29230.1/AT1G29230, exon 1 of 1)
Chr1	10230316	10231113	AT1G29270	-19.4	-18.3	9.38	3' UTR
Chr1	10236396	10236603	AT1G29280	-1.33	-0.87	4.77	5' UTR
Chr1	10253954	10254571	AT1G29310	-5.93	-5.2	1.94	3' UTR
Chr1	10256317	10256682	AT1G29320	-1.63	-1.14	1.37	Exon (AT1G29320.1/AT1G29320, exon 4 of 12)
Chr1	10257313	10258343	AT1G29320	-228	-226	11.1	3' UTR
Chr1	10265352	10266728	AT1G29340	-12.1	-11.2	3.09	3' UTR
Chr1	10284765	10285525	AT1G29380	-3.77	-3.13	3.68	Exon (AT1G29380.1/AT1G29380, exon 2 of 4)
Chr1	10331274	10332326	AT1G29550	-9.87	-9.02	15.9	3' UTR
Chr1	10332371	10335604	AT1G29560	-70.5	-68.9	29.4	5' UTR
Chr1	10340025	10342643	AT1G29590	-3.16	-2.55	7.55	5' UTR
Chr1	10344046	10345903	AT1G29600	-7.9	-7.11	15.9	Exon (AT1G29600.1/AT1G29600, exon 1 of 10)
Chr1	10350956	10353556	AT1G29630	-11.9	-11	22.7	3' UTR
Chr1	10371839	10373560	AT1G29660	-76.4	-74.7	2.2	5' UTR
Chr1	10376057	10377606	AT1G29670	-440	-Inf	4.5	Exon (AT1G29670.1/AT1G29670, exon 1 of 5)
Chr1	10377724	10377812	AT1G29670	-2.1	-1.57	1.21	3' UTR
Chr1	10427355	10427499	AT1G29780	-1.8	-1.3	7.95	Exon (AT1G29780.1/AT1G29780, exon 1 of 1)
Chr1	10429976	10430545	AT1G29790	-24.6	-23.4	9.81	5' UTR
Chr1	10430934	10431615	AT1G29790	-7.69	-6.9	3.56	3' UTR
Chr1	10438849	10440105	AT1G29820	-7.44	-6.66	7.63	Exon (AT1G29820.1/AT1G29820, exon 2 of 8)
Chr1	10447754	10449858	AT1G29850	-157	-155	3.19	5' UTR
Chr1	10454690	10455547	AT1G29860	-2.47	-1.91	10.3	Exon (AT1G29860.1/AT1G29860, exon 1 of 3)
Chr1	10465756	10467170	AT1G29890	-48	-46.6	13.3	3' UTR
Chr1	10468054	10468561	AT1G29900	-23.7	-22.6	3.53	5' UTR
Chr1	10469661	10470347	AT1G29900	-106	-104	5.06	Exon (AT1G29900.1/AT1G29900, exon 2 of 3)
Chr1	10493672	10494060	AT1G29950	-36.2	-34.9	3.04	3' UTR
Chr1	10493655	10494073	AT1G29950	-37.5	-36.2	3.07	3' UTR
Chr1	10492782	10492871	AT1G29950	-1.46	-0.985	1.31	5' UTR
Chr1	10493661	10494076	AT1G29950	-36.7	-35.4	3.06	3' UTR
Chr1	10507623	10509098	AT1G29990	-56.1	-54.6	3.14	5' UTR
Chr1	10513194	10513554	AT1G30010	-7.28	-6.51	4.03	Exon (AT1G30010.1/AT1G30010, exon 1 of 2)
Chr1	10513704	10514303	AT1G30010	-1.67	-1.18	3.71	Exon (AT1G30010.1/AT1G30010, exon 1 of 2)
Chr1	10537648	10537855	AT1G30040	-4.96	-4.27	3.98	5' UTR
Chr1	10571429	10571697	AT1G30100	-1.8	-1.3	7.95	Exon (AT1G30100.1/AT1G30100, exon 1 of 1)
Chr1	10583269	10584080	AT1G30110	-12.9	-12	7.51	3' UTR
Chr1	10587602	10588329	AT1G30130	-12.4	-11.5	3.34	5' UTR
Chr1	10596551	10596972	AT1G30135	-2.42	-1.86	4.77	Exon (AT1G30135.1/AT1G30135, exon 1 of 3)
Chr1	10606664	10606899	AT1G30160	-1.83	-1.32	2.65	Exon (AT1G30160.1/AT1G30160, exon 2 of 3)
Chr1	10618996	10619683	AT1G30190	-5.03	-4.33	19.1	Exon (AT1G30190.1/AT1G30190, exon 1 of 1)
Chr1	10640277	10640753	AT1G30230	-15.7	-14.8	2.46	3' UTR
Chr1	10651522	10651728	AT1G30260	-2.29	-1.75	2.78	3' UTR
Chr1	10657072	10658748	AT1G30270	-23.4	-22.3	5.66	3' UTR
Chr1	10663422	10663927	AT1G30280	-3.52	-2.89	3.04	Exon (AT1G30282.1/AT1G30282, exon 1 of 2)
Chr1	10673897	10675011	AT1G30300	-11.9	-11	16.2	Exon (AT1G30300.1/AT1G30300, exon 3 of 9)
Chr1	10680246	10682745	AT1G30320	-54	-52.5	5.38	5' UTR
Chr1	10715784	10717571	AT1G30360	-35.1	-33.9	3.04	5' UTR
Chr1	10717780	10718698	AT1G30360	-69	-67.4	3.53	Exon (AT1G30360.1/AT1G30360, exon 4 of 6)
Chr1	10733296	10734503	AT1G30400	-20.7	-19.6	4.22	Exon (AT1G30400.1/AT1G30400, exon 18 of 28)
Chr1	10735791	10737935	AT1G30400	-35.1	-33.9	3.99	3' UTR
Chr1	10742263	10743157	AT1G30410	-1.62	-1.13	2.54	Exon (AT1G30410.1/AT1G30410, exon 14 of 29)
Chr1	10743677	10744763	AT1G30410	-7.19	-6.42	5.12	Exon (AT1G30410.1/AT1G30410, exon 20 of 29)
Chr1	10745111	10745806	AT1G30410	-1.84	-1.33	2.5	Exon (AT1G30410.1/AT1G30410, exon 24 of 29)
Chr1	10746662	10747323	AT1G30410	-2.38	-1.83	2.05	3' UTR
Chr1	10755155	10755334	AT1G30420	-1.37	-0.642	6.36	Exon (AT1G30420.1/AT1G30420, exon 23 of 26)
Chr1	10760378	10760733	AT1G30440	-4.56	-3.89	2.44	Exon (AT1G30440.1/AT1G30440, exon 3 of 4)
Chr1	10761624	10762127	AT1G30440	-3.45	-2.83	1.81	Exon (AT1G30440.1/AT1G30440, exon 4 of 4)
Chr1	10768055	10768353	AT1G30450	-5.65	-4.93	3.28	Exon (AT1G30450.3/AT1G30450, exon 13 of 13)
Chr1	10768681	10769264	AT1G30450	-8.19	-7.38	4.32	3' UTR
Chr1	10784253	10786217	AT1G30470	-37.1	-35.8	5.66	Exon (AT1G30470.1/AT1G30470, exon 15 of 19)
Chr1	10790230	10792218	AT1G30480	-25.6	-24.5	4.99	5' UTR
Chr1	10812360	10812770	AT1G30520	-1.39	-0.922	1.51	Exon (AT1G30520.1/AT1G30520, exon 6 of 10)
Chr1	10813163	10813700	AT1G30520	-13.9	-12.9	46.1	3' UTR
Chr1	10815564	10815714	AT1G30530	-5.46	-4.75	1.26	Exon (AT1G30530.1/AT1G30530, exon 2 of 2)
Chr1	10815894	10816044	AT1G30530	-3.29	-2.68	1.13	Exon (AT1G30530.1/AT1G30530, exon 2 of 2)
Chr1	10829743	10829983	AT1G30570	-3.42	-2.8	6.1	Exon (AT1G30570.1/AT1G30570, exon 1 of 1)
Chr1	10846603	10849081	AT1G30610	-90.1	-88.4	11.8	5' UTR
Chr1	10849465	10850358	AT1G30610	-22.7	-21.6	4.92	Exon (AT1G30610.2/AT1G30610, exon 7 of 9)
Chr1	10854608	10856413	AT1G30620	-4.77	-4.08	8.35	5' UTR
Chr1	10857829	10858244	AT1G30620	-2.07	-1.53	2.25	3' UTR
Chr1	10861507	10861861	AT1G30640	-1.37	-0.906	2.39	Exon (AT1G30640.1/AT1G30640, exon 2 of 14)
Chr1	10862956	10864700	AT1G30640	-14	-13.1	38.2	Exon (AT1G30640.1/AT1G30640, exon 6 of 14)
Chr1	10882277	10885551	AT1G30680	-67	-65.4	4.37	Exon (AT1G30680.1/AT1G30680, exon 2 of 19)
Chr1	10886216	10886425	AT1G30680	-4.28	-3.61	2.08	3' UTR
Chr1	10887846	10889048	AT1G30690	-39.3	-37.9	3.05	5' UTR
Chr1	10889197	10889522	AT1G30690	-3.52	-2.89	1.5	Exon (AT1G30690.2/AT1G30690, exon 2 of 4)
Chr1	10892629	10892806	AT1G30700	-1.37	-0.642	6.36	Exon (AT1G30700.1/AT1G30700, exon 1 of 2)
Chr1	10893101	10893539	AT1G30700	-1.37	-0.713	6.36	Exon (AT1G30700.1/AT1G30700, exon 1 of 2)
Chr1	10899204	10899588	AT1G30720	-2.47	-1.91	10.3	Exon (AT1G30720.1/AT1G30720, exon 1 of 1)
Chr1	10920079	10920348	AT1G30760	-2.25	-1.7	9.54	Exon (AT1G30760.1/AT1G30760, exon 3 of 3)
Chr1	10938011	10938099	AT1G30800	-5.96	-5.23	7.55	3' UTR
Chr1	10961639	10962330	AT1G30825	-1.53	-1.05	2.02	Exon (AT1G30825.1/AT1G30825, exon 3 of 10)
Chr1	10966997	10967746	AT1G30835.1	-88.6	-86.9	8.85	Exon (AT1G30835.1/AT1G30835.1, exon 1 of 2)
Chr1	10966997	10967773	AT1G30835.1	-86.7	-85	8.56	Exon (AT1G30835.1/AT1G30835.1, exon 1 of 2)
Chr1	10974595	10974834	AT1G30840	-1.59	-0.833	7.16	Exon (AT1G30840.2/AT1G30840, exon 1 of 2)
Chr1	10998592	10999676	AT1G30900	-2.32	-1.77	5.96	Exon (AT1G30900.1/AT1G30900, exon 2 of 12)
Chr1	10999735	11000105	AT1G30900	-1.5	-1.02	2.7	Exon (AT1G30900.1/AT1G30900, exon 8 of 12)
Chr1	11002281	11002936	AT1G30910	-120	-118	10.5	3' UTR
Chr1	11057707	11058721	AT1G31020	-1.37	-0.901	1.38	3' UTR
Chr1	11085068	11086289	AT1G31070	-9.52	-8.68	3.63	Exon (AT1G31070.2/AT1G31070, exon 1 of 15)
Chr1	11087006	11087867	AT1G31070	-16.6	-15.6	3.41	3' UTR
Chr1	11121106	11122468	AT1G31150	-14.5	-13.6	10.3	3' UTR
Chr1	11141946	11142600	AT1G31175	-6.27	-5.53	2.83	3' UTR
Chr1	11144772	11144950	AT1G31190	-4.59	-3.91	3.89	5' UTR
Chr1	11182932	11183792	AT1G31280	-15.6	-14.6	8.11	Exon (AT1G31280.1/AT1G31280, exon 2 of 3)
Chr1	11193724	11194549	AT1G31300	-5.6	-4.88	3.61	5' UTR
Chr1	11235787	11237411	AT1G31360	-6.32	-5.58	3.07	Exon (AT1G31360.1/AT1G31360, exon 14 of 20)
Chr1	11252896	11253885	AT1G31420	-243	-241	8.37	3' UTR
Chr1	11268270	11268887	AT1G31480	-2.02	-1.5	8.75	Exon (AT1G31480.1/AT1G31480, exon 9 of 22)
Chr1	11269156	11271671	AT1G31480	-2.61	-2.04	3.34	3' UTR
Chr1	11311169	11311699	AT1G31580	-152	-150	5.79	5' UTR
Chr1	11311757	11311844	AT1G31580	-4.32	-3.65	1.11	3' UTR
Chr1	11343980	11344488	AT1G31690	-4.07	-3.41	4.77	Exon (AT1G31690.1/AT1G31690, exon 1 of 5)
Chr1	11345792	11347647	AT1G31690	-4.47	-3.8	9.94	Exon (AT1G31690.1/AT1G31690, exon 2 of 5)
Chr1	11349840	11350436	AT1G31710	-21.7	-20.6	5.41	5' UTR
Chr1	11354649	11355337	AT1G31710	-2.44	-1.88	3.18	Exon (AT1G31710.1/AT1G31710, exon 4 of 5)
Chr1	11359702	11360178	AT1G31730	-7.11	-6.34	2.71	5' UTR
Chr1	11360973	11361632	AT1G31730	-12	-11.1	4.77	Exon (AT1G31730.1/AT1G31730, exon 2 of 10)
Chr1	11362729	11363961	AT1G31730	-77.5	-75.8	10.7	3' UTR
Chr1	11392872	11394688	AT1G31780	-61.4	-59.8	12.9	3' UTR
Chr1	11397609	11399324	AT1G31800	-120	-118	3.5	Exon (AT1G31800.1/AT1G31800, exon 5 of 15)
Chr1	11430282	11430918	AT1G31850	-1.32	-0.858	1.53	5' UTR
Chr1	11432256	11432676	AT1G31850	-4.16	-3.5	1.63	Exon (AT1G31850.1/AT1G31850, exon 5 of 7)
Chr1	11436837	11439754	AT1G31870	-52.5	-51.1	11.6	5' UTR
Chr1	11445520	11446280	AT1G31880	-1.8	-1.3	7.95	5' UTR
Chr1	11446339	11447787	AT1G31880	-1.37	-0.642	6.36	5' UTR
Chr1	11449051	11450100	AT1G31880	-2.61	-2.04	3.98	3' UTR
Chr1	11461438	11461825	AT1G31910	-27	-25.8	3.17	3' UTR
Chr1	11466057	11469125	AT1G31930	-32.9	-31.7	7.55	3' UTR
Chr1	11477598	11478075	AT1G31950	-2.54	-1.98	4.17	Exon (AT1G31950.1/AT1G31950, exon 6 of 7)
Chr1	11479866	11480403	AT1G31970	-285	-283	3.86	5' UTR
Chr1	11481377	11482890	AT1G31970	-103	-101	4.33	3' UTR
Chr1	11532533	11533071	AT1G32060	-988	-Inf	12.2	5' UTR
Chr1	11533938	11534370	AT1G32060	-55.7	-54.2	1.5	Exon (AT1G32060.1/AT1G32060, exon 4 of 5)
Chr1	11553075	11554776	AT1G32120	-19.7	-18.7	24.9	Exon (AT1G32120.1/AT1G32120, exon 1 of 4)
Chr1	11554835	11555542	AT1G32120	-2.46	-1.9	4.51	Exon (AT1G32120.1/AT1G32120, exon 1 of 4)
Chr1	11565518	11566088	AT1G32150	-2.63	-2.05	4.17	5' UTR
Chr1	11567024	11568531	AT1G32150	-37.6	-36.3	6.83	3' UTR
Chr1	11569180	11569880	AT1G32160	-53	-51.5	3.62	Exon (AT1G32160.1/AT1G32160, exon 2 of 3)
Chr1	11575320	11575526	AT1G32170	-1.71	-1.21	4.77	5' UTR
Chr1	11613325	11614483	AT1G32230	-35.9	-34.6	2.76	5' UTR
Chr1	11614543	11615511	AT1G32230	-1.55	-1.06	1.2	Exon (AT1G32230.1/AT1G32230, exon 3 of 8)
Chr1	11654187	11654765	AT1G32310	-6.8	-6.04	3.32	3' UTR
Chr1	11673794	11675042	AT1G32360	-11.6	-10.7	2.92	Exon (AT1G32360.1/AT1G32360, exon 1 of 2)
Chr1	11677872	11678183	AT1G32370	-9.24	-8.41	3.93	3' UTR
Chr1	11682731	11683285	AT1G32380	-7.57	-6.78	2.78	Exon (AT1G32380.1/AT1G32380, exon 2 of 8)
Chr1	11684179	11684359	AT1G32380	-1.69	-1.19	1.69	3' UTR
Chr1	11694883	11695391	AT1G32410	-6.68	-5.92	2.6	3' UTR
Chr1	11695848	11696323	AT1G32415	-1.98	-1.46	2.73	Exon (AT1G32415.1/AT1G32415, exon 1 of 1)
Chr1	11712703	11714002	AT1G32440	-6.4	-5.66	2.32	Exon (AT1G32440.1/AT1G32440, exon 2 of 12)
Chr1	11714279	11714672	AT1G32440	-3.02	-2.42	1.51	Exon (AT1G32440.1/AT1G32440, exon 9 of 12)
Chr1	11738238	11738877	AT1G32460	-1.36	-0.897	1.56	5' UTR
Chr1	11767564	11768104	AT1G32540	-22.7	-21.6	14.3	5' UTR
Chr1	11768700	11769628	AT1G32540	-3.41	-2.79	2.35	3' UTR
Chr1	11774484	11775018	AT1G32560	-3.2	-2.59	2.82	5' UTR
Chr1	11784323	11785430	AT1G32580	-83.5	-81.8	3.8	Exon (AT1G32580.1/AT1G32580, exon 1 of 4)
Chr1	11797335	11798333	AT1G32630	-101	-99.7	16	5' UTR
Chr1	11827433	11827670	AT1G32700	-5.92	-5.19	4.54	5' UTR
Chr1	11827907	11829729	AT1G32700	-43	-41.6	9.98	5' UTR
Chr1	11842148	11842902	AT1G32730	-9.46	-8.62	5.42	Exon (AT1G32730.1/AT1G32730, exon 4 of 5)
Chr1	11844877	11845964	AT1G32740	-28.2	-27	11.9	5' UTR
Chr1	11858532	11859000	AT1G32760	-20.2	-19.2	5.78	Exon (AT1G32760.1/AT1G32760, exon 1 of 1)
Chr1	11882050	11883801	AT1G32810	-18.3	-17.3	10.6	Exon (AT1G32810.2/AT1G32810, exon 1 of 7)
Chr1	11884041	11885843	AT1G32810	-38.9	-37.6	7.64	Exon (AT1G32810.2/AT1G32810, exon 3 of 7)
Chr1	11911709	11913083	AT1G32870	-45.9	-44.5	6.43	5' UTR
Chr1	11944132	11944670	AT1G32950	-3.29	-2.68	11.1	3' UTR
Chr1	11947903	11948112	AT1G32960	-1.3	-0.843	2.58	Exon (AT1G32960.1/AT1G32960, exon 9 of 9)
Chr1	11955785	11955903	AT1G32990	-5.4	-4.69	1.31	5' UTR
Chr1	11956200	11957078	AT1G32990	-156	-154	2.4	Exon (AT1G32990.1/AT1G32990, exon 2 of 4)
Chr1	11966470	11967843	AT1G33040	-167	-165	3.96	5' UTR
Chr1	12010930	12011195	AT1G33120	-3.71	-3.07	6.36	5' UTR
Chr1	12023334	12023661	AT1G33140	-1.48	-1.01	1.79	5' UTR
Chr1	12027174	12027293	AT1G33170	-1.37	-0.642	6.36	5' UTR
Chr1	12027502	12027830	AT1G33170	-5.73	-5.01	2.41	Exon (AT1G33170.1/AT1G33170, exon 1 of 5)
Chr1	12028524	12030300	AT1G33170	-28	-26.8	7.16	Exon (AT1G33170.1/AT1G33170, exon 3 of 5)
Chr1	12046641	12047304	AT1G33230	-12	-11.1	3.9	5' UTR
Chr1	12047705	12050006	AT1G33230	-6.86	-6.1	2.44	3' UTR
Chr1	12064509	12064864	AT1G33260	-14	-13.1	12.9	5' UTR
Chr1	12067042	12067810	AT1G33265	-8.62	-7.81	1.72	Exon (AT1G33265.1/AT1G33265, exon 2 of 4)
Chr1	12075143	12076104	AT1G33290	-133	-131	6.19	3' UTR
Chr1	12092175	12095817	AT1G33360	-4.6	-3.92	5.83	3' UTR
Chr1	12120561	12126413	AT1G33420	-3.85	-3.21	15.1	5' UTR
Chr1	12144634	12146138	AT1G33470	-28.6	-27.5	3.63	3' UTR
Chr1	12146227	12146494	AT1G33470	-2.93	-2.34	1.6	3' UTR
Chr1	12169277	12169636	AT1G33560	-2.62	-2.05	1.73	Exon (AT1G33560.1/AT1G33560, exon 1 of 5)
Chr1	12171257	12171496	AT1G33560	-5.35	-4.64	2.32	Exon (AT1G33560.1/AT1G33560, exon 5 of 5)
Chr1	12178283	12178521	AT1G33590	-1.93	-1.41	1.47	Exon (AT1G33590.1/AT1G33590, exon 1 of 1)
Chr1	12178580	12179026	AT1G33590	-3.21	-2.6	1.63	Exon (AT1G33590.1/AT1G33590, exon 1 of 1)
Chr1	12181075	12182034	AT1G33600	-90	-88.3	8.4	Exon (AT1G33600.1/AT1G33600, exon 1 of 1)
Chr1	12191371	12191874	AT1G33612	-1.83	-1.32	5.57	Exon (AT1G33612.1/AT1G33612, exon 1 of 1)
Chr1	12192317	12192849	AT1G33612	-2.92	-2.33	7.95	3' UTR
Chr1	12204005	12207199	AT1G33680	-48.8	-47.3	9.64	5' UTR
Chr1	12243796	12244462	AT1G33770	-2.47	-1.91	10.3	Exon (AT1G33770.1/AT1G33770, exon 5 of 7)
Chr1	12259263	12259646	AT1G33790	-1.8	-1.3	7.95	Exon (AT1G33790.1/AT1G33790, exon 3 of 5)
Chr1	12261419	12261775	AT1G33800	-5.01	-4.31	3.69	5' UTR
Chr1	12262006	12262243	AT1G33800	-1.82	-1.31	3.02	Exon (AT1G33800.1/AT1G33800, exon 2 of 2)
Chr1	12265063	12266697	AT1G33810	-7.61	-6.83	1.36	5' UTR
Chr1	12268611	12269364	AT1G33811	-24.9	-23.8	2.82	Exon (AT1G33811.1/AT1G33811, exon 3 of 6)
Chr1	12326429	12327084	AT1G33930	-5.37	-4.66	15.1	Exon (AT1G33930.1/AT1G33930, exon 3 of 5)
Chr1	12346262	12348128	AT1G33960	-31.7	-30.5	13.3	5' UTR
Chr1	12351862	12353830	AT1G33980	-52.6	-51.2	10.3	Exon (AT1G33980.1/AT1G33980, exon 2 of 13)
Chr1	12354007	12354604	AT1G33980	-1.39	-0.922	1.51	3' UTR
Chr1	12357148	12357762	AT1G33990	-43.6	-42.3	3.01	Exon (AT1G33990.1/AT1G33990, exon 3 of 5)
Chr1	12427642	12428237	AT1G34120	-2.23	-1.69	4.51	Exon (AT1G34120.2/AT1G34120, exon 5 of 10)
Chr1	12428646	12429590	AT1G34120	-3.94	-3.29	3.98	3' UTR
Chr1	12432506	12433067	AT1G34130	-3.91	-3.26	1.66	3' UTR
Chr1	12436566	12436974	AT1G34150	-3.59	-2.96	3.58	Exon (AT1G34150.1/AT1G34150, exon 3 of 14)
Chr1	12438445	12439290	AT1G34150	-6.11	-5.38	2.75	3' UTR
Chr1	12441748	12443256	AT1G34160	-47.1	-45.7	21.5	3' UTR
Chr1	12451451	12453276	AT1G34190	-20.8	-19.7	4.01	5' UTR
Chr1	12455708	12456003	AT1G34200	-4.54	-3.87	5.17	5' UTR
Chr1	12457176	12457412	AT1G34200	-1.37	-0.906	2.54	3' UTR
Chr1	12459818	12460720	AT1G34210	-2.83	-2.24	1.91	Exon (AT1G34210.1/AT1G34210, exon 3 of 11)
Chr1	12472868	12473494	AT1G34245	-10.4	-9.56	4.77	5' UTR
Chr1	12485997	12486641	AT1G34260	-6.81	-6.05	6.76	Exon (AT1G34260.1/AT1G34260, exon 1 of 12)
Chr1	12488356	12488795	AT1G34260	-2.25	-1.7	9.54	Exon (AT1G34260.1/AT1G34260, exon 6 of 12)
Chr1	12490850	12491811	AT1G34260	-2.61	-2.04	3.5	3' UTR
Chr1	12505306	12505721	AT1G34300	-3.37	-2.75	3.1	Exon (AT1G34300.1/AT1G34300, exon 1 of 1)
Chr1	12521388	12523803	AT1G34320	-24.3	-23.1	7.29	Exon (AT1G34320.1/AT1G34320, exon 3 of 13)
Chr1	12530827	12531292	AT1G34340	-8.26	-7.45	4.9	5' UTR
Chr1	12533303	12534044	AT1G34340	-8.39	-7.58	2.71	3' UTR
Chr1	12535048	12536095	AT1G34350	-7.99	-7.19	2.98	3' UTR
Chr1	12539505	12539654	AT1G34355	-1.59	-0.833	7.16	Exon (AT1G34355.1/AT1G34355, exon 4 of 7)
Chr1	12541307	12541742	AT1G34355	-1.8	-1.3	7.95	3' UTR
Chr1	12545027	12546024	AT1G34360	-15.6	-14.6	7.59	Exon (AT1G34360.1/AT1G34360, exon 7 of 8)
Chr1	12551502	12552071	AT1G34370	-26	-24.8	3.25	Exon (AT1G34370.2/AT1G34370, exon 2 of 2)
Chr1	12584826	12585394	AT1G34420	-2.25	-1.7	9.54	Exon (AT1G34420.1/AT1G34420, exon 1 of 2)
Chr1	12606737	12607003	AT1G34470	-1.71	-1.21	4.77	3' UTR
Chr1	12686127	12687256	AT1G34630	-3.03	-2.44	4.13	3' UTR
Chr1	12748555	12748614	AT1G34770	-1.37	-0.642	6.36	3' UTR
Chr1	12751268	12751564	AT1G34844	-2.13	-1.6	2.7	Exon (AT1G34844.1/AT1G34844, exon 1 of 2)
Chr1	12842158	12843057	AT1G35115.1	-34.9	-33.7	11	Exon (AT1G35115.1/AT1G35115.1, exon 1 of 1)
Chr1	12843267	12845455	AT1G35115.1	-56.5	-55	15.2	Exon (AT1G35115.1/AT1G35115.1, exon 1 of 1)
Chr1	12891245	12892874	AT1G35190	-134	-132	9.16	3' UTR
Chr1	12913179	12913919	AT1G35220	-5.6	-4.88	3.13	3' UTR
Chr1	12945957	12946255	AT1G35280.1	-1.59	-0.833	7.16	Exon (AT1G35280.1/AT1G35280.1, exon 1 of 1)
Chr1	12978319	12979762	AT1G35340	-10.6	-9.74	2.4	3' UTR
Chr1	13026846	13027119	AT1G35420	-4.22	-3.56	1.29	Exon (AT1G35420.2/AT1G35420, exon 2 of 3)
Chr1	13040476	13042102	AT1G35460	-13.5	-12.6	8.05	3' UTR
Chr1	13073093	13074919	AT1G35510	-22.3	-21.2	8.11	3' UTR
Chr1	13089929	13090182	AT1G35530	-1.59	-0.833	7.16	5' UTR
Chr1	13091953	13092835	AT1G35530	-1.8	-1.3	7.95	Exon (AT1G35530.1/AT1G35530, exon 10 of 21)
Chr1	13146460	13146693	AT1G35612.1	-2.95	-2.35	4.51	Exon (AT1G35612.1/AT1G35612.1, exon 1 of 1)
Chr1	13157396	13158078	AT1G35620	-20	-19	3.17	Exon (AT1G35620.1/AT1G35620, exon 3 of 5)
Chr1	13193081	13193308	AT1G35660	-1.3	-0.843	2.09	Exon (AT1G35660.1/AT1G35660, exon 2 of 10)
Chr1	13193368	13193684	AT1G35660	-2.81	-2.23	5.3	Exon (AT1G35660.1/AT1G35660, exon 3 of 10)
Chr1	13195736	13196452	AT1G35660	-8.32	-7.51	6.06	Exon (AT1G35660.1/AT1G35660, exon 8 of 10)
Chr1	13196691	13197109	AT1G35660	-1.33	-0.87	2.78	Exon (AT1G35660.1/AT1G35660, exon 8 of 10)
Chr1	13207022	13207661	AT1G35670	-4.24	-3.58	3.71	Exon (AT1G35670.1/AT1G35670, exon 3 of 7)
Chr1	13221030	13221330	AT1G35710	-1.66	-1.17	3.45	Exon (AT1G35710.1/AT1G35710, exon 1 of 2)
Chr1	13222589	13222978	AT1G35710	-1.75	-1.25	2.23	Exon (AT1G35710.1/AT1G35710, exon 1 of 2)
Chr1	13223128	13223908	AT1G35710	-11.4	-10.5	7.35	Exon (AT1G35710.1/AT1G35710, exon 1 of 2)
Chr1	13226477	13226746	AT1G35720	-16.8	-15.8	1.34	Exon (AT1G35720.1/AT1G35720, exon 3 of 3)
Chr1	13450563	13453384	AT1G36050	-30.4	-29.2	6.96	3' UTR
Chr1	13536952	13538220	AT1G36160	-9.64	-8.79	3.04	Exon (AT1G36160.2/AT1G36160, exon 13 of 32)
Chr1	13538359	13538637	AT1G36160	-1.5	-1.02	1.5	Exon (AT1G36160.2/AT1G36160, exon 20 of 32)
Chr1	13538779	13540365	AT1G36160	-40.4	-39	4.7	Exon (AT1G36160.2/AT1G36160, exon 22 of 32)
Chr1	13540625	13541338	AT1G36160	-2.98	-2.39	1.65	Exon (AT1G36160.2/AT1G36160, exon 28 of 32)
Chr1	13542711	13543429	AT1G36160	-90.1	-88.4	5.94	Exon (AT1G36160.2/AT1G36160, exon 31 of 32)
Chr1	13546234	13546557	AT1G36180	-1.37	-0.642	6.36	Exon (AT1G36180.2/AT1G36180, exon 1 of 6)
Chr1	13553479	13555590	AT1G36180	-2.73	-2.15	4.37	Exon (AT1G36180.1/AT1G36180, exon 22 of 32)
Chr1	13556361	13556630	AT1G36180	-1.82	-1.31	3.02	Exon (AT1G36180.1/AT1G36180, exon 31 of 32)
Chr1	13557049	13558492	AT1G36180	-23.9	-22.8	5.95	3' UTR
Chr1	13641465	13642173	AT1G36280	-3.08	-2.48	1.96	Exon (AT1G36280.1/AT1G36280, exon 4 of 10)
Chr1	13642375	13643067	AT1G36280	-8.37	-7.56	2.36	3' UTR
Chr1	13670097	13670544	AT1G36310	-9.98	-9.12	2.03	Exon (AT1G36310.1/AT1G36310, exon 2 of 3)
Chr1	13672502	13672711	AT1G36320	-7.75	-6.96	1.43	Exon (AT1G36320.1/AT1G36320, exon 2 of 6)
Chr1	13672965	13674098	AT1G36320	-91.8	-90.1	2.77	3' UTR
Chr1	13700843	13700960	AT1G36380	-3.59	-2.96	3.58	5' UTR
Chr1	14004016	14004375	AT1G36940	-6.38	-5.64	11.1	5' UTR
Chr1	14029982	14030472	AT1G36990	-3.53	-2.9	2.34	5' UTR
Chr1	14158527	14158855	AT1G37130	-15.1	-14.2	1.87	5' UTR
Chr1	14159421	14160239	AT1G37130	-7.99	-7.19	1.46	Exon (AT1G37130.1/AT1G37130, exon 1 of 3)
Chr1	15891608	15894062	AT1G42430	-113	-111	15.6	Exon (AT1G42430.2/AT1G42430, exon 1 of 11)
Chr1	15931701	15933178	AT1G42470	-2.15	-1.61	3.34	Exon (AT1G42470.1/AT1G42470, exon 23 of 37)
Chr1	15933432	15935208	AT1G42470	-17.4	-16.4	5.48	3' UTR
Chr1	15936207	15938863	AT1G42480	-53.6	-52.2	7.65	5' UTR
Chr1	15977492	15979862	AT1G42550	-251	-249	8.13	3' UTR
Chr1	16128082	16128947	AT1G42970	-272	-270	1.4	Exon (AT1G42970.1/AT1G42970, exon 3 of 9)
Chr1	16263872	16264378	AT1G43160	-1.59	-1.1	2.21	5' UTR
Chr1	16267487	16267725	AT1G43170	-31.1	-29.9	1.25	5' UTR
Chr1	16414121	16414567	AT1G43590.1	-8.19	-7.38	5.57	Exon (AT1G43590.1/AT1G43590.1, exon 1 of 1)
Chr1	16469402	16469747	AT1G43670	-4.3	-3.64	1.21	Exon (AT1G43670.1/AT1G43670, exon 7 of 12)
Chr1	16470380	16470500	AT1G43670	-3.4	-2.78	1.47	3' UTR
Chr1	16470872	16471248	AT1G43675.1	-143	-141	16.7	Exon (AT1G43675.1/AT1G43675.1, exon 1 of 1)
Chr1	16481074	16481163	AT1G43690	-1.35	-0.883	1.45	Exon (AT1G43690.1/AT1G43690, exon 5 of 7)
Chr1	16484231	16484618	AT1G43700	-38.5	-37.2	18.3	5' UTR
Chr1	16484678	16486092	AT1G43700	-44.7	-43.3	4.03	3' UTR
Chr1	16549151	16549706	AT1G43770	-2.47	-1.91	3.98	Exon (AT1G43770.1/AT1G43770, exon 3 of 5)
Chr1	16618235	16618774	AT1G43850	-18.6	-17.6	4.99	Exon (AT1G43850.2/AT1G43850, exon 2 of 10)
Chr1	16619695	16621660	AT1G43850	-60.6	-59.1	11.5	3' UTR
Chr1	16646732	16648351	AT1G43890	-10.2	-9.31	1.65	5' UTR
Chr1	16654060	16654268	AT1G43900	-1.44	-0.971	1.33	Exon (AT1G43900.1/AT1G43900, exon 1 of 8)
Chr1	16654589	16654932	AT1G43900	-1.78	-1.27	1.55	Exon (AT1G43900.1/AT1G43900, exon 2 of 8)
Chr1	16655021	16655494	AT1G43900	-1.84	-1.33	1.38	Exon (AT1G43900.1/AT1G43900, exon 4 of 8)
Chr1	16780760	16781478	AT1G44120	-3.62	-2.99	14.3	Exon (AT1G44120.1/AT1G44120, exon 1 of 5)
Chr1	16781657	16782256	AT1G44120	-3.62	-2.99	14.3	Exon (AT1G44120.1/AT1G44120, exon 1 of 5)
Chr1	16783602	16783934	AT1G44120	-1.37	-0.708	6.36	Exon (AT1G44120.1/AT1G44120, exon 1 of 5)
Chr1	16888057	16888874	AT1G44740	-13.9	-12.9	4.08	Exon (AT1G44740.1/AT1G44740, exon 3 of 8)
Chr1	16909768	16912270	AT1G44780	-23.1	-22	16	3' UTR
Chr1	16923870	16924494	AT1G44810	-110	-108	6.97	Exon (AT1G44810.1/AT1G44810, exon 1 of 1)
Chr1	16926324	16926770	AT1G44820	-71.2	-69.6	11	5' UTR
Chr1	16927185	16928526	AT1G44820	-9.46	-8.62	5.42	3' UTR
Chr1	16934062	16934391	AT1G44830	-2.7	-2.12	11.1	Exon (AT1G44830.1/AT1G44830, exon 1 of 1)
Chr1	16941792	16942524	AT1G44835	-31.1	-29.9	3.01	3' UTR
Chr1	16943778	16944705	AT1G44840.1	-4.25	-3.58	12.7	Exon (AT1G44840.1/AT1G44840.1, exon 1 of 1)
Chr1	16945004	16945542	AT1G44840.1	-2.47	-1.91	10.3	Exon (AT1G44840.1/AT1G44840.1, exon 1 of 1)
Chr1	16945721	16946110	AT1G44840.1	-2.25	-1.7	9.54	Exon (AT1G44840.1/AT1G44840.1, exon 1 of 1)
Chr1	16971144	16971445	AT1G44900	-2.92	-2.33	3.18	Exon (AT1G44900.2/AT1G44900, exon 3 of 16)
Chr1	16973363	16974373	AT1G44900	-8.89	-8.06	2.96	Exon (AT1G44900.2/AT1G44900, exon 12 of 16)
Chr1	16975663	16981062	AT1G44910	-20.5	-19.5	10.7	5' UTR
Chr1	16981288	16982965	AT1G44910	-194	-192	47.4	3' UTR
Chr1	17010839	17011676	AT1G45000	-34.2	-33	2.3	3' UTR
Chr1	17031281	17033198	AT1G45050	-49.4	-48	13.1	5' UTR
Chr1	17053680	17054702	AT1G45110	-4.7	-4.02	2.26	3' UTR
Chr1	17068274	17068816	AT1G45130	-2.79	-2.2	1.86	Exon (AT1G45130.1/AT1G45130, exon 14 of 17)
Chr1	17099986	17100405	AT1G45180	-3.42	-2.8	6.1	Exon (AT1G45180.1/AT1G45180, exon 2 of 6)
Chr1	17101000	17101836	AT1G45180	-3.5	-2.87	3.18	3' UTR
Chr1	17116834	17119174	AT1G45191	-10.2	-9.32	2.64	3' UTR
Chr1	17127542	17128532	AT1G45201	-5.47	-4.76	1.34	3' UTR
Chr1	17128592	17128651	AT1G45201	-3.66	-3.03	1.64	3' UTR
Chr1	17153199	17154200	AT1G45233	-5.19	-4.49	3.36	Exon (AT1G45233.2/AT1G45233, exon 1 of 4)
Chr1	17191390	17191688	AT1G45688	-36.6	-35.3	3.01	5' UTR
Chr1	17191927	17193128	AT1G45688	-247	-244	6.47	3' UTR
Chr1	17199825	17200705	AT1G45976	-51.8	-50.3	4.2	3' UTR
Chr1	17225048	17226133	AT1G46264	-37.4	-36.1	16	Exon (AT1G46264.1/AT1G46264, exon 1 of 2)
Chr1	17327755	17328279	AT1G47270	-5.36	-4.65	6.04	Exon (AT1G47270.1/AT1G47270, exon 5 of 6)
Chr1	17337413	17339243	AT1G47290	-19.8	-18.8	6.07	3' UTR
Chr1	17343944	17344624	AT1G47310	-21.2	-20.1	8.19	3' UTR
Chr1	17351818	17353756	AT1G47330	-32.8	-31.6	9.59	3' UTR
Chr1	17394082	17395496	AT1G47410	-38.3	-37	22.3	5' UTR
Chr1	17417668	17419107	AT1G47480	-2.7	-2.12	11.1	Exon (AT1G47480.1/AT1G47480, exon 1 of 2)
Chr1	17424669	17425054	AT1G47490	-75.4	-73.8	12.4	5' UTR
Chr1	17425113	17425756	AT1G47490	-1.83	-1.32	1.25	Exon (AT1G47490.1/AT1G47490, exon 1 of 6)
Chr1	17425845	17427475	AT1G47490	-130	-128	4.45	3' UTR
Chr1	17432518	17433309	AT1G47500	-60.9	-59.4	10.3	5' UTR
Chr1	17433636	17434131	AT1G47500	-4.26	-3.6	1.52	Exon (AT1G47500.1/AT1G47500, exon 2 of 6)
Chr1	17457242	17460757	AT1G47550	-20.6	-19.5	7.47	Exon (AT1G47550.2/AT1G47550, exon 1 of 25)
Chr1	17462164	17464146	AT1G47550	-59.9	-58.3	7.74	3' UTR
Chr1	17467400	17467892	AT1G47560	-1.37	-0.708	6.36	Exon (AT1G47560.1/AT1G47560, exon 2 of 25)
Chr1	17468905	17469472	AT1G47560	-1.8	-1.3	7.95	Exon (AT1G47560.1/AT1G47560, exon 7 of 25)
Chr1	17472164	17473294	AT1G47560	-2.94	-2.35	11.1	3' UTR
Chr1	17474994	17476273	AT1G47565.1	-3.59	-2.96	7.95	Exon (AT1G47565.1/AT1G47565.1, exon 1 of 1)
Chr1	17478685	17483265	AT1G47570	-32.4	-31.1	7.67	5' UTR
Chr1	17485650	17486347	AT1G47580	-151	-149	4.13	5' UTR
Chr1	17558209	17558445	AT1G47710	-3.17	-2.56	3.08	5' UTR
Chr1	17558504	17559620	AT1G47710	-2.44	-1.88	1.53	Exon (AT1G47710.1/AT1G47710, exon 1 of 2)
Chr1	17567906	17569297	AT1G47740	-129	-127	10.3	3' UTR
Chr1	17611963	17612341	AT1G47820	-3.98	-3.33	2.86	5' UTR
Chr1	17634787	17637742	AT1G47870	-15.5	-14.5	5.88	5' UTR
Chr1	17663465	17663821	AT1G47930	-1.37	-0.642	6.36	Exon (AT1G47930.1/AT1G47930, exon 1 of 1)
Chr1	17687269	17688786	AT1G47970	-423	-Inf	15.4	5' UTR
Chr1	17698860	17699933	AT1G47990	-1.37	-0.642	6.36	Exon (AT1G47990.1/AT1G47990, exon 1 of 3)
Chr1	17723482	17724565	AT1G48050	-2.38	-1.83	1.94	5' UTR
Chr1	17724715	17726983	AT1G48050	-17.7	-16.6	7.04	3' UTR
Chr1	17728413	17728943	AT1G48060	-3.85	-3.21	15.1	Exon (AT1G48060.1/AT1G48060, exon 1 of 2)
Chr1	17791540	17792153	AT1G48175	-14.8	-13.8	4.77	3' UTR
Chr1	17792212	17792331	AT1G48175	-1.33	-0.87	5.57	3' UTR
Chr1	17798461	17799790	AT1G48210	-4.44	-3.77	2.54	5' UTR
Chr1	17800494	17801987	AT1G48210	-174	-172	9.03	3' UTR
Chr1	17808006	17808885	AT1G48230	-9.83	-8.98	3.9	3' UTR
Chr1	17835388	17836267	AT1G48280	-7.43	-6.65	27	Exon (AT1G48280.1/AT1G48280, exon 1 of 7)
Chr1	17847356	17848093	AT1G48300	-123	-121	3.16	5' UTR
Chr1	17863866	17864097	AT1G48330	-2.36	-1.81	1.18	5' UTR
Chr1	17872230	17872527	AT1G48360	-1.37	-0.906	2.54	3' UTR
Chr1	17874572	17874841	AT1G48370	-1.52	-1.04	1.87	Exon (AT1G48370.1/AT1G48370, exon 1 of 6)
Chr1	17911346	17911434	AT1G48460	-2.98	-2.39	3.71	5' UTR
Chr1	17918451	17918867	AT1G48480	-12.8	-11.9	3.45	5' UTR
Chr1	17919284	17919582	AT1G48480	-1.8	-1.29	1.59	Exon (AT1G48480.1/AT1G48480, exon 1 of 2)
Chr1	17920479	17920925	AT1G48480	-13.2	-12.2	3.72	3' UTR
Chr1	17940770	17942152	AT1G48520	-53.3	-51.8	2.68	3' UTR
Chr1	17942555	17942792	AT1G48520	-3.22	-2.61	2.65	3' UTR
Chr1	17945376	17946104	AT1G48540	-23.8	-22.7	5.74	5' UTR
Chr1	17946697	17948276	AT1G48540	-22	-20.9	8.28	Exon (AT1G48540.1/AT1G48540, exon 3 of 11)
Chr1	17954205	17954890	AT1G48560	-3.67	-3.04	3.82	Exon (AT1G48560.2/AT1G48560, exon 3 of 3)
Chr1	17966720	17969354	AT1G48598	-105	-103	12.5	3' UTR
Chr1	17966723	17969354	AT1G48598	-105	-103	12.5	3' UTR
Chr1	17984537	17985968	AT1G48635	-19.6	-18.6	3.16	3' UTR
Chr1	18042018	18042337	AT1G48780	-1.98	-1.46	3.18	Exon (AT1G48780.1/AT1G48780, exon 1 of 1)
Chr1	18063840	18064463	AT1G48840	-1.83	-1.32	3.38	Exon (AT1G48840.1/AT1G48840, exon 8 of 11)
Chr1	18099182	18099610	AT1G48920	-35.2	-33.9	1.44	Exon (AT1G48920.1/AT1G48920, exon 5 of 15)
Chr1	18099897	18101193	AT1G48920	-2150	-Inf	5.62	Exon (AT1G48920.1/AT1G48920, exon 8 of 15)
Chr1	18108823	18110237	AT1G48950	-17.5	-16.5	6.17	3' UTR
Chr1	18113176	18113733	AT1G48960	-2.38	-1.83	1.94	3' UTR
Chr1	18132645	18133925	AT1G49010	-149	-147	6.7	5' UTR
Chr1	18150538	18150986	AT1G49050	-9.2	-8.36	10.3	5' UTR
Chr1	18152395	18153092	AT1G49050	-1.98	-1.46	3.18	Exon (AT1G49050.1/AT1G49050, exon 5 of 9)
Chr1	18216853	18217248	AT1G49240	-5.32	-4.61	1.65	Exon (AT1G49240.1/AT1G49240, exon 3 of 5)
Chr1	18234724	18237218	AT1G49300	-38.5	-37.2	4.04	5' UTR
Chr1	18246394	18247815	AT1G49320	-6.02	-5.28	5.83	5' UTR
Chr1	18263379	18264163	AT1G49340	-15.3	-14.3	4.44	3' UTR
Chr1	18266794	18267241	AT1G49350	-2.42	-1.86	5.96	3' UTR
Chr1	18278322	18279528	AT1G49380	-50.4	-49	12.9	3' UTR
Chr1	18283032	18283588	AT1G49400	-10.8	-9.9	1.93	5' UTR
Chr1	18294793	18295825	AT1G49430	-11.5	-10.6	2.86	3' UTR
Chr1	18305541	18305956	AT1G49450	-2.73	-2.15	9.54	5' UTR
Chr1	18306579	18307023	AT1G49450	-1.52	-1.04	4.37	Exon (AT1G49450.1/AT1G49450, exon 1 of 1)
Chr1	18310494	18311079	AT1G49470	-3.37	-2.75	7.95	5' UTR
Chr1	18311254	18311546	AT1G49470	-1.59	-0.833	7.16	3' UTR
Chr1	18329844	18331839	AT1G49520	-19.3	-18.3	11.1	3' UTR
Chr1	18342644	18343885	AT1G49560	-26.1	-24.9	4.96	5' UTR
Chr1	18351458	18351786	AT1G49580	-14.9	-14	3.85	5' UTR
Chr1	18351995	18352706	AT1G49580	-14.2	-13.3	3.87	Exon (AT1G49580.1/AT1G49580, exon 1 of 11)
Chr1	18352878	18353886	AT1G49580	-9.16	-8.33	3.24	Exon (AT1G49580.1/AT1G49580, exon 5 of 11)
Chr1	18354440	18354589	AT1G49580	-1.91	-1.39	5.17	3' UTR
Chr1	18354833	18355892	AT1G49590	-17.3	-16.3	3.64	5' UTR
Chr1	18401266	18402361	AT1G49720	-18.4	-17.4	4.26	3' UTR
Chr1	18402539	18402628	AT1G49720	-3.25	-2.64	3.38	3' UTR
Chr1	18407548	18409517	AT1G49740	-20.9	-19.8	6.36	5' UTR
Chr1	18409576	18409992	AT1G49740	-2.25	-1.7	9.54	3' UTR
Chr1	18417831	18418009	AT1G49760	-2.96	-2.37	1.34	Exon (AT1G49760.2/AT1G49760, exon 3 of 10)
Chr1	18418391	18418761	AT1G49760	-1.44	-0.971	1.18	Exon (AT1G49760.2/AT1G49760, exon 4 of 10)
Chr1	18444166	18444446	AT1G49820	-1.39	-0.919	1.29	Exon (AT1G49820.1/AT1G49820, exon 4 of 6)
Chr1	18462184	18463755	AT1G49870	-20.6	-19.5	66	3' UTR
Chr1	18464017	18465988	AT1G49880	-15.2	-14.2	8.15	5' UTR
Chr1	18470075	18470554	AT1G49890	-22.7	-21.6	13.6	5' UTR
Chr1	18480905	18481296	AT1G49910	-1.59	-1.1	2.21	3' UTR
Chr1	18500602	18501496	AT1G49960	-1.59	-0.833	7.16	Exon (AT1G49960.1/AT1G49960, exon 9 of 14)
Chr1	18505165	18505597	AT1G49975	-8.8	-7.98	1.89	3' UTR
Chr1	18510847	18511934	AT1G49980	-11	-10.2	12.5	Exon (AT1G49980.1/AT1G49980, exon 10 of 15)
Chr1	18518732	18518969	AT1G50010	-15	-14	1.45	Exon (AT1G50010.1/AT1G50010, exon 3 of 4)
Chr1	18562393	18566142	AT1G50120	-34.5	-33.2	10.2	3' UTR
Chr1	18584415	18584684	AT1G50180	-2.11	-1.58	5.57	Exon (AT1G50180.1/AT1G50180, exon 1 of 5)
Chr1	18584923	18585613	AT1G50180	-3.15	-2.55	12.7	Exon (AT1G50180.1/AT1G50180, exon 1 of 5)
Chr1	18622708	18623538	AT1G50270	-4.69	-4.01	15.9	Exon (AT1G50270.1/AT1G50270, exon 1 of 1)
Chr1	18623805	18624250	AT1G50270	-4.12	-3.46	4.51	3' UTR
Chr1	18650719	18652496	AT1G50360	-4.73	-4.05	10.3	Exon (AT1G50360.1/AT1G50360, exon 2 of 24)
Chr1	18652777	18653539	AT1G50360	-2.47	-1.91	10.3	Exon (AT1G50360.1/AT1G50360, exon 10 of 24)
Chr1	18656170	18657078	AT1G50360	-9.13	-8.3	4.29	Exon (AT1G50360.1/AT1G50360, exon 22 of 24)
Chr1	18662637	18663641	AT1G50380	-10.8	-9.88	3.45	Exon (AT1G50380.1/AT1G50380, exon 1 of 11)
Chr1	18664783	18665998	AT1G50380	-11.5	-10.6	3.01	Exon (AT1G50380.1/AT1G50380, exon 6 of 11)
Chr1	18673047	18676297	AT1G50410	-6.02	-5.28	3.5	Exon (AT1G50410.1/AT1G50410, exon 3 of 11)
Chr1	18687699	18687907	AT1G50440	-5.98	-5.25	2.63	3' UTR
Chr1	18695600	18696162	AT1G50460	-1.33	-0.87	1.86	Exon (AT1G50460.1/AT1G50460, exon 3 of 9)
Chr1	18696221	18697304	AT1G50460	-96.5	-94.7	9.57	Exon (AT1G50460.1/AT1G50460, exon 5 of 9)
Chr1	18718271	18719328	AT1G50510	-3.02	-2.42	6.36	3' UTR
Chr1	18719943	18720922	AT1G50520	-15.5	-14.5	11.7	Exon (AT1G50520.1/AT1G50520, exon 1 of 2)
Chr1	18749241	18750301	AT1G50620	-10.1	-9.2	5.64	Exon (AT1G50620.1/AT1G50620, exon 3 of 4)
Chr1	18750420	18751190	AT1G50620	-64.6	-63	70.2	3' UTR
Chr1	18771803	18774686	AT1G50659	-105	-103	11.8	3' UTR
Chr1	18781944	18784582	AT1G50700	-5.3	-4.6	12.7	5' UTR
Chr1	18795270	18796187	AT1G50730	-4.24	-3.58	2.92	5' UTR
Chr1	18801442	18802189	AT1G50730	-5.53	-4.82	3.9	3' UTR
Chr1	18807701	18807789	AT1G50740	-1.37	-0.642	6.36	5' UTR
Chr1	18808917	18809004	AT1G50740	-2.15	-1.61	3.34	3' UTR
Chr1	18840520	18841184	AT1G50840	-1.94	-1.42	1.64	Exon (AT1G50840.1/AT1G50840, exon 2 of 12)
Chr1	18841574	18844349	AT1G50840	-57.7	-56.2	4.75	3' UTR
Chr1	18871334	18872501	AT1G50920	-196	-194	4.58	Exon (AT1G50920.1/AT1G50920, exon 2 of 3)
Chr1	18882286	18883869	AT1G50950	-8.64	-7.82	31	Exon (AT1G50950.1/AT1G50950, exon 7 of 15)
Chr1	18896323	18897124	AT1G50970	-3.42	-2.8	6.1	Exon (AT1G50970.1/AT1G50970, exon 1 of 16)
Chr1	18897444	18898776	AT1G50970	-3.4	-2.78	2.43	Exon (AT1G50970.1/AT1G50970, exon 5 of 16)
Chr1	18899814	18900268	AT1G50970	-6.75	-5.99	3.54	Exon (AT1G50970.1/AT1G50970, exon 15 of 16)
Chr1	18928083	18928364	AT1G51070	-2.17	-1.64	1.54	Exon (AT1G51070.2/AT1G51070, exon 1 of 6)
Chr1	18928423	18929467	AT1G51070	-71	-69.5	3.98	Exon (AT1G51070.2/AT1G51070, exon 2 of 6)
Chr1	18932937	18933538	AT1G51090	-42	-40.6	3.51	5' UTR
Chr1	18934308	18934751	AT1G51100	-412	-Inf	10	5' UTR
Chr1	18936116	18937665	AT1G51110	-262	-259	4.36	3' UTR
Chr1	18949591	18950052	AT1G51160	-2.1	-1.57	1.81	5' UTR
Chr1	18950258	18951783	AT1G51160	-15.2	-14.2	2.22	3' UTR
Chr1	19032203	19032805	AT1G51340	-5.72	-5	3.52	Exon (AT1G51340.2/AT1G51340, exon 2 of 12)
Chr1	19038083	19039311	AT1G51350	-26.5	-25.4	9.91	3' UTR
Chr1	19044184	19044363	AT1G51360	-6.42	-5.67	2.49	5' UTR
Chr1	19045148	19045822	AT1G51370	-2.11	-1.58	5.57	5' UTR
Chr1	19046240	19046750	AT1G51370	-2.81	-2.23	9.54	3' UTR
Chr1	19047882	19048030	AT1G51380	-1.35	-0.883	1.51	5' UTR
Chr1	19049331	19050132	AT1G51380	-5.24	-4.53	2.27	3' UTR
Chr1	19057780	19059492	AT1G51405	-7.78	-6.98	22.3	Exon (AT1G51405.1/AT1G51405, exon 1 of 5)
Chr1	19070913	19071655	AT1G51440	-14.3	-13.3	20.3	5' UTR
Chr1	19074850	19075659	AT1G51450	-24.4	-23.3	6.61	Exon (AT1G51450.1/AT1G51450, exon 1 of 2)
Chr1	19107806	19109379	AT1G51520	-2.93	-2.33	11.9	3' UTR
Chr1	19115561	19115828	AT1G51540	-1.5	-1.02	1.82	5' UTR
Chr1	19116316	19117356	AT1G51540	-3.45	-2.82	3.28	3' UTR
Chr1	19125761	19126552	AT1G51580	-5.68	-4.96	2.66	Exon (AT1G51580.1/AT1G51580, exon 1 of 8)
Chr1	19133392	19134886	AT1G51600	-5.25	-4.55	2.8	Exon (AT1G51600.1/AT1G51600, exon 2 of 8)
Chr1	19136340	19136755	AT1G51610	-16	-15.1	4.37	5' UTR
Chr1	19138549	19139622	AT1G51610	-172	-170	9.26	3' UTR
Chr1	19151038	19151285	AT1G51640	-1.37	-0.642	6.36	Exon (AT1G51645.1/AT1G51645, exon 2 of 3)
Chr1	19154353	19154618	AT1G51660	-8.39	-7.58	4.21	5' UTR
Chr1	19167030	19170269	AT1G51690	-16.3	-15.3	4.1	3' UTR
Chr1	19174070	19174423	AT1G51700	-9.84	-8.99	8.35	5' UTR
Chr1	19174659	19174865	AT1G51700	-2.47	-1.9	1.21	3' UTR
Chr1	19181748	19182283	AT1G51720	-12.6	-11.7	4.86	Exon (AT1G51720.1/AT1G51720, exon 2 of 16)
Chr1	19183192	19185304	AT1G51720	-15.7	-14.7	4.16	Exon (AT1G51720.1/AT1G51720, exon 4 of 16)
Chr1	19189329	19191153	AT1G51740	-19.3	-18.2	7.24	Exon (AT1G51740.1/AT1G51740, exon 2 of 7)
Chr1	19191933	19194698	AT1G51745	-26.9	-25.7	10.2	5' UTR
Chr1	19199744	19200421	AT1G51760	-9.53	-8.69	1.96	Exon (AT1G51760.1/AT1G51760, exon 1 of 5)
Chr1	19200657	19201376	AT1G51760	-30.7	-29.5	2.84	Exon (AT1G51760.1/AT1G51760, exon 3 of 5)
Chr1	19214178	19214588	AT1G51800	-2.7	-2.12	11.1	5' UTR
Chr1	19214917	19215146	AT1G51800	-1.8	-1.3	7.95	Exon (AT1G51800.1/AT1G51800, exon 3 of 12)
Chr1	19216723	19217178	AT1G51800	-1.8	-1.3	7.95	Exon (AT1G51800.1/AT1G51800, exon 9 of 12)
Chr1	19305581	19306242	AT1G51950	-19	-17.9	2.78	5' UTR
Chr1	19369190	19371173	AT1G52080	-3.29	-2.68	7.95	5' UTR
Chr1	19438408	19438734	AT1G52190	-2.47	-1.91	2.45	3' UTR
Chr1	19460570	19460837	AT1G52260	-2.32	-1.77	7.95	5' UTR
Chr1	19479613	19479733	AT1G52310	-1.61	-1.12	1.46	Exon (AT1G52310.1/AT1G52310, exon 5 of 6)
Chr1	19482200	19482407	AT1G52315	-1.32	-0.864	3.18	Exon (AT1G52315.1/AT1G52315, exon 6 of 6)
Chr1	19484385	19484712	AT1G52320	-1.33	-0.872	2.12	5' UTR
Chr1	19484950	19487301	AT1G52320	-36.3	-35	10.3	5' UTR
Chr1	19500847	19502506	AT1G52360	-23.4	-22.3	4.53	Exon (AT1G52360.1/AT1G52360, exon 7 of 25)
Chr1	19502596	19503394	AT1G52360	-1.35	-0.884	1.37	Exon (AT1G52360.1/AT1G52360, exon 13 of 25)
Chr1	19504322	19506170	AT1G52360	-99	-97.3	7.5	3' UTR
Chr1	19508059	19508904	AT1G52370	-26.4	-25.2	3.98	3' UTR
Chr1	19510261	19511301	AT1G52380	-53.7	-52.2	9.12	Exon (AT1G52380.1/AT1G52380, exon 2 of 2)
Chr1	19515870	19516320	AT1G52400	-9.03	-8.2	1.25	Exon (AT1G52400.3/AT1G52400, exon 4 of 13)
Chr1	19516672	19517844	AT1G52400	-526	-Inf	3.24	3' UTR
Chr1	19521113	19525504	AT1G52410	-306	-304	19.5	3' UTR
Chr1	19528157	19528707	AT1G52420	-2.91	-2.32	2.57	5' UTR
Chr1	19529478	19530250	AT1G52420	-33.3	-32.1	8.33	Exon (AT1G52420.1/AT1G52420, exon 3 of 5)
Chr1	19530309	19531050	AT1G52420	-8.19	-7.38	3.02	3' UTR
Chr1	19560880	19563113	AT1G52500	-134	-132	10.5	3' UTR
Chr1	19565858	19566747	AT1G52520	-7.9	-7.11	9.34	5' UTR
Chr1	19590487	19590662	AT1G52600	-2.2	-1.66	1.86	5' UTR
Chr1	19592461	19592695	AT1G52600	-1.8	-1.29	2.65	3' UTR
Chr1	19604169	19605213	AT1G52620	-6.42	-5.67	9.81	Exon (AT1G52620.1/AT1G52620, exon 1 of 1)
Chr1	19619745	19620395	AT1G52690	-80.3	-78.6	8.92	5' UTR
Chr1	19642490	19642873	AT1G52730	-2.82	-2.24	3.98	5' UTR
Chr1	19644025	19645134	AT1G52730	-15.4	-14.4	3.49	3' UTR
Chr1	19651943	19652297	AT1G52760	-2.72	-2.14	1.27	Exon (AT1G52760.1/AT1G52760, exon 2 of 3)
Chr1	19655928	19656166	AT1G52770	-1.78	-1.28	2.39	5' UTR
Chr1	19657021	19657407	AT1G52770	-5.56	-4.85	2.94	Exon (AT1G52770.1/AT1G52770, exon 2 of 2)
Chr1	19658733	19659093	AT1G52780	-2.18	-1.64	3.78	5' UTR
Chr1	19706085	19706531	AT1G52905	-38.8	-37.5	3.82	5' UTR
Chr1	19711237	19712786	AT1G52930	-22.2	-21.1	2.45	5' UTR
Chr1	19737611	19739990	AT1G52980	-138	-136	5.42	Exon (AT1G52980.1/AT1G52980, exon 1 of 11)
Chr1	19740259	19740348	AT1G52980	-1.35	-0.883	1.45	3' UTR
Chr1	19774093	19775539	AT1G53050	-23.1	-22	4.77	3' UTR
Chr1	19778333	19778749	AT1G53070	-23.1	-22	7.42	5' UTR
Chr1	19781456	19781544	AT1G53080	-2.02	-1.5	8.75	Exon (AT1G53080.1/AT1G53080, exon 1 of 1)
Chr1	19784160	19785390	AT1G53090	-16	-15	7.08	Exon (AT1G53090.2/AT1G53090, exon 1 of 7)
Chr1	19786752	19786902	AT1G53090	-3.62	-2.99	14.3	3' UTR
Chr1	19790339	19792070	AT1G53110	-44.7	-43.3	11.1	5' UTR
Chr1	19800207	19800984	AT1G53140	-3.22	-2.61	4.37	Exon (AT1G53140.1/AT1G53140, exon 3 of 8)
Chr1	19801132	19801802	AT1G53140	-11.1	-10.3	10.3	Exon (AT1G53140.1/AT1G53140, exon 5 of 8)
Chr1	19806657	19806913	AT1G53160	-1.35	-0.885	2.54	Exon (AT1G53160.2/AT1G53160, exon 1 of 3)
Chr1	19812321	19813023	AT1G53163	-4.55	-3.88	17.5	Exon (AT1G53163.1/AT1G53163, exon 1 of 1)
Chr1	19814828	19817431	AT1G53165	-31.9	-30.7	13.9	Exon (AT1G53165.1/AT1G53165, exon 3 of 21)
Chr1	19818557	19819534	AT1G53165	-1.83	-1.32	6.36	3' UTR
Chr1	19837331	19838900	AT1G53190	-10.1	-9.27	4.77	5' UTR
Chr1	19839200	19840227	AT1G53190	-9.38	-8.54	13.5	3' UTR
Chr1	19850399	19851918	AT1G53230	-55.6	-54.2	17.5	5' UTR
Chr1	19857440	19859256	AT1G53250	-116	-114	17.3	5' UTR
Chr1	19879422	19880104	AT1G53300	-68.2	-66.7	11.3	5' UTR
Chr1	19881919	19882375	AT1G53300	-3.45	-2.83	1.81	Exon (AT1G53300.1/AT1G53300, exon 5 of 7)
Chr1	19896676	19897088	AT1G53330	-2.94	-2.35	7.16	Exon (AT1G53330.1/AT1G53330, exon 1 of 1)
Chr1	19903053	19903230	AT1G53345	-1.37	-0.906	2.39	Exon (AT1G53345.1/AT1G53345, exon 1 of 1)
Chr1	19904019	19904438	AT1G53350	-1.88	-1.37	2.31	Exon (AT1G53350.1/AT1G53350, exon 1 of 5)
Chr1	19920028	19921019	AT1G53390	-1.67	-1.17	1.81	Exon (AT1G53390.1/AT1G53390, exon 5 of 14)
Chr1	19922835	19923221	AT1G53390	-1.5	-1.02	2.7	Exon (AT1G53390.1/AT1G53390, exon 12 of 14)
Chr1	19924752	19926166	AT1G53400	-6.2	-5.47	2.65	5' UTR
Chr1	19935193	19935550	AT1G53430	-2.22	-1.68	3.18	5' UTR
Chr1	19936200	19938172	AT1G53430	-6.4	-5.66	3.61	Exon (AT1G53430.2/AT1G53430, exon 3 of 24)
Chr1	19938574	19941088	AT1G53430	-8.65	-7.83	3.41	3' UTR
Chr1	19948051	19951442	AT1G53440	-12.7	-11.8	6.25	3' UTR
Chr1	19959865	19960251	AT1G53470	-3.52	-2.89	5.57	Exon (AT1G53470.1/AT1G53470, exon 1 of 5)
Chr1	19965335	19966834	AT1G53490	-4.47	-3.8	9.54	3' UTR
Chr1	19980462	19980903	AT1G53540	-660	-Inf	6.01	5' UTR
Chr1	19989638	19990940	AT1G53570	-22.6	-21.5	6.22	3' UTR
Chr1	19998504	20000145	AT1G53590	-51.9	-50.5	14.2	3' UTR
Chr1	20001353	20002100	AT1G53600	-2.93	-2.33	11.9	Exon (AT1G53600.1/AT1G53600, exon 1 of 1)
Chr1	20036641	20038041	AT1G53670	-216	-214	4.17	5' UTR
Chr1	20057222	20058008	AT1G53720	-1.75	-1.25	1.99	Exon (AT1G53720.1/AT1G53720, exon 3 of 12)
Chr1	20058412	20059638	AT1G53720	-112	-110	14	3' UTR
Chr1	20062494	20063597	AT1G53730	-11.1	-10.3	4.82	Exon (AT1G53730.1/AT1G53730, exon 3 of 16)
Chr1	20064311	20065130	AT1G53730	-15.9	-14.9	6.04	Exon (AT1G53730.1/AT1G53730, exon 12 of 16)
Chr1	20081908	20084202	AT1G53801	-472	-Inf	8.65	Exon (AT1G53800.2/AT1G53800, exon 2 of 8)
Chr1	20098552	20098732	AT1G53830	-2.25	-1.7	9.54	5' UTR
Chr1	20101445	20103429	AT1G53840	-130	-128	13.3	5' UTR
Chr1	20135142	20135407	AT1G53910	-5.1	-4.4	2.62	5' UTR
Chr1	20136350	20136881	AT1G53910	-36.4	-35.1	2.66	3' UTR
Chr1	20139058	20139608	AT1G53920	-1.91	-1.39	2.24	Exon (AT1G53920.1/AT1G53920, exon 4 of 5)
Chr1	20168676	20169391	AT1G54030	-18.2	-17.2	3.03	Exon (AT1G54030.1/AT1G54030, exon 3 of 5)
Chr1	20181277	20182324	AT1G54060	-29	-27.8	3.55	3' UTR
Chr1	20191182	20191601	AT1G54090	-5.39	-4.68	2.68	Exon (AT1G54090.1/AT1G54090, exon 1 of 1)
Chr1	20199919	20201729	AT1G54110	-18.3	-17.3	14.7	3' UTR
Chr1	20210903	20211322	AT1G54130	-8	-7.2	4.64	5' UTR
Chr1	20212841	20213912	AT1G54130	-3.05	-2.45	2.63	3' UTR
Chr1	20229298	20229850	AT1G54180	-7	-6.23	5.96	3' UTR
Chr1	20235712	20236741	AT1G54200	-13.1	-12.2	14.8	5' UTR
Chr1	20254968	20256291	AT1G54250	-6.2	-5.46	2.02	5' UTR
Chr1	20256936	20259154	AT1G54260	-108	-106	17.3	5' UTR
Chr1	20274166	20275336	AT1G54310	-11.7	-10.8	3.4	3' UTR
Chr1	20283480	20286549	AT1G54340	-48.4	-47	6.06	5' UTR
Chr1	20287208	20287724	AT1G54350	-4.61	-3.93	2.33	Exon (AT1G54350.1/AT1G54350, exon 1 of 9)
Chr1	20289480	20290401	AT1G54355	-20.8	-19.7	9.24	3' UTR
Chr1	20290885	20293324	AT1G54360	-42.9	-41.6	5.13	5' UTR
Chr1	20324347	20327947	AT1G54440	-14.1	-13.1	3.9	3' UTR
Chr1	20352015	20356678	AT1G54490	-24.1	-22.9	7.11	3' UTR
Chr1	20363448	20363507	AT1G54520	-2.81	-2.22	3.58	5' UTR
Chr1	20364447	20366061	AT1G54520	-76.5	-74.8	3.55	3' UTR
Chr1	20387060	20387592	AT1G54575	-87.2	-85.5	4.08	5' UTR
Chr1	20389376	20389464	AT1G54580	-1.9	-1.38	2.92	5' UTR
Chr1	20390663	20390780	AT1G54580	-1.61	-1.12	1.09	3' UTR
Chr1	20413135	20413522	AT1G54680	-2.32	-1.77	7.16	5' UTR
Chr1	20417211	20417506	AT1G54700	-1.75	-1.25	2.54	3' UTR
Chr1	20431125	20431897	AT1G54740	-67.1	-65.6	16.6	3' UTR
Chr1	20434968	20436008	AT1G54770	-51.4	-50	4.43	3' UTR
Chr1	20439434	20440202	AT1G54780	-23.9	-22.8	3.94	5' UTR
Chr1	20441070	20441129	AT1G54780	-2.23	-1.69	1.68	3' UTR
Chr1	20447316	20449599	AT1G54820	-71.7	-70.1	17.8	5' UTR
Chr1	20451083	20451502	AT1G54830	-140	-138	64.4	5' UTR
Chr1	20451622	20451952	AT1G54830	-15.4	-14.4	4.11	5' UTR
Chr1	20454389	20455921	AT1G54850	-29.5	-28.3	5.95	5' UTR
Chr1	20459036	20460013	AT1G54870	-1.59	-0.87	7.16	Exon (AT1G54870.1/AT1G54870, exon 1 of 4)
Chr1	20471365	20471979	AT1G54920	-6.98	-6.21	2.63	Exon (AT1G54920.3/AT1G54920, exon 1 of 9)
Chr1	20473182	20475120	AT1G54920	-84.6	-82.9	14.2	3' UTR
Chr1	20502906	20503721	AT1G54960	-5.96	-5.23	8.35	3' UTR
Chr1	20511519	20511904	AT1G54990	-68.1	-66.5	7.65	5' UTR
Chr1	20512141	20512704	AT1G54990	-16.1	-15.1	2.72	Exon (AT1G54990.1/AT1G54990, exon 1 of 2)
Chr1	20525857	20528755	AT1G55020	-13.3	-12.4	6.29	Exon (AT1G55020.1/AT1G55020, exon 1 of 8)
Chr1	20528934	20530065	AT1G55020	-9.92	-9.07	3.04	Exon (AT1G55020.1/AT1G55020, exon 6 of 8)
Chr1	20534904	20535233	AT1G55040	-1.62	-1.13	2.15	Exon (AT1G55040.1/AT1G55040, exon 1 of 5)
Chr1	20536498	20536797	AT1G55040	-3.07	-2.47	3.09	Exon (AT1G55040.1/AT1G55040, exon 3 of 5)
Chr1	20538036	20538784	AT1G55040	-30.1	-28.9	7.87	Exon (AT1G55040.1/AT1G55040, exon 5 of 5)
Chr1	20544476	20544715	AT1G55050	-1.91	-1.39	7.16	Exon (AT1G55050.1/AT1G55050, exon 3 of 3)
Chr1	20544984	20545343	AT1G55050	-3.39	-2.77	13.5	Exon (AT1G55050.1/AT1G55050, exon 3 of 3)
Chr1	20555280	20555776	AT1G55090	-1.96	-1.44	1.62	Exon (AT1G55090.1/AT1G55090, exon 3 of 14)
Chr1	20557398	20558440	AT1G55090	-30.4	-29.2	3.7	3' UTR
Chr1	20567848	20568162	AT1G55120	-1.33	-0.87	3.98	Exon (AT1G55120.3/AT1G55120, exon 2 of 6)
Chr1	20568988	20569167	AT1G55120	-1.8	-1.3	7.95	3' UTR
Chr1	20569654	20571240	AT1G55130	-3.59	-2.96	5.57	Exon (AT1G55130.1/AT1G55130, exon 1 of 7)
Chr1	20575954	20576306	AT1G55150	-2	-1.47	1.61	Exon (AT1G55150.1/AT1G55150, exon 5 of 10)
Chr1	20578406	20578909	AT1G55160	-9.26	-8.43	4.04	5' UTR
Chr1	20580304	20581500	AT1G55170	-19.4	-18.3	6.59	5' UTR
Chr1	20581737	20581975	AT1G55170	-2.02	-1.5	8.75	3' UTR
Chr1	20607030	20607239	AT1G55250	-1.67	-1.18	3.71	5' UTR
Chr1	20607868	20612410	AT1G55250	-9.86	-9.01	10.3	5' UTR
Chr1	20614759	20614849	AT1G55260	-11.6	-10.7	1.55	Exon (AT1G55260.2/AT1G55260, exon 1 of 3)
Chr1	20614908	20615087	AT1G55260	-3.96	-3.31	1.16	Exon (AT1G55260.2/AT1G55260, exon 1 of 3)
Chr1	20617313	20618005	AT1G55265	-8.49	-7.68	7.95	5' UTR
Chr1	20631980	20632855	AT1G55310	-56.7	-55.3	2.58	3' UTR
Chr1	20641634	20641964	AT1G55325	-1.3	-0.843	2.09	Exon (AT1G55325.2/AT1G55325, exon 15 of 25)
Chr1	20643467	20644652	AT1G55325	-1.4	-0.931	3.18	Exon (AT1G55325.2/AT1G55325, exon 17 of 25)
Chr1	20645999	20646341	AT1G55325	-1.56	-1.08	2.39	Exon (AT1G55325.2/AT1G55325, exon 22 of 25)
Chr1	20646851	20647624	AT1G55325	-2.25	-1.7	9.54	3' UTR
Chr1	20647684	20647924	AT1G55325	-1.49	-1.02	3.18	3' UTR
Chr1	20651831	20653619	AT1G55340	-181	-179	5.76	5' UTR
Chr1	20675311	20675730	AT1G55370	-14	-13.1	1.97	Exon (AT1G55370.2/AT1G55370, exon 2 of 3)
Chr1	20707478	20708935	AT1G55460	-157	-155	16.1	5' UTR
Chr1	20711899	20712163	AT1G55475	-1.3	-0.843	2.16	5' UTR
Chr1	20713684	20714883	AT1G55480	-1050	-Inf	6.12	5' UTR
Chr1	20720921	20722265	AT1G55500	-53.9	-52.4	3.07	Exon (AT1G55500.2/AT1G55500, exon 5 of 9)
Chr1	20724826	20725608	AT1G55510	-23.4	-22.3	4.72	3' UTR
Chr1	20749093	20749977	AT1G55550	-1.37	-0.708	6.36	Exon (AT1G55550.1/AT1G55550, exon 1 of 11)
Chr1	20861742	20863998	AT1G55810	-9.53	-8.68	2.98	Exon (AT1G55810.1/AT1G55810, exon 4 of 15)
Chr1	20866090	20867461	AT1G55820	-20.3	-19.2	19.7	3' UTR
Chr1	20877439	20878481	AT1G55850	-45.5	-44.2	5.29	Exon (AT1G55850.1/AT1G55850, exon 1 of 6)
Chr1	20879097	20879482	AT1G55850	-18.4	-17.3	3.4	3' UTR
Chr1	20901346	20902028	AT1G55890	-12.5	-11.6	3.83	5' UTR
Chr1	20902207	20902385	AT1G55890	-2.27	-1.72	1.52	Exon (AT1G55890.1/AT1G55890, exon 1 of 1)
Chr1	20903053	20903351	AT1G55900	-9.39	-8.55	4.54	5' UTR
Chr1	20903796	20905401	AT1G55900	-23.9	-22.8	4.68	Exon (AT1G55900.2/AT1G55900, exon 2 of 10)
Chr1	20912293	20913003	AT1G55920	-108	-106	5.79	5' UTR
Chr1	20919777	20920529	AT1G55930	-9.78	-8.94	5.09	Exon (AT1G55930.1/AT1G55930, exon 3 of 14)
Chr1	20920589	20922232	AT1G55930	-72.5	-70.9	12	3' UTR
Chr1	20945349	20946598	AT1G56000	-75.8	-74.1	20.3	3' UTR
Chr1	20952622	20952890	AT1G56020	-1.67	-1.17	2.65	Exon (AT1G56020.1/AT1G56020, exon 1 of 1)
Chr1	20964563	20966341	AT1G56050	-17	-16	2.03	3' UTR
Chr1	21024764	21025561	AT1G56170	-93.7	-91.9	47.7	5' UTR
Chr1	21028216	21028395	AT1G56190	-13.3	-12.4	9.06	5' UTR
Chr1	21030032	21030321	AT1G56190	-19.4	-18.3	1.4	Exon (AT1G56190.2/AT1G56190, exon 6 of 7)
Chr1	21035618	21036917	AT1G56210	-13.1	-12.2	7.69	5' UTR
Chr1	21043348	21043494	AT1G56220	-3.13	-2.52	1.5	5' UTR
Chr1	21075286	21078033	AT1G56290	-39.5	-38.2	10.5	5' UTR
Chr1	21078212	21078450	AT1G56290	-1.48	-1	1.67	Exon (AT1G56290.1/AT1G56290, exon 8 of 8)
Chr1	21084275	21085651	AT1G56310	-23.2	-22	8.39	3' UTR
Chr1	21095166	21097138	AT1G56350	-3.73	-3.09	3.86	Exon (AT1G56350.1/AT1G56350, exon 1 of 7)
Chr1	21097198	21097779	AT1G56350	-2.3	-1.75	2.54	Exon (AT1G56350.1/AT1G56350, exon 5 of 7)
Chr1	21129091	21130779	AT1G56423	-6.94	-6.17	3.55	3' UTR
Chr1	21136944	21137413	AT1G56430	-5.69	-4.97	3.18	5' UTR
Chr1	21147472	21149479	AT1G56460	-49.1	-47.7	10.6	3' UTR
Chr1	21149568	21149775	AT1G56470	-1.91	-1.39	7.16	3' UTR
Chr1	21162404	21163689	AT1G56500	-10.1	-9.23	2.56	Exon (AT1G56500.1/AT1G56500, exon 9 of 28)
Chr1	21164820	21166083	AT1G56500	-4.13	-3.47	1.7	Exon (AT1G56500.1/AT1G56500, exon 18 of 28)
Chr1	21166707	21167321	AT1G56500	-84.9	-83.2	13.1	3' UTR
Chr1	21167589	21169817	AT1G56510	-22.7	-21.6	2.92	5' UTR
Chr1	21170937	21171639	AT1G56510	-3.43	-2.81	2.39	Exon (AT1G56510.1/AT1G56510, exon 3 of 5)
Chr1	21171699	21173572	AT1G56510	-42.2	-40.8	7.59	3' UTR
Chr1	21183900	21184349	AT1G56540	-2.7	-2.12	11.1	Exon (AT1G56540.1/AT1G56540, exon 4 of 4)
Chr1	21192499	21193390	AT1G56560	-16.7	-15.7	7.29	5' UTR
Chr1	21193973	21194637	AT1G56560	-4.84	-4.15	2.95	Exon (AT1G56560.1/AT1G56560, exon 4 of 6)
Chr1	21194726	21195112	AT1G56560	-3.02	-2.42	2.25	3' UTR
Chr1	21196567	21197721	AT1G56570	-16.8	-15.8	11.7	Exon (AT1G56570.1/AT1G56570, exon 2 of 2)
Chr1	21237888	21240439	AT1G56660	-42.1	-40.8	40.5	5' UTR
Chr1	21243267	21243928	AT1G56670	-4.92	-4.22	10.7	Exon (AT1G56670.1/AT1G56670, exon 3 of 5)
Chr1	21253936	21254561	AT1G56690	-11.8	-10.9	41.3	Exon (AT1G56690.1/AT1G56690, exon 1 of 1)
Chr1	21255216	21255842	AT1G56690	-5.5	-4.79	20.7	Exon (AT1G56690.1/AT1G56690, exon 1 of 1)
Chr1	21342750	21344337	AT1G57620	-16.4	-15.4	2.65	5' UTR
Chr1	21372258	21373401	AT1G57700	-7.07	-6.3	10.3	Exon (AT1G57700.1/AT1G57700, exon 3 of 8)
Chr1	21373491	21373840	AT1G57700	-1.54	-1.06	2.39	Exon (AT1G57700.1/AT1G57700, exon 7 of 8)
Chr1	21378550	21379215	AT1G57720	-23.1	-21.9	1.5	Exon (AT1G57720.1/AT1G57720, exon 5 of 8)
Chr1	21380263	21380382	AT1G57720	-7.77	-6.98	3.41	3' UTR
Chr1	21397093	21397632	AT1G57770	-28.5	-27.4	2.33	Exon (AT1G57770.1/AT1G57770, exon 7 of 10)
Chr1	21503344	21503636	AT1G58070	-4.46	-3.79	2.33	Exon (AT1G58070.1/AT1G58070, exon 1 of 1)
Chr1	21503695	21503929	AT1G58070	-1.35	-0.885	2.54	3' UTR
Chr1	21533951	21534367	AT1G58160	-1.37	-0.642	6.36	Exon (AT1G58160.1/AT1G58160, exon 2 of 3)
Chr1	21536128	21536335	AT1G58170	-1.99	-1.47	2.58	5' UTR
Chr1	21553980	21555161	AT1G58210	-11.9	-11	4.19	Exon (AT1G58210.1/AT1G58210, exon 1 of 3)
Chr1	21574337	21574785	AT1G58230	-4.45	-3.78	4.77	Exon (AT1G58230.1/AT1G58230, exon 19 of 28)
Chr1	21575159	21575511	AT1G58230	-2.11	-1.58	7.95	Exon (AT1G58230.1/AT1G58230, exon 20 of 28)
Chr1	21576549	21577457	AT1G58230	-2.13	-1.6	2.84	Exon (AT1G58230.1/AT1G58230, exon 24 of 28)
Chr1	21578405	21578764	AT1G58230	-5.02	-4.33	4.51	Exon (AT1G58230.1/AT1G58230, exon 28 of 28)
Chr1	21653898	21654224	AT1G58340	-3.34	-2.72	3.98	Exon (AT1G58340.1/AT1G58340, exon 2 of 2)
Chr1	21685512	21686731	AT1G58370	-3.39	-2.77	13.5	Exon (AT1G58370.1/AT1G58370, exon 4 of 8)
Chr1	21687184	21687932	AT1G58370	-1.91	-1.39	5.17	Exon (AT1G58370.1/AT1G58370, exon 8 of 8)
Chr1	21727053	21727586	AT1G58470	-1.3	-0.843	2.39	5' UTR
Chr1	21727875	21728347	AT1G58470	-2.95	-2.35	2.52	Exon (AT1G58470.1/AT1G58470, exon 3 of 3)
Chr1	21736432	21737147	AT1G58520	-6.17	-5.43	2.45	Exon (AT1G58520.2/AT1G58520, exon 13 of 17)
Chr1	21737651	21738442	AT1G58520	-14.1	-13.1	3.4	3' UTR
Chr1	21746354	21761817	AT1G58561.1	-157	-155	10.9	5' UTR
Chr1	21763554	21764114	AT1G58602	-6.66	-5.9	1.91	3' UTR
Chr1	21748705	21753216	AT1G58561.1	-57.7	-56.2	32	Exon (AT1G58561.1/AT1G58561.1, exon 1 of 1)
Chr1	21780615	21780884	AT1G58807	-4.08	-3.43	15.9	Exon (AT1G58807.1/AT1G58807, exon 2 of 4)
Chr1	21792603	21792843	AT1G58848	-2.32	-1.77	8.75	Exon (AT1G58848.2/AT1G58848, exon 2 of 6)
Chr1	21792903	21793101	AT1G58848	-1.91	-1.39	5.17	Exon (AT1G58848.2/AT1G58848, exon 2 of 6)
Chr1	21796660	21797050	AT1G58848	-4.66	-3.98	12.7	3' UTR
Chr1	21816843	21817322	AT1G59124	-4.92	-4.22	10.7	Exon (AT1G59124.1/AT1G59124, exon 2 of 5)
Chr1	21819763	21820003	AT1G59124	-1.8	-1.3	7.95	3' UTR
Chr1	21875173	21875669	AT1G59540	-1.98	-1.46	3.38	Exon (AT1G59540.2/AT1G59540, exon 6 of 18)
Chr1	21877743	21879182	AT1G59540	-1.56	-1.08	1.99	Exon (AT1G59540.2/AT1G59540, exon 15 of 18)
Chr1	21894285	21895419	AT1G59610	-4.81	-4.13	2.69	Exon (AT1G59610.1/AT1G59610, exon 3 of 22)
Chr1	21896903	21899919	AT1G59610	-44	-42.6	13.8	Exon (AT1G59610.1/AT1G59610, exon 9 of 22)
Chr1	21900162	21900877	AT1G59610	-15.9	-14.9	2.85	3' UTR
Chr1	21902344	21903236	AT1G59620	-8.57	-7.75	5.74	5' UTR
Chr1	21903326	21904104	AT1G59620	-6.67	-5.92	5.68	Exon (AT1G59620.1/AT1G59620, exon 3 of 6)
Chr1	21904164	21904403	AT1G59620	-1.48	-1.01	1.9	Exon (AT1G59620.1/AT1G59620, exon 5 of 6)
Chr1	21921463	21922774	AT1G59650	-4.04	-3.39	6.89	3' UTR
Chr1	21926052	21927335	AT1G59660	-5.16	-4.46	6.56	Exon (AT1G59660.1/AT1G59660, exon 3 of 12)
Chr1	21927946	21929245	AT1G59660	-9.34	-8.51	6.56	3' UTR
Chr1	21936385	21936562	AT1G59700	-7.76	-6.97	11.4	5' UTR
Chr1	21938665	21939082	AT1G59710	-4.86	-4.17	2.21	Exon (AT1G59710.1/AT1G59710, exon 1 of 3)
Chr1	21968101	21968763	AT1G59740	-2.42	-1.86	9.54	5' UTR
Chr1	21969458	21971844	AT1G59740	-2.54	-1.98	5.96	Exon (AT1G59740.1/AT1G59740, exon 3 of 5)
Chr1	21979558	21982108	AT1G59750	-13.3	-12.4	2.59	5' UTR
Chr1	21983514	21984224	AT1G59750	-64.3	-62.8	6.77	3' UTR
Chr1	22015052	22015965	AT1G59820	-2.04	-1.51	4.37	Exon (AT1G59820.1/AT1G59820, exon 10 of 27)
Chr1	22017219	22018205	AT1G59820	-11.1	-10.2	11.1	Exon (AT1G59820.1/AT1G59820, exon 19 of 27)
Chr1	22019522	22020234	AT1G59820	-3.7	-3.06	2.32	3' UTR
Chr1	22027534	22028206	AT1G59840	-18.5	-17.5	2.49	3' UTR
Chr1	22031413	22031862	AT1G59860	-800	-Inf	6.3	5' UTR
Chr1	22038035	22039829	AT1G59870	-28.6	-27.4	4.94	Exon (AT1G59870.1/AT1G59870, exon 7 of 8)
Chr1	22044987	22046612	AT1G59890	-3.79	-3.15	2.68	Exon (AT1G59890.4/AT1G59890, exon 3 of 20)
Chr1	22046702	22050816	AT1G59890	-27.4	-26.2	14.2	3' UTR
Chr1	22051684	22053825	AT1G59900	-100	-98.3	3.37	3' UTR
Chr1	22073534	22073832	AT1G59970	-6.89	-6.13	6.36	5' UTR
Chr1	22082849	22083503	AT1G59980	-7.11	-6.34	3.6	3' UTR
Chr1	22140464	22141223	AT1G60060	-5.74	-5.02	21.5	Exon (AT1G60060.1/AT1G60060, exon 4 of 7)
Chr1	22141342	22141611	AT1G60060	-1.52	-1.04	5.57	3' UTR
Chr1	22194255	22195400	AT1G60170	-10.7	-9.79	3.69	3' UTR
Chr1	22199301	22199840	AT1G60190	-17.1	-16.1	2.59	Exon (AT1G60190.1/AT1G60190, exon 1 of 1)
Chr1	22208951	22210241	AT1G60220	-7.15	-6.38	3.34	Exon (AT1G60220.1/AT1G60220, exon 2 of 14)
Chr1	22211007	22212171	AT1G60220	-19.3	-18.3	4.98	3' UTR
Chr1	22263248	22264111	AT1G60420	-7.65	-6.86	3.12	Exon (AT1G60420.1/AT1G60420, exon 3 of 4)
Chr1	22278310	22278488	AT1G60460	-1.59	-1.04	7.16	Exon (AT1G60460.3/AT1G60460, exon 11 of 11)
Chr1	22294991	22295707	AT1G60505	-10.8	-9.96	38.2	Exon (AT1G60510.1/AT1G60510, exon 1 of 1)
Chr1	22302612	22303479	AT1G60540	-2.18	-1.64	3.78	Exon (AT1G60545.1/AT1G60545, exon 1 of 2)
Chr1	22304797	22305066	AT1G60540	-2.11	-1.58	7.95	Exon (AT1G60545.1/AT1G60545, exon 2 of 2)
Chr1	22331739	22333132	AT1G60620	-17.4	-16.4	4.29	Exon (AT1G60620.1/AT1G60620, exon 2 of 9)
Chr1	22339809	22342072	AT1G60650	-73.3	-71.7	5.88	5' UTR
Chr1	22343655	22347210	AT1G60670	-5.22	-4.52	4.11	5' UTR
Chr1	22409560	22410128	AT1G60870	-180	-178	2.7	5' UTR
Chr1	22423909	22425261	AT1G60900	-216	-214	24.6	5' UTR
Chr1	22427053	22428022	AT1G60900	-23.1	-22	5.57	3' UTR
Chr1	22444390	22444479	AT1G60950	-6.15	-5.41	9.94	5' UTR
Chr1	22462160	22462249	AT1G60989	-2.91	-2.32	3.98	5' UTR
Chr1	22480033	22480781	AT1G61030	-2.14	-1.6	2.68	Exon (AT1G61030.1/AT1G61030, exon 6 of 12)
Chr1	22481195	22482350	AT1G61030	-10.3	-9.46	7.35	3' UTR
Chr1	22483915	22485671	AT1G61040	-127	-125	16.4	Exon (AT1G61040.1/AT1G61040, exon 2 of 2)
Chr1	22527443	22527850	AT1G61120	-2.25	-1.7	9.54	Exon (AT1G61120.1/AT1G61120, exon 10 of 12)
Chr1	22542926	22544555	AT1G61150	-21.9	-20.8	4.01	5' UTR
Chr1	22551809	22552406	AT1G61180	-7.87	-7.07	7.95	Exon (AT1G61180.1/AT1G61180, exon 1 of 2)
Chr1	22557602	22559308	AT1G61190	-84.7	-83.1	10.3	Exon (AT1G61190.1/AT1G61190, exon 1 of 2)
Chr1	22559996	22560507	AT1G61190	-11	-10.1	3.12	Exon (AT1G61190.1/AT1G61190, exon 1 of 2)
Chr1	22564555	22564734	AT1G61210	-1.35	-0.885	3.18	5' UTR
Chr1	22567915	22570419	AT1G61210	-20.8	-19.7	9.32	Exon (AT1G61210.1/AT1G61210, exon 10 of 19)
Chr1	22572704	22573150	AT1G61215	-1.85	-1.34	4.77	5' UTR
Chr1	22574196	22575052	AT1G61215	-5.3	-4.6	3.98	Exon (AT1G61215.1/AT1G61215, exon 4 of 5)
Chr1	22581673	22582732	AT1G61240	-3.21	-2.6	5.57	5' UTR
Chr1	22584132	22584477	AT1G61240	-1.85	-1.34	1.76	Exon (AT1G61240.4/AT1G61240, exon 12 of 17)
Chr1	22586508	22587195	AT1G61250	-6.32	-5.57	1.93	Exon (AT1G61250.2/AT1G61250, exon 2 of 12)
Chr1	22618142	22619183	AT1G61320	-1.37	-0.642	6.36	Exon (AT1G61320.1/AT1G61320, exon 1 of 3)
Chr1	22633882	22634296	AT1G61350	-10.4	-9.56	5.57	5' UTR
Chr1	22634947	22635450	AT1G61350	-2.29	-1.75	2.65	Exon (AT1G61350.1/AT1G61350, exon 1 of 1)
Chr1	22678304	22678812	AT1G61470	-10.2	-9.34	9.06	Exon (AT1G61470.1/AT1G61470, exon 1 of 1)
Chr1	22730241	22731182	AT1G61600	-24.1	-22.9	8.93	Exon (AT1G61600.1/AT1G61600, exon 2 of 2)
Chr1	22737572	22738960	AT1G61620	-44.7	-43.3	4.08	5' UTR
Chr1	22771272	22772307	AT1G61670	-3.26	-2.65	1.89	3' UTR
Chr1	22810165	22812547	AT1G61770	-67.7	-66.1	4.59	5' UTR
Chr1	22814390	22814717	AT1G61790	-7.01	-6.24	1.64	Exon (AT1G61790.1/AT1G61790, exon 1 of 1)
Chr1	22824440	22824973	AT1G61800	-206	-204	5.5	5' UTR
Chr1	22835526	22836518	AT1G61820	-2.93	-2.33	11.9	5' UTR
Chr1	22837069	22838406	AT1G61820	-4.89	-4.2	7.95	Exon (AT1G61820.1/AT1G61820, exon 7 of 12)
Chr1	22860272	22862089	AT1G61850	-26.9	-25.8	6.42	Exon (AT1G61850.1/AT1G61850, exon 14 of 18)
Chr1	22903215	22903571	AT1G61960	-2.82	-2.23	1.99	Exon (AT1G61960.1/AT1G61960, exon 1 of 1)
Chr1	22904816	22905205	AT1G61970	-3.16	-2.55	7.55	Exon (AT1G61970.1/AT1G61970, exon 1 of 2)
Chr1	22907240	22907480	AT1G61970	-1.54	-1.06	2.39	3' UTR
Chr1	22912070	22912488	AT1G61990	-14.9	-13.9	3.98	Exon (AT1G61990.1/AT1G61990, exon 1 of 1)
Chr1	22916313	22916822	AT1G62010	-5.13	-4.43	3.58	Exon (AT1G62010.1/AT1G62010, exon 1 of 1)
Chr1	22922140	22922559	AT1G62020	-4.53	-3.86	2.85	Exon (AT1G62020.1/AT1G62020, exon 4 of 4)
Chr1	22923127	22923575	AT1G62020	-2.12	-1.59	1.7	Exon (AT1G62020.1/AT1G62020, exon 4 of 4)
Chr1	22994583	22995471	AT1G62240	-4.32	-3.65	16.7	5' UTR
Chr1	23047369	23048791	AT1G62330	-3.99	-3.34	2.39	Exon (AT1G62330.1/AT1G62330, exon 1 of 10)
Chr1	23049430	23050193	AT1G62330	-46.7	-45.3	53.3	3' UTR
Chr1	23056653	23058114	AT1G62350	-6.11	-5.38	7.16	3' UTR
Chr1	23072663	23072984	AT1G62370	-1.83	-1.32	2.78	Exon (AT1G62370.1/AT1G62370, exon 1 of 1)
Chr1	23082170	23083282	AT1G62380	-203	-201	11.1	5' UTR
Chr1	23083551	23084223	AT1G62380	-167	-165	2.27	3' UTR
Chr1	23128705	23129524	AT1G62480	-424	-Inf	4.22	5' UTR
Chr1	23132461	23132699	AT1G62500	-1.78	-1.28	1.96	Exon (AT1G62500.1/AT1G62500, exon 1 of 1)
Chr1	23144412	23145124	AT1G62520	-22.6	-21.5	4.5	5' UTR
Chr1	23151794	23151974	AT1G62540	-9.79	-8.94	3.93	5' UTR
Chr1	23152334	23154677	AT1G62540	-19.2	-18.1	2.39	Exon (AT1G62540.1/AT1G62540, exon 1 of 7)
Chr1	23160120	23161668	AT1G62560	-88.4	-86.7	3.14	Exon (AT1G62560.1/AT1G62560, exon 1 of 7)
Chr1	23169136	23169195	AT1G62570	-1.68	-1.19	1.59	5' UTR
Chr1	23169551	23170950	AT1G62570	-20.2	-19.2	3.42	Exon (AT1G62570.1/AT1G62570, exon 1 of 7)
Chr1	23173900	23176423	AT1G62580	-5.57	-4.86	2.59	Exon (AT1G62580.1/AT1G62580, exon 1 of 7)
Chr1	23180839	23181519	AT1G62600	-12.1	-11.2	3.18	3' UTR
Chr1	23183000	23183178	AT1G62610	-1.41	-0.937	1.82	5' UTR
Chr1	23186121	23187342	AT1G62630	-25	-23.8	8.92	Exon (AT1G62630.1/AT1G62630, exon 1 of 1)
Chr1	23200257	23201553	AT1G62660	-1.56	-1.08	2.29	Exon (AT1G62660.1/AT1G62660, exon 1 of 7)
Chr1	23202271	23202635	AT1G62660	-1.35	-0.887	1.51	Exon (AT1G62660.1/AT1G62660, exon 4 of 7)
Chr1	23231436	23233543	AT1G62740	-218	-215	7.38	3' UTR
Chr1	23292789	23293416	AT1G62880	-14.7	-13.8	6.89	3' UTR
Chr1	23300067	23300126	AT1G62910	-1.37	-0.642	6.36	Exon (AT1G62910.1/AT1G62910, exon 1 of 1)
Chr1	23300186	23300809	AT1G62910	-1.99	-1.47	3.38	Exon (AT1G62910.1/AT1G62910, exon 1 of 1)
Chr1	23302294	23303162	AT1G62914	-3.21	-2.6	8.75	Exon (AT1G62914.1/AT1G62914, exon 1 of 1)
Chr1	23307161	23308235	AT1G62930	-3.52	-2.89	11.1	Exon (AT1G62930.1/AT1G62930, exon 1 of 1)
Chr1	23317006	23317935	AT1G62950	-5.76	-5.03	9.01	Exon (AT1G62950.1/AT1G62950, exon 2 of 2)
Chr1	23324209	23325666	AT1G62970	-19.3	-18.2	34.2	Exon (AT1G62970.1/AT1G62970, exon 1 of 1)
Chr1	23328850	23329968	AT1G62975	-35	-33.8	22.7	5' UTR
Chr1	23333780	23333958	AT1G62981	-1.71	-1.21	5.57	5' UTR
Chr1	23334195	23334966	AT1G62981	-7.19	-6.41	26.2	3' UTR
Chr1	23339416	23340538	AT1G62990	-5.88	-5.15	7.95	3' UTR
Chr1	23413566	23414582	AT1G63130	-8.85	-8.03	4.57	Exon (AT1G63130.1/AT1G63130, exon 1 of 1)
Chr1	23420168	23420583	AT1G63150	-2.11	-1.58	5.57	Exon (AT1G63150.1/AT1G63150, exon 1 of 2)
Chr1	23420702	23420999	AT1G63150	-2.3	-1.75	3.18	Exon (AT1G63150.1/AT1G63150, exon 1 of 2)
Chr1	23425352	23425828	AT1G63170	-15.3	-14.3	5.25	5' UTR
Chr1	23482624	23486042	AT1G63300	-14.5	-13.6	50.1	Exon (AT1G63300.1/AT1G63300, exon 2 of 8)
Chr1	23508635	23509053	AT1G63400	-1.82	-1.31	3.18	Exon (AT1G63400.1/AT1G63400, exon 1 of 1)
Chr1	23515874	23518524	AT1G63420	-60.2	-58.7	6.89	Exon (AT1G63420.1/AT1G63420, exon 1 of 7)
Chr1	23524974	23526323	AT1G63430	-21.2	-20.1	6.78	Exon (AT1G63430.2/AT1G63430, exon 9 of 13)
Chr1	23529009	23529337	AT1G63440	-1.33	-0.87	4.77	Exon (AT1G63440.1/AT1G63440, exon 2 of 6)
Chr1	23530930	23531109	AT1G63440	-2.25	-1.7	9.54	Exon (AT1G63440.1/AT1G63440, exon 6 of 6)
Chr1	23535724	23536407	AT1G63460	-4.94	-4.25	1.88	3' UTR
Chr1	23557446	23558483	AT1G63500	-11.2	-10.3	3.45	3' UTR
Chr1	23561729	23561995	AT1G63520	-2.02	-1.5	8.75	3' UTR
Chr1	23577421	23577714	AT1G63580	-1.8	-1.3	7.95	Exon (AT1G63580.1/AT1G63580, exon 1 of 2)
Chr1	23599502	23600318	AT1G63650	-2.52	-1.96	7.95	5' UTR
Chr1	23601708	23602842	AT1G63650	-27	-25.8	9.06	3' UTR
Chr1	23614706	23614915	AT1G63680	-7.32	-6.55	2.16	Exon (AT1G63680.1/AT1G63680, exon 1 of 6)
Chr1	23615692	23617767	AT1G63680	-72.9	-71.3	5.69	3' UTR
Chr1	23621652	23622099	AT1G63690	-3.99	-3.34	1.56	3' UTR
Chr1	23643160	23643399	AT1G63730	-1.37	-0.642	6.36	Exon (AT1G63730.1/AT1G63730, exon 2 of 4)
Chr1	23650968	23651387	AT1G63750	-3.78	-3.14	2.23	5' UTR
Chr1	23653003	23653092	AT1G63750	-1.37	-0.642	6.36	Exon (AT1G63750.2/AT1G63750, exon 2 of 4)
Chr1	23653673	23655034	AT1G63750	-3.81	-3.17	9.54	Exon (AT1G63750.2/AT1G63750, exon 3 of 4)
Chr1	23686429	23686973	AT1G63830	-5.54	-4.83	1.52	Exon (AT1G63830.3/AT1G63830, exon 6 of 9)
Chr1	23716703	23716972	AT1G63900	-5.26	-4.56	4.37	5' UTR
Chr1	23728627	23729245	AT1G63930	-3.62	-2.99	14.3	3' UTR
Chr1	23730651	23731440	AT1G63940	-4.8	-4.11	1.46	Exon (AT1G63940.2/AT1G63940, exon 4 of 17)
Chr1	23731650	23732832	AT1G63940	-12.7	-11.8	2.4	Exon (AT1G63940.2/AT1G63940, exon 8 of 17)
Chr1	23733744	23733892	AT1G63940	-1.37	-0.713	6.36	3' UTR
Chr1	23740843	23743302	AT1G63980	-206	-204	7.56	3' UTR
Chr1	23762742	23763487	AT1G64050	-6.37	-5.63	3.22	Exon (AT1G64050.2/AT1G64050, exon 1 of 7)
Chr1	23764137	23765809	AT1G64050	-79.4	-77.7	26.9	3' UTR
Chr1	23770072	23770490	AT1G64060	-8.73	-7.91	3.76	5' UTR
Chr1	23770789	23774147	AT1G64060	-16.4	-15.4	8.75	Exon (AT1G64060.1/AT1G64060, exon 1 of 14)
Chr1	23774356	23776871	AT1G64060	-25.8	-24.7	6.26	3' UTR
Chr1	23793613	23795443	AT1G64105	-30.6	-29.4	4.26	5' UTR
Chr1	23795050	23795464	AT1G64105	-33.9	-32.6	3.72	5' UTR
Chr1	23821546	23821812	AT1G64180	-2.94	-2.35	11.1	5' UTR
Chr1	23823826	23824181	AT1G64180	-2.42	-1.86	4.77	Exon (AT1G64180.1/AT1G64180, exon 2 of 2)
Chr1	23834594	23835127	AT1G64230	-22	-20.9	1.85	Exon (AT1G64230.3/AT1G64230, exon 4 of 6)
Chr1	23835186	23835536	AT1G64230	-14.1	-13.1	3.58	3' UTR
Chr1	23841157	23841696	AT1G64250.1	-2.25	-1.7	9.54	Exon (AT1G64250.1/AT1G64250.1, exon 1 of 1)
Chr1	23842324	23842563	AT1G64250.1	-1.59	-0.833	7.16	Exon (AT1G64250.1/AT1G64250.1, exon 1 of 1)
Chr1	23850901	23851858	AT1G64270.1	-9.26	-8.43	7.16	Exon (AT1G64270.1/AT1G64270.1, exon 1 of 1)
Chr1	23852486	23852755	AT1G64270.1	-2.3	-1.75	3.18	3' UTR
Chr1	23863780	23864199	AT1G64300	-1.33	-0.87	3.98	Exon (AT1G64300.2/AT1G64300, exon 3 of 4)
Chr1	23865037	23865925	AT1G64300	-2.7	-2.12	11.1	3' UTR
Chr1	23867326	23867504	AT1G64310	-1.59	-0.833	7.16	Exon (AT1G64310.1/AT1G64310, exon 1 of 1)
Chr1	23869185	23870399	AT1G64320	-3.15	-2.55	12.7	Exon (AT1G64320.1/AT1G64320, exon 1 of 2)
Chr1	23872110	23874198	AT1G64330	-99.2	-97.5	23.1	5' UTR
Chr1	23886797	23887094	AT1G64355	-12.2	-11.3	2.13	3' UTR
Chr1	23887870	23888385	AT1G64360	-61.2	-59.7	6.59	5' UTR
Chr1	23888920	23889483	AT1G64370	-280	-278	2.22	5' UTR
[truncated: 19,055 more rows]
