# Supplementary material for: N6-methyladenosine RNA modification regulates photosynthesis during photodamage in plants
Source: Nat Commun. 2022 Dec 2;13:7441. doi: 10.1038/s41467-022-35146-z (PMC9718803; doi:10.1038/s41467-022-35146-z)
Supplement: Supplementary file 9 — Supplementary Data 6 [file 41467_2022_35146_MOESM9_ESM.xlsx]

## Sheet: Sheet1
Supplementary Data 6. Differentially methylated m6A peaks in vir-1 compared to Col-0 seedlings under growth light conditions
Chromosome	Start	End	Gene ID	diff.lg.fdr	diff.p	diff.log2.fc	Peak position
Chr1	99003	99240	AT1G01230	-7.31	1.1749e-08	-1.53	3' UTR
Chr1	144954	145626	AT1G01370	-11.2	1.25893e-12	-1.93	3' UTR
Chr1	166000	166239	AT1G01448	-1.41	0.0223872	-1.23	Exon (AT1G01448.1/AT1G01448, exon 5 of 5)
Chr1	189668	190056	AT1G01510	-12.3	7.94328e-14	-2.4	3' UTR
Chr1	272002	272061	AT1G01730	-2.22	0.00288403	-3.5	3' UTR
Chr1	304241	304329	AT1G01840	-2.02	0.0047863	-1.52	3' UTR
Chr1	385976	386847	AT1G02080	-8.45	7.58578e-10	-1.07	3' UTR
Chr1	411299	411597	AT1G02160	-24.6	1.99526e-26	-2.16	3' UTR
Chr1	413157	413465	AT1G02170	-4.38	1.41254e-05	-1.36	3' UTR
Chr1	457276	458074	AT1G02305	-23	1e-24	-1.05	3' UTR
Chr1	519995	520378	AT1G02500	-134	1e-136	-1.12	3' UTR
Chr1	581124	582281	AT1G02680	-24.7	1.58489e-26	-1.43	3' UTR
Chr1	586801	586951	AT1G02690	-2.76	0.000758578	-1.33	Exon (AT1G02690.1/AT1G02690, exon 10 of 10)
Chr1	702835	703834	AT1G03030	-6.15	1.90546e-07	-1.04	3' UTR
Chr1	742851	744184	AT1G03090	-8.41	8.31764e-10	-1.21	3' UTR
Chr1	765890	766158	AT1G03160	-30.3	3.16228e-32	-2.5	3' UTR
Chr1	848712	849500	AT1G03430	-18.5	3.98107e-20	-2.07	3' UTR
Chr1	902734	902973	AT1G03610	-4.55	9.33254e-06	-1.97	3' UTR
Chr1	995433	995784	AT1G03905	-6.94	2.81838e-08	-2.58	3' UTR
Chr1	1017424	1017899	AT1G03960	-2.76	0.000758578	-1.13	3' UTR
Chr1	1039750	1040105	AT1G04020	-5.52	8.70964e-07	-1.38	3' UTR
Chr1	1056263	1056797	AT1G04080	-32.1	5.01187e-34	-1.86	3' UTR
Chr1	1095549	1096146	AT1G04160	-3.27	0.000213796	-1.46	Exon (AT1G04160.1/AT1G04160, exon 35 of 38)
Chr1	1099569	1099898	AT1G04170	-40.5	1.58489e-42	-1.65	3' UTR
Chr1	1119027	1119709	AT1G04210	-11.5	5.01187e-13	-1.28	3' UTR
Chr1	1147839	1147984	AT1G04290	-7.4	9.33254e-09	-1.3	Exon (AT1G04295.1/AT1G04295, exon 1 of 2)
Chr1	1166474	1166768	AT1G04350	-22.9	1e-24	-1.69	3' UTR
Chr1	1242851	1244156	AT1G04555	-5.61	7.07946e-07	-1.25	3' UTR
Chr1	1315148	1315750	AT1G04690	-42.3	2.51189e-44	-1.44	3' UTR
Chr1	1320367	1320770	AT1G04700	-2.87	0.00057544	-2.55	3' UTR
Chr1	1347769	1348421	AT1G04790	-11.8	2.51189e-13	-1.96	3' UTR
Chr1	1387507	1387835	AT1G04900	-6.7	5.01187e-08	-2.13	3' UTR
Chr1	1400206	1401064	AT1G04945	-59.7	6.30957e-62	-1.46	5' UTR
Chr1	1400202	1400770	AT1G04940	-81	1.99526e-83	-1.63	3' UTR
Chr1	1566870	1567376	AT1G05360	-5.68	5.88844e-07	-1.33	3' UTR
Chr1	1582045	1582614	AT1G05380	-15.9	1.58489e-17	-2.12	3' UTR
Chr1	1671166	1671876	AT1G05590	-15.5	3.98107e-17	-1.33	3' UTR
Chr1	1681444	1681710	AT1G05620	-7.57	6.30957e-09	-2.04	3' UTR
Chr1	1708797	1709229	AT1G05690	-4.62	7.76247e-06	-1.53	3' UTR
Chr1	1716620	1717247	AT1G05710	-12.7	3.16228e-14	-1.71	3' UTR
Chr1	1749042	1749460	AT1G05810	-7.76	3.98107e-09	-1.39	3' UTR
Chr1	1770224	1771115	AT1G05860	-7.11	1.90546e-08	-2.02	3' UTR
Chr1	1788766	1789676	AT1G05900	-19.9	1.25893e-21	-1.54	3' UTR
Chr1	1823710	1823796	AT1G06010	-16.3	6.30957e-18	-3.75	3' UTR
Chr1	1912519	1913115	AT1G06240	-12.9	1.99526e-14	-2.48	3' UTR
Chr1	1972417	1973767	AT1G06470	-12.2	1e-13	-1.19	3' UTR
Chr1	2069731	2070416	AT1G06730	-9.06	1.7378e-10	-1.67	3' UTR
Chr1	2088634	2089638	AT1G06790	-18.4	3.98107e-20	-1.97	3' UTR
Chr1	2110420	2110956	AT1G06870	-13.5	5.01187e-15	-2.04	3' UTR
Chr1	2169501	2169851	AT1G07070	-17.8	1.58489e-19	-1.21	3' UTR
Chr1	2170742	2172105	AT1G07080	-64	2.51189e-66	-1.42	3' UTR
Chr1	2200856	2201148	AT1G07170	-45.9	5.01187e-48	-2.73	3' UTR
Chr1	2279841	2280268	AT1G07420	-15.4	5.01187e-17	-2.55	3' UTR
Chr1	2380594	2381362	AT1G07700	-26.9	1e-28	-1.03	3' UTR
Chr1	2385594	2386092	AT1G07705	-16.2	7.94328e-18	-2.49	3' UTR
Chr1	2423096	2423596	AT1G07830	-29.6	1.58489e-31	-1.96	3' UTR
Chr1	2454406	2454555	AT1G07910	-2.08	0.0040738	-3.68	3' UTR
Chr1	2637471	2637708	AT1G08360	-126	1e-127	-1.14	3' UTR
Chr1	2642552	2643285	AT1G08390	-33.1	5.01187e-35	-2.8	3' UTR
Chr1	2679312	2679546	AT1G08465	-11	1.99526e-12	-2.14	3' UTR
Chr1	2684946	2685621	AT1G08480	-108	1e-110	-1.56	3' UTR
Chr1	2700340	2700959	AT1G08520	-64.2	1.99526e-66	-1.3	3' UTR
Chr1	2742020	2743728	AT1G08620	-10.1	1.58489e-11	-1.18	3' UTR
Chr1	2803931	2804537	AT1G08750	-11.3	7.94328e-13	-2.05	3' UTR
Chr1	2808114	2808532	AT1G08760	-4.15	2.45471e-05	-1.35	3' UTR
Chr1	2828183	2829228	AT1G08830	-434	0	-1.12	3' UTR
Chr1	2839942	2840994	AT1G08845	-12.8	1.99526e-14	-1.59	3' UTR
Chr1	2855148	2855690	AT1G08900	-14.2	7.94328e-16	-2.71	3' UTR
Chr1	2870270	2870448	AT1G08920	-4.48	1.12202e-05	-1.73	3' UTR
Chr1	2876711	2876872	AT1G08930	-1.36	0.0251189	-1.37	Exon (AT1G08930.1/AT1G08930, exon 16 of 17)
Chr1	2883630	2884277	AT1G08970	-43.1	3.98107e-45	-1.54	3' UTR
Chr1	2997234	2998222	AT1G09270	-26.4	3.16228e-28	-1.12	3' UTR
Chr1	3007053	3008063	AT1G09300	-3.98	3.80189e-05	-1.45	Exon (AT1G09300.2/AT1G09300, exon 9 of 12)
Chr1	3018056	3018234	AT1G09340	-188	1e-191	-1.38	3' UTR
Chr1	3032854	3033582	AT1G09390	-13.8	2.51189e-15	-2.21	3' UTR
Chr1	3052210	3052992	AT1G09450	-2.24	0.00275423	-1.38	3' UTR
Chr1	3065450	3065729	AT1G09490	-20.3	5.01187e-22	-1.77	Exon (AT1G09490.1/AT1G09490, exon 4 of 5)
Chr1	3079183	3079272	AT1G09530	-4.14	2.5704e-05	-2	Exon (AT1G09530.1/AT1G09530, exon 7 of 7)
Chr1	3121928	3122406	AT1G09640	-113	1e-114	-1.12	3' UTR
Chr1	3124145	3124549	AT1G09645	-19.2	7.94328e-21	-1.68	3' UTR
Chr1	3144162	3144221	AT1G09710	-1.43	0.020893	-2.22	Exon (AT1G09710.2/AT1G09710, exon 7 of 7)
Chr1	3155217	3156275	AT1G09740	-5.91	3.38844e-07	-1.13	3' UTR
Chr1	3202897	3204090	AT1G09850	-11.2	1e-12	-1.08	3' UTR
Chr1	3207848	3208598	AT1G09870	-13.8	2.51189e-15	-1.49	3' UTR
Chr1	3246841	3247200	AT1G09960	-5.36	1.28825e-06	-2.2	3' UTR
Chr1	3327435	3327614	AT1G10150	-3.49	0.000123027	-1.82	3' UTR
Chr1	3437000	3438281	AT1G10450	-4.39	1.38038e-05	-1.03	3' UTR
Chr1	3490892	3491277	AT1G10570	-3.12	0.00030903	-1.42	3' UTR
Chr1	3504617	3505502	AT1G10600	-15	1.25893e-16	-1.68	3' UTR
Chr1	3534773	3535131	AT1G10660	-10.7	3.98107e-12	-1.5	3' UTR
Chr1	3556384	3556473	AT1G10700	-2.68	0.000912011	-2.72	3' UTR
Chr1	3564281	3564729	AT1G10720	-8.13	1.62181e-09	-1.44	3' UTR
Chr1	3614226	3614524	AT1G10850	-5.24	1.69824e-06	-1.08	3' UTR
Chr1	3663625	3663984	AT1G10950	-17.9	1.58489e-19	-2.07	3' UTR
Chr1	3688924	3689847	AT1G11060	-14.6	3.16228e-16	-2.15	3' UTR
Chr1	3726695	3727331	AT1G11130	-7.96	2.45471e-09	-1.72	3' UTR
Chr1	3755375	3755582	AT1G11200	-11.9	1.99526e-13	-3.08	3' UTR
Chr1	3833622	3834191	AT1G11380	-9.05	1.77828e-10	-1.58	3' UTR
Chr1	3874466	3875426	AT1G11530	-16.5	3.98107e-18	-1.09	5' UTR
Chr1	3956573	3957044	AT1G11720	-25.7	1.58489e-27	-1.76	3' UTR
Chr1	4003323	4003442	AT1G11860	-91.7	3.98107e-94	-1.27	3' UTR
Chr1	4016155	4016481	AT1G11905	-10.8	2.51189e-12	-2.48	3' UTR
Chr1	4157406	4157585	AT1G12240	-19.8	1.58489e-21	-1.84	3' UTR
Chr1	4220977	4221655	AT1G12390	-14.7	3.16228e-16	-1.39	3' UTR
Chr1	4224251	4225124	AT1G12410	-235	1e-237	-1.42	3' UTR
Chr1	4245383	4245874	AT1G12450	-8.41	8.31764e-10	-1.81	3' UTR
Chr1	4275658	4275981	AT1G12550	-1.83	0.00758578	-1.12	3' UTR
Chr1	4336883	4337844	AT1G12730	-3.18	0.000269153	-1.46	3' UTR
Chr1	4350088	4350719	AT1G12760	-12.1	1.25893e-13	-1.33	3' UTR
Chr1	4368673	4368732	AT1G12810	-4.39	1.38038e-05	-2.6	3' UTR
Chr1	4377397	4378365	AT1G12840	-170	1e-172	-1.71	3' UTR
Chr1	4454183	4454846	AT1G13060	-76.3	1.25893e-78	-1.41	3' UTR
Chr1	4498170	4498439	AT1G13180	-2.85	0.00060256	-1.72	3' UTR
Chr1	4617915	4618152	AT1G13460	-6.92	2.95121e-08	-2.07	Exon (AT1G13460.1/AT1G13460, exon 3 of 3)
Chr1	4799063	4800283	AT1G14000	-19	1e-20	-1.06	3' UTR
Chr1	4804897	4805375	AT1G14020	-4.58	8.70964e-06	-1.35	3' UTR
Chr1	4863552	4863945	AT1G14230	-9.04	1.8197e-10	-2.01	Exon (AT1G14230.1/AT1G14230, exon 7 of 8)
Chr1	4888895	4889632	AT1G14320	-434	0	-1.15	3' UTR
Chr1	4898427	4898961	AT1G14340	-13.8	1.99526e-15	-1.86	3' UTR
Chr1	4982657	4983284	AT1G14560	-10.1	1.25893e-11	-2	3' UTR
Chr1	5179243	5179870	AT1G15030	-20.4	3.16228e-22	-1.25	3' UTR
Chr1	5189251	5189673	AT1G15080	-1.69	0.0109648	-1.08	3' UTR
Chr1	5202875	5204135	AT1G15120	-214	1e-216	-1.37	5' UTR
Chr1	5247853	5248604	AT1G15240	-5.52	8.91251e-07	-1.05	3' UTR
Chr1	5287895	5288548	AT1G15370	-64.9	3.98107e-67	-1.32	3' UTR
Chr1	5457889	5458399	AT1G15870	-1.65	0.0120226	-1.12	3' UTR
Chr1	5460535	5461281	AT1G15885	-41.3	2.51189e-43	-2.71	5' UTR
Chr1	5472261	5472954	AT1G15930	-250	1e-252	-1.22	3' UTR
Chr1	5491304	5491363	AT1G15980	-11	1.58489e-12	-2.12	3' UTR
Chr1	5494533	5495359	AT1G16000	-67.3	1.25893e-69	-1.36	5' UTR
Chr1	5506009	5506553	AT1G16040	-9.09	1.65959e-10	-1.77	3' UTR
Chr1	5577034	5577592	AT1G16300	-8.4	8.51138e-10	-1.81	3' UTR
Chr1	5580396	5580574	AT1G16310	-3.92	4.36516e-05	-2.99	Exon (AT1G16310.1/AT1G16310, exon 6 of 6)
Chr1	5615250	5615308	AT1G16430	-5.02	2.95121e-06	-2.11	Exon (AT1G16430.1/AT1G16430, exon 3 of 3)
Chr1	5669794	5670469	AT1G16560	-31.1	5.01187e-33	-1.26	3' UTR
Chr1	5670529	5670678	AT1G16560	-3.95	3.98107e-05	-2.1	3' UTR
Chr1	5721405	5722404	AT1G16710	-7.45	8.31764e-09	-1.4	3' UTR
Chr1	5770127	5770602	AT1G16858	-16	1.25893e-17	-2.23	3' UTR
Chr1	5770127	5770602	AT1G16858	-16	1.25893e-17	-2.23	3' UTR
Chr1	5827856	5828143	AT1G17040	-1.81	0.00812831	-1.34	3' UTR
Chr1	5869180	5869356	AT1G17160	-4.4	1.31826e-05	-2.18	3' UTR
Chr1	5937961	5938731	AT1G17340	-5.57	7.76247e-07	-1.49	3' UTR
Chr1	5943385	5944434	AT1G17350	-10.8	2.51189e-12	-1.31	3' UTR
Chr1	6081827	6082337	AT1G17680	-5.08	2.5704e-06	-1.19	3' UTR
Chr1	6099476	6100315	AT1G17730	-22.1	6.30957e-24	-1.38	3' UTR
Chr1	6203300	6203535	AT1G18020	-4.32	1.62181e-05	-4.91	Exon (AT1G18020.1/AT1G18020, exon 5 of 5)
Chr1	6205931	6206869	AT1G18030	-14.2	7.94328e-16	-2.01	3' UTR
Chr1	6346732	6347706	AT1G18440	-7.14	1.7378e-08	-1.08	3' UTR
Chr1	6351092	6351975	AT1G18450	-29.3	3.16228e-31	-1.42	3' UTR
Chr1	6397909	6398239	AT1G18580	-2.39	0.00190546	-1.38	3' UTR
Chr1	6402248	6402642	AT1G18600	-4.3	1.69824e-05	-1.31	3' UTR
Chr1	6408529	6409297	AT1G18610	-6.68	5.24807e-08	-1.55	3' UTR
Chr1	6414332	6414451	AT1G18620	-2.92	0.000501187	-2.71	3' UTR
Chr1	6461783	6462224	AT1G18730	-47.2	2.51189e-49	-1.26	3' UTR
Chr1	6585377	6586488	AT1G19080	-10.6	3.98107e-12	-1.39	3' UTR
Chr1	6608704	6609369	AT1G19120	-50.8	6.30957e-53	-1.87	3' UTR
Chr1	6618537	6618866	AT1G19170	-4.87	4.2658e-06	-1.26	Exon (AT1G19170.1/AT1G19170, exon 5 of 5)
Chr1	6690265	6690414	AT1G19350	-11.3	7.94328e-13	-1.83	3' UTR
Chr1	6776590	6777456	AT1G19580	-37.4	2.51189e-39	-1.37	3' UTR
Chr1	6807208	6807862	AT1G19680	-15.8	1.99526e-17	-1.49	3' UTR
Chr1	6914210	6914358	AT1G19910	-70.4	1e-72	-1.98	3' UTR
Chr1	7214576	7214725	AT1G20760	-9.88	2.51189e-11	-2.73	Exon (AT1G20760.1/AT1G20760, exon 12 of 12)
Chr1	7233768	7235099	AT1G20816	-26.2	3.98107e-28	-1.08	5' UTR
Chr1	7288608	7289211	AT1G20920	-5.81	4.36516e-07	-1.29	3' UTR
Chr1	7289510	7289569	AT1G20920	-3.13	0.000301995	-1.72	3' UTR
Chr1	7328666	7328816	AT1G20980	-4.01	3.46737e-05	-1.65	Exon (AT1G20980.1/AT1G20980, exon 10 of 10)
Chr1	7419224	7419613	AT1G21170	-3.12	0.00030903	-1.15	3' UTR
Chr1	7485282	7485548	AT1G21370	-7.38	9.77237e-09	-2.62	3' UTR
Chr1	7495825	7496384	AT1G21400	-13.8	1.99526e-15	-1	3' UTR
Chr1	7499220	7499549	AT1G21410	-10.8	3.16228e-12	-2.65	3' UTR
Chr1	7591791	7592890	AT1G21640	-12	1.58489e-13	-1.11	3' UTR
Chr1	7618370	7618546	AT1G21690	-4.19	2.23872e-05	-1.67	3' UTR
Chr1	7627145	7628114	AT1G21720	-52	3.98107e-54	-1.54	3' UTR
Chr1	7636117	7636534	AT1G21730	-4.65	7.24436e-06	-1.59	3' UTR
Chr1	7653598	7653806	AT1G21780	-15.6	3.16228e-17	-1.74	Exon (AT1G21780.2/AT1G21780, exon 4 of 4)
Chr1	7655076	7655766	AT1G21790	-7.53	6.76083e-09	-1.12	3' UTR
Chr1	7681953	7682582	AT1G21880	-5.69	5.88844e-07	-1.08	3' UTR
Chr1	7756733	7757294	AT1G22020	-13.3	6.30957e-15	-1.86	3' UTR
Chr1	7865930	7866139	AT1G22270	-31.1	5.01187e-33	-1.93	3' UTR
Chr1	7921116	7921803	AT1G22430	-120	1e-121	-2.07	3' UTR
Chr1	7926140	7927190	AT1G22450	-69.2	1.58489e-71	-1.46	3' UTR
Chr1	8051951	8052930	AT1G22750	-45	3.98107e-47	-1.72	3' UTR
Chr1	8068694	8068753	AT1G22780	-65.8	5.01187e-68	-1.22	Exon (AT1G22780.1/AT1G22780, exon 3 of 4)
Chr1	8070538	8071532	AT1G22790	-17.9	1.58489e-19	-1.3	3' UTR
Chr1	8080001	8080574	AT1G22840	-185	1e-187	-1.06	3' UTR
Chr1	8124566	8125068	AT1G22940	-13.2	7.94328e-15	-1.5	3' UTR
Chr1	8352023	8352674	AT1G23550	-3.77	6.30957e-05	-1.61	3' UTR
Chr1	8400757	8401487	AT1G23750	-10	1.58489e-11	-1.01	3' UTR
Chr1	8438177	8438745	AT1G23880	-4.11	2.69153e-05	-1.41	3' UTR
Chr1	8503929	8504295	AT1G24030	-6.27	1.44544e-07	-1.49	3' UTR
Chr1	8508419	8508864	AT1G24050	-32.7	1.25893e-34	-1.19	3' UTR
Chr1	8545167	8545462	AT1G24148	-25.2	5.01187e-27	-1.93	3' UTR
Chr1	8603183	8603713	AT1G24265	-5.88	3.63078e-07	-2.04	3' UTR
Chr1	8638477	8638896	AT1G24340	-7.93	2.63027e-09	-1.75	3' UTR
Chr1	8663494	8663817	AT1G24440	-5.58	7.58578e-07	-1.21	3' UTR
Chr1	8917784	8918232	AT1G25420	-21.9	1e-23	-1.62	3' UTR
Chr1	8963962	8964446	AT1G25520	-23.5	2.51189e-25	-2.06	3' UTR
Chr1	9022216	9022769	AT1G26090	-8.98	2.13796e-10	-1.55	3' UTR
Chr1	9056437	9056733	AT1G26180	-14.8	1.99526e-16	-2.04	3' UTR
Chr1	9113900	9114862	AT1G26340	-9.09	1.65959e-10	-1.12	5' UTR
Chr1	9206526	9206888	AT1G26630	-139	1e-141	-1.03	Exon (AT1G26630.1/AT1G26630, exon 2 of 5)
Chr1	9213796	9213974	AT1G26660	-2.63	0.00104713	-2.35	3' UTR
Chr1	9300335	9300553	AT1G26840	-1.64	0.0125893	-1.13	Exon (AT1G26840.1/AT1G26840, exon 9 of 10)
Chr1	9322790	9322936	AT1G26910	-6.27	1.44544e-07	-2.09	3' UTR
Chr1	9343887	9345145	AT1G26940	-5.82	4.2658e-07	-1.04	3' UTR
Chr1	9492964	9493890	AT1G27330	-40.4	1.99526e-42	-1	5' UTR
Chr1	9503258	9503839	AT1G27360	-5.66	6.30957e-07	-1.2	3' UTR
Chr1	9742072	9742159	AT1G27950	-22.3	5.01187e-24	-1.03	3' UTR
Chr1	9751841	9752533	AT1G27980	-4.33	1.58489e-05	-1.23	Exon (AT1G27980.1/AT1G27980, exon 11 of 15)
Chr1	9875111	9875520	AT1G28250	-11.9	1.99526e-13	-1.28	3' UTR
Chr1	10035778	10036956	AT1G28540	-8.12	1.69824e-09	-1.05	3' UTR
Chr1	10096142	10096374	AT1G28815	-4.68	6.76083e-06	-3.04	3' UTR
Chr1	10134591	10135381	AT1G29040	-47.6	1e-49	-2.15	3' UTR
Chr1	10148081	10149657	AT1G29060	-6.81	3.89045e-08	-1.1	3' UTR
Chr1	10151271	10151360	AT1G29070	-29.3	3.16228e-31	-2.09	3' UTR
Chr1	10177181	10178222	AT1G29120	-9.83	3.16228e-11	-1	3' UTR
Chr1	10210444	10210622	AT1G29200	-2.4	0.0018197	-2.19	3' UTR
Chr1	10253894	10254660	AT1G29310	-20.5	3.16228e-22	-1.26	3' UTR
Chr1	10341062	10342643	AT1G29590	-1.41	0.0218776	-1.11	Exon (AT1G29590.1/AT1G29590, exon 3 of 5)
Chr1	10423733	10424179	AT1G29760	-7.05	2.13796e-08	-1.77	3' UTR
Chr1	10430964	10431854	AT1G29790	-11.9	1.99526e-13	-1.59	3' UTR
Chr1	10440520	10440786	AT1G29820	-2.69	0.000891251	-1.73	3' UTR
Chr1	10495878	10496141	AT1G29960	-10.1	1.58489e-11	-2.5	3' UTR
Chr1	10507593	10509098	AT1G29990	-46.4	1.58489e-48	-1.12	5' UTR
Chr1	10582886	10584080	AT1G30110	-3.4	0.000154882	-1.04	3' UTR
Chr1	10640160	10640782	AT1G30230	-434	0	-1.35	3' UTR
Chr1	10746692	10747323	AT1G30410	-9.42	7.94328e-11	-1.81	3' UTR
Chr1	10768771	10769293	AT1G30450	-22.5	3.16228e-24	-2.49	3' UTR
Chr1	10785535	10786667	AT1G30470	-26.4	3.16228e-28	-1.03	3' UTR
Chr1	10857859	10858244	AT1G30620	-7.68	4.7863e-09	-2.77	3' UTR
Chr1	10962300	10963093	AT1G30825	-4.42	1.28825e-05	-1.21	3' UTR
Chr1	11057389	11058867	AT1G31020	-34.1	5.01187e-36	-2.18	3' UTR
Chr1	11088042	11088533	AT1G31070	-18.5	3.16228e-20	-1.74	3' UTR
Chr1	11142243	11142600	AT1G31175	-5.57	7.76247e-07	-1.58	3' UTR
Chr1	11146280	11146930	AT1G31190	-44.6	1e-46	-1.69	3' UTR
Chr1	11158183	11158683	AT1G31220	-8.65	4.67735e-10	-2.1	3' UTR
Chr1	11433459	11433609	AT1G31850	-3.41	0.000151356	-2.58	3' UTR
Chr1	11449415	11450159	AT1G31880	-2.03	0.00467735	-1.42	3' UTR
Chr1	11461157	11461825	AT1G31910	-63	3.16228e-65	-1.42	3' UTR
Chr1	11530684	11531251	AT1G32050	-101	1e-103	-2.11	3' UTR
Chr1	11570178	11570387	AT1G32160	-38.6	1.25893e-40	-2.72	3' UTR
Chr1	11609585	11609733	AT1G32220	-33.1	5.01187e-35	-2.57	3' UTR
Chr1	11653739	11654765	AT1G32310	-22.7	1.58489e-24	-1.95	3' UTR
Chr1	11677461	11678449	AT1G32370	-12.2	7.94328e-14	-1.34	3' UTR
Chr1	11683910	11684359	AT1G32380	-11.7	3.16228e-13	-1.97	3' UTR
Chr1	11694613	11695566	AT1G32410	-10.9	1.99526e-12	-1.15	3' UTR
Chr1	11714279	11715052	AT1G32440	-31.2	3.16228e-33	-1.55	3' UTR
Chr1	12010930	12012406	AT1G33120	-304	1e-307	-1.66	5' UTR
Chr1	12023631	12024724	AT1G33140	-265	1e-267	-1.37	3' UTR
Chr1	12067012	12068075	AT1G33265	-19.3	5.01187e-21	-1.12	3' UTR
Chr1	12085885	12086499	AT1G33330	-5.45	1.02329e-06	-1.86	3' UTR
Chr1	12171316	12171466	AT1G33560	-2.05	0.00436516	-1.49	Exon (AT1G33560.1/AT1G33560, exon 5 of 5)
Chr1	12208158	12208518	AT1G33680	-13.3	7.94328e-15	-1.88	3' UTR
Chr1	12368850	12369178	AT1G34020	-11.1	1.58489e-12	-2.53	3' UTR
Chr1	12457029	12457412	AT1G34200	-5.56	8.12831e-07	-1.87	3' UTR
Chr1	12462786	12462875	AT1G34210	-3.35	0.00017378	-3	3' UTR
Chr1	12534958	12536095	AT1G34350	-11.5	5.01187e-13	-1.29	3' UTR
Chr1	12687226	12687404	AT1G34630	-1.99	0.00501187	-1.15	3' UTR
Chr1	12868075	12868741	AT1G35160	-89	1.99526e-91	-2.07	3' UTR
Chr1	12891534	12892874	AT1G35190	-15.9	1.58489e-17	-1.08	3' UTR
Chr1	12913769	12914742	AT1G35220	-5.36	1.31826e-06	-1.41	3' UTR
Chr1	13197496	13197827	AT1G35660	-1.64	0.0123027	-1.69	3' UTR
Chr1	13642405	13643067	AT1G36280	-9.57	5.01187e-11	-1.37	3' UTR
Chr1	13670633	13671096	AT1G36310	-26.1	6.30957e-28	-2.42	3' UTR
Chr1	13701486	13701632	AT1G36380	-3.73	6.91831e-05	-1.35	3' UTR
Chr1	14025321	14026941	AT1G36980	-41.7	7.94328e-44	-1.08	3' UTR
Chr1	15934303	15935208	AT1G42470	-5.23	1.77828e-06	-1.33	3' UTR
Chr1	15976494	15976703	AT1G42540	-8.33	1e-09	-2.17	Exon (AT1G42540.1/AT1G42540, exon 7 of 7)
Chr1	16126847	16127259	AT1G42960	-49.4	1.58489e-51	-1.16	3' UTR
Chr1	16268721	16268870	AT1G43170	-20.2	6.30957e-22	-1.74	3' UTR
Chr1	16927350	16928615	AT1G44820	-12.9	1.99526e-14	-1.62	3' UTR
Chr1	17101111	17101866	AT1G45180	-3.35	0.000177828	-1.17	3' UTR
Chr1	17320724	17321074	AT1G47250	-20.6	2.51189e-22	-1.46	3' UTR
Chr1	17330819	17331899	AT1G47278	-27.2	5.01187e-29	-1.11	5' UTR
Chr1	17338051	17339273	AT1G47290	-8.67	4.46684e-10	-1.23	3' UTR
Chr1	17453594	17454302	AT1G47530	-51.8	5.01187e-54	-1.2	3' UTR
Chr1	17472596	17473264	AT1G47560	-2.25	0.00263027	-1.91	3' UTR
Chr1	17611963	17612282	AT1G47820	-6.15	1.90546e-07	-1.31	5' UTR
Chr1	17783861	17784065	AT1G48140	-5.56	7.94328e-07	-1.9	3' UTR
Chr1	17789144	17789975	AT1G48170	-18.6	2.51189e-20	-1.81	3' UTR
Chr1	17807946	17808885	AT1G48230	-16.7	2.51189e-18	-1.19	3' UTR
Chr1	17855517	17855752	AT1G48320	-2.18	0.00323594	-1.04	5' UTR
Chr1	17867896	17868342	AT1G48350	-434	0	-1.17	3' UTR
Chr1	17908266	17908475	AT1G48440	-21	7.94328e-23	-1.25	3' UTR
Chr1	17913005	17913212	AT1G48460	-13.6	3.16228e-15	-2.83	3' UTR
Chr1	17942329	17942822	AT1G48520	-18.5	3.16228e-20	-1.2	3' UTR
Chr1	17949998	17950491	AT1G48540	-10.7	3.16228e-12	-1.8	3' UTR
Chr1	17985300	17986057	AT1G48635	-10.8	3.16228e-12	-1.11	3' UTR
Chr1	18064404	18064912	AT1G48840	-8.18	1.44544e-09	-1.71	3' UTR
Chr1	18082549	18082895	AT1G48880	-1.89	0.00645654	-1.57	3' UTR
Chr1	18112955	18113704	AT1G48960	-6.02	2.63027e-07	-1.23	3' UTR
Chr1	18152702	18153212	AT1G49050	-2.44	0.00165959	-1.2	3' UTR
Chr1	18263595	18264372	AT1G49340	-9.01	1.99526e-10	-1.02	3' UTR
Chr1	18266764	18267241	AT1G49350	-6.31	1.31826e-07	-2.02	3' UTR
Chr1	18327980	18328610	AT1G49510	-32.5	1.58489e-34	-1.83	3' UTR
Chr1	18344094	18344303	AT1G49560	-6.16	1.86209e-07	-2.93	3' UTR
Chr1	18356196	18356642	AT1G49590	-22.4	3.98107e-24	-1.49	3' UTR
Chr1	18402391	18402628	AT1G49720	-8.84	3.01995e-10	-1.94	3' UTR
Chr1	18419401	18419935	AT1G49760	-48	3.98107e-50	-1.48	3' UTR
Chr1	18444830	18444979	AT1G49820	-6.46	8.91251e-08	-2.09	3' UTR
Chr1	18480396	18481445	AT1G49910	-1.84	0.0074131	-1.16	3' UTR
Chr1	18501766	18501886	AT1G49960	-5.35	1.31826e-06	-2.22	3' UTR
Chr1	18512328	18513083	AT1G49980	-21.5	3.16228e-23	-1.22	3' UTR
Chr1	18582964	18583724	AT1G50170	-23	7.94328e-25	-1.52	3' UTR
Chr1	18661765	18661944	AT1G50370	-7.13	1.8197e-08	-1.99	3' UTR
Chr1	18665750	18666478	AT1G50380	-12	1.58489e-13	-1.89	3' UTR
Chr1	18687126	18687907	AT1G50440	-14.3	6.30957e-16	-1.43	3' UTR
Chr1	18718241	18719148	AT1G50510	-6.42	1e-07	-1.11	3' UTR
Chr1	18801667	18802189	AT1G50730	-9.86	2.51189e-11	-2	3' UTR
Chr1	18867087	18867204	AT1G50900	-10.4	7.94328e-12	-1.12	3' UTR
Chr1	19047100	19047309	AT1G51370	-3.03	0.000389045	-2.47	3' UTR
Chr1	19049777	19050132	AT1G51380	-2.04	0.00446684	-1.78	3' UTR
Chr1	19051343	19051945	AT1G51390	-7.86	3.0903e-09	-1.73	3' UTR
Chr1	19069508	19069568	AT1G51430	-3.18	0.000269153	-1.08	3' UTR
Chr1	19152853	19153870	AT1G51650	-291	1e-293	-1.78	3' UTR
Chr1	19185363	19186532	AT1G51720	-5.57	7.76247e-07	-1.04	3' UTR
Chr1	19193902	19194728	AT1G51745	-8.34	9.77237e-10	-1.16	3' UTR
Chr1	19307096	19307244	AT1G51950	-7.56	6.30957e-09	-1.76	3' UTR
Chr1	19307303	19307362	AT1G51950	-1.79	0.00831764	-1.46	3' UTR
Chr1	19480251	19480580	AT1G52310	-7.75	3.98107e-09	-1.42	3' UTR
Chr1	19497375	19497494	AT1G52347	-4.42	1.25893e-05	-1.9	Exon (AT1G52347.1/AT1G52347, exon 2 of 2)
Chr1	19591862	19592695	AT1G52600	-15.8	1.99526e-17	-1.12	3' UTR
Chr1	19645975	19646333	AT1G52740	-165	1e-167	-1.43	3' UTR
Chr1	19687538	19687848	AT1G52870	-56.9	3.98107e-59	-1.55	3' UTR
Chr1	19786513	19786902	AT1G53090	-18	1.25893e-19	-1.85	3' UTR
Chr1	19794436	19794749	AT1G53120	-5.25	1.65959e-06	-1.73	3' UTR
Chr1	19818794	19819534	AT1G53165	-8.15	1.54882e-09	-1.91	3' UTR
Chr1	19872737	19873254	AT1G53290	-5.88	3.63078e-07	-1.23	3' UTR
Chr1	19979548	19980054	AT1G53530	-18.9	1.25893e-20	-2.49	3' UTR
Chr1	20065386	20065534	AT1G53730	-5.95	3.0903e-07	-1.64	3' UTR
Chr1	20136350	20136881	AT1G53910	-37.5	1.58489e-39	-1.31	3' UTR
Chr1	20213346	20213912	AT1G54130	-16.9	1.25893e-18	-1.22	3' UTR
Chr1	20217283	20217460	AT1G54150	-2.44	0.00165959	-1.65	3' UTR
Chr1	20241674	20242527	AT1G54210	-22.6	1.99526e-24	-2.57	3' UTR
Chr1	20255251	20256527	AT1G54250	-6.92	3.01995e-08	-1	3' UTR
Chr1	20261789	20262177	AT1G54270	-71.8	3.98107e-74	-1.46	3' UTR
Chr1	20274781	20275574	AT1G54310	-12.9	1.99526e-14	-1.21	3' UTR
Chr1	20414168	20414427	AT1G54680	-1.82	0.00794328	-1.26	3' UTR
Chr1	20416295	20417094	AT1G54700	-1.62	0.0128825	-1.12	3' UTR
Chr1	20428818	20429974	AT1G54730	-5.89	3.63078e-07	-1.4	3' UTR
Chr1	20440921	20441159	AT1G54780	-111	1e-113	-1.83	3' UTR
Chr1	20516023	20516496	AT1G55000	-38.7	1e-40	-2.3	3' UTR
Chr1	20568571	20569226	AT1G55120	-2.71	0.000851138	-1.57	3' UTR
Chr1	20572009	20572097	AT1G55130	-1.36	0.0251189	-1.23	Exon (AT1G55130.1/AT1G55130, exon 7 of 7)
Chr1	20572186	20572363	AT1G55130	-2.33	0.00218776	-2.01	3' UTR
Chr1	20579509	20580010	AT1G55160	-21.3	5.01187e-23	-1.53	3' UTR
Chr1	20594965	20595142	AT1G55205	-3.29	0.000204174	-1.94	3' UTR
Chr1	20595679	20595975	AT1G55205	-1.33	0.0269153	-1.21	3' UTR
Chr1	20646821	20647210	AT1G55325	-3.85	5.24807e-05	-1.47	3' UTR
Chr1	20647594	20647864	AT1G55325	-1.74	0.00977237	-1.51	3' UTR
Chr1	20715072	20715428	AT1G55480	-141	1e-143	-1.54	3' UTR
Chr1	20724698	20725608	AT1G55510	-5.86	3.80189e-07	-1.03	3' UTR
Chr1	21031372	21032078	AT1G56200	-103	1e-105	-1.04	3' UTR
Chr1	21078152	21078599	AT1G56290	-7.18	1.58489e-08	-1.55	Exon (AT1G56290.1/AT1G56290, exon 8 of 8)
Chr1	21097485	21097958	AT1G56350	-4.7	6.45654e-06	-1.79	3' UTR
Chr1	21166585	21167321	AT1G56500	-23.1	7.94328e-25	-1.11	3' UTR
Chr1	21257414	21257650	AT1G56700	-35.3	3.16228e-37	-2.29	3' UTR
Chr1	21379817	21380382	AT1G57720	-188	1e-190	-1.39	3' UTR
Chr1	21394514	21394962	AT1G57765	-12.3	7.94328e-14	-1.87	3' UTR
Chr1	21578315	21579123	AT1G58230	-7.79	3.63078e-09	-1.2	3' UTR
Chr1	21796720	21797050	AT1G58848	-5.43	1.09648e-06	-1.36	3' UTR
Chr1	21865736	21866043	AT1G59520	-2.93	0.000489779	-1.24	3' UTR
Chr1	21882872	21883642	AT1G59560	-3.04	0.000380189	-1.19	3' UTR
Chr1	21885722	21885902	AT1G59580	-4.32	1.62181e-05	-2.12	3' UTR
Chr1	21905595	21905655	AT1G59620	-1.6	0.0134896	-4.02	3' UTR
Chr1	21937546	21937959	AT1G59700	-45.3	2.51189e-47	-1.58	3' UTR
Chr1	21939540	21939797	AT1G59710	-6.99	2.51189e-08	-2	3' UTR
Chr1	22019581	22020264	AT1G59820	-5.85	3.98107e-07	-1.24	3' UTR
Chr1	22028781	22029349	AT1G59840	-3.1	0.000323594	-1.16	3' UTR
Chr1	22346733	22347594	AT1G60670	-11	1.58489e-12	-1.59	3' UTR
Chr1	22553956	22554310	AT1G61180	-2.98	0.000436516	-1.97	3' UTR
Chr1	22571372	22571907	AT1G61210	-12.9	1.99526e-14	-1.86	3' UTR
Chr1	22584161	22584975	AT1G61240	-7.26	1.31826e-08	-1.16	Exon (AT1G61240.4/AT1G61240, exon 12 of 17)
Chr1	22587944	22588850	AT1G61250	-12.7	3.16228e-14	-1.55	3' UTR
Chr1	22635687	22635894	AT1G61350	-1.36	0.0251189	-1.15	3' UTR
Chr1	22824440	22824706	AT1G61800	-1.46	0.0194984	-2.23	5' UTR
Chr1	22933488	22934432	AT1G62040	-59.7	6.30957e-62	-1.76	3' UTR
Chr1	23180781	23181519	AT1G62600	-15.9	1.58489e-17	-1.17	3' UTR
Chr1	23292819	23294429	AT1G62886	-11.2	1.25893e-12	-1.84	3' UTR
Chr1	23407725	23408052	AT1G63110	-14.7	2.51189e-16	-2.4	3' UTR
Chr1	23414970	23415149	AT1G63130	-1.89	0.00645654	-3	3' UTR
Chr1	23517993	23518791	AT1G63420	-10.8	3.16228e-12	-1.01	3' UTR
Chr1	23558186	23558691	AT1G63500	-10.3	7.94328e-12	-1.25	3' UTR
Chr1	23621652	23622128	AT1G63690	-17.6	2.51189e-19	-1.5	3' UTR
Chr1	23686632	23687033	AT1G63830	-8.69	4.2658e-10	-1.23	Exon (AT1G63830.3/AT1G63830, exon 7 of 9)
Chr1	23732980	23733685	AT1G63940	-32.4	2.51189e-34	-1.34	3' UTR
Chr1	23790501	23790828	AT1G64090	-92.4	6.30957e-95	-2.25	3' UTR
Chr1	23886708	23887094	AT1G64355	-24.6	1.99526e-26	-1.35	3' UTR
Chr1	23972434	23973614	AT1G64550	-28.6	1.58489e-30	-1.07	3' UTR
Chr1	23984011	23984795	AT1G64572	-9.18	1.34896e-10	-1.73	3' UTR
Chr1	24051811	24052487	AT1G64740	-24.6	1.99526e-26	-1.26	3' UTR
Chr1	24134055	24134204	AT1G64960	-1.7	0.0107152	-1.57	3' UTR
Chr1	24147044	24148453	AT1G65000	-9.17	1.34896e-10	-2.06	5' UTR
Chr1	24180603	24180871	AT1G65080	-1.96	0.00549541	-2.54	3' UTR
Chr1	24235602	24235749	AT1G65250	-2.85	0.00060256	-4.12	3' UTR
Chr1	24390026	24391207	AT1G65590	-22.1	7.94328e-24	-1.05	3' UTR
Chr1	24476326	24476566	AT1G65800	-4.56	9.12011e-06	-1.36	3' UTR
Chr1	24485761	24486862	AT1G65820	-95.9	1.99526e-98	-1.57	3' UTR
Chr1	24492725	24492785	AT1G65840	-1.62	0.0128825	-1.11	3' UTR
Chr1	24616516	24616693	AT1G66130	-13.5	5.01187e-15	-1.17	Exon (AT1G66130.1/AT1G66130, exon 3 of 3)
Chr1	24737040	24737756	AT1G66345	-23.8	1.58489e-25	-2.08	3' UTR
Chr1	24779632	24780629	AT1G66430	-57	3.16228e-59	-1.17	3' UTR
Chr1	24815630	24816354	AT1G66510	-2.15	0.00338844	-1.13	3' UTR
Chr1	24841640	24842352	AT1G66590	-7.07	2.04174e-08	-1.06	3' UTR
Chr1	24891628	24892046	AT1G66730	-2.7	0.000870964	-1.3	3' UTR
Chr1	24961378	24961557	AT1G66900	-8.06	1.90546e-09	-2.46	3' UTR
Chr1	25038782	25039330	AT1G67060	-28.5	1.99526e-30	-2.92	3' UTR
Chr1	25131557	25132169	AT1G67180	-3.74	6.76083e-05	-1.6	Exon (AT1G67180.1/AT1G67180, exon 5 of 7)
Chr1	25143033	25143804	AT1G67210	-5.94	3.16228e-07	-1.45	3' UTR
Chr1	25326429	25326841	AT1G67570	-1.31	0.0281838	-1.08	Exon (AT1G67570.1/AT1G67570, exon 3 of 4)
Chr1	25436625	25437045	AT1G67840	-13.9	1.99526e-15	-1.16	3' UTR
Chr1	25461760	25462792	AT1G67890	-4.73	6.0256e-06	-1	3' UTR
Chr1	25492418	25492964	AT1G68000	-15.1	1e-16	-1.76	3' UTR
Chr1	25499955	25500314	AT1G68020	-13.7	2.51189e-15	-1.68	3' UTR
Chr1	25523192	25524175	AT1G68100	-8.41	8.31764e-10	-1.22	3' UTR
Chr1	25571333	25571595	AT1G68220	-8.38	8.91251e-10	-1.42	3' UTR
Chr1	25598320	25598438	AT1G68290	-4.81	5.01187e-06	-2.79	3' UTR
Chr1	25600391	25601375	AT1G68310	-17.7	2.51189e-19	-1.18	3' UTR
Chr1	25777208	25777816	AT1G68650	-5.44	1.07152e-06	-1.29	3' UTR
Chr1	25786629	25786806	AT1G68680	-8.79	3.38844e-10	-1.46	3' UTR
Chr1	25793349	25793940	AT1G68700	-2.55	0.00125893	-1.18	3' UTR
Chr1	26018433	26018493	AT1G69200	-1.33	0.0275423	-1.67	3' UTR
Chr1	26068757	26069821	AT1G69340	-20.4	3.98107e-22	-1.59	3' UTR
Chr1	26080997	26081698	AT1G69370	-5.74	5.12861e-07	-1.16	3' UTR
Chr1	26132430	26133136	AT1G69526	-7.12	1.86209e-08	-1.64	3' UTR
Chr1	26191121	26191323	AT1G69620	-148	1e-150	-1.81	3' UTR
Chr1	26236245	26237541	AT1G69750	-30.4	2.51189e-32	-1.79	5' UTR
Chr1	26389438	26389916	AT1G70060	-12.2	1e-13	-1.77	3' UTR
Chr1	26418607	26419558	AT1G70150	-4.61	8.12831e-06	-1.36	3' UTR
Chr1	26431110	26431497	AT1G70190	-31.5	1.99526e-33	-2.13	3' UTR
Chr1	26455701	26456088	AT1G70250	-6.41	1e-07	-1.62	Exon (AT1G70250.1/AT1G70250, exon 6 of 6)
Chr1	26599773	26600070	AT1G70550	-6.79	4.0738e-08	-1.6	3' UTR
Chr1	26619235	26620358	AT1G70590	-14.6	3.16228e-16	-1.56	3' UTR
Chr1	26633803	26634102	AT1G70630	-2.39	0.00190546	-1.52	3' UTR
Chr1	26700785	26702346	AT1G70790	-4.24	1.99526e-05	-1	3' UTR
Chr1	26704130	26705236	AT1G70810	-6.47	8.91251e-08	-1.03	5' UTR
Chr1	26813800	26814130	AT1G71090	-19.4	3.98107e-21	-2.84	3' UTR
Chr1	26833410	26833709	AT1G71180	-5.74	5.24807e-07	-1.71	3' UTR
Chr1	26859209	26859682	AT1G71240	-4.85	4.46684e-06	-1.35	3' UTR
Chr1	26998117	26998977	AT1G71790	-10	1.58489e-11	-1.39	3' UTR
Chr1	27024048	27024551	AT1G71840	-127	1e-129	-3.41	3' UTR
Chr1	27029235	27030560	AT1G71865	-5.76	5.01187e-07	-1.1	5' UTR
Chr1	27079600	27080099	AT1G71940	-8.41	8.31764e-10	-2.17	3' UTR
Chr1	27116941	27117440	AT1G72050	-21.4	3.98107e-23	-1.32	3' UTR
Chr1	27156514	27157706	AT1G72170	-20.3	5.01187e-22	-1.06	3' UTR
Chr1	27158978	27159558	AT1G72175	-12.8	2.51189e-14	-2.34	3' UTR
Chr1	27236523	27236789	AT1G72330	-2.92	0.000512861	-2.02	3' UTR
Chr1	27414893	27415040	AT1G72850	-1.46	0.0190546	-2	Exon (AT1G72850.1/AT1G72850, exon 2 of 2)
Chr1	27474594	27474975	AT1G73030	-66.9	3.98107e-69	-1.81	3' UTR
Chr1	27490101	27490587	AT1G73090	-12.4	6.30957e-14	-1.76	Exon (AT1G73090.1/AT1G73090, exon 7 of 8)
Chr1	27794407	27794735	AT1G73920	-11.8	3.16228e-13	-1.15	3' UTR
Chr1	27862403	27862607	AT1G74088	-4.29	1.7378e-05	-2.48	3' UTR
Chr1	27916849	27917054	AT1G74230	-7.2	1.51356e-08	-1.13	3' UTR
Chr1	27967434	27967603	AT1G74410	-1.38	0.0239883	-1.66	Exon (AT1G74410.1/AT1G74410, exon 4 of 5)
Chr1	28017592	28017711	AT1G74550	-2.68	0.000912011	-1.42	3' UTR
Chr1	28034236	28034773	AT1G74640	-38.4	1.99526e-40	-1.18	3' UTR
Chr1	28135457	28135667	AT1G74900	-8.64	4.7863e-10	-1.85	3' UTR
Chr1	28172929	28173376	AT1G75020	-16.6	3.16228e-18	-2.14	3' UTR
Chr1	28215197	28215887	AT1G75170	-22.2	6.30957e-24	-1.58	3' UTR
Chr1	28254781	28255173	AT1G75290	-2.15	0.00338844	-1.55	Exon (AT1G75290.1/AT1G75290, exon 4 of 5)
Chr1	28401908	28402236	AT1G75630	-108	1e-110	-2.27	3' UTR
Chr1	28414788	28414848	AT1G75660	-3.13	0.00030903	-1.48	3' UTR
Chr1	28460795	28460854	AT1G75800	-1.66	0.011749	-2.13	3' UTR
Chr1	28477007	28477743	AT1G75840	-69.9	3.98107e-72	-1.49	3' UTR
Chr1	28516995	28517401	AT1G75950	-71.3	1.25893e-73	-1.06	Exon (AT1G75950.1/AT1G75950, exon 1 of 2)
Chr1	28543078	28543227	AT1G76050	-7.83	3.31131e-09	-2.36	3' UTR
Chr1	28574223	28575036	AT1G76140	-17.8	1.99526e-19	-1.04	3' UTR
Chr1	28593964	28594713	AT1G76200	-211	1e-213	-1.97	3' UTR
Chr1	28612062	28613263	AT1G76260	-3.83	5.49541e-05	-1.01	3' UTR
Chr1	28719908	28720312	AT1G76530	-6.06	2.34423e-07	-1.6	3' UTR
Chr1	28983117	28983469	AT1G77131	-2.87	0.00057544	-4.29	Exon (AT1G77138.1/AT1G77138, exon 1 of 1)
Chr1	28986831	28987983	AT1G77140	-23.2	5.01187e-25	-1.87	3' UTR
Chr1	29070488	29071899	AT1G77350	-48.8	6.30957e-51	-1.68	5' UTR
Chr1	29074437	29074796	AT1G77370	-60.4	1.25893e-62	-2.79	3' UTR
Chr1	29094922	29095568	AT1G77420	-7.91	2.75423e-09	-1.77	3' UTR
Chr1	29097001	29098243	AT1G77440	-47.9	5.01187e-50	-1.72	3' UTR
Chr1	29174756	29175530	AT1G77630	-4.85	4.46684e-06	-1.31	3' UTR
Chr1	29207435	29208116	AT1G77710	-63.5	1e-65	-1.39	3' UTR
Chr1	29246164	29246281	AT1G77765	-1.6	0.0134896	-3.04	3' UTR
Chr1	29255969	29256975	AT1G77800	-5.55	8.31764e-07	-1.33	Exon (AT1G77800.1/AT1G77800, exon 5 of 21)
Chr1	29274471	29275419	AT1G77850	-13.8	2.51189e-15	-1.88	3' UTR
Chr1	29294948	29295711	AT1G77890	-5.12	2.34423e-06	-1.68	3' UTR
Chr1	29335713	29336362	AT1G78010	-10	1.58489e-11	-1.26	3' UTR
Chr1	29456639	29456897	AT1G78280	-1.62	0.0128825	-1.01	Exon (AT1G78280.1/AT1G78280, exon 14 of 16)
Chr1	29457044	29457223	AT1G78280	-2.95	0.000467735	-1.78	3' UTR
Chr1	29565787	29566228	AT1G78590	-15.3	6.30957e-17	-1.98	3' UTR
Chr1	29597904	29598629	AT1G78690	-13.1	1.25893e-14	-1.85	3' UTR
Chr1	29601253	29602869	AT1G78710	-6.59	6.60693e-08	-1.63	5' UTR
Chr1	29620429	29621447	AT1G78770	-4.49	1.09648e-05	-1.3	3' UTR
Chr1	29650996	29652445	AT1G78870	-22.9	1e-24	-1.17	3' UTR
Chr1	29656992	29658065	AT1G78890	-21.5	3.16228e-23	-1.92	3' UTR
Chr1	29664137	29664921	AT1G78900	-288	1e-290	-1.59	3' UTR
Chr1	29813797	29814135	AT1G79260	-10.4	7.94328e-12	-1.79	3' UTR
Chr1	29844489	29844638	AT1G79340	-5.61	6.91831e-07	-2.18	3' UTR
Chr1	29893749	29894437	AT1G79460	-2.08	0.0040738	-1.42	3' UTR
Chr1	29976486	29976601	AT1G79660	-14.8	2.51189e-16	-2.32	3' UTR
Chr1	30021799	30022486	AT1G79810	-15.4	5.01187e-17	-1.78	3' UTR
Chr1	30083360	30083449	AT1G79970	-6.9	3.16228e-08	-1.39	3' UTR
Chr1	30085063	30085599	AT1G79990	-11.8	2.51189e-13	-1.94	3' UTR
Chr1	30096721	30097165	AT1G80000	-19	1e-20	-2.22	3' UTR
Chr1	30160236	30161265	AT1G80190	-3.35	0.000177828	-1.37	3' UTR
Chr1	30179958	30180561	AT1G80260	-6.74	4.57088e-08	-1.09	3' UTR
Chr1	30194101	30194340	AT1G80300	-10.7	3.98107e-12	-1.21	3' UTR
Chr1	30219381	30220004	AT1G80380	-85.9	2.51189e-88	-1.23	3' UTR
Chr1	30271271	30272578	AT1G80500	-106	1e-108	-1.62	3' UTR
Chr1	30337271	30337447	AT1G80720	-4.71	6.30957e-06	-2.08	3' UTR
Chr1	30364162	30364310	AT1G80800	-3.54	0.000109648	-1.97	Exon (AT1G80800.1/AT1G80800, exon 1 of 1)
Chr1	30397866	30397952	AT1G80890	-2.56	0.00123027	-1.18	3' UTR
Chr1	6781	7370	AT1G01020	-16.5	3.98107e-18	-1.98	3' UTR
Chr1	31200	31977	AT1G01040	-47.9	5.01187e-50	-1.3	3' UTR
Chr1	50104	50510	AT1G01100	-434	0	-1.39	3' UTR
Chr1	269792	270075	AT1G01720	-23.7	1.58489e-25	-2.87	3' UTR
Chr1	270718	270775	AT1G01725	-3.99	3.71535e-05	-2.86	5' UTR
Chr1	304223	304907	AT1G01840	-9.42	7.94328e-11	-1.23	3' UTR
Chr1	330678	331006	AT1G01960	-15.7	1.99526e-17	-2	3' UTR
Chr1	413552	413847	AT1G02170	-9.43	7.94328e-11	-2	3' UTR
Chr1	443179	444260	AT1G02270	-7.52	7.07946e-09	-1.02	3' UTR
Chr1	553109	554613	AT1G02610	-2.28	0.00245471	-2	3' UTR
Chr1	599626	600501	AT1G02740	-6.71	4.89779e-08	-1.55	3' UTR
Chr1	607808	608073	AT1G02780	-88.5	6.30957e-91	-1.32	3' UTR
Chr1	642929	643526	AT1G02880	-6.69	5.12861e-08	-1.05	3' UTR
Chr1	655607	656321	AT1G02910	-19.2	7.94328e-21	-1.17	3' UTR
Chr1	710018	710929	AT1G03050	-9.45	6.30957e-11	-2.08	3' UTR
Chr1	712563	713103	AT1G03060	-11.3	1e-12	-1.73	3' UTR
Chr1	795650	796889	AT1G03260	-5.46	1.02329e-06	-1.18	3' UTR
Chr1	817983	819418	AT1G03330	-40.2	2.51189e-42	-1.13	5' UTR
Chr1	885713	886442	AT1G03545	-1.36	0.0245471	-1	3' UTR
Chr1	1031230	1031911	AT1G04010	-4.77	5.49541e-06	-1.87	3' UTR
Chr1	1045687	1046635	AT1G04050	-2.6	0.00112202	-1.55	3' UTR
Chr1	1050668	1050812	AT1G04070	-13.1	1.25893e-14	-3.04	3' UTR
Chr1	1075692	1076624	AT1G04140	-17.3	6.30957e-19	-1.38	3' UTR
Chr1	1141604	1141782	AT1G04270	-37.2	3.16228e-39	-1.33	3' UTR
Chr1	1147552	1148014	AT1G04295	-57.2	1.99526e-59	-1.65	3' UTR
Chr1	1163097	1163829	AT1G04340	-33.5	1.58489e-35	-1.99	3' UTR
Chr1	1189108	1189226	AT1G04410	-78.3	1.25893e-80	-2.96	3' UTR
Chr1	1189315	1189404	AT1G04410	-201	1e-203	-2.62	3' UTR
Chr1	1289731	1289820	AT1G04625	-1.96	0.00549541	-2.72	3' UTR
Chr1	1289734	1290814	AT1G04625	-67.4	1.25893e-69	-1.62	3' UTR
Chr1	1358995	1359422	AT1G04830	-12.5	5.01187e-14	-2.69	3' UTR
Chr1	1407831	1409424	AT1G04960	-15.5	3.98107e-17	-1.34	3' UTR
Chr1	1413673	1413821	AT1G04980	-1.79	0.00851138	-2.46	3' UTR
Chr1	1438152	1438836	AT1G05030	-5.95	3.0903e-07	-1.41	3' UTR
Chr1	1448718	1449252	AT1G05055	-10.4	7.94328e-12	-2.15	3' UTR
Chr1	1487704	1487934	AT1G05160	-2.28	0.00245471	-1.58	Exon (AT1G05160.1/AT1G05160, exon 8 of 9)
Chr1	1498204	1498504	AT1G05180	-6.31	1.28825e-07	-1.65	3' UTR
Chr1	1531729	1532787	AT1G05270	-12.7	3.16228e-14	-1.12	3' UTR
Chr1	1630930	1631606	AT1G05520	-7.48	7.76247e-09	-1.31	3' UTR
Chr1	1717563	1718678	AT1G05730	-15.6	3.16228e-17	-1.11	5' UTR
Chr1	1801221	1802031	AT1G05940	-25.5	2.51189e-27	-2.86	3' UTR
Chr1	1816056	1816292	AT1G05970	-7.68	4.7863e-09	-2.51	3' UTR
Chr1	1830634	1831105	AT1G06050	-7.97	2.34423e-09	-1.79	3' UTR
Chr1	1894336	1895149	AT1G06200	-31.6	1.58489e-33	-1	3' UTR
Chr1	2089447	2089625	AT1G06790	-2.76	0.000758578	-1.72	3' UTR
Chr1	2092976	2093527	AT1G06820	-17.2	7.94328e-19	-1.58	3' UTR
Chr1	2114957	2115735	AT1G06900	-6.65	5.62341e-08	-1.15	3' UTR
Chr1	2158420	2158804	AT1G07030	-13.1	1.25893e-14	-1.93	3' UTR
Chr1	2220343	2221251	AT1G07230	-14.6	3.16228e-16	-1.87	3' UTR
Chr1	2331289	2331439	AT1G07570	-7.48	7.76247e-09	-2.2	3' UTR
Chr1	2370442	2370562	AT1G07670	-5	3.0903e-06	-1.87	Exon (AT1G07670.1/AT1G07670, exon 9 of 9)
Chr1	2400589	2401239	AT1G07745	-5.3	1.51356e-06	-1.32	3' UTR
Chr1	2404125	2404390	AT1G07750	-9.05	1.8197e-10	-1.43	3' UTR
Chr1	2408203	2408750	AT1G07770	-434	0	-1.57	3' UTR
Chr1	2410205	2410780	AT1G07780	-14.2	7.94328e-16	-2.55	3' UTR
Chr1	2463072	2463132	AT1G07940	-21.8	1.25893e-23	-2.44	3' UTR
Chr1	2465770	2465917	AT1G07950	-6.03	2.5704e-07	-1.86	3' UTR
Chr1	2583833	2584583	AT1G08230	-6.74	4.57088e-08	-1.18	Exon (AT1G08230.2/AT1G08230, exon 4 of 6)
Chr1	2685778	2686718	AT1G08490	-20.3	5.01187e-22	-1.21	3' UTR
Chr1	2748398	2749225	AT1G08640	-189	1e-191	-2.28	3' UTR
Chr1	2942564	2943368	AT1G09140	-44.2	3.16228e-46	-1.88	3' UTR
Chr1	2998100	2998609	AT1G09270	-4.83	4.67735e-06	-1.07	3' UTR
Chr1	3012762	3013366	AT1G09330	-55.3	1.99526e-57	-1.66	3' UTR
Chr1	3038462	3039065	AT1G09421	-4.27	1.86209e-05	-1.09	3' UTR
Chr1	3112808	3112958	AT1G09610	-2	0.00501187	-1.44	3' UTR
Chr1	3165430	3165489	AT1G09780	-4.95	3.54813e-06	-1.88	3' UTR
Chr1	3176912	3177672	AT1G09800	-4.39	1.38038e-05	-1.38	3' UTR
Chr1	3180966	3181748	AT1G09810	-4.45	1.1749e-05	-1	3' UTR
Chr1	3290371	3291799	AT1G10070	-6.43	9.77237e-08	-1.02	3' UTR
Chr1	3393407	3393496	AT1G10350	-1.74	0.00954993	-2.18	3' UTR
Chr1	3395558	3396055	AT1G10360	-70.2	1.58489e-72	-1.2	3' UTR
Chr1	3428627	3429059	AT1G10430	-51.6	1e-53	-2.96	3' UTR
Chr1	3442475	3442653	AT1G10470	-47.2	2.51189e-49	-2.24	3' UTR
Chr1	3491281	3492168	AT1G10580	-9.5	6.30957e-11	-1.18	3' UTR
Chr1	3502063	3502783	AT1G10590	-72.6	6.30957e-75	-1.09	3' UTR
Chr1	3512944	3513784	AT1G10630	-34.6	1.58489e-36	-1.16	3' UTR
Chr1	3605576	3605666	AT1G10830	-1.42	0.0213796	-1.92	3' UTR
Chr1	3614603	3616159	AT1G10865	-13.4	6.30957e-15	-1.07	5' UTR
Chr1	3632234	3632757	AT1G10900	-28.6	1.58489e-30	-2.57	3' UTR
Chr1	3787394	3787891	AT1G11280	-23.4	3.16228e-25	-2.34	3' UTR
Chr1	3977429	3977953	AT1G11780	-23.5	2.51189e-25	-2.44	3' UTR
Chr1	3985285	3985674	AT1G11800	-6.32	1.25893e-07	-1.89	3' UTR
Chr1	3991027	3991145	AT1G11810	-6.74	4.67735e-08	-2.06	3' UTR
Chr1	4007853	4008282	AT1G11880	-8.28	1.12202e-09	-3.14	3' UTR
Chr1	4233903	4234915	AT1G12430	-8.01	2.18776e-09	-1.07	3' UTR
Chr1	4294713	4295069	AT1G12620	-2.48	0.00151356	-2.07	3' UTR
Chr1	4303402	4304021	AT1G12640	-7.14	1.7378e-08	-1.35	3' UTR
Chr1	4368760	4369087	AT1G12810	-16.7	2.51189e-18	-1.37	3' UTR
Chr1	4398375	4399134	AT1G12930	-4.96	3.38844e-06	-1.09	3' UTR
Chr1	4436224	4437843	AT1G13000	-8.64	4.7863e-10	-1.2	3' UTR
Chr1	4469271	4469769	AT1G13120	-6.48	8.51138e-08	-1.47	3' UTR
Chr1	4572449	4573144	AT1G13350	-15.2	7.94328e-17	-1.72	3' UTR
Chr1	4589250	4589793	AT1G13380	-20.5	3.16228e-22	-1.6	Exon (AT1G13380.1/AT1G13380, exon 2 of 3)
Chr1	4612910	4613354	AT1G13448	-20.3	5.01187e-22	-2.47	3' UTR
Chr1	4638574	4639608	AT1G13560	-44.4	1.99526e-46	-1.66	3' UTR
Chr1	4642465	4642935	AT1G13570	-5.41	1.14815e-06	-1.51	3' UTR
Chr1	4743205	4743622	AT1G13860	-2.39	0.00186209	-1.57	3' UTR
Chr1	4747265	4748000	AT1G13870	-43.4	1.58489e-45	-2.29	3' UTR
Chr1	4880081	4880821	AT1G14290	-13.8	1.99526e-15	-1.01	3' UTR
Chr1	4882495	4883044	AT1G14300	-6.18	1.77828e-07	-1.34	3' UTR
Chr1	4911152	4911595	AT1G14350	-7.21	1.51356e-08	-1.02	3' UTR
Chr1	4918308	4918464	AT1G14380	-1.69	0.0109648	-1.04	Exon (AT1G14380.3/AT1G14380, exon 6 of 7)
Chr1	4946218	4946426	AT1G14450	-45	5.01187e-47	-2.69	3' UTR
Chr1	4971155	4972012	AT1G14530	-5.12	2.29087e-06	-1.62	3' UTR
Chr1	4998845	4999288	AT1G14590	-9.04	1.86209e-10	-2.02	3' UTR
Chr1	5032129	5032479	AT1G14660	-1.67	0.0112202	-1.38	3' UTR
Chr1	5066666	5067085	AT1G14720	-50.3	1.99526e-52	-1.75	3' UTR
Chr1	5102454	5103618	AT1G14800	-51.4	1.58489e-53	-1.09	3' UTR
Chr1	5105078	5105907	AT1G14820	-14	1.58489e-15	-1.13	3' UTR
Chr1	5116846	5117328	AT1G14850	-5.64	6.60693e-07	-1.39	3' UTR
Chr1	5138422	5138480	AT1G14900	-1.53	0.0165959	-1.12	3' UTR
Chr1	5165748	5165928	AT1G14980	-145	1e-146	-1.5	3' UTR
Chr1	5167120	5168175	AT1G14990	-15.4	5.01187e-17	-1.47	5' UTR
Chr1	5173097	5173726	AT1G15020	-8.65	4.67735e-10	-1.19	3' UTR
Chr1	5183607	5184701	AT1G15060	-9.9	2.51189e-11	-1.17	3' UTR
Chr1	5210206	5210624	AT1G15140	-33.3	2.51189e-35	-1.62	3' UTR
Chr1	5223268	5223652	AT1G15175	-5.5	9.12011e-07	-1.66	Exon (AT1G15175.1/AT1G15175, exon 2 of 2)
Chr1	5269109	5269828	AT1G15310	-2.52	0.00134896	-1.28	3' UTR
Chr1	5306120	5306536	AT1G15440	-6.28	1.38038e-07	-1.68	3' UTR
Chr1	5430860	5431014	AT1G15780	-1.48	0.0186209	-1.26	Exon (AT1G15780.1/AT1G15780, exon 10 of 12)
Chr1	5438460	5439037	AT1G15790	-1.4	0.0229087	-1.77	3' UTR
Chr1	5441408	5441959	AT1G15800	-1.69	0.0107152	-1.13	3' UTR
Chr1	5458535	5459232	AT1G15880	-17.3	5.01187e-19	-1.8	3' UTR
Chr1	5538819	5539080	AT1G16170	-12.8	2.51189e-14	-1.68	3' UTR
Chr1	5555007	5555305	AT1G16240	-31.5	1.58489e-33	-1.8	3' UTR
Chr1	5670666	5671114	AT1G16560	-5.14	2.18776e-06	-1.76	3' UTR
Chr1	5726398	5726723	AT1G16720	-23.1	6.30957e-25	-1.06	3' UTR
Chr1	5729245	5729511	AT1G16750	-5.08	2.5704e-06	-1.26	Exon (AT1G16750.1/AT1G16750, exon 11 of 11)
Chr1	5739418	5739786	AT1G16780	-7.76	3.98107e-09	-2.17	3' UTR
Chr1	5779081	5779708	AT1G16900	-4.36	1.51356e-05	-1.21	3' UTR
Chr1	5801006	5802070	AT1G16970	-8.8	3.23594e-10	-1.3	3' UTR
Chr1	5832276	5832395	AT1G17060	-1.64	0.0123027	-2.43	3' UTR
Chr1	5909546	5909856	AT1G17270	-1.67	0.0114815	-2.08	Exon (AT1G17270.1/AT1G17270, exon 2 of 3)
Chr1	5951572	5952014	AT1G17370	-20.2	6.30957e-22	-1.24	3' UTR
Chr1	6037464	6038050	AT1G17560	-13.4	5.01187e-15	-1.03	3' UTR
Chr1	6050643	6050822	AT1G17590	-1.92	0.0060256	-2.67	Exon (AT1G17590.4/AT1G17590, exon 6 of 6)
Chr1	6069477	6070198	AT1G17650	-78.4	7.94328e-81	-1.68	3' UTR
Chr1	6146015	6146576	AT1G17840	-9.34	1e-10	-1.32	3' UTR
Chr1	6244418	6244875	AT1G18150	-4.97	3.31131e-06	-1.14	3' UTR
Chr1	6278848	6279430	AT1G18260	-15.8	1.99526e-17	-1.86	3' UTR
Chr1	6283412	6284213	AT1G18270	-5.31	1.47911e-06	-1.16	3' UTR
Chr1	6316755	6317292	AT1G18360	-24.8	1.25893e-26	-1.4	3' UTR
Chr1	6356339	6357043	AT1G18470	-4.32	1.62181e-05	-1.04	3' UTR
Chr1	6377321	6377985	AT1G18540	-220	1e-222	-1.05	3' UTR
Chr1	6418858	6418946	AT1G18650	-4.66	7.07946e-06	-2.24	3' UTR
Chr1	6426928	6427377	AT1G18670	-5.03	2.88403e-06	-1.76	3' UTR
Chr1	6432200	6433144	AT1G18680	-4.74	5.88844e-06	-1.46	Exon (AT1G18680.1/AT1G18680, exon 1 of 3)
Chr1	6457939	6459369	AT1G18720	-20.7	1.99526e-22	-1.16	3' UTR
Chr1	6500848	6500908	AT1G18840	-1.37	0.0245471	-2.39	3' UTR
Chr1	6500967	6501299	AT1G18840	-12.8	2.51189e-14	-2.27	3' UTR
Chr1	6523242	6523540	AT1G18880	-6.99	2.51189e-08	-1.71	3' UTR
Chr1	6532798	6533431	AT1G18910	-1.77	0.00891251	-1.62	Exon (AT1G18910.1/AT1G18910, exon 9 of 12)
Chr1	6561057	6561263	AT1G19000	-82.9	2.51189e-85	-1.61	3' UTR
Chr1	6609325	6609591	AT1G19120	-14.3	6.30957e-16	-1.92	3' UTR
Chr1	6628218	6628841	AT1G19220	-3.47	0.000131826	-1.49	3' UTR
Chr1	6649272	6649505	AT1G19230	-3.54	0.000109648	-2.17	3' UTR
Chr1	6680563	6681384	AT1G19330	-21.4	3.98107e-23	-1.53	3' UTR
Chr1	6690486	6690876	AT1G19360	-9.71	3.98107e-11	-2.02	3' UTR
Chr1	6724988	6725138	AT1G19430	-2.92	0.000501187	-1.5	Exon (AT1G19430.1/AT1G19430, exon 7 of 8)
Chr1	6751733	6752211	AT1G19490	-7	2.45471e-08	-1.77	3' UTR
Chr1	6796202	6796794	AT1G19650	-7.18	1.58489e-08	-1.32	3' UTR
Chr1	6822953	6824071	AT1G19730	-16	1.25893e-17	-1.35	5' UTR
Chr1	6931101	6931464	AT1G19970	-16.1	1e-17	-2.71	3' UTR
Chr1	7020868	7022136	AT1G20270	-7.03	2.29087e-08	-1.32	3' UTR
Chr1	7083312	7083603	AT1G20430	-54.7	7.94328e-57	-1.65	3' UTR
Chr1	7119706	7120485	AT1G20560	-11.2	1e-12	-1.07	3' UTR
Chr1	7265912	7266606	AT1G20890	-16.2	7.94328e-18	-2.19	3' UTR
Chr1	7292598	7292834	AT1G20930	-3.13	0.000301995	-1.3	3' UTR
Chr1	7376077	7376314	AT1G21070	-6.77	4.2658e-08	-2.09	3' UTR
Chr1	7419767	7420414	AT1G21190	-50.4	1.58489e-52	-1.54	3' UTR
Chr1	7566500	7566649	AT1G21590	-13.5	5.01187e-15	-1.59	3' UTR
Chr1	7651675	7651874	AT1G21760	-33.1	5.01187e-35	-1.29	3' UTR
Chr1	7690861	7691625	AT1G21900	-35.5	1.58489e-37	-1.67	3' UTR
Chr1	7814763	7815111	AT1G22140	-133	1e-135	-2.76	3' UTR
Chr1	7815198	7815573	AT1G22140	-41.5	1.58489e-43	-1.63	Exon (AT1G22140.1/AT1G22140, exon 1 of 3)
Chr1	7837621	7838410	AT1G22200	-13.3	6.30957e-15	-1.18	3' UTR
Chr1	7878769	7879464	AT1G22300	-140	1e-142	-1.42	3' UTR
Chr1	7952996	7954213	AT1G22520	-46.9	5.01187e-49	-1.35	3' UTR
Chr1	7955553	7956000	AT1G22530	-11.8	2.51189e-13	-1.32	3' UTR
Chr1	8013471	8014184	AT1G22650	-14.7	3.16228e-16	-2.09	3' UTR
Chr1	8109774	8110133	AT1G22920	-7.44	8.70964e-09	-1.06	3' UTR
Chr1	8125083	8126072	AT1G22950	-13	1.58489e-14	-1.24	3' UTR
Chr1	8202261	8202552	AT1G23140	-3.86	5.12861e-05	-3.87	3' UTR
Chr1	8295185	8295886	AT1G23360	-23.2	5.01187e-25	-1.71	3' UTR
Chr1	8297409	8297881	AT1G23380	-5.83	4.16869e-07	-1.53	3' UTR
Chr1	8478437	8478886	AT1G23960	-45.5	1.58489e-47	-2.16	3' UTR
Chr1	8503777	8505773	AT1G24030	-13.1	1.25893e-14	-1.87	3' UTR
Chr1	8563707	8564105	AT1G24190	-6.95	2.75423e-08	-1.77	3' UTR
Chr1	8574006	8574461	AT1G24210	-1.48	0.0186209	-1.08	Exon (AT1G24210.1/AT1G24210, exon 2 of 5)
Chr1	8593696	8593814	AT1G24260	-2.22	0.00288403	-4.09	3' UTR
Chr1	8604278	8604840	AT1G24267	-30.4	2.51189e-32	-1.89	3' UTR
Chr1	8638579	8639946	AT1G24340	-20.2	6.30957e-22	-1.45	3' UTR
Chr1	8837160	8838159	AT1G25220	-28.1	6.30957e-30	-1.22	3' UTR
Chr1	8991856	8992485	AT1G25570	-7.81	3.46737e-09	-1.24	3' UTR
Chr1	9022542	9022748	AT1G26090	-2.3	0.00234423	-1.1	3' UTR
Chr1	9028395	9029103	AT1G26120	-10.3	7.94328e-12	-1.33	3' UTR
Chr1	9039628	9040737	AT1G26150	-10.6	5.01187e-12	-1.1	3' UTR
Chr1	9121492	9122369	AT1G26370	-8.64	4.7863e-10	-1.53	3' UTR
Chr1	9207447	9208223	AT1G26640	-14.5	3.98107e-16	-1.47	3' UTR
Chr1	9224145	9225279	AT1G26690	-13.1	1.25893e-14	-1.55	3' UTR
Chr1	9245068	9245817	AT1G26740	-24.6	1.99526e-26	-2.49	3' UTR
Chr1	9286643	9287060	AT1G26810	-3	0.000416869	-1.87	3' UTR
Chr1	9315470	9316461	AT1G26880	-238	1e-241	-1.07	3' UTR
Chr1	9396658	9397123	AT1G27060	-13.7	3.16228e-15	-2.64	3' UTR
Chr1	9403900	9403959	AT1G27090	-2.54	0.00128825	-1.26	3' UTR
Chr1	9449668	9449936	AT1G27200	-3.94	4.16869e-05	-1.91	3' UTR
Chr1	9484346	9485539	AT1G27300	-158	1e-160	-2.11	3' UTR
Chr1	9498151	9498646	AT1G27350	-37	6.30957e-39	-1.79	3' UTR
Chr1	9510886	9512214	AT1G27385	-47.4	1.58489e-49	-1.57	3' UTR
Chr1	9527689	9528734	AT1G27435	-206	1e-209	-2.25	3' UTR
Chr1	9551511	9551659	AT1G27500	-4.63	7.58578e-06	-5	3' UTR
Chr1	9640198	9641039	AT1G27700	-22.8	1.25893e-24	-1.85	3' UTR
Chr1	9803760	9804146	AT1G28100	-7.69	4.67735e-09	-1.16	3' UTR
Chr1	9832816	9833514	AT1G28140	-72.7	5.01187e-75	-1.89	3' UTR
Chr1	9835030	9835147	AT1G28150	-6.07	2.29087e-07	-1.34	3' UTR
Chr1	9969470	9969708	AT1G28395	-11.1	1.58489e-12	-2.29	3' UTR
Chr1	9969768	9971502	AT1G28395	-22	1e-23	-1.4	5' UTR
Chr1	9976272	9977934	AT1G28410	-11.5	5.01187e-13	-1.05	3' UTR
Chr1	10032027	10032599	AT1G28530	-3.65	8.51138e-05	-1.4	3' UTR
Chr1	10038127	10038645	AT1G28560	-7.9	2.81838e-09	-1.63	3' UTR
Chr1	10041999	10042373	AT1G28570	-5.69	5.88844e-07	-1.12	Exon (AT1G28570.1/AT1G28570, exon 4 of 5)
Chr1	10044397	10044606	AT1G28580	-8.53	6.16595e-10	-1.94	3' UTR
Chr1	10109707	10110181	AT1G28960	-13.2	1e-14	-2	3' UTR
Chr1	10210520	10211134	AT1G29200	-14.5	5.01187e-16	-1.95	3' UTR
Chr1	10223266	10223894	AT1G29250	-109	1e-111	-1.17	3' UTR
Chr1	10258307	10259443	AT1G29320	-10.5	6.30957e-12	-1.44	3' UTR
Chr1	10286293	10286675	AT1G29390	-36	5.01187e-38	-1.75	3' UTR
Chr1	10379080	10380149	AT1G29690	-12.2	1e-13	-1.15	3' UTR
Chr1	10400714	10400923	AT1G29730	-3.39	0.000158489	-5.22	Exon (AT1G29730.1/AT1G29730, exon 24 of 24)
Chr1	10445625	10446056	AT1G29830	-7.14	1.7378e-08	-1.69	3' UTR
Chr1	10479211	10479629	AT1G29940	-6.08	2.29087e-07	-1.59	3' UTR
Chr1	10509211	10509954	AT1G30000	-6.18	1.77828e-07	-1.13	3' UTR
Chr1	10584160	10584722	AT1G30120	-116	1e-118	-1.26	3' UTR
Chr1	10685941	10686270	AT1G30330	-2.41	0.00177828	-1.04	3' UTR
Chr1	10796165	10796656	AT1G30490	-17.3	5.01187e-19	-2.09	3' UTR
Chr1	10804450	10804832	AT1G30500	-13.9	1.99526e-15	-2.45	3' UTR
Chr1	10993195	10993891	AT1G30880	-133	1e-135	-1.71	3' UTR
Chr1	11122867	11123532	AT1G31160	-19.7	1.99526e-21	-1.28	3' UTR
Chr1	11246914	11247809	AT1G31410	-19.9	1.25893e-21	-1.02	3' UTR
Chr1	11273694	11274112	AT1G31500	-14.8	1.99526e-16	-1.97	3' UTR
Chr1	11372425	11372688	AT1G31760	-13.8	2.51189e-15	-2.38	3' UTR
Chr1	11410904	11411079	AT1G31812	-165	1e-167	-2.09	3' UTR
Chr1	11470086	11471190	AT1G31940	-15.8	1.99526e-17	-1.25	5' UTR
Chr1	11537342	11537669	AT1G32080	-434	0	-2.57	3' UTR
Chr1	11605857	11606855	AT1G32210	-37.6	1.25893e-39	-1.37	3' UTR
Chr1	11689106	11689999	AT1G32400	-66.8	5.01187e-69	-1.28	3' UTR
Chr1	11749823	11751306	AT1G32500	-75.9	3.16228e-78	-1.03	3' UTR
Chr1	11771766	11773888	AT1G32550	-53.4	1.25893e-55	-1.02	3' UTR
Chr1	11875060	11875730	AT1G32790	-23.5	2.51189e-25	-1.28	3' UTR
Chr1	11967816	11968627	AT1G33040	-8.99	2.0893e-10	-1.05	3' UTR
Chr1	12057399	12057519	AT1G33250	-2.64	0.001	-2.66	3' UTR
Chr1	12068063	12068679	AT1G33265	-21.5	2.51189e-23	-2.28	3' UTR
Chr1	12099572	12099871	AT1G33390	-4.5	1.04713e-05	-2.43	3' UTR
Chr1	12104784	12105782	AT1G33400	-4.61	8.12831e-06	-1.16	3' UTR
Chr1	12150690	12151634	AT1G33490	-49	3.98107e-51	-1.52	3' UTR
Chr1	12208338	12208516	AT1G33680	-4.6	8.12831e-06	-1.75	3' UTR
Chr1	12221106	12221286	AT1G33720	-6.26	1.44544e-07	-2.28	Exon (AT1G33720.1/AT1G33720, exon 3 of 3)
Chr1	12370065	12370242	AT1G34030	-82	2.51189e-84	-2.27	3' UTR
Chr1	12492411	12492854	AT1G34270	-2.82	0.000645654	-1.18	3' UTR
Chr1	12587782	12588654	AT1G34430	-77.1	1.58489e-79	-1.33	3' UTR
Chr1	12646696	12647760	AT1G34550	-8.9	2.5704e-10	-1.38	3' UTR
Chr1	12654969	12655584	AT1G34570	-16.6	3.16228e-18	-1.21	3' UTR
Chr1	12736092	12736508	AT1G34750	-2.36	0.00204174	-1.03	3' UTR
Chr1	12947573	12947749	AT1G35290	-1.83	0.00758578	-1.64	3' UTR
Chr1	13467031	13467479	AT1G36070	-3.62	9.12011e-05	-1.1	3' UTR
Chr1	14027471	14027838	AT1G36990	-3.99	3.63078e-05	-1.31	3' UTR
Chr1	15651027	15651289	AT1G41880	-43.4	1.99526e-45	-1.29	3' UTR
Chr1	16398099	16398938	AT1G43560	-87.7	3.98107e-90	-1.27	3' UTR
Chr1	16425532	16426084	AT1G43620	-11.6	3.98107e-13	-2.15	3' UTR
Chr1	16708068	16708451	AT1G44000	-234	1e-237	-2.24	3' UTR
Chr1	16783117	16783807	AT1G44120	-1.41	0.0223872	-1.37	Exon (AT1G44120.1/AT1G44120, exon 1 of 5)
Chr1	16796639	16796993	AT1G44170	-8.59	5.49541e-10	-1.71	Exon (AT1G44170.3/AT1G44170, exon 9 of 10)
Chr1	16907539	16908709	AT1G44770	-14.1	1e-15	-1	3' UTR
Chr1	16982963	16983502	AT1G44910	-54	3.98107e-56	-1.4	3' UTR
Chr1	17077508	17078112	AT1G45150	-4.03	3.31131e-05	-1.34	3' UTR
Chr1	17083546	17083876	AT1G45160	-15.4	6.30957e-17	-2.72	3' UTR
Chr1	17096038	17097191	AT1G45170	-13.3	7.94328e-15	-1.55	3' UTR
Chr1	17169537	17170383	AT1G45230	-60.3	1.58489e-62	-1.54	3' UTR
Chr1	17172322	17173045	AT1G45332	-8.02	2.0893e-09	-1.51	3' UTR
Chr1	17282885	17283004	AT1G47128	-16.6	3.16228e-18	-1.48	3' UTR
Chr1	17308921	17309491	AT1G47240	-9.16	1.41254e-10	-2.39	3' UTR
Chr1	17321173	17322412	AT1G47260	-111	1e-113	-1.11	3' UTR
Chr1	17372537	17373248	AT1G47380	-11.5	5.01187e-13	-1.51	3' UTR
Chr1	17518367	17518603	AT1G47640	-25.1	6.30957e-27	-1.87	3' UTR
Chr1	17613098	17614110	AT1G47830	-32.2	3.98107e-34	-1.64	3' UTR
Chr1	17797000	17797604	AT1G48200	-8.59	5.37032e-10	-2.23	3' UTR
Chr1	17896597	17897405	AT1G48420	-24.4	3.16228e-26	-1.06	3' UTR
Chr1	17902666	17902903	AT1G48430	-5.79	4.57088e-07	-2.33	3' UTR
Chr1	17908593	17909103	AT1G48450	-62.6	7.94328e-65	-1.02	3' UTR
Chr1	17921965	17922383	AT1G48490	-2.94	0.00047863	-1.31	3' UTR
Chr1	17950569	17951244	AT1G48550	-6.55	7.4131e-08	-1.35	3' UTR
Chr1	17970678	17971277	AT1G48610	-27.8	1e-29	-1.41	3' UTR
Chr1	17981773	17981921	AT1G48630	-5.14	2.23872e-06	-2.22	3' UTR
Chr1	18059636	18060197	AT1G48830	-150	1e-152	-1.12	3' UTR
Chr1	18073804	18074249	AT1G48870	-1.82	0.00794328	-2.05	Exon (AT1G48870.1/AT1G48870, exon 1 of 5)
Chr1	18176772	18178151	AT1G49140	-140	1e-142	-1.37	3' UTR
Chr1	18184654	18184983	AT1G49180	-2.46	0.00154882	-1.3	3' UTR
Chr1	18285448	18286843	AT1G49410	-282	1e-284	-2.41	3' UTR
Chr1	18356975	18357995	AT1G49600	-21.5	3.16228e-23	-1.18	3' UTR
Chr1	18367653	18368977	AT1G49630	-7.18	1.58489e-08	-1.39	3' UTR
Chr1	18402506	18402864	AT1G49720	-29.4	3.16228e-31	-1.91	3' UTR
Chr1	18455211	18456074	AT1G49850	-9.62	5.01187e-11	-1.41	3' UTR
Chr1	18519946	18520576	AT1G50010	-31.7	1.25893e-33	-1.11	3' UTR
Chr1	18522441	18522898	AT1G50030	-3.31	0.000190546	-1.66	3' UTR
Chr1	18558017	18558638	AT1G50110	-7.53	6.76083e-09	-1.64	3' UTR
Chr1	18569735	18570707	AT1G50140	-7.26	1.28825e-08	-1.15	3' UTR
Chr1	18638413	18639217	AT1G50320	-291	1e-293	-1.68	3' UTR
Chr1	18708047	18708737	AT1G50500	-7.98	2.34423e-09	-1.09	3' UTR
Chr1	18728748	18729219	AT1G50575	-36.5	1.99526e-38	-2.97	3' UTR
Chr1	18867109	18867197	AT1G50900	-7.61	5.62341e-09	-1.09	3' UTR
Chr1	19019249	19019458	AT1G51310	-4.08	2.95121e-05	-1.17	Exon (AT1G51310.1/AT1G51310, exon 10 of 10)
Chr1	19102799	19104122	AT1G51510	-77.1	1.99526e-79	-1.44	3' UTR
Chr1	19296023	19296564	AT1G51940	-3.89	4.67735e-05	-1.12	3' UTR
Chr1	19409830	19410098	AT1G52150	-7.86	3.0903e-09	-1.82	3' UTR
Chr1	19467969	19468870	AT1G52280	-13.3	6.30957e-15	-1.09	3' UTR
Chr1	19474957	19475225	AT1G52300	-147	1e-149	-1.34	3' UTR
Chr1	19570058	19570446	AT1G52530	-7.07	2.0893e-08	-1.62	3' UTR
Chr1	19589009	19589786	AT1G52580	-28.2	3.98107e-30	-1.54	3' UTR
Chr1	19638315	19640239	AT1G52710	-12.5	5.01187e-14	-1.29	5' UTR
Chr1	19646674	19647153	AT1G52750	-4.3	1.7378e-05	-1.6	3' UTR
Chr1	19689106	19689554	AT1G52880	-4.86	4.46684e-06	-1.44	3' UTR
Chr1	19745046	19745974	AT1G53000	-27.8	1.25893e-29	-1.32	3' UTR
Chr1	19760060	19761452	AT1G53030	-24.8	1.25893e-26	-1.53	5' UTR
Chr1	19764340	19765226	AT1G53040	-6.92	2.95121e-08	-1.1	3' UTR
Chr1	19849788	19850026	AT1G53230	-9.52	6.30957e-11	-2.6	3' UTR
Chr1	19884057	19884644	AT1G53310	-47	3.98107e-49	-1.81	3' UTR
Chr1	19951660	19951868	AT1G53450	-1.83	0.00776247	-1.55	3' UTR
Chr1	19984772	19985835	AT1G53560	-61.1	2.51189e-63	-1.8	3' UTR
Chr1	19991452	19992301	AT1G53580	-17.7	1.99526e-19	-1.11	3' UTR
Chr1	20103953	20104826	AT1G53850	-56.5	1.25893e-58	-1.29	3' UTR
Chr1	20183641	20184829	AT1G54080	-49.3	1.99526e-51	-1.08	3' UTR
Chr1	20195264	20195324	AT1G54100	-4.13	2.5704e-05	-3.19	3' UTR
Chr1	20336488	20336902	AT1G54450	-2.51	0.00141254	-2.5	3' UTR
Chr1	20358527	20358766	AT1G54510	-5.79	4.57088e-07	-2.17	3' UTR
Chr1	20401436	20401937	AT1G54630	-105	1e-107	-1.35	3' UTR
Chr1	20405628	20406098	AT1G54650	-3.43	0.000144544	-1.31	3' UTR
Chr1	20440979	20441247	AT1G54780	-5.81	4.36516e-07	-1.8	3' UTR
Chr1	20452923	20453155	AT1G54840	-1.56	0.0147911	-1.51	3' UTR
Chr1	20617984	20618161	AT1G55265	-2.08	0.0040738	-1.41	3' UTR
Chr1	20653820	20654598	AT1G55350	-7.19	1.54882e-08	-1.04	3' UTR
Chr1	20731646	20732391	AT1G55535	-5.05	2.75423e-06	-1.46	3' UTR
Chr1	20787193	20787868	AT1G55620	-8.63	4.89779e-10	-1.89	3' UTR
Chr1	20804800	20805304	AT1G55680	-73.6	6.30957e-76	-1.5	3' UTR
Chr1	20899017	20899402	AT1G55880	-5.91	3.38844e-07	-1.68	3' UTR
Chr1	20977695	20977874	AT1G56090	-2.21	0.00295121	-2.17	3' UTR
Chr1	21025994	21026590	AT1G56180	-19.2	6.30957e-21	-1.49	3' UTR
Chr1	21046098	21046677	AT1G56230	-21.8	1.25893e-23	-2.38	3' UTR
Chr1	21064572	21065299	AT1G56260	-4.32	1.65959e-05	-1.74	3' UTR
Chr1	21086555	21087114	AT1G56330	-248	1e-251	-1.4	3' UTR
Chr1	21093496	21093762	AT1G56345	-2.03	0.00457088	-1.06	Exon (AT1G56345.1/AT1G56345, exon 2 of 2)
Chr1	21138708	21139231	AT1G56440	-4.8	5.12861e-06	-1.78	3' UTR
Chr1	21202020	21202701	AT1G56590	-16.7	2.51189e-18	-1.79	3' UTR
Chr1	21310389	21311293	AT1G57540	-12.1	1.25893e-13	-1.86	5' UTR
Chr1	21330602	21331568	AT1G57600	-6.18	1.77828e-07	-1.73	3' UTR
Chr1	21337209	21337478	AT1G57610	-8.05	1.99526e-09	-2.54	3' UTR
Chr1	21464001	21464670	AT1G58030	-31	6.30957e-33	-2.22	3' UTR
Chr1	21504314	21504881	AT1G58080	-53.8	6.30957e-56	-1.54	3' UTR
Chr1	21620331	21621213	AT1G58280	-4.37	1.44544e-05	-1.12	3' UTR
Chr1	22020578	22021051	AT1G59830	-11.3	1e-12	-1.13	3' UTR
Chr1	22152318	22152870	AT1G60080	-4.41	1.31826e-05	-1.52	3' UTR
Chr1	22212143	22212764	AT1G60220	-8.07	1.86209e-09	-1.04	3' UTR
Chr1	22218788	22220293	AT1G60260	-27.5	2.51189e-29	-1.34	3' UTR
Chr1	22264444	22265213	AT1G60430	-12.6	3.98107e-14	-1.34	3' UTR
Chr1	22299674	22299971	AT1G60530	-3.87	4.89779e-05	-1.31	Exon (AT1G60530.1/AT1G60530, exon 1 of 2)
Chr1	22349892	22350406	AT1G60690	-8.15	1.54882e-09	-1.17	Exon (AT1G60690.1/AT1G60690, exon 4 of 5)
Chr1	22354872	22355230	AT1G60710	-55.5	1.25893e-57	-1.53	3' UTR
Chr1	22400927	22401543	AT1G60860	-5.74	5.24807e-07	-1.52	3' UTR
Chr1	22412306	22412990	AT1G60890	-7.83	3.31131e-09	-1.53	3' UTR
Chr1	22534807	22535570	AT1G61140	-8.6	5.24807e-10	-1.52	3' UTR
Chr1	22607616	22608298	AT1G61300	-10.4	6.30957e-12	-1.43	3' UTR
Chr1	22646132	22646519	AT1G61380	-1.57	0.0147911	-1.24	3' UTR
Chr1	22718705	22718764	AT1G61570	-3.4	0.000154882	-2.7	3' UTR
Chr1	22812673	22814153	AT1G61780	-49.6	1e-51	-1	5' UTR
Chr1	22982036	22982364	AT1G62200	-10.9	2.51189e-12	-2.43	3' UTR
Chr1	22995437	22996021	AT1G62240	-46.5	1.58489e-48	-1.75	3' UTR
Chr1	23026896	23027278	AT1G62305	-1.46	0.0194984	-1.26	3' UTR
Chr1	23106210	23106721	AT1G62430	-11.7	3.16228e-13	-2.11	3' UTR
Chr1	23233464	23233554	AT1G62740	-26.3	3.98107e-28	-2.73	3' UTR
Chr1	23258083	23258591	AT1G62810	-12.1	1.25893e-13	-2.32	3' UTR
Chr1	23263700	23263877	AT1G62820	-16.1	1e-17	-2.89	3' UTR
Chr1	23347830	23348558	AT1G63010	-24.8	1.25893e-26	-1.77	3' UTR
Chr1	23376180	23376504	AT1G63050	-4.28	1.8197e-05	-2.06	Exon (AT1G63050.1/AT1G63050, exon 6 of 8)
Chr1	23408936	23409114	AT1G63120	-12.5	5.01187e-14	-2.89	3' UTR
Chr1	23466746	23467246	AT1G63260	-5.11	2.39883e-06	-1.21	3' UTR
Chr1	23469723	23469957	AT1G63270	-5.21	1.90546e-06	-1.88	Exon (AT1G63270.1/AT1G63270, exon 2 of 2)
Chr1	23471849	23472338	AT1G63290	-54.5	1e-56	-2.18	3' UTR
Chr1	23544836	23545076	AT1G63490	-3.11	0.000316228	-1.68	3' UTR
Chr1	23700202	23700967	AT1G63855	-9.44	7.94328e-11	-2.47	5' UTR
Chr1	23758313	23758763	AT1G64040	-18.9	1.25893e-20	-2.2	3' UTR
Chr1	23808969	23809089	AT1G64150	-1.89	0.00660693	-1.32	3' UTR
Chr1	23825328	23825684	AT1G64185	-25.1	6.30957e-27	-2.06	3' UTR
Chr1	23828798	23828942	AT1G64200	-15.7	2.51189e-17	-2.12	Exon (AT1G64200.1/AT1G64200, exon 4 of 6)
Chr1	23915598	23915837	AT1G64400	-8.76	3.63078e-10	-1.85	3' UTR
Chr1	24064937	24066150	AT1G64790	-18.4	5.01187e-20	-1.25	3' UTR
Chr1	24096435	24097147	AT1G64850	-275	1e-277	-2.44	3' UTR
Chr1	24137811	24138046	AT1G64980	-36.9	6.30957e-39	-1.69	3' UTR
Chr1	24140056	24141066	AT1G64990	-7.6	5.88844e-09	-1.37	3' UTR
Chr1	24154491	24154637	AT1G65020	-5.04	2.81838e-06	-1.64	3' UTR
Chr1	24158913	24159585	AT1G65032	-2.18	0.00316228	-1.09	5' UTR
Chr1	24203990	24204510	AT1G65150	-6.66	5.49541e-08	-1.97	3' UTR
Chr1	24248828	24250363	AT1G65290	-182	1e-184	-1.03	3' UTR
Chr1	24260184	24260243	AT1G65320	-4.45	1.20226e-05	-2.52	Exon (AT1G65320.1/AT1G65320, exon 2 of 2)
Chr1	24284558	24285045	AT1G65370	-17.6	2.51189e-19	-1.66	3' UTR
Chr1	24377374	24377851	AT1G65580	-16.3	6.30957e-18	-2.07	3' UTR
Chr1	24434233	24435561	AT1G65700	-7.47	7.94328e-09	-1.05	3' UTR
Chr1	24515956	24516632	AT1G65900	-7.06	2.13796e-08	-1.16	3' UTR
Chr1	24546704	24547455	AT1G65950	-11.1	1.25893e-12	-1.86	3' UTR
Chr1	24686256	24686801	AT1G66240	-241	1e-244	-1.42	3' UTR
Chr1	24816573	24816749	AT1G66510	-3.11	0.000316228	-1.37	3' UTR
Chr1	24866305	24866775	AT1G66680	-15.3	6.30957e-17	-1.51	3' UTR
Chr1	25193940	25194172	AT1G67300	-7.21	1.51356e-08	-2.52	Exon (AT1G67300.2/AT1G67300, exon 12 of 13)
Chr1	25205398	25206701	AT1G67320	-8.39	8.70964e-10	-1.11	3' UTR
Chr1	25251696	25251873	AT1G67410	-2.29	0.00245471	-1.66	Exon (AT1G67410.1/AT1G67410, exon 3 of 3)
Chr1	25327374	25327643	AT1G67580	-5.35	1.31826e-06	-1.57	3' UTR
Chr1	25344440	25345139	AT1G67630	-5.21	1.86209e-06	-1.17	3' UTR
Chr1	25545956	25547491	AT1G68160	-13.2	7.94328e-15	-1.69	3' UTR
Chr1	25598331	25598390	AT1G68290	-1.88	0.00676083	-1.83	3' UTR
Chr1	25598449	25598903	AT1G68300	-34.1	3.98107e-36	-1.97	3' UTR
Chr1	25777910	25778496	AT1G68660	-130	1e-132	-1.02	3' UTR
Chr1	25793327	25793896	AT1G68700	-2.7	0.000870964	-1.09	3' UTR
Chr1	25810321	25810789	AT1G68730	-8.78	3.46737e-10	-1.42	Exon (AT1G68730.1/AT1G68730, exon 2 of 4)
Chr1	26111897	26112694	AT1G69460	-108	1e-110	-1.93	3' UTR
Chr1	26175799	26179205	AT1G69588	-6.34	1.20226e-07	-1.31	5' UTR
Chr1	26193659	26194466	AT1G69640	-28	6.30957e-30	-1.3	3' UTR
Chr1	26248407	26248772	AT1G69770	-18.2	6.30957e-20	-2.41	3' UTR
Chr1	26288308	26289058	AT1G69830	-30.4	2.51189e-32	-1.39	3' UTR
Chr1	26296825	26297214	AT1G69850	-5.36	1.28825e-06	-1.13	3' UTR
Chr1	26342069	26342778	AT1G69935	-23	7.94328e-25	-1.25	3' UTR
Chr1	26353047	26354256	AT1G69970	-2.43	0.00169824	-1.06	3' UTR
Chr1	26390016	26390345	AT1G70070	-9.17	1.34896e-10	-1.65	Exon (AT1G70070.1/AT1G70070, exon 6 of 6)
Chr1	26485306	26485922	AT1G70310	-28	7.94328e-30	-1.16	3' UTR
Chr1	26507114	26507896	AT1G70350	-14.7	3.16228e-16	-2.27	3' UTR
Chr1	26563924	26564673	AT1G70490	-167	1e-169	-1.22	3' UTR
Chr1	26673661	26674074	AT1G70740	-2.77	0.000724436	-1.18	3' UTR
Chr1	26833406	26833938	AT1G71180	-12.2	1e-13	-2.09	3' UTR
Chr1	26878645	26878910	AT1G71310	-10.8	3.16228e-12	-1.92	3' UTR
Chr1	26887263	26887442	AT1G71340	-4.58	8.51138e-06	-1.66	5' UTR
Chr1	26987864	26988475	AT1G71750	-12.6	3.98107e-14	-1.88	3' UTR
Chr1	27167363	27167808	AT1G72180	-9.2	1.28825e-10	-2.22	3' UTR
Chr1	27242943	27243658	AT1G72370	-434	0	-1.25	3' UTR
Chr1	27251786	27252469	AT1G72410	-6.71	5.01187e-08	-1.25	3' UTR
Chr1	27286147	27286908	AT1G72480	-45.5	1.25893e-47	-2.48	3' UTR
Chr1	27377977	27378185	AT1G72730	-8.58	5.49541e-10	-2.23	3' UTR
Chr1	27423504	27424364	AT1G72880	-27.5	2.51189e-29	-2.06	3' UTR
Chr1	27457296	27457971	AT1G72990	-4.43	1.25893e-05	-1.49	3' UTR
Chr1	27469534	27470324	AT1G73020	-4.22	2.0893e-05	-1.05	3' UTR
Chr1	27516572	27517854	AT1G73177	-14.9	1.99526e-16	-1.02	5' UTR
Chr1	27688300	27688909	AT1G73650	-47.6	1e-49	-1.82	3' UTR
Chr1	27690359	27690534	AT1G73655	-38.8	7.94328e-41	-2.3	3' UTR
Chr1	27691893	27692281	AT1G73660	-11.6	3.98107e-13	-1.46	3' UTR
Chr1	27704122	27704536	AT1G73680	-6.61	6.30957e-08	-1.25	3' UTR
Chr1	27739348	27740070	AT1G73760	-13.1	1.25893e-14	-1.12	3' UTR
Chr1	27755512	27757003	AT1G73820	-10.3	7.94328e-12	-1.14	3' UTR
Chr1	27795120	27795783	AT1G73930	-15.7	2.51189e-17	-2.55	3' UTR
Chr1	27799950	27800862	AT1G73950	-3.59	9.54993e-05	-1.15	3' UTR
Chr1	27835366	27835572	AT1G74020	-5.88	3.71535e-07	-1.71	Exon (AT1G74020.1/AT1G74020, exon 3 of 3)
Chr1	27847047	27847254	AT1G74050	-25.2	5.01187e-27	-1.47	3' UTR
Chr1	27891494	27891911	AT1G74170	-1.87	0.00691831	-1.31	3' UTR
Chr1	27893013	27893311	AT1G74170	-1.55	0.0154882	-1.51	Exon (AT1G74170.1/AT1G74170, exon 8 of 8)
Chr1	27928171	27928615	AT1G74270	-134	1e-136	-1.46	3' UTR
Chr1	28009523	28010268	AT1G74530	-37.4	1.99526e-39	-2.24	3' UTR
Chr1	28024486	28024726	AT1G74590	-2.12	0.00371535	-1.68	5' UTR
Chr1	28135451	28136308	AT1G74900	-90.8	3.16228e-93	-1.52	3' UTR
Chr1	28151984	28152530	AT1G74960	-56.4	1.25893e-58	-1.76	3' UTR
Chr1	28220866	28221408	AT1G75200	-3.77	6.30957e-05	-1.03	Exon (AT1G75200.1/AT1G75200, exon 6 of 8)
Chr1	28229157	28229730	AT1G75220	-27.5	1.99526e-29	-1.51	3' UTR
Chr1	28255018	28255420	AT1G75290	-3.3	0.000199526	-2.56	Exon (AT1G75290.1/AT1G75290, exon 5 of 5)
Chr1	28299971	28300119	AT1G75410	-10.1	1.58489e-11	-2.31	3' UTR
Chr1	28314668	28315177	AT1G75440	-7.11	1.86209e-08	-1.37	3' UTR
Chr1	28415203	28415864	AT1G75670	-5.43	1.09648e-06	-1.24	3' UTR
Chr1	28446720	28446838	AT1G75760	-2.48	0.00151356	-4.29	3' UTR
Chr1	28477798	28478901	AT1G75840	-10.2	1.25893e-11	-1.14	3' UTR
Chr1	28522672	28523366	AT1G75980	-13.5	5.01187e-15	-2.25	3' UTR
Chr1	28528166	28528523	AT1G76010	-127	1e-128	-2.05	3' UTR
Chr1	28574740	28576286	AT1G76140	-17	1e-18	-1.05	3' UTR
Chr1	28617639	28618323	AT1G76280	-5.05	2.75423e-06	-1.06	3' UTR
Chr1	28682424	28682601	AT1G76440	-2.8	0.000691831	-1.01	Exon (AT1G76440.3/AT1G76440, exon 3 of 3)
Chr1	28720477	28720625	AT1G76540	-3.37	0.000165959	-1.34	3' UTR
Chr1	28722822	28723062	AT1G76550	-7.78	3.71535e-09	-1.5	3' UTR
Chr1	28780467	28781260	AT1G76690	-7.45	8.31764e-09	-1.71	3' UTR
Chr1	28831063	28831421	AT1G76810	-62.2	1.99526e-64	-2.99	3' UTR
Chr1	28951685	28952669	AT1G77060	-23.8	1.25893e-25	-1.02	3' UTR
Chr1	28960387	28960971	AT1G77090	-130	1e-132	-1.59	3' UTR
Chr1	28983108	28983463	AT1G77131	-2.87	0.00057544	-4.29	Exon (AT1G77138.1/AT1G77138, exon 1 of 1)
Chr1	29023981	29024694	AT1G77260	-9.73	3.98107e-11	-1.01	Exon (AT1G77260.1/AT1G77260, exon 6 of 9)
Chr1	29152748	29154548	AT1G77600	-5.87	3.71535e-07	-1.34	3' UTR
Chr1	29192013	29192430	AT1G77680	-12.5	3.98107e-14	-1.58	3' UTR
Chr1	29246164	29246973	AT1G77765	-12.9	1.99526e-14	-1.3	3' UTR
Chr1	29546723	29547233	AT1G78560	-19.9	1.25893e-21	-1.48	3' UTR
Chr1	29573675	29574486	AT1G78620	-38.5	1.58489e-40	-1.76	3' UTR
Chr1	29623529	29624275	AT1G78790	-11.7	3.16228e-13	-1.82	3' UTR
Chr1	29625719	29625987	AT1G78800	-7.75	4.0738e-09	-2.02	3' UTR
Chr1	29628447	29629061	AT1G78810	-2.17	0.00323594	-1.19	3' UTR
Chr1	29652663	29653539	AT1G78880	-37.1	5.01187e-39	-2.13	3' UTR
Chr1	29652663	29653539	AT1G78880	-37.1	5.01187e-39	-2.13	3' UTR
Chr1	29658116	29659126	AT1G78895	-18.4	3.98107e-20	-2.6	3' UTR
Chr1	29678156	29678452	AT1G78930	-1.8	0.00812831	-1.74	3' UTR
Chr1	29744670	29744967	AT1G79070	-12.9	1.99526e-14	-4.34	3' UTR
Chr1	29772677	29773064	AT1G79150	-7.93	2.63027e-09	-1.7	3' UTR
Chr1	29805601	29805810	AT1G79245	-23.6	1.99526e-25	-1.97	Exon (AT1G79245.1/AT1G79245, exon 1 of 1)
Chr1	29863283	29864321	AT1G79390	-44.7	7.94328e-47	-1.15	5' UTR
Chr1	29912251	29912579	AT1G79520	-28.4	3.16228e-30	-1.34	3' UTR
Chr1	29924143	29924322	AT1G79550	-94	1.58489e-96	-2.05	3' UTR
Chr1	29932578	29932937	AT1G79560	-5.23	1.77828e-06	-1.67	3' UTR
Chr1	29949925	29950639	AT1G79600	-35.7	1e-37	-1.05	3' UTR
Chr1	30000538	30001600	AT1G79730	-8.19	1.38038e-09	-1.01	3' UTR
Chr1	30007416	30008019	AT1G79750	-59.8	5.01187e-62	-1.41	3' UTR
Chr1	30022380	30022739	AT1G79810	-4.36	1.47911e-05	-1.15	3' UTR
Chr1	30153586	30153853	AT1G80170	-5.88	3.63078e-07	-2.23	3' UTR
Chr1	30169574	30170270	AT1G80230	-67.7	5.01187e-70	-2.11	3' UTR
Chr1	30246745	30246865	AT1G80460	-4.04	3.23594e-05	-2.7	3' UTR
Chr1	30258106	30259275	AT1G80480	-32.4	2.51189e-34	-1.23	3' UTR
Chr1	30260963	30261488	AT1G80490	-9.75	3.16228e-11	-1.45	3' UTR
Chr1	30298499	30298979	AT1G80600	-200	1e-202	-2.26	3' UTR
Chr1	30388064	30388387	AT1G80860	-17	1.25893e-18	-2.76	3' UTR
Chr1	30398180	30399107	AT1G80890	-3.27	0.000218776	-1.01	3' UTR
Chr2	79989	81161	AT2G01090	-26.6	1.99526e-28	-1.15	5' UTR
Chr2	87673	88186	AT2G01120	-2.44	0.00165959	-1.07	3' UTR
Chr2	141876	142142	AT2G01270	-6.73	4.67735e-08	-1.54	3' UTR
Chr2	142261	142500	AT2G01270	-4.8	5.01187e-06	-2.5	3' UTR
Chr2	222590	223418	AT2G01490	-31.4	2.51189e-33	-1.06	3' UTR
Chr2	267469	267558	AT2G01590	-4.52	1e-05	-1.77	3' UTR
Chr2	278834	279296	AT2G01620	-41.2	3.16228e-43	-2.41	3' UTR
Chr2	325585	326094	AT2G01735	-10.4	7.94328e-12	-1.95	3' UTR
Chr2	462847	463266	AT2G01980	-2.98	0.000436516	-1.2	3' UTR
Chr2	491789	491995	AT2G02050	-13.9	1.58489e-15	-1.37	3' UTR
Chr2	526467	527012	AT2G02090	-4.58	8.51138e-06	-1.05	3' UTR
Chr2	562393	563174	AT2G02180	-17.3	5.01187e-19	-1.35	3' UTR
Chr2	622726	623195	AT2G02370	-4.29	1.7378e-05	-1.62	3' UTR
Chr2	634362	634650	AT2G02410	-3.15	0.000288403	-1.2	3' UTR
Chr2	839498	840064	AT2G02870	-7.87	3.01995e-09	-1.13	3' UTR
Chr2	842666	843310	AT2G02880	-10.4	6.30957e-12	-1.55	3' UTR
Chr2	995742	996039	AT2G03270	-2.38	0.00190546	-1.03	3' UTR
Chr2	1119760	1120346	AT2G03670	-3.24	0.000234423	-1.17	Exon (AT2G03670.1/AT2G03670, exon 11 of 12)
Chr2	1121880	1122055	AT2G03680	-10.3	7.94328e-12	-1.26	3' UTR
Chr2	1180457	1181437	AT2G03870	-16.3	6.30957e-18	-1.02	3' UTR
Chr2	1261846	1262316	AT2G03980	-7.88	2.95121e-09	-1.05	Exon (AT2G03980.1/AT2G03980, exon 5 of 6)
Chr2	1262434	1262522	AT2G03980	-1.49	0.0177828	-1.67	3' UTR
Chr2	1334418	1334566	AT2G04039	-31.3	3.16228e-33	-1.69	3' UTR
Chr2	1589631	1590107	AT2G04550	-19.1	7.94328e-21	-1.96	3' UTR
Chr2	1645801	1646296	AT2G04690	-37.7	1e-39	-1.59	3' UTR
Chr2	1647225	1648560	AT2G04700	-144	1e-146	-1.14	3' UTR
Chr2	1678278	1678455	AT2G04780	-7.94	2.5704e-09	-2.57	3' UTR
Chr2	1722481	1723802	AT2G04890	-121	1e-123	-1.8	5' UTR
Chr2	1893896	1894367	AT2G05210	-8.59	5.37032e-10	-1.9	3' UTR
Chr2	2068587	2069147	AT2G05590	-3.62	9.12011e-05	-1.06	3' UTR
Chr2	2172868	2173730	AT2G05755	-3.61	9.33254e-05	-1.21	3' UTR
Chr2	2183547	2183725	AT2G05760	-1.73	0.00977237	-2.14	3' UTR
Chr2	2236118	2236294	AT2G05840	-31.8	7.94328e-34	-2.56	3' UTR
Chr2	2324437	2325146	AT2G05990	-121	1e-123	-1.02	3' UTR
Chr2	3045559	3046598	AT2G07340	-35.1	3.98107e-37	-1.19	5' UTR
Chr2	3522132	3522491	AT2G07680	-4.69	6.60693e-06	-1.48	Exon (AT2G07680.1/AT2G07680, exon 33 of 33)
Chr2	3671886	3672185	AT2G09795	-16.4	5.01187e-18	-3.22	Exon (AT2G09800.1/AT2G09800.1, exon 1 of 1)
Chr2	4621028	4621546	AT2G11520	-23.5	2.51189e-25	-2.42	3' UTR
Chr2	5391431	5391880	AT2G13100	-5.58	7.58578e-07	-1.49	3' UTR
Chr2	5746346	5746793	AT2G13790	-1.99	0.00512861	-1.02	3' UTR
Chr2	5907112	5908287	AT2G14045	-59.6	7.94328e-62	-1.14	5' UTR
Chr2	5952372	5952981	AT2G14110	-8.08	1.8197e-09	-1.59	Exon (AT2G14110.1/AT2G14110, exon 2 of 4)
Chr2	6040181	6040978	AT2G14255	-4.02	3.38844e-05	-1.05	3' UTR
Chr2	6189536	6190291	AT2G14530	-17.5	3.16228e-19	-2.59	3' UTR
Chr2	6283159	6283851	AT2G14680	-11.9	1.99526e-13	-1.79	3' UTR
Chr2	6404977	6405124	AT2G14900	-1.81	0.00812831	-1.15	3' UTR
Chr2	6932093	6932642	AT2G15900	-3.06	0.000363078	-1.26	3' UTR
Chr2	6980837	6981833	AT2G16050	-2.07	0.00416869	-1	Exon (AT2G16050.1/AT2G16050, exon 1 of 2)
Chr2	7087922	7089127	AT2G16380	-7.32	1.14815e-08	-1.09	3' UTR
Chr2	7248406	7250231	AT2G16710	-24.5	2.51189e-26	-2.31	3' UTR
Chr2	7341718	7342036	AT2G16930	-21.3	5.01187e-23	-1.23	Exon (AT2G16930.2/AT2G16930, exon 3 of 4)
Chr2	7360104	7361142	AT2G16950	-21.4	3.98107e-23	-1.41	3' UTR
Chr2	7402724	7403319	AT2G17033	-12.2	1e-13	-1.17	3' UTR
Chr2	7518983	7519334	AT2G17290	-5.42	1.12202e-06	-1.77	3' UTR
Chr2	7557802	7557979	AT2G17390	-21.8	1.58489e-23	-2.14	3' UTR
Chr2	7609012	7609189	AT2G17500	-5.4	1.20226e-06	-1.74	3' UTR
Chr2	7620607	7620990	AT2G17520	-5.31	1.47911e-06	-2.11	3' UTR
Chr2	7649872	7650290	AT2G17580	-6.15	1.90546e-07	-1.81	3' UTR
Chr2	7698839	7699449	AT2G17720	-7.5	7.4131e-09	-1.36	3' UTR
Chr2	7740814	7742156	AT2G17800	-23.8	1.25893e-25	-1.33	3' UTR
Chr2	7822241	7822330	AT2G17972	-4.33	1.58489e-05	-1.67	3' UTR
Chr2	7840907	7841645	AT2G18030	-24.4	3.98107e-26	-1.93	3' UTR
Chr2	7948350	7948468	AT2G18280	-3.68	7.76247e-05	-1.79	3' UTR
Chr2	7988715	7989525	AT2G18390	-10	1.99526e-11	-1.12	3' UTR
Chr2	8081915	8082639	AT2G18630	-10.3	1e-11	-1.09	3' UTR
Chr2	8111712	8111861	AT2G18700	-4.32	1.62181e-05	-1.87	3' UTR
Chr2	8121400	8121925	AT2G18730	-27.6	1.58489e-29	-2.68	3' UTR
Chr2	8123224	8125004	AT2G18740	-62.6	7.94328e-65	-1.25	5' UTR
Chr2	8143488	8144430	AT2G18790	-11.7	3.16228e-13	-1.07	3' UTR
Chr2	8159738	8160091	AT2G18840	-12.9	1.99526e-14	-2.57	3' UTR
Chr2	8172198	8172493	AT2G18876	-1.98	0.00524807	-1.13	5' UTR
Chr2	8209780	8210256	AT2G18950	-14.9	1.99526e-16	-1.71	3' UTR
Chr2	8313530	8314008	AT2G19160	-13.8	1.99526e-15	-2.27	3' UTR
Chr2	8325103	8325965	AT2G19180	-16.1	1e-17	-1.94	3' UTR
Chr2	8358717	8360169	AT2G19260	-3.78	6.16595e-05	-1.26	3' UTR
Chr2	8365668	8366055	AT2G19280	-3.11	0.000316228	-1.43	3' UTR
Chr2	8417393	8417754	AT2G19430	-4.96	3.46737e-06	-1.65	3' UTR
Chr2	8417813	8417901	AT2G19430	-2.67	0.000933254	-2.19	3' UTR
Chr2	8458684	8459525	AT2G19520	-29.3	3.16228e-31	-1.09	3' UTR
Chr2	8483240	8483830	AT2G19600	-15.5	3.98107e-17	-1.84	3' UTR
Chr2	8504350	8504821	AT2G19690	-18.5	3.16228e-20	-2.4	3' UTR
Chr2	8515239	8516138	AT2G19750	-227	1e-229	-1.87	3' UTR
Chr2	8527231	8528533	AT2G19790	-84.4	1e-86	-1.3	5' UTR
Chr2	8584566	8585478	AT2G19880	-37.4	1.99526e-39	-2.2	3' UTR
Chr2	8694543	8695084	AT2G20140	-53.3	1.99526e-55	-1.94	3' UTR
Chr2	8781805	8782742	AT2G20340	-20.2	6.30957e-22	-1.85	3' UTR
Chr2	8788459	8789414	AT2G20360	-79.4	7.94328e-82	-1.25	3' UTR
Chr2	8813862	8815253	AT2G20450	-163	1e-165	-1.1	5' UTR
Chr2	8832859	8832916	AT2G20490	-3.03	0.000389045	-2.1	3' UTR
Chr2	8936945	8937512	AT2G20740	-12.7	3.16228e-14	-1.13	3' UTR
Chr2	8961292	8962001	AT2G20815	-1.57	0.0144544	-2.08	3' UTR
Chr2	8965166	8965371	AT2G20820	-43.3	2.51189e-45	-1.75	3' UTR
Chr2	8980668	8981226	AT2G20860	-137	1e-139	-1.67	3' UTR
Chr2	8988523	8989267	AT2G20890	-434	0	-1.03	3' UTR
Chr2	8999633	8999932	AT2G20920	-17.2	6.30957e-19	-1.32	3' UTR
Chr2	9042675	9043447	AT2G21070	-1.52	0.0169824	-1.06	3' UTR
Chr2	9069913	9070402	AT2G21160	-65.1	2.51189e-67	-1.19	3' UTR
Chr2	9081983	9082904	AT2G21190	-66.6	6.30957e-69	-2.47	3' UTR
Chr2	9135852	9136459	AT2G21340	-35.3	2.51189e-37	-1.66	3' UTR
Chr2	9156010	9156878	AT2G21390	-26	7.94328e-28	-1.08	3' UTR
Chr2	9167787	9168392	AT2G21410	-16.2	7.94328e-18	-1.42	3' UTR
Chr2	9220501	9220590	AT2G21530	-4.52	1e-05	-1.13	3' UTR
Chr2	9243823	9244803	AT2G21600	-48.3	1.99526e-50	-1.23	3' UTR
Chr2	9253168	9253855	AT2G21630	-2.21	0.00295121	-1.25	3' UTR
Chr2	9476184	9476586	AT2G22300	-5.63	6.76083e-07	-2.26	3' UTR
Chr2	9510782	9511171	AT2G22410	-1.6	0.0134896	-1.32	3' UTR
Chr2	9514936	9515192	AT2G22425	-20	1e-21	-1.01	5' UTR
Chr2	9544058	9544296	AT2G22475	-2.11	0.00380189	-1	3' UTR
Chr2	9544594	9544921	AT2G22475	-3.9	4.67735e-05	-1.51	3' UTR
Chr2	9547652	9548566	AT2G22480	-5.95	3.0903e-07	-1.31	3' UTR
Chr2	9623842	9623987	AT2G22640	-19	1e-20	-2.57	3' UTR
Chr2	9828444	9829508	AT2G23080	-24.2	5.01187e-26	-1.75	3' UTR
Chr2	9918736	9919228	AT2G23310	-23.6	1.99526e-25	-3.1	3' UTR
Chr2	9945642	9946269	AT2G23350	-36.5	1.58489e-38	-1.17	3' UTR
Chr2	9959547	9960329	AT2G23380	-5.55	8.12831e-07	-1.19	3' UTR
Chr2	9998765	9999122	AT2G23460	-18.4	3.98107e-20	-2.8	3' UTR
Chr2	10184423	10185331	AT2G23940	-17	1e-18	-1.06	3' UTR
Chr2	10223945	10224630	AT2G24040	-51.2	2.51189e-53	-2.41	5' UTR
Chr2	10243555	10243614	AT2G24090	-14.1	1.25893e-15	-2.76	3' UTR
Chr2	10339856	10340121	AT2G24290	-10.2	1e-11	-1.74	3' UTR
Chr2	10376207	10376265	AT2G24395	-3.63	8.91251e-05	-2.69	3' UTR
Chr2	10547174	10547353	AT2G24755	-3	0.000416869	-2.15	Exon (AT2G24760.1/AT2G24760.1, exon 1 of 1)
Chr2	10609424	10609932	AT2G24940	-434	0	-1.85	5' UTR
Chr2	10609443	10609953	AT2G24940	-434	0	-1.86	5' UTR
Chr2	10735258	10735640	AT2G25190	-13.7	3.16228e-15	-1.89	3' UTR
Chr2	10762211	10762568	AT2G25270	-6.54	7.58578e-08	-1.94	3' UTR
Chr2	10802961	10803575	AT2G25355	-3.83	5.37032e-05	-1.33	Exon (AT2G25355.1/AT2G25355, exon 6 of 9)
Chr2	10866607	10866697	AT2G25530	-1.31	0.0281838	-1.44	3' UTR
Chr2	10900862	10901041	AT2G25605	-10.2	1.25893e-11	-2.21	3' UTR
Chr2	10913038	10913969	AT2G25640	-3.06	0.000354813	-1.5	3' UTR
Chr2	10954012	10955377	AT2G25710	-16.9	1.58489e-18	-1.58	3' UTR
Chr2	10983015	10983885	AT2G25740	-7.9	2.81838e-09	-1.69	3' UTR
Chr2	11156259	11156466	AT2G26200	-6.01	2.69153e-07	-2.94	3' UTR
Chr2	11161932	11162139	AT2G26220	-1.35	0.0263027	-2.58	Exon (AT2G26220.1/AT2G26220, exon 1 of 1)
Chr2	11166235	11167048	AT2G26230	-11.3	1e-12	-1.3	3' UTR
Chr2	11181970	11182946	AT2G26260	-8.48	7.07946e-10	-1.15	3' UTR
Chr2	11216125	11216525	AT2G26340	-40.3	2.51189e-42	-1.12	3' UTR
Chr2	11216615	11217003	AT2G26340	-1.85	0.00724436	-1.45	3' UTR
Chr2	11277059	11277600	AT2G26510	-5.98	2.88403e-07	-1.18	3' UTR
Chr2	11339653	11340950	AT2G26660	-10.9	2.51189e-12	-1.06	3' UTR
Chr2	11422705	11423656	AT2G26780	-16.1	7.94328e-18	-2.07	3' UTR
Chr2	11446261	11446992	AT2G26830	-5.14	2.18776e-06	-1.07	3' UTR
Chr2	11487767	11488007	AT2G26910	-31.4	2.51189e-33	-2.7	3' UTR
Chr2	11635782	11636615	AT2G27210	-9.6	5.01187e-11	-1.19	3' UTR
Chr2	11698052	11698881	AT2G27340	-2.65	0.001	-1.01	Exon (AT2G27340.1/AT2G27340, exon 5 of 11)
Chr2	11817687	11817837	AT2G27710	-194	1e-196	-1.52	3' UTR
Chr2	11819429	11819578	AT2G27720	-91.1	1.58489e-93	-1.94	3' UTR
Chr2	11855650	11855992	AT2G27810	-11.2	1e-12	-2	3' UTR
Chr2	11929180	11929389	AT2G28000	-235	1e-237	-2.02	3' UTR
Chr2	11959693	11959782	AT2G28070	-1.37	0.0245471	-1.32	Exon (AT2G28070.1/AT2G28070, exon 11 of 11)
Chr2	11976098	11976482	AT2G28105	-7.58	6.0256e-09	-1.26	5' UTR
Chr2	11976332	11976480	AT2G28100	-1.85	0.00724436	-1.35	5' UTR
Chr2	11990811	11991587	AT2G28130	-15.7	2.51189e-17	-2.38	3' UTR
Chr2	12016423	12016481	AT2G28190	-16.2	7.94328e-18	-1.57	3' UTR
Chr2	12098925	12099644	AT2G28320	-8.18	1.41254e-09	-1.06	3' UTR
Chr2	12133291	12133645	AT2G28370	-32.8	1e-34	-2.11	3' UTR
Chr2	12215073	12215865	AT2G28520	-8.39	8.70964e-10	-1.46	3' UTR
Chr2	12223171	12223709	AT2G28540	-8.33	1e-09	-1.16	3' UTR
Chr2	12254526	12254704	AT2G28600	-6.29	1.38038e-07	-1.73	3' UTR
Chr2	12593332	12593568	AT2G29320	-6.49	8.31764e-08	-1.28	3' UTR
Chr2	12605122	12605271	AT2G29360	-24.3	5.01187e-26	-2.01	3' UTR
Chr2	12649078	12649817	AT2G29560	-19.9	1.25893e-21	-2.05	3' UTR
Chr2	12670191	12670311	AT2G29630	-6.43	9.77237e-08	-2.57	3' UTR
Chr2	12714903	12715496	AT2G29760	-1.82	0.00794328	-1.37	3' UTR
Chr2	12748763	12749417	AT2G29890	-6.81	3.80189e-08	-1.52	Exon (AT2G29890.1/AT2G29890, exon 20 of 22)
Chr2	12767995	12768171	AT2G29950	-2.33	0.00218776	-2.86	3' UTR
Chr2	12779639	12779938	AT2G29970	-9.69	3.98107e-11	-2.13	3' UTR
Chr2	12826208	12826654	AT2G30050	-16.5	3.98107e-18	-1.21	3' UTR
Chr2	12851274	12852092	AT2G30105	-37.7	1e-39	-2.59	3' UTR
Chr2	12879295	12879590	AT2G30160	-10.7	3.98107e-12	-2.39	3' UTR
Chr2	13034638	13035504	AT2G30590	-14.5	3.98107e-16	-1.09	3' UTR
Chr2	13097524	13098594	AT2G30740	-8.86	2.88403e-10	-1.22	3' UTR
Chr2	13155590	13157018	AT2G30910	-9.54	6.30957e-11	-1.1	3' UTR
Chr2	13173762	13173908	AT2G30945	-2.84	0.000616595	-2.46	Exon (AT2G30945.1/AT2G30945, exon 3 of 3)
Chr2	13177133	13177223	AT2G30950	-5.48	9.77237e-07	-1.2	3' UTR
Chr2	13294940	13295087	AT2G31200	-6.29	1.34896e-07	-1.66	3' UTR
Chr2	13350997	13351376	AT2G31305	-14	1.25893e-15	-1.89	3' UTR
Chr2	13411983	13413246	AT2G31490	-139	1e-141	-1.17	5' UTR
Chr2	13528171	13528498	AT2G31810	-9.45	6.30957e-11	-1.29	3' UTR
Chr2	13532206	13532562	AT2G31820	-13.8	2.51189e-15	-2.18	Exon (AT2G31820.1/AT2G31820, exon 3 of 3)
Chr2	13645770	13645829	AT2G32090	-1.95	0.00562341	-2.06	3' UTR
Chr2	13822113	13822692	AT2G32550	-17.5	3.16228e-19	-1.16	3' UTR
Chr2	13894215	13894544	AT2G32760	-14	1.25893e-15	-2.76	3' UTR
Chr2	13956822	13957718	AT2G32900	-9.82	3.16228e-11	-1.56	3' UTR
Chr2	14067176	14067467	AT2G33180	-93.3	7.94328e-96	-2.09	3' UTR
Chr2	14079170	14080157	AT2G33220	-72.2	1.99526e-74	-1.42	3' UTR
Chr2	14099048	14100533	AT2G33255	-37.5	1.58489e-39	-1.07	3' UTR
Chr2	14142730	14143028	AT2G33360	-2.84	0.000616595	-1.65	3' UTR
Chr2	14255424	14255993	AT2G33700	-10.9	1.99526e-12	-1.19	3' UTR
Chr2	14270463	14271665	AT2G33740	-16.2	7.94328e-18	-1.21	3' UTR
Chr2	14318090	14318798	AT2G33845	-31.9	7.94328e-34	-2.08	3' UTR
Chr2	14319034	14319271	AT2G33845	-1.66	0.0114815	-1.77	3' UTR
Chr2	14426232	14427383	AT2G34160	-33.7	1e-35	-1.07	5' UTR
Chr2	14464599	14464838	AT2G34250	-49.9	5.01187e-52	-2.06	3' UTR
Chr2	14521257	14522175	AT2G34410	-3.54	0.000112202	-1.05	3' UTR
Chr2	14530347	14530958	AT2G34460	-83.8	3.16228e-86	-1.02	3' UTR
Chr2	14673665	14673874	AT2G34780	-1.57	0.0144544	-3.75	3' UTR
Chr2	14703376	14704353	AT2G34840	-4.08	2.95121e-05	-1.03	3' UTR
Chr2	14866333	14866451	AT2G35310	-2.06	0.0042658	-2.33	3' UTR
Chr2	14921636	14922845	AT2G35520	-35.3	3.16228e-37	-2.63	3' UTR
Chr2	14947100	14947158	AT2G35605	-1.61	0.0134896	-1.17	3' UTR
Chr2	14988117	14988207	AT2G35650	-7.21	1.47911e-08	-3.31	3' UTR
Chr2	14990190	14990397	AT2G35658	-16.4	5.01187e-18	-2.23	3' UTR
Chr2	15002680	15003007	AT2G35690	-12.3	7.94328e-14	-2.67	3' UTR
Chr2	15049671	15050234	AT2G35810	-29	7.94328e-31	-1.14	3' UTR
Chr2	15051726	15052239	AT2G35830	-12.5	5.01187e-14	-1.44	5' UTR
Chr2	15053129	15053275	AT2G35830	-107	1e-108	-2.3	3' UTR
Chr2	15056753	15056995	AT2G35850	-1.82	0.00776247	-1.06	3' UTR
Chr2	15080015	15080693	AT2G35920	-14.2	7.94328e-16	-1.74	3' UTR
Chr2	15169033	15169514	AT2G36145	-75	2.51189e-77	-1.05	3' UTR
Chr2	15237338	15237458	AT2G36340	-1.31	0.0281838	-1.69	Exon (AT2G36340.1/AT2G36340, exon 5 of 5)
Chr2	15269501	15270062	AT2G36390	-26	7.94328e-28	-1.86	3' UTR
Chr2	15342028	15343056	AT2G36580	-33.7	1.25893e-35	-1.58	3' UTR
Chr2	15398461	15399418	AT2G36720	-10.2	1.25893e-11	-1.2	3' UTR
Chr2	15486689	15487130	AT2G36890	-4.03	3.31131e-05	-3.6	Exon (AT2G36890.1/AT2G36890, exon 3 of 3)
Chr2	15573159	15573696	AT2G37050	-19.4	3.98107e-21	-1.89	3' UTR
Chr2	15620349	15621632	AT2G37195	-3.12	0.00030903	-1.04	5' UTR
Chr2	15642892	15643606	AT2G37250	-37.1	3.98107e-39	-1.21	3' UTR
Chr2	15780911	15781471	AT2G37620	-24.1	7.94328e-26	-1.96	3' UTR
Chr2	15810196	15810493	AT2G37690	-6.71	5.01187e-08	-1.7	3' UTR
Chr2	15840315	15840872	AT2G37790	-23.7	1.99526e-25	-1.49	3' UTR
Chr2	15921081	15921170	AT2G38040	-7.44	8.51138e-09	-2.1	3' UTR
Chr2	16066907	16067437	AT2G38330	-19.4	3.98107e-21	-1.56	3' UTR
Chr2	16105358	16105909	AT2G38460	-8.24	1.23027e-09	-2.3	Exon (AT2G38460.1/AT2G38460, exon 6 of 8)
Chr2	16153786	16154056	AT2G38620	-1.8	0.00812831	-1.28	3' UTR
Chr2	16168239	16168357	AT2G38660	-2.02	0.0047863	-2.22	3' UTR
Chr2	16170781	16171918	AT2G38670	-23.3	3.98107e-25	-1.05	3' UTR
Chr2	16178502	16180403	AT2G38695	-18.5	3.16228e-20	-1.91	3' UTR
Chr2	16231810	16232396	AT2G38840	-9.37	7.94328e-11	-1.56	3' UTR
Chr2	16331525	16333151	AT2G39140	-6.64	5.88844e-08	-1.35	Exon (AT2G39140.1/AT2G39140, exon 5 of 9)
Chr2	16408652	16408976	AT2G39290	-13.4	5.01187e-15	-2.06	3' UTR
Chr2	16429471	16429929	AT2G39340	-8.81	3.16228e-10	-1.84	3' UTR
Chr2	16503347	16504215	AT2G39550	-10.9	2.51189e-12	-1.62	3' UTR
Chr2	16536657	16537318	AT2G39670	-36.1	3.98107e-38	-1.12	3' UTR
Chr2	16590735	16590943	AT2G39770	-18	1e-19	-2	3' UTR
Chr2	16629054	16629289	AT2G39840	-10.5	5.01187e-12	-2.94	3' UTR
Chr2	16659785	16660437	AT2G39900	-13.1	1.25893e-14	-1.75	3' UTR
Chr2	16838325	16839010	AT2G40316	-31.9	7.94328e-34	-2.35	3' UTR
Chr2	16871937	16872669	AT2G40400	-33.2	3.98107e-35	-1.21	3' UTR
Chr2	16878888	16879184	AT2G40420	-4.72	6.16595e-06	-2.14	3' UTR
Chr2	16960463	16961114	AT2G40630	-7.68	4.7863e-09	-1.81	3' UTR
Chr2	16975581	16976399	AT2G40690	-9.95	1.99526e-11	-1.28	3' UTR
Chr2	16978896	16979558	AT2G40700	-6.66	5.49541e-08	-1.22	3' UTR
Chr2	17012198	17013325	AT2G40765	-179	1e-182	-1.66	5' UTR
Chr2	17033633	17034600	AT2G40810	-2.59	0.00114815	-1.01	3' UTR
Chr2	17051510	17051718	AT2G40850	-1.84	0.0074131	-2.35	5' UTR
Chr2	17120371	17121119	AT2G41020	-9.27	1.04713e-10	-1.78	3' UTR
Chr2	17122602	17123204	AT2G41040	-13.9	1.58489e-15	-2.08	3' UTR
Chr2	17141314	17141431	AT2G41110	-7.2	1.51356e-08	-2.03	3' UTR
Chr2	17153243	17153690	AT2G41140	-45.7	1e-47	-2.13	3' UTR
Chr2	17273952	17274251	AT2G41440	-3.22	0.000239883	-1.38	3' UTR
Chr2	17288468	17288928	AT2G41460	-2.25	0.00263027	-1.11	3' UTR
Chr2	17375909	17376238	AT2G41670	-3.73	6.91831e-05	-1.25	3' UTR
Chr2	17399753	17400051	AT2G41705	-1.96	0.00549541	-1.47	3' UTR
Chr2	17423556	17424371	AT2G41760	-9.13	1.47911e-10	-1.26	3' UTR
Chr2	17567273	17568144	AT2G42130	-77.8	3.98107e-80	-1.09	3' UTR
Chr2	17598455	17599190	AT2G42240	-6.18	1.77828e-07	-1.55	3' UTR
Chr2	17625654	17625860	AT2G42310	-59.7	6.30957e-62	-2.99	3' UTR
Chr2	17630677	17630797	AT2G42320	-3.32	0.000190546	-2.22	3' UTR
Chr2	17690531	17690875	AT2G42485	-18.5	3.16228e-20	-1.28	Exon (AT2G42485.1/AT2G42485, exon 1 of 1)
Chr2	17730898	17731510	AT2G42580	-9.23	1.20226e-10	-1.33	3' UTR
Chr2	17792479	17793022	AT2G42740	-17.3	5.01187e-19	-1.12	3' UTR
Chr2	17888783	17889050	AT2G43010	-40.5	1.58489e-42	-1.9	3' UTR
Chr2	17894308	17894576	AT2G43018	-29.3	3.16228e-31	-2.96	3' UTR
Chr2	17894307	17894574	AT2G43018	-29.7	1.25893e-31	-2.96	3' UTR
Chr2	17919673	17920399	AT2G43090	-147	1e-149	-2.44	3' UTR
Chr2	17945953	17946521	AT2G43150	-3.22	0.000239883	-1.43	Exon (AT2G43150.1/AT2G43150, exon 1 of 2)
Chr2	18066312	18066431	AT2G43500	-2.71	0.000851138	-1.81	Exon (AT2G43500.1/AT2G43500, exon 8 of 8)
Chr2	18124129	18124338	AT2G43720	-6.22	1.62181e-07	-1.92	3' UTR
Chr2	18139953	18140988	AT2G43790	-28.7	1.25893e-30	-1.3	3' UTR
Chr2	18149311	18151237	AT2G43810	-76	2.51189e-78	-1.64	5' UTR
Chr2	18194686	18195582	AT2G43932	-1.82	0.00794328	-2.91	Exon (AT2G43930.1/AT2G43930, exon 5 of 6)
Chr2	18224995	18226160	AT2G44050	-192	1e-194	-2.17	3' UTR
Chr2	18260693	18261383	AT2G44150	-20.4	3.16228e-22	-2.35	3' UTR
Chr2	18282580	18282876	AT2G44210	-10.1	1.58489e-11	-1.36	3' UTR
Chr2	18330100	18330277	AT2G44410	-1.93	0.0060256	-1.03	3' UTR
Chr2	18332116	18332677	AT2G44420	-4.12	2.63027e-05	-1.27	Exon (AT2G44420.1/AT2G44420, exon 7 of 9)
Chr2	18381289	18381794	AT2G44520	-9.89	2.51189e-11	-1.32	3' UTR
Chr2	18382491	18383513	AT2G44525	-33.6	1.58489e-35	-2.06	3' UTR
Chr2	18414892	18415098	AT2G44620	-69.9	3.16228e-72	-1.62	3' UTR
Chr2	18418978	18419187	AT2G44640	-5.53	8.51138e-07	-1.17	3' UTR
Chr2	18436608	18437043	AT2G44710	-11.4	6.30957e-13	-2.02	3' UTR
Chr2	18452345	18452875	AT2G44750	-2.57	0.00120226	-1.06	3' UTR
Chr2	18459210	18460264	AT2G44770	-16.8	1.99526e-18	-1.39	3' UTR
Chr2	18466880	18467643	AT2G44798	-7.02	2.34423e-08	-2.21	5' UTR
Chr2	18504563	18504622	AT2G44870	-6.06	2.34423e-07	-1.8	3' UTR
Chr2	18562368	18563471	AT2G44995	-1.86	0.00707946	-2.44	Exon (AT2G44995.1/AT2G44995, exon 1 of 3)
Chr2	18576238	18576970	AT2G45030	-14.1	1e-15	-1.8	3' UTR
Chr2	18615161	18615628	AT2G45150	-8.04	2.04174e-09	-2	3' UTR
Chr2	18624583	18625572	AT2G45170	-27.6	1.99526e-29	-1.16	3' UTR
Chr2	18671529	18672277	AT2G45280	-5.99	2.81838e-07	-1.55	3' UTR
Chr2	18687624	18688035	AT2G45330	-8.72	3.98107e-10	-1.94	3' UTR
Chr2	18754788	18755172	AT2G45510	-4.98	3.23594e-06	-2.5	3' UTR
Chr2	18795004	18795904	AT2G45620	-12	1.58489e-13	-1.04	3' UTR
Chr2	18826706	18826850	AT2G45695	-10.1	1.25893e-11	-3.02	3' UTR
Chr2	18831161	18831219	AT2G45710	-4.52	1e-05	-1.38	5' UTR
Chr2	18840352	18841285	AT2G45740	-96.5	5.01187e-99	-1.14	3' UTR
Chr2	18853292	18853709	AT2G45770	-52.9	5.01187e-55	-1.79	3' UTR
Chr2	18862590	18862888	AT2G45810	-17.3	6.30957e-19	-1.92	3' UTR
Chr2	18898078	18898348	AT2G45910	-6.06	2.39883e-07	-2.06	3' UTR
Chr2	18959078	18960369	AT2G46140	-5.63	6.76083e-07	-1.04	5' UTR
Chr2	18966743	18967184	AT2G46170	-55.9	3.98107e-58	-2.49	3' UTR
Chr2	18998126	18998544	AT2G46260	-9.5	6.30957e-11	-1.27	3' UTR
Chr2	19056582	19057096	AT2G46420	-22.5	3.16228e-24	-2.26	3' UTR
Chr2	19065836	19066293	AT2G46450	-6.28	1.38038e-07	-1.6	5' UTR
Chr2	19074350	19075033	AT2G46470	-10.8	2.51189e-12	-1.38	3' UTR
Chr2	19099675	19100272	AT2G46520	-27.7	1.58489e-29	-2.37	3' UTR
Chr2	19202898	19203138	AT2G46730	-1.62	0.0128825	-1.27	Exon (AT2G46730.1/AT2G46730, exon 1 of 1)
Chr2	19271574	19271986	AT2G46900	-15.7	2.51189e-17	-1.99	Exon (AT2G46900.1/AT2G46900, exon 3 of 4)
Chr2	19273288	19273739	AT2G46910	-14.8	1.99526e-16	-1.1	Exon (AT2G46910.1/AT2G46910, exon 6 of 9)
Chr2	19285411	19286287	AT2G46930	-12.2	1e-13	-1.47	3' UTR
Chr2	19320077	19320373	AT2G47015	-3.26	0.000218776	-1.29	3' UTR
Chr2	19340510	19340779	AT2G47070	-9.21	1.23027e-10	-1.48	3' UTR
Chr2	19367946	19368781	AT2G47170	-235	1e-237	-1.02	3' UTR
Chr2	19441913	19442053	AT2G47380	-29.8	1e-31	-2.02	3' UTR
Chr2	19456294	19457174	AT2G47410	-9.01	1.99526e-10	-1.57	3' UTR
Chr2	19552039	19552329	AT2G47690	-148	1e-150	-2.14	3' UTR
Chr2	19580097	19580599	AT2G47800	-18.8	1.99526e-20	-2.89	3' UTR
Chr2	19630792	19630972	AT2G47970	-8.52	6.45654e-10	-1.92	3' UTR
Chr2	19663553	19664465	AT2G48070	-116	1e-118	-2.32	3' UTR
Chr2	19672486	19672873	AT2G48100	-12.7	3.16228e-14	-1.48	3' UTR
Chr2	73258	73616	AT2G01060	-28.9	1e-30	-2.13	3' UTR
Chr2	83408	84179	AT2G01110	-242	1e-244	-2.01	3' UTR
Chr2	102254	102492	AT2G01170	-2.13	0.00354813	-1.39	3' UTR
Chr2	132697	132814	AT2G01250	-14.5	3.98107e-16	-1.48	3' UTR
Chr2	135304	135751	AT2G01260	-41	5.01187e-43	-2.53	3' UTR
Chr2	154251	155370	AT2G01320	-42.3	1.99526e-44	-1.67	3' UTR
Chr2	193731	194172	AT2G01440	-3.99	3.63078e-05	-1.33	3' UTR
Chr2	357520	357699	AT2G01820	-15.5	3.98107e-17	-2.53	3' UTR
Chr2	424199	424258	AT2G01918	-3.48	0.000128825	-2.06	3' UTR
Chr2	452139	452828	AT2G01970	-6.1	2.13796e-07	-1.01	3' UTR
Chr2	670878	671660	AT2G02500	-33.7	1.25893e-35	-1.49	3' UTR
Chr2	758782	758842	AT2G02710	-1.85	0.0074131	-1.25	3' UTR
Chr2	765053	766194	AT2G02730	-16.8	1.99526e-18	-1.95	3' UTR
Chr2	828382	829219	AT2G02860	-10.3	7.94328e-12	-1.4	3' UTR
Chr2	847176	847606	AT2G02910	-4.79	5.24807e-06	-1.67	3' UTR
Chr2	865160	865519	AT2G02970	-17.4	5.01187e-19	-2.51	3' UTR
Chr2	973413	973942	AT2G03240	-13.9	1.58489e-15	-2.1	3' UTR
Chr2	1036067	1037074	AT2G03430	-10.7	3.98107e-12	-1.29	3' UTR
Chr2	1501617	1501796	AT2G04305	-5.53	8.51138e-07	-1.83	3' UTR
Chr2	1519393	1520255	AT2G04360	-21.5	2.51189e-23	-1.13	3' UTR
Chr2	1533697	1533814	AT2G04400	-11.2	1e-12	-2.53	3' UTR
Chr2	1702367	1702977	AT2G04845	-5.65	6.30957e-07	-1.11	3' UTR
Chr2	1858691	1859697	AT2G05160	-5.57	7.76247e-07	-1.28	3' UTR
Chr2	2081009	2081186	AT2G05620	-177	1e-179	-1.99	3' UTR
Chr2	2327445	2327910	AT2G06000	-3.52	0.000114815	-2.47	3' UTR
Chr2	2842383	2842868	AT2G06925	-7.01	2.39883e-08	-1.14	3' UTR
Chr2	2862360	2862479	AT2G06950.1	-2.09	0.00398107	-1.15	Exon (AT2G06950.1/AT2G06950.1, exon 1 of 1)
Chr2	3671972	3672062	AT2G09795	-3.13	0.000301995	-2.97	Exon (AT2G09800.1/AT2G09800.1, exon 1 of 1)
Chr2	4315411	4317533	AT2G10950	-7.69	4.67735e-09	-1.04	3' UTR
Chr2	4341213	4342595	AT2G11000	-5.92	3.31131e-07	-1.12	3' UTR
Chr2	5004973	5005622	AT2G12400	-10.8	3.16228e-12	-1.55	3' UTR
Chr2	5788552	5788881	AT2G13840	-5.96	3.01995e-07	-1.74	3' UTR
Chr2	5930150	5930658	AT2G14090	-2.64	0.00102329	-1.16	Exon (AT2G14090.1/AT2G14090, exon 1 of 1)
Chr2	6052332	6053994	AT2G14285	-46.5	1.25893e-48	-1.57	5' UTR
Chr2	6406595	6407217	AT2G14910	-97.1	1.58489e-99	-1.57	3' UTR
Chr2	6480947	6481483	AT2G15000	-5.55	8.12831e-07	-1.2	3' UTR
Chr2	6615613	6618945	AT2G15240	-15.7	2.51189e-17	-1.18	5' UTR
Chr2	6642330	6642829	AT2G15280	-70.6	6.30957e-73	-1.61	3' UTR
Chr2	6934216	6935424	AT2G15910	-75.7	5.01187e-78	-1.22	5' UTR
Chr2	6983892	6984039	AT2G16070	-5.52	8.91251e-07	-2.24	3' UTR
Chr2	6987103	6988008	AT2G16090	-4.53	9.77237e-06	-1.21	3' UTR
Chr2	7101330	7101809	AT2G16400	-11.2	1.25893e-12	-1.56	3' UTR
Chr2	7133390	7135122	AT2G16460	-16.8	1.99526e-18	-1.49	3' UTR
Chr2	7159808	7160076	AT2G16510	-68.7	6.30957e-71	-1.75	3' UTR
Chr2	7334375	7334613	AT2G16920	-2.66	0.000954993	-1.34	3' UTR
Chr2	7541406	7542358	AT2G17340	-42.3	1.99526e-44	-1.42	3' UTR
Chr2	7684112	7684232	AT2G17695	-21.3	5.01187e-23	-3.07	3' UTR
Chr2	7724974	7725699	AT2G17780	-6.24	1.51356e-07	-1.42	3' UTR
Chr2	7755724	7756082	AT2G17840	-20.1	7.94328e-22	-1.66	3' UTR
Chr2	7784318	7784778	AT2G17930	-5.5	9.33254e-07	-1.5	3' UTR
Chr2	7818967	7819560	AT2G17970	-12.7	3.16228e-14	-2.11	3' UTR
Chr2	7822222	7823250	AT2G17972	-5.29	1.54882e-06	-1.03	3' UTR
Chr2	8002980	8004127	AT2G18460	-10.8	2.51189e-12	-1.25	3' UTR
Chr2	8073200	8073787	AT2G18600	-4.57	8.91251e-06	-1.47	3' UTR
Chr2	8188257	8188938	AT2G18900	-9.68	3.98107e-11	-1.4	3' UTR
Chr2	8194572	8194839	AT2G18915	-6.43	9.54993e-08	-3.02	3' UTR
Chr2	8238691	8238810	AT2G18990	-3.97	3.89045e-05	-2.7	3' UTR
Chr2	8464885	8465061	AT2G19550	-1.67	0.0114815	-3.39	Exon (AT2G19550.1/AT2G19550, exon 1 of 1)
Chr2	8516787	8516903	AT2G19760	-9.69	3.98107e-11	-1.76	3' UTR
Chr2	8687791	8687850	AT2G20120	-8.07	1.86209e-09	-2.71	Exon (AT2G20120.1/AT2G20120, exon 6 of 7)
Chr2	8690368	8691328	AT2G20130	-30.1	5.01187e-32	-2.69	3' UTR
Chr2	8711596	8712193	AT2G20190	-48	3.98107e-50	-2.87	3' UTR
Chr2	8727982	8728130	AT2G20240	-2.06	0.00436516	-1.36	Exon (AT2G20240.1/AT2G20240, exon 4 of 4)
Chr2	8734019	8734169	AT2G20250	-4.12	2.63027e-05	-3.44	3' UTR
Chr2	8737735	8738253	AT2G20260	-66.1	2.51189e-68	-2.03	3' UTR
Chr2	8756193	8756551	AT2G20300	-6.11	2.13796e-07	-1.41	3' UTR
Chr2	8761180	8761772	AT2G20310	-4.49	1.07152e-05	-1.28	3' UTR
Chr2	8810739	8811510	AT2G20440	-3.39	0.000162181	-1.06	3' UTR
Chr2	8933809	8934565	AT2G20725	-69.1	1.99526e-71	-1.67	3' UTR
Chr2	8950135	8950625	AT2G20790	-7.59	5.88844e-09	-1.62	3' UTR
Chr2	9000616	9000910	AT2G20930	-15.9	1.58489e-17	-1.36	3' UTR
Chr2	9051866	9052915	AT2G21120	-26.7	1.25893e-28	-1.59	3' UTR
Chr2	9070754	9071441	AT2G21170	-434	0	-1.46	3' UTR
Chr2	9207756	9208435	AT2G21500	-2.33	0.00218776	-1.05	3' UTR
Chr2	9457869	9458537	AT2G22250	-27.5	1.99526e-29	-2.67	3' UTR
Chr2	9689623	9690417	AT2G22780	-53.8	6.30957e-56	-1.33	3' UTR
Chr2	9829537	9829624	AT2G23080	-214	1e-216	-2.14	3' UTR
Chr2	9829682	9830410	AT2G23090	-434	0	-1.52	5' UTR
Chr2	9838844	9839171	AT2G23100	-1.77	0.00870964	-2.6	Exon (AT2G23100.1/AT2G23100, exon 1 of 1)
Chr2	9998982	9999614	AT2G23460	-5.52	8.70964e-07	-1.86	3' UTR
Chr2	10014110	10014408	AT2G23520	-3.67	7.94328e-05	-1.31	3' UTR
Chr2	10034607	10035584	AT2G23590	-4.93	3.63078e-06	-1.02	Exon (AT2G23590.1/AT2G23590, exon 1 of 3)
Chr2	10107739	10108068	AT2G23760	-3.58	0.0001	-1.26	3' UTR
Chr2	10123306	10123722	AT2G23780	-32.7	1e-34	-2.82	3' UTR
Chr2	10125487	10125815	AT2G23790	-15.1	1e-16	-2.14	3' UTR
Chr2	10327065	10327304	AT2G24270	-77.4	1e-79	-1.74	3' UTR
Chr2	10475509	10475898	AT2G24640	-3.5	0.000120226	-1.13	3' UTR
Chr2	10586835	10588150	AT2G24860	-60.2	1.99526e-62	-1.77	3' UTR
Chr2	10620118	10621000	AT2G24970	-1.79	0.00831764	-1.13	3' UTR
Chr2	10663240	10663567	AT2G25070	-11.4	6.30957e-13	-1.91	3' UTR
Chr2	10697703	10698363	AT2G25140	-3.05	0.000363078	-1.1	3' UTR
Chr2	10771694	10772494	AT2G25300	-5.72	5.37032e-07	-2.07	3' UTR
Chr2	10777160	10777868	AT2G25310	-19.7	1.99526e-21	-1.1	3' UTR
Chr2	10885296	10886680	AT2G25570	-9.86	2.51189e-11	-1.58	3' UTR
Chr2	10901291	10901927	AT2G25610	-117	1e-118	-2.71	3' UTR
Chr2	10916352	10916757	AT2G25660	-9.76	3.16228e-11	-2.16	3' UTR
Chr2	10940276	10940605	AT2G25690	-5.65	6.30957e-07	-1.59	3' UTR
Chr2	11034711	11035278	AT2G25880	-13.8	1.99526e-15	-1.97	3' UTR
Chr2	11071681	11071950	AT2G25970	-16.5	3.98107e-18	-2.19	3' UTR
Chr2	11105672	11106111	AT2G26070	-10.5	6.30957e-12	-1.9	3' UTR
Chr2	11116111	11116517	AT2G26100	-4.16	2.39883e-05	-1.24	3' UTR
Chr2	11167402	11168444	AT2G26240	-27	7.94328e-29	-1.47	5' UTR
Chr2	11217439	11217823	AT2G26350	-6.22	1.58489e-07	-1.74	3' UTR
Chr2	11287395	11288757	AT2G26540	-20.4	3.98107e-22	-1.03	3' UTR
Chr2	11392994	11393258	AT2G26740	-45	3.98107e-47	-3.11	3' UTR
Chr2	11404066	11405443	AT2G26770	-86.7	3.98107e-89	-1.63	3' UTR
Chr2	11433823	11434398	AT2G26810	-5.98	2.88403e-07	-1.12	3' UTR
Chr2	11474952	11475563	AT2G26900	-232	1e-234	-1.76	3' UTR
Chr2	11567496	11568031	AT2G27080	-5.45	1.02329e-06	-1.21	3' UTR
Chr2	11576669	11577675	AT2G27110	-6.09	2.18776e-07	-1.68	3' UTR
Chr2	11621462	11622010	AT2G27190	-4.57	8.91251e-06	-1.07	Exon (AT2G27190.1/AT2G27190, exon 5 of 7)
Chr2	11678400	11678694	AT2G27290	-107	1e-109	-2.28	3' UTR
Chr2	11695091	11696630	AT2G27330	-6.94	2.81838e-08	-1.01	5' UTR
Chr2	11737520	11738018	AT2G27450	-16	1.25893e-17	-1.43	3' UTR
Chr2	11758079	11758398	AT2G27510	-57.2	1.99526e-59	-3.25	3' UTR
Chr2	11763336	11763978	AT2G27530	-434	0	-1.51	3' UTR
Chr2	11777644	11778488	AT2G27590	-7.83	3.31131e-09	-1.66	3' UTR
Chr2	11842296	11842847	AT2G27775	-14.4	5.01187e-16	-2.61	3' UTR
Chr2	11849878	11850236	AT2G27800	-4.89	4.0738e-06	-1.63	Exon (AT2G27800.1/AT2G27800, exon 3 of 3)
Chr2	11913629	11914922	AT2G27980	-9.64	3.98107e-11	-1.02	3' UTR
Chr2	12159678	12160163	AT2G28430	-70	2.51189e-72	-2.57	3' UTR
Chr2	12398984	12399194	AT2G28880	-7.9	2.81838e-09	-2.43	Exon (AT2G28880.1/AT2G28880, exon 14 of 14)
Chr2	12431665	12431871	AT2G28950	-20.8	1.58489e-22	-1.07	3' UTR
Chr2	12549051	12549806	AT2G29200	-6.82	3.80189e-08	-1.34	3' UTR
Chr2	12610543	12611438	AT2G29390	-15.3	6.30957e-17	-1.14	3' UTR
Chr2	12640800	12641754	AT2G29525	-65.6	6.30957e-68	-1.23	3' UTR
Chr2	12649906	12650174	AT2G29560	-10.8	2.51189e-12	-2.16	3' UTR
Chr2	12793577	12793829	AT2G29990	-4.23	2.04174e-05	-1.81	Exon (AT2G29990.1/AT2G29990, exon 7 of 8)
Chr2	12796965	12797139	AT2G29995	-3.38	0.000165959	-1.58	3' UTR
Chr2	12803882	12804348	AT2G30000	-13.9	1.58489e-15	-1.6	3' UTR
Chr2	12852402	12852821	AT2G30110	-85.8	3.16228e-88	-2.24	3' UTR
Chr2	12907870	12908573	AT2G30270	-15.8	1.99526e-17	-1.88	3' UTR
Chr2	12951146	12951915	AT2G30390	-70.9	3.98107e-73	-1.19	3' UTR
Chr2	12976205	12976562	AT2G30460	-7.73	4.2658e-09	-1.76	3' UTR
Chr2	13079236	13080537	AT2G30695	-21.4	3.16228e-23	-1.06	3' UTR
Chr2	13081847	13082469	AT2G30700	-23.7	1.58489e-25	-2.53	3' UTR
Chr2	13086125	13086669	AT2G30710	-16.6	3.16228e-18	-2.09	3' UTR
Chr2	13089517	13090120	AT2G30720	-9.53	6.30957e-11	-1.96	3' UTR
Chr2	13109853	13110031	AT2G30770	-2.97	0.000446684	-2.43	3' UTR
Chr2	13157398	13157786	AT2G30920	-3.55	0.000107152	-1.3	3' UTR
Chr2	13291376	13291975	AT2G31190	-6.59	6.45654e-08	-1.09	3' UTR
Chr2	13371894	13372130	AT2G31360	-9.45	6.30957e-11	-1.31	3' UTR
Chr2	13399128	13399865	AT2G31440	-10.6	5.01187e-12	-1.07	3' UTR
Chr2	13401132	13402027	AT2G31440	-7.73	4.2658e-09	-1.28	5' UTR
Chr2	13437974	13438121	AT2G31560	-27.9	1e-29	-2.79	3' UTR
Chr2	13440909	13441835	AT2G31580	-5.64	6.60693e-07	-1.49	3' UTR
Chr2	13473623	13474758	AT2G31680	-16.9	1.58489e-18	-1.39	3' UTR
Chr2	13481793	13482205	AT2G31710	-9.63	5.01187e-11	-1.07	3' UTR
Chr2	13487598	13488065	AT2G31730	-9.71	3.98107e-11	-1.85	3' UTR
Chr2	13532859	13533524	AT2G31830	-1.47	0.0190546	-1.26	3' UTR
Chr2	13549861	13550378	AT2G31870	-3.65	8.31764e-05	-2.67	3' UTR
Chr2	13639016	13639582	AT2G32060	-434	0	-2.12	3' UTR
Chr2	13714607	13715148	AT2G32290	-2.35	0.0020893	-1.25	3' UTR
Chr2	13748501	13748711	AT2G32390	-2.53	0.00131826	-2.33	Exon (AT2G32390.3/AT2G32390, exon 8 of 8)
Chr2	13805548	13806019	AT2G32520	-23.2	6.30957e-25	-1.04	3' UTR
Chr2	13846919	13847663	AT2G32640	-46.6	1e-48	-1.64	3' UTR
Chr2	13919306	13919723	AT2G32810	-9.21	1.23027e-10	-1.38	3' UTR
Chr2	13933051	13933531	AT2G32840	-11	1.99526e-12	-2.3	3' UTR
Chr2	13935275	13935780	AT2G32850	-10.9	1.99526e-12	-1.35	3' UTR
Chr2	14043459	14043906	AT2G33120	-33.3	3.16228e-35	-2.23	3' UTR
Chr2	14047627	14048453	AT2G33150	-102	1e-104	-1.39	3' UTR
Chr2	14122950	14124140	AT2G33330	-15.9	1.58489e-17	-1.06	3' UTR
Chr2	14152795	14153092	AT2G33390	-11.8	3.16228e-13	-2.33	3' UTR
Chr2	14176422	14177085	AT2G33470	-34.4	1.99526e-36	-1.05	3' UTR
Chr2	14203774	14204597	AT2G33540	-12.1	1.25893e-13	-1.86	3' UTR
Chr2	14223229	14223374	AT2G33585	-6.16	1.86209e-07	-2.54	3' UTR
Chr2	14236923	14237343	AT2G33630	-14.7	2.51189e-16	-1.45	3' UTR
Chr2	14265450	14266073	AT2G33730	-21.9	1.25893e-23	-1.75	3' UTR
Chr2	14268414	14269441	AT2G33735	-5.39	1.20226e-06	-1.02	5' UTR
Chr2	14306293	14306704	AT2G33820	-6.76	4.36516e-08	-2.53	Exon (AT2G33820.1/AT2G33820, exon 6 of 8)
Chr2	14318964	14319261	AT2G33845	-1.92	0.0060256	-1.89	3' UTR
Chr2	14349764	14352501	AT2G33890	-3.34	0.00018197	-1.33	3' UTR
Chr2	14387780	14387870	AT2G34070	-2.68	0.000912011	-1.13	Exon (AT2G34070.1/AT2G34070, exon 5 of 5)
Chr2	14473725	14474302	AT2G34300	-10.5	5.01187e-12	-1.79	3' UTR
Chr2	14639412	14640273	AT2G34710	-16.3	6.30957e-18	-1.01	3' UTR
Chr2	14739575	14739755	AT2G34930	-1.44	0.0204174	-1.59	Exon (AT2G34930.1/AT2G34930, exon 1 of 1)
Chr2	14889228	14889948	AT2G35360	-2.63	0.00102329	-1.02	3' UTR
Chr2	14903074	14903310	AT2G35450	-11.3	1e-12	-1.7	3' UTR
Chr2	15022582	15023105	AT2G35733	-9.24	1.12202e-10	-2.79	3' UTR
Chr2	15037869	15038393	AT2G35780	-37.3	2.51189e-39	-1.63	Exon (AT2G35780.1/AT2G35780, exon 6 of 9)
Chr2	15197369	15197606	AT2G36250	-24.3	3.98107e-26	-1.99	3' UTR
Chr2	15208656	15209262	AT2G36290	-39.8	7.94328e-42	-2.22	3' UTR
Chr2	15213052	15213439	AT2G36300	-33.4	2.51189e-35	-3.52	3' UTR
Chr2	15242934	15243429	AT2G36355	-15.9	1.25893e-17	-2.19	3' UTR
Chr2	15296701	15297117	AT2G36460	-79.8	3.16228e-82	-1.32	3' UTR
Chr2	15302804	15303679	AT2G36480	-8.61	5.12861e-10	-1.84	3' UTR
Chr2	15308051	15308957	AT2G36490	-3.48	0.000128825	-1.33	3' UTR
Chr2	15320786	15321399	AT2G36530	-178	1e-180	-1	3' UTR
Chr2	15364788	15365721	AT2G36670	-7.32	1.14815e-08	-1.84	3' UTR
Chr2	15425479	15426409	AT2G36810	-7.27	1.25893e-08	-1.01	3' UTR
Chr2	15449603	15450581	AT2G36835	-58.8	5.01187e-61	-1.24	3' UTR
Chr2	15482003	15482818	AT2G36885	-15.1	1e-16	-1.1	3' UTR
Chr2	15554976	15555184	AT2G37035	-5.18	1.99526e-06	-4.23	3' UTR
Chr2	15594030	15594901	AT2G37120	-27.4	2.51189e-29	-1.09	5' UTR
Chr2	15622072	15622832	AT2G37200	-16.7	2.51189e-18	-1.79	3' UTR
Chr2	15647677	15647766	AT2G37270	-5.99	2.75423e-07	-1.64	3' UTR
Chr2	15648038	15648186	AT2G37270	-38.4	1.99526e-40	-1.03	Exon (AT2G37270.2/AT2G37270, exon 3 of 4)
Chr2	15670177	15670236	AT2G37330	-1.96	0.00549541	-1.42	3' UTR
Chr2	15751568	15752299	AT2G37530	-7.21	1.47911e-08	-1.09	3' UTR
Chr2	15803301	15804153	AT2G37680	-16.3	6.30957e-18	-1.75	3' UTR
Chr2	15814718	15814985	AT2G37710	-6	2.75423e-07	-1.18	3' UTR
Chr2	15861776	15862218	AT2G37890	-2.42	0.0017378	-1.7	3' UTR
Chr2	15903125	15903656	AT2G37990	-19.1	7.94328e-21	-2.08	3' UTR
Chr2	15978512	15979587	AT2G38130	-9.17	1.34896e-10	-1.24	3' UTR
Chr2	16025429	16026235	AT2G38260	-10.2	1.25893e-11	-1.46	Exon (AT2G38260.1/AT2G38260, exon 1 of 1)
Chr2	16110800	16111501	AT2G38480	-15.4	5.01187e-17	-1.94	3' UTR
Chr2	16194327	16195013	AT2G38740	-63.3	1.58489e-65	-1.64	3' UTR
Chr2	16219359	16219717	AT2G38810	-21.2	5.01187e-23	-1.56	3' UTR
Chr2	16277009	16277454	AT2G38980	-14.6	3.98107e-16	-1.76	Exon (AT2G38980.1/AT2G38980, exon 1 of 1)
Chr2	16286336	16286717	AT2G39000	-25.3	3.98107e-27	-1.44	3' UTR
Chr2	16323225	16323691	AT2G39130	-2.45	0.00162181	-1.38	Exon (AT2G39130.1/AT2G39130, exon 9 of 12)
Chr2	16521773	16522297	AT2G39630	-16.8	1.58489e-18	-1.72	3' UTR
Chr2	16578824	16579683	AT2G39740	-13	1.58489e-14	-1.7	3' UTR
Chr2	16610152	16610329	AT2G39805	-6.64	5.88844e-08	-2.28	3' UTR
Chr2	16681504	16683213	AT2G39960	-41	5.01187e-43	-1.19	3' UTR
Chr2	16683832	16684009	AT2G39970	-4.91	3.89045e-06	-1.97	3' UTR
Chr2	16698092	16698519	AT2G39990	-77.8	3.98107e-80	-2.19	3' UTR
Chr2	16708527	16708586	AT2G40008	-2.1	0.00380189	-1.15	3' UTR
Chr2	16728194	16728841	AT2G40070	-4.8	5.12861e-06	-1.07	3' UTR
Chr2	16737555	16738001	AT2G40090	-10.1	1.25893e-11	-2.16	3' UTR
Chr2	16825559	16826250	AT2G40280	-17.4	5.01187e-19	-1.79	3' UTR
Chr2	16852969	16853549	AT2G40360	-30.4	2.51189e-32	-1.71	3' UTR
Chr2	16946958	16947841	AT2G40600	-9.54	6.30957e-11	-1.27	3' UTR
Chr2	17053598	17054558	AT2G40860	-4.26	1.90546e-05	-1.12	3' UTR
Chr2	17084446	17085014	AT2G40940	-11.7	3.16228e-13	-1.49	3' UTR
Chr2	17087620	17087917	AT2G40950	-1.82	0.00776247	-1.29	3' UTR
Chr2	17156148	17156387	AT2G41160	-5.82	4.2658e-07	-1.6	3' UTR
Chr2	17210516	17210634	AT2G41290	-1.79	0.00831764	-1.85	3' UTR
Chr2	17332144	17332701	AT2G41560	-11.9	1.99526e-13	-1.54	3' UTR
Chr2	17350250	17350815	AT2G41620	-30.4	2.51189e-32	-2.6	3' UTR
Chr2	17383040	17383787	AT2G41700	-6.61	6.30957e-08	-1.68	3' UTR
Chr2	17403662	17404361	AT2G41720	-31.1	5.01187e-33	-2.21	3' UTR
Chr2	17410715	17411290	AT2G41740	-14.1	1.25893e-15	-1.15	3' UTR
Chr2	17457966	17458265	AT2G41835	-1.89	0.00660693	-1.11	3' UTR
Chr2	17459788	17460881	AT2G41840	-434	0	-1.09	3' UTR
Chr2	17509216	17511730	AT2G41945	-23.9	1e-25	-2.13	3' UTR
Chr2	17549121	17549358	AT2G42070	-26.1	5.01187e-28	-3.45	3' UTR
Chr2	17553450	17553999	AT2G42080	-6.71	4.89779e-08	-1.27	Exon (AT2G42080.1/AT2G42080, exon 4 of 6)
Chr2	17593411	17594074	AT2G42220	-5.75	5.01187e-07	-1.06	3' UTR
Chr2	17651282	17651993	AT2G42390	-20.2	6.30957e-22	-1.78	3' UTR
Chr2	17653521	17653975	AT2G42395	-3.82	5.62341e-05	-1.36	3' UTR
Chr2	17731885	17732886	AT2G42590	-206	1e-208	-1.04	3' UTR
Chr2	17771836	17772512	AT2G42670	-11.7	3.16228e-13	-1.68	3' UTR
Chr2	17798315	17798834	AT2G42770	-33.5	1.99526e-35	-1.56	3' UTR
Chr2	17802961	17803614	AT2G42790	-11.3	7.94328e-13	-1.33	3' UTR
Chr2	17896031	17896239	AT2G43040	-1.39	0.0234423	-3.27	3' UTR
Chr2	17911067	17911949	AT2G43070	-29.2	3.98107e-31	-1.86	3' UTR
Chr2	17968846	17969181	AT2G43235	-4.82	4.7863e-06	-1.24	3' UTR
Chr2	18031298	18032325	AT2G43420	-6.94	2.81838e-08	-1.05	3' UTR
Chr2	18046004	18046274	AT2G43460	-103	1e-105	-1.15	3' UTR
Chr2	18047710	18048334	AT2G43465	-2.65	0.000977237	-1.08	3' UTR
Chr2	18136182	18136501	AT2G43780	-19.7	1.99526e-21	-2.05	3' UTR
Chr2	18189157	18189888	AT2G43920	-44.6	1e-46	-2.33	3' UTR
Chr2	18195953	18196754	AT2G43940	-15.8	1.99526e-17	-2.43	3' UTR
Chr2	18200324	18200737	AT2G43950	-19.3	5.01187e-21	-2.35	3' UTR
Chr2	18238419	18238925	AT2G44090	-21.9	1e-23	-1.9	3' UTR
Chr2	18249042	18249638	AT2G44120	-198	1e-200	-1.2	3' UTR
Chr2	18254960	18255813	AT2G44130	-13	1.58489e-14	-1.19	3' UTR
Chr2	18301409	18301863	AT2G44280	-9.22	1.20226e-10	-2.48	3' UTR
Chr2	18305260	18305495	AT2G44290	-20.5	3.16228e-22	-1.93	3' UTR
Chr2	18401937	18402353	AT2G44580	-2.1	0.00389045	-1.28	3' UTR
Chr2	18420730	18421110	AT2G44650	-7.21	1.47911e-08	-2.23	5' UTR
Chr2	18420832	18421127	AT2G44650	-5.4	1.1749e-06	-1.98	5' UTR
Chr2	18466923	18467309	AT2G44798	-7.49	7.58578e-09	-2.24	5' UTR
Chr2	18548872	18549825	AT2G44970	-26	7.94328e-28	-1.08	3' UTR
Chr2	18587017	18588125	AT2G45070	-279	1e-281	-1.32	5' UTR
Chr2	18659265	18659442	AT2G45245	-4.08	2.95121e-05	-2.72	Exon (AT2G45245.3/AT2G45245, exon 2 of 2)
Chr2	18749798	18750378	AT2G45500	-3.16	0.000281838	-1.03	3' UTR
Chr2	18757549	18758358	AT2G45540	-19.9	1.25893e-21	-1.84	3' UTR
Chr2	18799668	18799727	AT2G45640	-1.92	0.00616595	-1.91	3' UTR
Chr2	18823230	18824085	AT2G45690	-8.25	1.20226e-09	-1.52	3' UTR
Chr2	18878518	18878894	AT2G45880	-2.28	0.00251189	-1.37	3' UTR
Chr2	18917352	18917734	AT2G45980	-43.3	2.51189e-45	-2.67	3' UTR
Chr2	18921024	18921850	AT2G45990	-10.7	3.98107e-12	-1.13	3' UTR
Chr2	18954659	18954987	AT2G46110	-2.07	0.00416869	-1.14	3' UTR
Chr2	18984199	18984439	AT2G46225	-6.82	3.80189e-08	-1.26	3' UTR
Chr2	19003426	19004229	AT2G46280	-77.7	5.01187e-80	-1.28	3' UTR
Chr2	19022173	19022622	AT2G46340	-75.6	6.30957e-78	-2.71	3' UTR
Chr2	19086561	19086858	AT2G46500	-12	1.58489e-13	-2.25	3' UTR
Chr2	19086917	19086976	AT2G46500	-3.74	6.76083e-05	-1.23	Exon (AT2G46500.1/AT2G46500, exon 2 of 2)
Chr2	19110472	19111769	AT2G46540	-103	1e-105	-1.35	5' UTR
Chr2	19115580	19115927	AT2G46560	-6.33	1.23027e-07	-1.74	Exon (AT2G46560.1/AT2G46560, exon 17 of 18)
Chr2	19136714	19137286	AT2G46610	-5.53	8.51138e-07	-1.12	3' UTR
Chr2	19182759	19183479	AT2G46700	-11.1	1.25893e-12	-1.96	3' UTR
Chr2	19320073	19320450	AT2G47015	-3.54	0.000109648	-1.28	3' UTR
Chr2	19332934	19333496	AT2G47060	-8.95	2.29087e-10	-1.02	3' UTR
Chr2	19399694	19400167	AT2G47250	-7.41	9.12011e-09	-1.23	3' UTR
Chr2	19524398	19524726	AT2G47600	-17.6	3.16228e-19	-2.4	3' UTR
Chr2	19554834	19555014	AT2G47710	-18.5	3.16228e-20	-1.74	3' UTR
Chr2	19565512	19566284	AT2G47760	-14.6	3.98107e-16	-2.32	3' UTR
Chr2	19590945	19591737	AT2G47830	-7.08	2.04174e-08	-1.51	3' UTR
Chr2	19618046	19618433	AT2G47940	-90	1.99526e-92	-1.92	3' UTR
Chr2	19689588	19689737	AT2G48160	-3.96	3.98107e-05	-1.71	3' UTR
Chr3	11729	12444	AT3G01040	-7.97	2.34423e-09	-1.51	3' UTR
Chr3	53354	54506	AT3G01150	-18.4	3.98107e-20	-1.33	3' UTR
Chr3	58467	58909	AT3G01170	-10.3	1e-11	-1.72	3' UTR
Chr3	87438	87858	AT3G01280	-174	1e-176	-1.68	3' UTR
Chr3	112874	113618	AT3G01320	-17.3	5.01187e-19	-1.96	3' UTR
Chr3	190463	190761	AT3G01480	-132	1e-133	-1.4	3' UTR
Chr3	209115	210137	AT3G01520	-27	7.94328e-29	-1.11	3' UTR
Chr3	241056	241294	AT3G01640	-3.18	0.000269153	-1.26	3' UTR
Chr3	291902	292755	AT3G01810	-16.6	3.16228e-18	-1.21	3' UTR
Chr3	318345	319121	AT3G01920	-15.4	5.01187e-17	-1.1	3' UTR
Chr3	358355	358833	AT3G02060	-13.1	1.25893e-14	-2.21	3' UTR
Chr3	457455	457752	AT3G02280	-6.27	1.41254e-07	-1.85	3' UTR
Chr3	459889	460869	AT3G02290	-10.6	3.98107e-12	-1.54	3' UTR
Chr3	463388	464174	AT3G02300	-19.1	7.94328e-21	-1.28	3' UTR
Chr3	481059	481474	AT3G02350	-21.7	1.99526e-23	-1.7	3' UTR
Chr3	548561	548678	AT3G02580	-10.8	3.16228e-12	-2.68	3' UTR
Chr3	553835	554611	AT3G02600	-28.7	1.25893e-30	-1.28	3' UTR
Chr3	569656	569835	AT3G02650	-4.19	2.29087e-05	-1.49	Exon (AT3G02650.1/AT3G02650, exon 1 of 1)
Chr3	587563	588335	AT3G02720	-96.9	2.51189e-99	-1.57	3' UTR
Chr3	636719	637076	AT3G02880	-25.3	3.98107e-27	-2.7	3' UTR
Chr3	686011	686544	AT3G03040	-17.2	6.30957e-19	-2.2	3' UTR
Chr3	695229	695499	AT3G03060	-3.26	0.000218776	-1.64	3' UTR
Chr3	718471	719081	AT3G03120	-5.88	3.63078e-07	-1.28	3' UTR
Chr3	783405	783464	AT3G03320	-1.46	0.0194984	-2.04	3' UTR
Chr3	795461	795968	AT3G03360	-6.77	4.2658e-08	-1.56	Exon (AT3G03360.1/AT3G03360, exon 3 of 5)
Chr3	860111	860231	AT3G03570	-1.47	0.0190546	-1.44	3' UTR
Chr3	941288	941706	AT3G03750	-12.4	6.30957e-14	-2.78	3' UTR
Chr3	967406	968000	AT3G03790	-26.1	6.30957e-28	-2.37	3' UTR
Chr3	994049	994551	AT3G03860	-38.8	7.94328e-41	-2.31	3' UTR
Chr3	996144	997141	AT3G03870	-8.14	1.58489e-09	-1.62	3' UTR
Chr3	997201	997410	AT3G03870	-3.35	0.000177828	-1.89	3' UTR
Chr3	1032880	1033207	AT3G03980	-25.7	1.25893e-27	-1.82	3' UTR
Chr3	1048568	1049172	AT3G04040	-3.77	6.16595e-05	-1.68	3' UTR
Chr3	1167835	1168481	AT3G04400	-434	0	-1.95	3' UTR
Chr3	1168570	1168629	AT3G04400	-3.85	5.12861e-05	-2.53	3' UTR
Chr3	1188303	1189478	AT3G04460	-12.5	5.01187e-14	-1.33	3' UTR
Chr3	1249858	1250097	AT3G04605.1	-8.65	4.67735e-10	-2.11	Exon (AT3G04605.1/AT3G04605.1, exon 1 of 1)
Chr3	1264356	1264504	AT3G04650	-8.57	5.62341e-10	-2.48	3' UTR
Chr3	1280787	1281058	AT3G04710	-3.74	6.76083e-05	-1.82	3' UTR
Chr3	1300475	1300624	AT3G04740	-3.11	0.000323594	-2.16	3' UTR
Chr3	1330808	1331617	AT3G04840	-434	0	-1.31	3' UTR
Chr3	1378264	1378441	AT3G04970	-3.6	9.54993e-05	-1.97	3' UTR
Chr3	1391439	1391675	AT3G05010	-2.3	0.00234423	-1.22	3' UTR
Chr3	1425492	1425701	AT3G05100	-4.66	7.07946e-06	-1.25	3' UTR
Chr3	1432238	1432448	AT3G05120	-6.05	2.45471e-07	-1.92	3' UTR
Chr3	1474979	1475575	AT3G05190	-1.66	0.011749	-1.06	3' UTR
Chr3	1481112	1482013	AT3G05210	-6.42	1e-07	-1.03	3' UTR
Chr3	1566305	1567288	AT3G05420	-24.5	2.51189e-26	-1.68	3' UTR
Chr3	1597079	1598152	AT3G05510	-5.85	3.98107e-07	-1.38	3' UTR
Chr3	1600561	1601349	AT3G05520	-15.8	1.99526e-17	-1.44	3' UTR
Chr3	1633400	1634050	AT3G05625	-22.7	1.99526e-24	-1.76	3' UTR
Chr3	1656177	1657039	AT3G05670	-9.1	1.62181e-10	-1.13	3' UTR
Chr3	1770367	1770723	AT3G05930	-2.04	0.00446684	-2.06	5' UTR
Chr3	1843965	1845014	AT3G06110	-21.5	2.51189e-23	-1.36	3' UTR
Chr3	1869473	1869948	AT3G06170	-11.9	1.99526e-13	-1.27	3' UTR
Chr3	1872257	1873771	AT3G06180	-4.09	2.88403e-05	-2.02	3' UTR
Chr3	1909238	1909715	AT3G06300	-8.78	3.38844e-10	-1.84	3' UTR
Chr3	1915230	1915289	AT3G06320	-19.7	1.99526e-21	-3.21	3' UTR
Chr3	1938044	1938132	AT3G06380	-2.35	0.00204174	-2.01	3' UTR
Chr3	2019329	2019778	AT3G06510	-55.2	1.99526e-57	-1.31	3' UTR
Chr3	2033432	2033791	AT3G06530	-9.22	1.20226e-10	-1.84	3' UTR
Chr3	2124825	2125937	AT3G06730	-21.1	7.94328e-23	-1.16	3' UTR
Chr3	2165477	2166110	AT3G06860	-31.6	1.58489e-33	-1.48	3' UTR
Chr3	2194083	2194321	AT3G06950	-8.84	2.95121e-10	-1.64	3' UTR
Chr3	2204017	2204833	AT3G06980	-31	6.30957e-33	-1.13	3' UTR
Chr3	2242976	2243124	AT3G07080	-3.85	5.12861e-05	-1.72	3' UTR
Chr3	2356675	2356854	AT3G07360	-3.1	0.000331131	-1.22	3' UTR
Chr3	2371831	2372445	AT3G07400	-13.1	1.25893e-14	-1.72	3' UTR
Chr3	2415251	2416254	AT3G07565	-21	1e-22	-1.81	3' UTR
Chr3	2424015	2424534	AT3G07590	-13.2	7.94328e-15	-2.22	3' UTR
Chr3	2439220	2439823	AT3G07640	-8.69	4.2658e-10	-1.09	3' UTR
Chr3	2454138	2454860	AT3G07670	-17.4	5.01187e-19	-1.23	3' UTR
Chr3	2456069	2456850	AT3G07680	-28.4	3.16228e-30	-1.03	3' UTR
Chr3	2477676	2478254	AT3G07760	-40.7	7.94328e-43	-2.11	3' UTR
Chr3	2489101	2489220	AT3G07790	-8.77	3.46737e-10	-3.63	3' UTR
Chr3	2495061	2495390	AT3G07810	-8.78	3.38844e-10	-1.56	3' UTR
Chr3	2508434	2509480	AT3G07860	-26.5	2.51189e-28	-2.79	3' UTR
Chr3	2553905	2554683	AT3G07990	-3.28	0.00020893	-1.06	3' UTR
Chr3	2556990	2557505	AT3G08010	-99.4	1e-101	-2.45	3' UTR
Chr3	2599582	2599819	AT3G08550	-7.1	1.90546e-08	-1.83	3' UTR
Chr3	2619488	2620514	AT3G08620	-15.4	5.01187e-17	-1.83	3' UTR
Chr3	2640451	2640779	AT3G08680	-11.5	5.01187e-13	-1.66	3' UTR
Chr3	2642028	2642688	AT3G08690	-35.2	3.98107e-37	-1.56	3' UTR
Chr3	2707722	2707957	AT3G08890	-9.23	1.1749e-10	-2.27	3' UTR
Chr3	2708395	2708747	AT3G08890	-2.83	0.000630957	-1.51	3' UTR
Chr3	2716318	2717288	AT3G08930	-65.1	2.51189e-67	-2.63	3' UTR
Chr3	2748099	2748459	AT3G09000	-7.55	6.60693e-09	-1.87	3' UTR
Chr3	2820576	2821246	AT3G09180	-10.7	3.16228e-12	-1.85	3' UTR
Chr3	2873043	2873282	AT3G09350	-12.3	7.94328e-14	-3.16	3' UTR
Chr3	2882000	2882267	AT3G09370	-1.58	0.0141254	-1.11	3' UTR
Chr3	3009923	3011437	AT3G09810	-25.3	3.98107e-27	-1.68	3' UTR
Chr3	3014111	3014855	AT3G09820	-181	1e-183	-1.3	3' UTR
Chr3	3103777	3103866	AT3G10060	-58.8	5.01187e-61	-1.47	3' UTR
Chr3	3116805	3117641	AT3G10110	-3.91	4.46684e-05	-1.41	3' UTR
Chr3	3201177	3201855	AT3G10330	-15.9	1.58489e-17	-1.65	3' UTR
Chr3	3209603	3211294	AT3G10350	-44	5.01187e-46	-1.06	3' UTR
Chr3	3218543	3219240	AT3G10370	-26.1	5.01187e-28	-1.43	3' UTR
Chr3	3242298	3242537	AT3G10420	-29.2	5.01187e-31	-1.98	3' UTR
Chr3	3321332	3321724	AT3G10620	-17.9	1.25893e-19	-1.69	3' UTR
Chr3	3400595	3400741	AT3G10860	-34.3	2.51189e-36	-2.1	3' UTR
Chr3	3419530	3419824	AT3G10920	-96.9	2.51189e-99	-1.66	3' UTR
Chr3	3440243	3440690	AT3G10980	-13	1.25893e-14	-1.97	3' UTR
Chr3	3465301	3465359	AT3G11050	-2.5	0.00141254	-2.18	3' UTR
Chr3	3469454	3470035	AT3G11070	-16.1	7.94328e-18	-1.76	3' UTR
Chr3	3577379	3577828	AT3G11397	-5.28	1.54882e-06	-1.07	3' UTR
Chr3	3577395	3577844	AT3G11397	-5.27	1.62181e-06	-1.06	3' UTR
Chr3	3673233	3674075	AT3G11630	-434	0	-1.09	3' UTR
Chr3	3726108	3727729	AT3G11800	-25	7.94328e-27	-1	5' UTR
Chr3	3736198	3736347	AT3G11830	-3.51	0.000120226	-1.25	3' UTR
Chr3	3753641	3753970	AT3G11880	-9.76	3.16228e-11	-1.86	3' UTR
Chr3	3859287	3859738	AT3G12110	-29.4	2.51189e-31	-1.78	3' UTR
Chr3	3883392	3884685	AT3G12180	-13	1.58489e-14	-1.46	5' UTR
Chr3	3895261	3896066	AT3G12210	-21.8	1.25893e-23	-1.5	3' UTR
Chr3	3908624	3908983	AT3G12250	-4.25	1.94984e-05	-1.55	3' UTR
Chr3	3924881	3925465	AT3G12320	-37.2	3.16228e-39	-1.06	3' UTR
Chr3	4129193	4129956	AT3G12930	-89.6	5.01187e-92	-1.17	3' UTR
Chr3	4186699	4187059	AT3G13062	-21.5	3.16228e-23	-1.78	3' UTR
Chr3	4255345	4256015	AT3G13224	-4.87	4.2658e-06	-1.01	3' UTR
Chr3	4302611	4303120	AT3G13290	-5.17	2.0893e-06	-1.84	3' UTR
Chr3	4317557	4318232	AT3G13320	-18.4	3.98107e-20	-2.3	3' UTR
Chr3	4334623	4334863	AT3G13340	-17.4	3.98107e-19	-1.84	3' UTR
Chr3	4379101	4379486	AT3G13440	-13.8	1.99526e-15	-2.53	3' UTR
Chr3	4381164	4382194	AT3G13445	-9.93	2.51189e-11	-1.24	3' UTR
Chr3	4472428	4473517	AT3G13670	-21.3	5.01187e-23	-1.07	3' UTR
Chr3	4540640	4541487	AT3G13800	-14.1	1.25893e-15	-2.16	3' UTR
Chr3	4684770	4685606	AT3G14120	-7.63	5.37032e-09	-1.41	3' UTR
Chr3	4760711	4761276	AT3G14270	-8.28	1.14815e-09	-1.65	3' UTR
Chr3	4782815	4783137	AT3G14340	-10.1	1.58489e-11	-1.32	5' UTR
Chr3	4820272	4821006	AT3G14415	-434	0	-1.2	3' UTR
Chr3	4966481	4967075	AT3G14790	-7.39	9.54993e-09	-1.11	3' UTR
Chr3	5017079	5017715	AT3G14910	-12.9	1.99526e-14	-2.25	3' UTR
Chr3	5054709	5054828	AT3G15010	-4.91	3.89045e-06	-2.05	3' UTR
Chr3	5057828	5058158	AT3G15020	-24.4	3.16228e-26	-1.93	3' UTR
Chr3	5117556	5117615	AT3G15190	-24.3	3.98107e-26	-1.91	3' UTR
Chr3	5139956	5142464	AT3G15270	-16.6	3.16228e-18	-1.52	5' UTR
Chr3	5179413	5180494	AT3G15352	-6.17	1.8197e-07	-1.38	5' UTR
Chr3	5186217	5186780	AT3G15355	-6.53	7.76247e-08	-1.45	3' UTR
Chr3	5195979	5196413	AT3G15380	-12.3	7.94328e-14	-2.06	Exon (AT3G15380.1/AT3G15380, exon 9 of 10)
Chr3	5211418	5211596	AT3G15430	-6.83	3.71535e-08	-1.81	3' UTR
Chr3	5249521	5249725	AT3G15518	-4.84	4.57088e-06	-1.11	3' UTR
Chr3	5290851	5290971	AT3G15605	-4.21	2.13796e-05	-2.4	3' UTR
Chr3	5299965	5301626	AT3G15640	-49.9	3.98107e-52	-1.31	3' UTR
Chr3	5336214	5336389	AT3G15750	-1.57	0.0147911	-2.06	3' UTR
Chr3	5340656	5341339	AT3G15770	-34.2	3.16228e-36	-2.03	3' UTR
Chr3	5435967	5436056	AT3G16010	-1.32	0.0281838	-1.4	Exon (AT3G16010.1/AT3G16010, exon 2 of 2)
Chr3	5441385	5441692	AT3G16030	-1.38	0.0239883	-3.17	Exon (AT3G16030.1/AT3G16030, exon 4 of 8)
Chr3	5455694	5455869	AT3G16080	-118	1e-120	-1.79	3' UTR
Chr3	5601664	5602986	AT3G16480	-12.1	1.25893e-13	-1.01	3' UTR
Chr3	5750764	5751208	AT3G16850	-47.2	2.51189e-49	-1.45	3' UTR
Chr3	5798147	5799683	AT3G17000	-22.3	3.98107e-24	-1	3' UTR
Chr3	5832299	5832359	AT3G17100	-1.81	0.00812831	-1.6	3' UTR
Chr3	5957963	5959106	AT3G17410	-11.9	1.99526e-13	-1.11	3' UTR
Chr3	6036960	6037229	AT3G17650	-20.3	5.01187e-22	-3.02	3' UTR
Chr3	6039719	6040402	AT3G17668	-9.45	6.30957e-11	-1.48	3' UTR
Chr3	6086972	6088371	AT3G17780	-19.3	5.01187e-21	-1.01	5' UTR
Chr3	6091112	6091231	AT3G17790	-6.65	5.7544e-08	-2.13	3' UTR
Chr3	6157084	6157491	AT3G17998	-13.1	1.25893e-14	-1.34	3' UTR
Chr3	6157085	6157492	AT3G17998	-13.2	7.94328e-15	-1.35	3' UTR
Chr3	6186397	6187074	AT3G18060	-33.7	1.25893e-35	-1.76	3' UTR
Chr3	6222113	6222983	AT3G18160	-14.2	1e-15	-1.38	3' UTR
Chr3	6263629	6264221	AT3G18270	-31.8	1e-33	-2.97	3' UTR
Chr3	6279614	6280450	AT3G18290	-9.84	2.51189e-11	-1.57	3' UTR
Chr3	6300344	6300463	AT3G18350	-2.51	0.00141254	-1.4	Exon (AT3G18350.1/AT3G18350, exon 10 of 10)
Chr3	6323308	6324579	AT3G18410	-105	1e-107	-1.23	3' UTR
Chr3	6326449	6327604	AT3G18430	-18.4	5.01187e-20	-1.21	3' UTR
Chr3	6330315	6330794	AT3G18440	-11.9	1.99526e-13	-1.77	3' UTR
Chr3	6355784	6356153	AT3G18510	-10.4	6.30957e-12	-1.84	3' UTR
Chr3	6365005	6365556	AT3G18520	-9.48	6.30957e-11	-1.07	3' UTR
Chr3	6453697	6454018	AT3G18740	-434	0	-1.57	3' UTR
Chr3	6476818	6477174	AT3G18780	-109	1e-111	-1.7	3' UTR
Chr3	6543141	6543676	AT3G18960	-9.43	7.94328e-11	-1.72	3' UTR
Chr3	6589767	6590188	AT3G19050	-2.02	0.0047863	-1.37	3' UTR
Chr3	6608668	6609265	AT3G19100	-25.9	1e-27	-1.71	3' UTR
Chr3	6659517	6660823	AT3G19220	-14.5	5.01187e-16	-1.38	3' UTR
Chr3	6748805	6749039	AT3G19460	-8.18	1.44544e-09	-2	3' UTR
Chr3	6773760	6774396	AT3G19520	-82.9	2.51189e-85	-2.31	3' UTR
Chr3	6807140	6808533	AT3G19590	-10.9	2.51189e-12	-1.42	3' UTR
Chr3	6822390	6823306	AT3G19640	-11.1	1.25893e-12	-1.1	3' UTR
Chr3	6943544	6945105	AT3G19950	-9.42	7.94328e-11	-1.59	3' UTR
Chr3	6963909	6965108	AT3G19980	-11.8	2.51189e-13	-1.03	3' UTR
Chr3	7025509	7025923	AT3G20120	-7.73	4.2658e-09	-1.63	3' UTR
Chr3	7050792	7051342	AT3G20200	-1.6	0.0138038	-1.24	3' UTR
Chr3	7068195	7068889	AT3G20270	-16	1.25893e-17	-2.01	5' UTR
Chr3	7161053	7162206	AT3G20510	-33	5.01187e-35	-1.73	3' UTR
Chr3	7173056	7173587	AT3G20540	-11.7	3.16228e-13	-1.64	3' UTR
Chr3	7248729	7249145	AT3G20730	-8.31	1.07152e-09	-1.36	3' UTR
Chr3	7401534	7402376	AT3G21100	-3.4	0.000154882	-1.03	3' UTR
Chr3	7437176	7438011	AT3G21200	-92	1.99526e-94	-1.55	3' UTR
Chr3	7492097	7492483	AT3G21295	-2.88	0.000549541	-1.28	3' UTR
Chr3	7533706	7534456	AT3G21390	-39.9	6.30957e-42	-1.71	3' UTR
Chr3	7571258	7572071	AT3G21480	-7.11	1.86209e-08	-1.8	3' UTR
Chr3	7641821	7642146	AT3G21690	-14.6	3.16228e-16	-1.59	3' UTR
Chr3	7877779	7878228	AT3G22270	-4.14	2.5704e-05	-1.23	3' UTR
Chr3	7908184	7908532	AT3G22370	-67.6	7.94328e-70	-2.9	3' UTR
Chr3	7952409	7953193	AT3G22425	-13.3	6.30957e-15	-1.37	3' UTR
Chr3	8087942	8088630	AT3G22845	-23.1	7.94328e-25	-1.09	3' UTR
Chr3	8134486	8135879	AT3G22945	-8.89	2.69153e-10	-1.96	3' UTR
Chr3	8141345	8141896	AT3G22960	-74	2.51189e-76	-1.26	3' UTR
Chr3	8312549	8313035	AT3G23255	-6.07	2.29087e-07	-1.92	3' UTR
Chr3	8335637	8336086	AT3G23300	-20	1e-21	-1.26	3' UTR
Chr3	8345771	8346973	AT3G23325	-31.8	1e-33	-1.2	5' UTR
Chr3	8447527	8448040	AT3G23540	-16.1	1e-17	-1.37	Exon (AT3G23540.1/AT3G23540, exon 13 of 14)
Chr3	8462034	8462756	AT3G23580	-20.9	1e-22	-1.03	3' UTR
Chr3	8508392	8509465	AT3G23640	-7.19	1.54882e-08	-1.09	3' UTR
Chr3	8560597	8561339	AT3G23750	-11	1.99526e-12	-1.28	3' UTR
Chr3	8727812	8729389	AT3G24160	-102	1e-103	-1.13	3' UTR
Chr3	8747037	8747871	AT3G24190	-44	5.01187e-46	-1.34	3' UTR
Chr3	8965901	8966556	AT3G24560	-4.43	1.23027e-05	-1.21	3' UTR
Chr3	9033291	9033796	AT3G24740	-9.07	1.69824e-10	-1.62	3' UTR
Chr3	9065941	9066089	AT3G24830	-114	1e-116	-1.95	3' UTR
Chr3	9098253	9098887	AT3G24890	-6.56	7.24436e-08	-1.89	3' UTR
Chr3	9276138	9276656	AT3G25540	-28	7.94328e-30	-2.19	3' UTR
Chr3	9298108	9298686	AT3G25585	-8.39	8.70964e-10	-1.73	3' UTR
Chr3	9398606	9399702	AT3G25740	-6.16	1.86209e-07	-1.01	3' UTR
Chr3	9461949	9462787	AT3G25860	-56.8	5.01187e-59	-1.48	3' UTR
Chr3	9516302	9516630	AT3G26020	-5.15	2.18776e-06	-1.55	3' UTR
Chr3	9526287	9526407	AT3G26060	-13.7	2.51189e-15	-2.24	3' UTR
Chr3	9531868	9532613	AT3G26085	-45.9	5.01187e-48	-1.5	3' UTR
Chr3	9539697	9540333	AT3G26100	-16.9	1.25893e-18	-1.02	3' UTR
Chr3	9783205	9783353	AT3G26612	-1.55	0.0154882	-1.39	Exon (AT3G26612.1/AT3G26612, exon 4 of 4)
Chr3	9803689	9804134	AT3G26680	-2.43	0.0017378	-2.47	3' UTR
Chr3	9814061	9814424	AT3G26710	-57.5	1e-59	-1.14	Exon (AT3G26710.1/AT3G26710, exon 2 of 4)
Chr3	9849938	9850442	AT3G26780	-49.1	3.16228e-51	-1.93	3' UTR
Chr3	9895235	9895794	AT3G26840	-1.53	0.0165959	-1.17	3' UTR
Chr3	10026929	10027198	AT3G27170	-2.72	0.000831764	-1.24	3' UTR
Chr3	10092285	10092761	AT3G27320	-7.56	6.45654e-09	-1.33	3' UTR
Chr3	10122400	10122951	AT3G27340	-76.4	1e-78	-2.21	3' UTR
Chr3	10149673	10149914	AT3G27420	-4.84	4.57088e-06	-1.79	Exon (AT3G27420.1/AT3G27420, exon 5 of 7)
Chr3	10253054	10253263	AT3G27670	-1.96	0.00562341	-1.88	3' UTR
Chr3	10285548	10285874	AT3G27750	-27.2	5.01187e-29	-1.34	3' UTR
Chr3	10746565	10747163	AT3G28670	-9.89	2.51189e-11	-1.36	3' UTR
Chr3	10779974	10780633	AT3G28715	-67.7	5.01187e-70	-1.81	3' UTR
Chr3	11075006	11075478	AT3G29090	-5.95	3.0903e-07	-1.03	3' UTR
Chr3	11098534	11099111	AT3G29120.1	-4.68	6.76083e-06	-1.54	Exon (AT3G29120.1/AT3G29120.1, exon 1 of 1)
Chr3	11235739	11236248	AT3G29270	-9.92	2.51189e-11	-1.35	3' UTR
Chr3	11239726	11240287	AT3G29290	-19.3	5.01187e-21	-1.95	3' UTR
Chr3	11729399	11730121	AT3G29810	-4.53	9.77237e-06	-1.45	Exon (AT3G29810.1/AT3G29810, exon 4 of 6)
Chr3	14723562	14723710	AT3G42630	-2.76	0.000758578	-1.58	3' UTR
Chr3	14755098	14755701	AT3G42660	-3.49	0.000123027	-1.04	Exon (AT3G42660.1/AT3G42660, exon 11 of 12)
Chr3	15208977	15209736	AT3G43230	-14.5	3.98107e-16	-1.12	3' UTR
Chr3	15368186	15370059	AT3G43440	-8.27	1.14815e-09	-1.24	3' UTR
Chr3	15603416	15603770	AT3G43700	-3.98	3.80189e-05	-1.42	3' UTR
Chr3	15801372	15802332	AT3G44020	-17.8	1.58489e-19	-1.05	5' UTR
Chr3	15888492	15888848	AT3G44150	-21.2	6.30957e-23	-2.15	3' UTR
Chr3	16010025	16010965	AT3G44330	-37.7	1e-39	-1.44	3' UTR
Chr3	16164634	16164812	AT3G44590	-69.5	7.94328e-72	-2.41	3' UTR
Chr3	16195444	16195713	AT3G44620	-15.3	7.94328e-17	-1.64	3' UTR
Chr3	16220782	16221438	AT3G44670	-7.77	3.89045e-09	-1.54	3' UTR
Chr3	16475966	16477524	AT3G45050	-77.4	1e-79	-1.21	5' UTR
Chr3	16506496	16507077	AT3G45100	-2.88	0.000549541	-1	3' UTR
Chr3	16747571	16748038	AT3G45620	-4.55	9.33254e-06	-1.13	3' UTR
Chr3	16873606	16874281	AT3G45890	-5.12	2.34423e-06	-1.17	3' UTR
Chr3	16970758	16971054	AT3G46200	-2.63	0.00104713	-1.48	3' UTR
Chr3	17015499	17015618	AT3G46290	-4.44	1.20226e-05	-1.52	3' UTR
Chr3	17087594	17088753	AT3G46430	-240	1e-243	-1.46	5' UTR
Chr3	17139273	17139512	AT3G46560	-63.6	6.30957e-66	-2.46	3' UTR
Chr3	17336548	17336966	AT3G47060	-5.44	1.07152e-06	-1.56	3' UTR
Chr3	17464538	17464716	AT3G47390	-9.64	3.98107e-11	-2.28	3' UTR
Chr3	17500832	17500980	AT3G47490	-4.59	8.31764e-06	-1.87	3' UTR
Chr3	17514682	17515041	AT3G47520	-112	1e-114	-2.29	3' UTR
Chr3	17524816	17525301	AT3G47550	-8.17	1.47911e-09	-1.07	3' UTR
Chr3	17570189	17570480	AT3G47650	-307	0	-1.79	3' UTR
Chr3	17649288	17650025	AT3G47833	-39.1	3.98107e-41	-1.79	3' UTR
Chr3	17732700	17733492	AT3G48040	-14.9	1.58489e-16	-2.08	3' UTR
Chr3	17751897	17752375	AT3G48070	-30.2	3.98107e-32	-2.25	3' UTR
Chr3	17778356	17779549	AT3G48140	-434	0	-1.35	5' UTR
Chr3	17889577	17889755	AT3G48310	-5.18	1.99526e-06	-1.47	3' UTR
Chr3	18036653	18037041	AT3G48680	-51.6	1e-53	-2.2	3' UTR
Chr3	18099142	18099457	AT3G48810	-2.45	0.00162181	-1.89	3' UTR
Chr3	18128835	18129189	AT3G48880	-25.7	1.25893e-27	-2.45	3' UTR
Chr3	18157609	18158328	AT3G48980	-10.1	1.58489e-11	-1.78	3' UTR
Chr3	18196839	18198457	AT3G49100	-21.5	3.16228e-23	-1.25	5' UTR
Chr3	18231622	18231768	AT3G49180	-2.37	0.00199526	-1.71	Exon (AT3G49180.1/AT3G49180, exon 6 of 7)
Chr3	18265932	18266021	AT3G49260	-1.54	0.0158489	-1.69	3' UTR
Chr3	18379898	18380195	AT3G49590	-7.68	4.7863e-09	-1.72	3' UTR
Chr3	18486833	18487043	AT3G49840	-2.46	0.00158489	-2.46	3' UTR
Chr3	18498294	18498623	AT3G49880	-9.35	7.94328e-11	-2.18	3' UTR
Chr3	18504700	18504760	AT3G49910	-128	1e-129	-1.54	3' UTR
Chr3	18756242	18756654	AT3G50530	-14.4	6.30957e-16	-1.84	3' UTR
Chr3	18914315	18914930	AT3G50880	-14	1.58489e-15	-3.47	3' UTR
Chr3	18998929	18999845	AT3G51140	-111	1e-113	-1.41	3' UTR
Chr3	19015705	19016185	AT3G51180	-2.35	0.0020893	-2.51	3' UTR
Chr3	19077342	19077970	AT3G51390	-3.77	6.16595e-05	-1.45	3' UTR
Chr3	19109597	19110051	AT3G51510	-214	1e-217	-2.23	3' UTR
Chr3	19112099	19112760	AT3G51520	-16.9	1.58489e-18	-1.65	3' UTR
Chr3	19156617	19157142	AT3G51640	-3.93	4.2658e-05	-1.16	3' UTR
Chr3	19161797	19162379	AT3G51650	-3.69	7.58578e-05	-1.19	3' UTR
Chr3	19170648	19170914	AT3G51670	-48.3	1.99526e-50	-1.4	3' UTR
Chr3	19187707	19188691	AT3G51730	-135	1e-137	-1.81	3' UTR
Chr3	19245815	19246876	AT3G51870	-16.9	1.25893e-18	-1.03	3' UTR
Chr3	19308982	19309520	AT3G52050	-8.05	1.99526e-09	-1.77	3' UTR
Chr3	19343169	19343377	AT3G52150	-36.5	1.58489e-38	-3	3' UTR
Chr3	19365167	19366387	AT3G52200	-8.71	4.0738e-10	-1.12	3' UTR
Chr3	19368517	19369494	AT3G52210	-10.5	6.30957e-12	-1.21	3' UTR
Chr3	19487129	19487427	AT3G52535	-11.5	5.01187e-13	-2.19	Exon (AT3G52535.2/AT3G52535, exon 1 of 1)
Chr3	19488228	19488526	AT3G52535	-2.26	0.0025704	-1.39	Exon (AT3G52535.1/AT3G52535, exon 2 of 2)
Chr3	19501925	19502909	AT3G52570	-5.65	6.30957e-07	-1.16	3' UTR
Chr3	19503836	19504973	AT3G52580	-73.4	1e-75	-1.01	3' UTR
Chr3	19528648	19530359	AT3G52680	-3.21	0.000245471	-1.33	3' UTR
Chr3	19585857	19586299	AT3G52840	-26.4	2.51189e-28	-1.82	3' UTR
Chr3	19636190	19636789	AT3G52950	-9.15	1.41254e-10	-1.07	3' UTR
Chr3	19651735	19652508	AT3G52990	-38.7	1e-40	-1.33	3' UTR
Chr3	19664002	19664505	AT3G53030	-5.98	2.88403e-07	-1.02	3' UTR
Chr3	19721994	19722702	AT3G53220	-14.5	3.98107e-16	-2.53	5' UTR
Chr3	19738822	19739061	AT3G53240	-2.96	0.000457088	-1.33	3' UTR
Chr3	19846673	19846820	AT3G53530	-3.2	0.00025704	-1.73	3' UTR
Chr3	19882880	19883525	AT3G53620	-16.9	1.58489e-18	-1.4	3' UTR
Chr3	19902226	19902435	AT3G53700	-6.7	5.01187e-08	-1.62	Exon (AT3G53700.1/AT3G53700, exon 1 of 1)
Chr3	19916950	19917551	AT3G53750	-16.4	5.01187e-18	-1.08	3' UTR
Chr3	19942688	19943799	AT3G53830	-15.8	1.99526e-17	-1.18	3' UTR
Chr3	19952457	19952722	AT3G53870	-256	1e-258	-1.55	Exon (AT3G53870.1/AT3G53870, exon 4 of 5)
Chr3	19969870	19970753	AT3G53930	-4.91	3.80189e-06	-1.06	3' UTR
Chr3	20018604	20018752	AT3G54050	-29.4	3.16228e-31	-1.28	3' UTR
Chr3	20026576	20027022	AT3G54080	-18.2	7.94328e-20	-1.09	5' UTR
Chr3	20175086	20175462	AT3G54490	-4.13	2.63027e-05	-2.74	3' UTR
Chr3	20247465	20248021	AT3G54690	-22.7	1.58489e-24	-1.6	3' UTR
Chr3	20253103	20254199	AT3G54710	-4.51	1.02329e-05	-1.28	3' UTR
Chr3	20320253	20321001	AT3G54840	-34.5	1.99526e-36	-1.58	3' UTR
Chr3	20386262	20386382	AT3G55005	-2.16	0.00331131	-2.21	3' UTR
Chr3	20387989	20388776	AT3G55010	-55.1	3.16228e-57	-1.67	3' UTR
Chr3	20397773	20398653	AT3G55030	-22.4	3.98107e-24	-1.6	3' UTR
Chr3	20440164	20440429	AT3G55140	-15.6	3.16228e-17	-2.83	3' UTR
Chr3	20492398	20493076	AT3G55260	-10.9	1.99526e-12	-1.4	3' UTR
Chr3	20498844	20499959	AT3G55270	-9.23	1.1749e-10	-1.45	3' UTR
Chr3	20501590	20501709	AT3G55280	-30.4	2.51189e-32	-3.34	3' UTR
Chr3	20532761	20533173	AT3G55380	-28.1	6.30957e-30	-2.06	3' UTR
Chr3	20545117	20545915	AT3G55410	-37.2	3.16228e-39	-1.38	3' UTR
Chr3	20564384	20566270	AT3G55470	-20.4	3.98107e-22	-2.23	3' UTR
Chr3	20635858	20636447	AT3G55620	-73.5	7.94328e-76	-1.87	3' UTR
Chr3	20639163	20639492	AT3G55630	-27.7	1.25893e-29	-1.7	3' UTR
Chr3	20828379	20829270	AT3G56130	-77.2	1.58489e-79	-1.41	3' UTR
Chr3	20891315	20892002	AT3G56330	-4.86	4.36516e-06	-1.06	3' UTR
Chr3	20928044	20928899	AT3G56440	-3.23	0.000239883	-1.82	3' UTR
Chr3	20932333	20932869	AT3G56450	-4.12	2.69153e-05	-1.51	3' UTR
Chr3	21068925	21069364	AT3G56900	-5.39	1.20226e-06	-1.91	3' UTR
Chr3	21122337	21122511	AT3G57062	-3.72	7.24436e-05	-2.92	3' UTR
Chr3	21129474	21130189	AT3G57090	-51.4	1.58489e-53	-1.77	3' UTR
Chr3	21168167	21168376	AT3G57190	-5.17	2.0893e-06	-1.98	3' UTR
Chr3	21220159	21220277	AT3G57340	-7.81	3.46737e-09	-1.7	Exon (AT3G57340.1/AT3G57340, exon 2 of 2)
Chr3	21370933	21371228	AT3G57670	-2.12	0.00371535	-2.38	5' UTR
Chr3	21417712	21417948	AT3G57810	-15.2	7.94328e-17	-3.35	3' UTR
Chr3	21480391	21481201	AT3G58020	-13.1	1.25893e-14	-1.69	3' UTR
Chr3	21490777	21491488	AT3G58040	-10.5	5.01187e-12	-1.03	3' UTR
Chr3	21496888	21497127	AT3G58050	-6.95	2.75423e-08	-2.62	3' UTR
Chr3	21673404	21674739	AT3G58610	-313	0	-1.03	3' UTR
Chr3	21712444	21712955	AT3G58700	-35.7	1e-37	-1.11	3' UTR
Chr3	21774384	21774623	AT3G58900	-3.26	0.000218776	-1.62	3' UTR
Chr3	21874232	21874528	AT3G59150	-16.5	3.98107e-18	-4.47	3' UTR
Chr3	21891316	21891615	AT3G59210	-10.7	3.16228e-12	-2.11	3' UTR
Chr3	21947440	21948342	AT3G59390	-4.51	1.02329e-05	-1.13	3' UTR
Chr3	21958712	21959266	AT3G59410	-3.84	5.37032e-05	-1.16	3' UTR
Chr3	21973781	21974923	AT3G59450	-2.01	0.00489779	-2.74	Exon (AT3G59450.1/AT3G59450, exon 2 of 5)
Chr3	21987940	21988326	AT3G59500	-49.8	6.30957e-52	-2.3	3' UTR
Chr3	22016993	22018100	AT3G59600	-38.3	2.51189e-40	-1.11	3' UTR
Chr3	22042267	22042415	AT3G59670	-3.06	0.000354813	-1.76	3' UTR
Chr3	22089847	22090444	AT3G59780	-91.5	6.30957e-94	-1.02	3' UTR
Chr3	22096883	22097908	AT3G59810	-29.1	6.30957e-31	-1.41	3' UTR
Chr3	22154004	22154364	AT3G59970	-114	1e-116	-1.13	3' UTR
Chr3	22222838	22223512	AT3G60150	-8.07	1.86209e-09	-1.89	3' UTR
Chr3	22268746	22269888	AT3G60245	-434	0	-1.06	5' UTR
[truncated: 1,996 more rows]
