# Supplementary material for: N6-methyladenosine RNA modification regulates photosynthesis during photodamage in plants
Source: Nat Commun. 2022 Dec 2;13:7441. doi: 10.1038/s41467-022-35146-z (PMC9718803; doi:10.1038/s41467-022-35146-z)
Supplement: Supplementary file 10 — Supplementary Data 7 [file 41467_2022_35146_MOESM10_ESM.xlsx]

## Sheet: Sheet1
Supplementary Data 7. Differentially methylated m6A peaks in vir-1 compared to Col-0 seedlings after 4h high light treatment
Chromosome	Start	End	Gene ID	diff.lg.fdr	diff.p	diff.log2.fc	Peak position
Chr1	145139	145626	AT1G01370	-7.37	1.44544e-08	-1.92	3' UTR
Chr1	189847	190056	AT1G01510	-3.46	0.00017378	-1.57	3' UTR
Chr1	294951	295040	AT1G01800	-2.4	0.00229087	-1.55	3' UTR
Chr1	329920	330559	AT1G01950	-16.6	3.98107e-18	-1.88	3' UTR
Chr1	351966	352480	AT1G02010	-7.22	2.0893e-08	-2.09	3' UTR
Chr1	386697	386787	AT1G02080	-2.17	0.00398107	-1.96	3' UTR
Chr1	411388	411597	AT1G02160	-18.4	7.94328e-20	-1.7	3' UTR
Chr1	413465	413554	AT1G02170	-1.96	0.00676083	-2.06	3' UTR
Chr1	520083	520290	AT1G02500	-77.8	6.30957e-80	-1.16	3' UTR
Chr1	581183	582310	AT1G02680	-28.9	1.25893e-30	-1.21	3' UTR
Chr1	629439	629819	AT1G02840	-33.5	3.16228e-35	-1.43	3' UTR
Chr1	751609	751963	AT1G03110	-6.72	6.76083e-08	-1.32	3' UTR
Chr1	756414	758612	AT1G03150	-52.1	5.01187e-54	-1.28	5' UTR
Chr1	779019	780002	AT1G03190	-6.47	1.25893e-07	-1.53	3' UTR
Chr1	816421	816719	AT1G03310	-46.4	2.51189e-48	-2.48	3' UTR
Chr1	848835	849500	AT1G03430	-15.4	7.94328e-17	-1.66	3' UTR
Chr1	995433	995784	AT1G03905	-3.91	5.88844e-05	-1.48	3' UTR
Chr1	1017394	1017899	AT1G03960	-5.79	6.30957e-07	-1.42	3' UTR
Chr1	1039868	1039987	AT1G04020	-3.61	0.000120226	-1.74	Exon (AT1G04020.1/AT1G04020, exon 13 of 13)
Chr1	1056498	1056827	AT1G04080	-45.7	1.58489e-47	-2.66	3' UTR
Chr1	1099629	1099898	AT1G04170	-50	6.30957e-52	-1.81	3' UTR
Chr1	1147839	1147897	AT1G04290	-23	1.25893e-24	-3.44	Exon (AT1G04295.1/AT1G04295, exon 1 of 2)
Chr1	1166474	1166768	AT1G04350	-21.3	7.94328e-23	-2	3' UTR
Chr1	1200990	1201408	AT1G04430	-28.8	1.99526e-30	-1.04	3' UTR
Chr1	1315148	1315750	AT1G04690	-41.3	3.98107e-43	-1.03	3' UTR
Chr1	1347952	1348421	AT1G04790	-19.9	1.99526e-21	-2.74	3' UTR
Chr1	1386305	1387805	AT1G04900	-14.7	3.98107e-16	-1.08	3' UTR
Chr1	1400354	1401034	AT1G04945	-110	1e-112	-2.12	5' UTR
Chr1	1402726	1403082	AT1G04945	-8.16	2.18776e-09	-2.01	3' UTR
Chr1	1400381	1400770	AT1G04940	-123	1e-125	-2.17	3' UTR
Chr1	1566713	1567317	AT1G05360	-6.41	1.44544e-07	-1.36	3' UTR
Chr1	1681294	1681710	AT1G05620	-14	2.51189e-15	-2.22	3' UTR
Chr1	1719813	1720274	AT1G05730	-6.11	2.95121e-07	-1.23	3' UTR
Chr1	1747198	1747574	AT1G05805	-1.84	0.00912011	-1.06	3' UTR
Chr1	1770253	1771115	AT1G05860	-19.2	1e-20	-2.99	3' UTR
Chr1	1788796	1789676	AT1G05900	-11.3	1.25893e-12	-1.49	3' UTR
Chr1	1912654	1913115	AT1G06240	-13.4	1e-14	-2.45	3' UTR
Chr1	1925180	1926159	AT1G06290	-38.2	5.01187e-40	-1.86	3' UTR
Chr1	2069761	2070416	AT1G06730	-8.03	3.01995e-09	-1.28	3' UTR
Chr1	2088575	2089786	AT1G06790	-50.4	2.51189e-52	-1.93	3' UTR
Chr1	2110542	2110986	AT1G06870	-6.58	9.54993e-08	-1.05	3' UTR
Chr1	2169679	2169736	AT1G07070	-15.5	6.30957e-17	-1.37	3' UTR
Chr1	2170772	2172105	AT1G07080	-40.4	3.16228e-42	-1.14	3' UTR
Chr1	2200886	2201148	AT1G07170	-30.4	3.98107e-32	-1.8	3' UTR
Chr1	2280002	2280268	AT1G07420	-56.3	2.51189e-58	-2.75	3' UTR
Chr1	2385564	2386092	AT1G07705	-8.34	1.44544e-09	-1.62	3' UTR
Chr1	2423304	2423655	AT1G07830	-30.9	1.58489e-32	-1.34	3' UTR
Chr1	2642523	2643285	AT1G08390	-26.6	3.16228e-28	-3.13	3' UTR
Chr1	2679282	2679781	AT1G08465	-12.9	3.16228e-14	-2.5	3' UTR
Chr1	2685270	2685621	AT1G08480	-163	1e-165	-1.65	3' UTR
Chr1	2700749	2700899	AT1G08520	-26.4	5.01187e-28	-1.7	3' UTR
Chr1	2743071	2743728	AT1G08620	-6.8	5.62341e-08	-1.36	3' UTR
Chr1	2803901	2804537	AT1G08750	-3.96	5.24807e-05	-1.23	3' UTR
Chr1	2808144	2808502	AT1G08760	-6.84	5.12861e-08	-1.92	3' UTR
Chr1	2828183	2829228	AT1G08830	-434	0	-1.61	3' UTR
Chr1	2840531	2840994	AT1G08845	-32.2	6.30957e-34	-1.81	3' UTR
Chr1	2855177	2855570	AT1G08900	-4.18	3.0903e-05	-2.19	Exon (AT1G08900.2/AT1G08900, exon 16 of 18)
Chr1	2884188	2884277	AT1G08970	-1.32	0.0323594	-1.33	3' UTR
Chr1	3007023	3008153	AT1G09300	-21.4	6.30957e-23	-1.98	3' UTR
Chr1	3122018	3122406	AT1G09640	-196	1e-198	-1.28	3' UTR
Chr1	3124174	3124491	AT1G09645	-38.7	1.58489e-40	-2.46	3' UTR
Chr1	3172108	3173463	AT1G09794	-6.77	6.0256e-08	-1.14	5' UTR
Chr1	3207907	3208598	AT1G09870	-9.44	1.02329e-10	-1.32	3' UTR
Chr1	3490862	3491277	AT1G10570	-4.88	5.62341e-06	-1.56	3' UTR
Chr1	3505083	3505502	AT1G10600	-11.8	3.98107e-13	-1.37	3' UTR
Chr1	3534773	3535131	AT1G10660	-6.16	2.63027e-07	-1.18	3' UTR
Chr1	3556295	3556503	AT1G10700	-3.05	0.000467735	-1.42	3' UTR
Chr1	3663595	3663984	AT1G10950	-15.4	7.94328e-17	-1.82	3' UTR
Chr1	3689195	3689847	AT1G11060	-6.91	4.2658e-08	-1.59	3' UTR
Chr1	3748115	3748255	AT1G11180	-3.74	8.70964e-05	-2.13	Exon (AT1G11180.1/AT1G11180, exon 11 of 12)
Chr1	3755375	3755582	AT1G11200	-9.76	5.01187e-11	-2.61	3' UTR
Chr1	3833622	3834191	AT1G11380	-8.12	2.45471e-09	-1.33	3' UTR
Chr1	3863663	3864030	AT1G11475	-34.8	1.58489e-36	-1.02	3' UTR
Chr1	3874495	3875426	AT1G11530	-11.2	1.58489e-12	-1	5' UTR
Chr1	3917036	3918057	AT1G11650	-204	1e-206	-1.06	3' UTR
Chr1	3956573	3957044	AT1G11720	-60.1	3.98107e-62	-2.92	3' UTR
Chr1	3959575	3960113	AT1G11730	-1.78	0.0104713	-1.69	Exon (AT1G11730.1/AT1G11730, exon 9 of 11)
Chr1	3969638	3969787	AT1G11750	-5.41	1.58489e-06	-1.46	3' UTR
Chr1	4003323	4003442	AT1G11860	-89.8	5.01187e-92	-1.22	3' UTR
Chr1	4005952	4006739	AT1G11870	-35.7	1.99526e-37	-1.45	3' UTR
Chr1	4016244	4016540	AT1G11905	-7.81	5.01187e-09	-2.64	3' UTR
Chr1	4160989	4161455	AT1G12250	-46.9	7.94328e-49	-1.65	3' UTR
Chr1	4221066	4221625	AT1G12390	-6.61	8.91251e-08	-1.02	3' UTR
Chr1	4224311	4225124	AT1G12410	-434	0	-1.61	3' UTR
Chr1	4275746	4275981	AT1G12550	-3.35	0.000229087	-2.14	3' UTR
Chr1	4336883	4337844	AT1G12730	-10.5	7.94328e-12	-2.15	3' UTR
Chr1	4350088	4350629	AT1G12760	-19	1.58489e-20	-1.58	3' UTR
Chr1	4350689	4350808	AT1G12760	-2.45	0.00199526	-3.28	3' UTR
Chr1	4377427	4378305	AT1G12840	-205	1e-207	-1.87	3' UTR
Chr1	4451329	4451653	AT1G13050	-5.25	2.29087e-06	-2.14	3' UTR
Chr1	4454183	4454876	AT1G13060	-154	1e-156	-1.93	3' UTR
Chr1	4498140	4498439	AT1G13180	-5.73	7.4131e-07	-2.21	3' UTR
Chr1	4617886	4618004	AT1G13460	-3.4	0.000199526	-2.06	Exon (AT1G13460.1/AT1G13460, exon 3 of 3)
Chr1	4814098	4814543	AT1G14040	-3.62	0.00011749	-1.49	Exon (AT1G14040.1/AT1G14040, exon 10 of 12)
Chr1	4888954	4889426	AT1G14320	-434	0	-1.48	3' UTR
Chr1	4898486	4898872	AT1G14340	-10.1	1.99526e-11	-1.97	3' UTR
Chr1	4982804	4983284	AT1G14560	-12.1	1.99526e-13	-2.45	3' UTR
Chr1	5040409	5040528	AT1G14670	-5.55	1.12202e-06	-2.33	3' UTR
Chr1	5060809	5060869	AT1G14700	-8.05	2.81838e-09	-1.39	Exon (AT1G14700.1/AT1G14700, exon 7 of 7)
Chr1	5060958	5061017	AT1G14700	-7.01	3.46737e-08	-1.73	3' UTR
Chr1	5179273	5179870	AT1G15030	-16.4	7.94328e-18	-1.99	3' UTR
Chr1	5189436	5189673	AT1G15080	-5.62	9.54993e-07	-1.84	3' UTR
Chr1	5201602	5202175	AT1G15110	-4.37	1.94984e-05	-1.11	3' UTR
Chr1	5203527	5204193	AT1G15120	-283	1e-285	-1.66	3' UTR
Chr1	5214444	5214562	AT1G15150	-2.49	0.0018197	-2.49	Exon (AT1G15150.1/AT1G15150, exon 6 of 7)
Chr1	5287895	5288518	AT1G15370	-54.9	7.94328e-57	-1.16	3' UTR
Chr1	5414014	5414859	AT1G15740	-12.4	1e-13	-1.42	3' UTR
Chr1	5457770	5458429	AT1G15870	-19.1	1.25893e-20	-1.46	3' UTR
Chr1	5460506	5461281	AT1G15885	-30.4	5.01187e-32	-2.05	5' UTR
Chr1	5472261	5473014	AT1G15930	-434	0	-1.2	3' UTR
Chr1	5494533	5495359	AT1G16000	-212	1e-214	-1.53	5' UTR
Chr1	5506009	5506436	AT1G16040	-12.8	3.16228e-14	-2.01	Exon (AT1G16040.1/AT1G16040, exon 6 of 8)
Chr1	5515452	5515878	AT1G16080	-176	1e-177	-1.33	3' UTR
Chr1	5577034	5577592	AT1G16300	-24.5	3.98107e-26	-2.83	3' UTR
Chr1	5624269	5625524	AT1G16470	-77.5	1.25893e-79	-1.03	3' UTR
Chr1	5670052	5670708	AT1G16560	-46.9	7.94328e-49	-1.69	3' UTR
Chr1	5711034	5711902	AT1G16700	-95.5	1e-97	-1.17	3' UTR
Chr1	5721716	5722255	AT1G16710	-7.92	3.89045e-09	-1.59	3' UTR
Chr1	5770186	5770364	AT1G16858	-9.35	1.28825e-10	-2.33	3' UTR
Chr1	5770186	5770364	AT1G16858	-9.35	1.28825e-10	-2.33	3' UTR
Chr1	5827754	5828233	AT1G17040	-5.47	1.38038e-06	-1.94	3' UTR
Chr1	5937991	5938701	AT1G17340	-3.96	5.12861e-05	-1.29	3' UTR
Chr1	5944169	5944463	AT1G17350	-15.4	7.94328e-17	-2.33	3' UTR
Chr1	6001927	6002276	AT1G17460	-4.14	3.31131e-05	-1.2	Exon (AT1G17460.1/AT1G17460, exon 7 of 9)
Chr1	6081917	6082337	AT1G17680	-11.4	7.94328e-13	-1.77	3' UTR
Chr1	6099476	6100285	AT1G17730	-38.3	3.98107e-40	-2.01	3' UTR
Chr1	6109911	6110060	AT1G17750	-1.79	0.0102329	-3.95	3' UTR
Chr1	6205931	6206869	AT1G18030	-13.1	1.99526e-14	-1.79	3' UTR
Chr1	6257533	6257811	AT1G18180	-1.38	0.0281838	-1.32	3' UTR
Chr1	6305016	6305689	AT1G18320	-8.78	5.01187e-10	-1.74	3' UTR
Chr1	6346762	6347764	AT1G18440	-7.58	8.91251e-09	-1.07	3' UTR
Chr1	6350979	6351975	AT1G18450	-35.2	6.30957e-37	-1.24	3' UTR
Chr1	6368001	6368613	AT1G18490	-12.3	1.25893e-13	-1.24	Exon (AT1G18490.1/AT1G18490, exon 3 of 5)
Chr1	6397939	6398239	AT1G18580	-4.67	9.54993e-06	-1.96	3' UTR
Chr1	6402248	6402613	AT1G18600	-5.83	5.7544e-07	-1.83	3' UTR
Chr1	6408588	6409118	AT1G18610	-4.94	4.89779e-06	-1.72	3' UTR
Chr1	6585377	6586488	AT1G19080	-14.2	1.25893e-15	-1.37	3' UTR
Chr1	6608924	6609369	AT1G19120	-24.6	3.16228e-26	-1.42	3' UTR
Chr1	6618537	6618747	AT1G19170	-6.71	6.91831e-08	-1.8	Exon (AT1G19170.1/AT1G19170, exon 5 of 5)
Chr1	6777160	6777456	AT1G19580	-25.9	1.58489e-27	-2.14	3' UTR
Chr1	6781053	6781113	AT1G19600	-3.41	0.000194984	-2.4	3' UTR
Chr1	6807179	6807862	AT1G19680	-11.4	7.94328e-13	-1.13	3' UTR
Chr1	6913777	6914535	AT1G19910	-142	1e-144	-2.33	3' UTR
Chr1	6973528	6974835	AT1G20110	-10.6	6.30957e-12	-1.2	3' UTR
Chr1	7064480	7065178	AT1G20380	-2.9	0.000691831	-1.09	3' UTR
Chr1	7114249	7115274	AT1G20540	-21.7	2.51189e-23	-1.22	3' UTR
Chr1	7289032	7289182	AT1G20920	-3.4	0.000204174	-1.46	3' UTR
Chr1	7374794	7375789	AT1G21065	-110	1e-111	-1.11	3' UTR
Chr1	7419224	7419613	AT1G21170	-8	3.23594e-09	-2.01	3' UTR
Chr1	7485312	7485518	AT1G21370	-7	3.46737e-08	-2.59	3' UTR
Chr1	7495676	7496384	AT1G21400	-8.47	1.04713e-09	-1.02	3' UTR
Chr1	7627145	7627848	AT1G21720	-35.3	5.01187e-37	-1.53	Exon (AT1G21720.1/AT1G21720, exon 4 of 7)
Chr1	7650778	7651816	AT1G21760	-18.1	1.25893e-19	-1.11	3' UTR
Chr1	7756733	7757235	AT1G22020	-20	1.25893e-21	-2.26	3' UTR
Chr1	7865930	7866109	AT1G22270	-32.7	1.99526e-34	-1.28	3' UTR
Chr1	7914913	7914973	AT1G22410	-3.32	0.000245471	-1.59	3' UTR
Chr1	7921241	7921803	AT1G22430	-48.9	7.94328e-51	-1.33	3' UTR
Chr1	7926140	7927190	AT1G22450	-51	6.30957e-53	-1.1	3' UTR
Chr1	7965961	7966317	AT1G22540	-4.36	1.99526e-05	-1.8	3' UTR
Chr1	8048620	8048979	AT1G22730	-11	2.51189e-12	-2.86	3' UTR
Chr1	8052068	8052930	AT1G22750	-74.6	1e-76	-2.43	3' UTR
Chr1	8070568	8071532	AT1G22790	-21	1.25893e-22	-1.2	3' UTR
Chr1	8080030	8080574	AT1G22840	-434	0	-1.59	3' UTR
Chr1	8124566	8125068	AT1G22940	-34.9	1.25893e-36	-2.39	3' UTR
Chr1	8337763	8338434	AT1G23490	-252	1e-254	-1.18	3' UTR
Chr1	8435418	8435597	AT1G23870	-2.86	0.000758578	-2.73	3' UTR
Chr1	8503751	8504761	AT1G24030	-7.84	4.67735e-09	-1.45	3' UTR
Chr1	8508449	8508834	AT1G24050	-70.3	2.51189e-72	-1.75	3' UTR
Chr1	8524544	8524751	AT1G24095	-5.28	2.18776e-06	-1.55	3' UTR
Chr1	8545107	8545551	AT1G24148	-26.5	3.98107e-28	-2.04	3' UTR
Chr1	8587253	8588086	AT1G24240	-20.2	1e-21	-1.74	3' UTR
Chr1	8603183	8603801	AT1G24265	-10.8	3.98107e-12	-1.89	3' UTR
Chr1	8663494	8663817	AT1G24440	-16.7	3.98107e-18	-2.17	3' UTR
Chr1	8798483	8804556	AT1G24996	-309	0	-3.63	5' UTR
Chr1	8822114	8822264	AT1G25150	-1.53	0.0194984	-1.71	Exon (AT1G25150.1/AT1G25150, exon 1 of 1)
Chr1	8868972	8869032	AT1G25290	-2.89	0.000691831	-1.88	3' UTR
Chr1	9056496	9056733	AT1G26180	-18.6	3.98107e-20	-2.48	3' UTR
Chr1	9212532	9213974	AT1G26660	-9.04	2.69153e-10	-1.18	3' UTR
Chr1	9344080	9345058	AT1G26940	-9.4	1.12202e-10	-1.55	3' UTR
Chr1	9375083	9376720	AT1G27000	-56.2	3.16228e-58	-1.23	3' UTR
Chr1	9503288	9503869	AT1G27360	-11.2	1.58489e-12	-1.71	3' UTR
Chr1	9597210	9597657	AT1G27595	-2.07	0.00512861	-1.06	Exon (AT1G27595.1/AT1G27595, exon 2 of 20)
Chr1	9751995	9752562	AT1G27980	-4.5	1.41254e-05	-1.44	Exon (AT1G27980.1/AT1G27980, exon 12 of 15)
Chr1	9798147	9799063	AT1G28090	-14.3	1e-15	-1.19	3' UTR
Chr1	9875111	9875520	AT1G28250	-14	1.99526e-15	-1.4	3' UTR
Chr1	9965933	9966112	AT1G28380	-3.64	0.000112202	-1.4	3' UTR
Chr1	10035836	10036956	AT1G28540	-20.4	5.01187e-22	-2.03	3' UTR
Chr1	10096142	10096374	AT1G28815	-4.96	4.67735e-06	-2.17	3' UTR
Chr1	10134620	10135411	AT1G29040	-81	3.98107e-83	-3.05	3' UTR
Chr1	10151271	10151360	AT1G29070	-20.3	7.94328e-22	-1.63	3' UTR
Chr1	10182644	10182703	AT1G29150	-8.82	4.57088e-10	-2.22	3' UTR
Chr1	10253894	10254690	AT1G29310	-24.4	5.01187e-26	-1.39	3' UTR
Chr1	10388446	10388654	AT1G29710	-1.78	0.0102329	-1.56	Exon (AT1G29710.1/AT1G29710, exon 1 of 1)
Chr1	10423882	10424179	AT1G29760	-7.58	8.70964e-09	-2.11	3' UTR
Chr1	10430964	10431854	AT1G29790	-6.35	1.65959e-07	-1.1	3' UTR
Chr1	10435263	10435441	AT1G29800	-2.21	0.00363078	-2.09	3' UTR
Chr1	10440402	10440786	AT1G29820	-4.75	7.76247e-06	-1.88	3' UTR
Chr1	10640160	10640782	AT1G30230	-434	0	-1.31	3' UTR
Chr1	10723044	10723102	AT1G30380	-434	0	-1.54	3' UTR
Chr1	10746722	10747323	AT1G30410	-8.98	3.01995e-10	-1.61	3' UTR
Chr1	10784674	10786637	AT1G30470	-33.7	1.99526e-35	-1.11	3' UTR
Chr1	10788447	10788624	AT1G30473	-4.81	6.76083e-06	-1.92	3' UTR
Chr1	10813163	10813700	AT1G30520	-8.79	4.89779e-10	-1.34	3' UTR
Chr1	10857770	10858244	AT1G30620	-9.7	5.01187e-11	-1.87	3' UTR
Chr1	10886068	10886425	AT1G30680	-11.8	3.16228e-13	-1.24	3' UTR
Chr1	10962485	10963034	AT1G30825	-6.55	1.02329e-07	-1.69	3' UTR
Chr1	11057678	11058838	AT1G31020	-26.7	2.51189e-28	-1.81	3' UTR
Chr1	11088042	11088533	AT1G31070	-32.1	7.94328e-34	-2.14	3' UTR
Chr1	11133470	11134665	AT1G31170	-92.2	1.99526e-94	-1.43	5' UTR
Chr1	11142184	11142600	AT1G31175	-4.49	1.44544e-05	-1.14	3' UTR
Chr1	11146280	11146930	AT1G31190	-82.5	1e-84	-2.26	3' UTR
Chr1	11157937	11158683	AT1G31220	-23.1	1.25893e-24	-2.18	3' UTR
Chr1	11354530	11355367	AT1G31710	-7.91	3.98107e-09	-1	3' UTR
Chr1	11461349	11461825	AT1G31910	-139	1e-140	-1.74	3' UTR
Chr1	11477598	11478045	AT1G31950	-1.6	0.0162181	-1.15	Exon (AT1G31950.1/AT1G31950, exon 6 of 7)
Chr1	11530956	11531251	AT1G32050	-49	6.30957e-51	-1.6	3' UTR
Chr1	11570327	11570387	AT1G32160	-6.44	1.34896e-07	-3.15	3' UTR
Chr1	11609585	11609733	AT1G32220	-50.5	1.99526e-52	-3.18	3' UTR
Chr1	11653739	11654765	AT1G32310	-24.5	3.98107e-26	-1.43	3' UTR
Chr1	11677602	11678449	AT1G32370	-14.3	1e-15	-1.4	3' UTR
Chr1	11683910	11684359	AT1G32380	-16.2	1e-17	-1.63	3' UTR
Chr1	11694613	11695566	AT1G32410	-15.7	3.98107e-17	-1.31	3' UTR
Chr1	12010901	12012406	AT1G33120	-434	0	-1.5	5' UTR
Chr1	12023631	12024427	AT1G33140	-107	1e-109	-1.08	Exon (AT1G33140.1/AT1G33140, exon 1 of 3)
Chr1	12067012	12068075	AT1G33265	-30.5	3.16228e-32	-1.06	3' UTR
Chr1	12085885	12086528	AT1G33330	-8.08	2.63027e-09	-2.17	3' UTR
Chr1	12208188	12208488	AT1G33680	-23.9	1.58489e-25	-2.79	3' UTR
Chr1	12265063	12266847	AT1G33810	-299	1e-301	-1.32	5' UTR
Chr1	12354202	12354813	AT1G33980	-8.43	1.14815e-09	-1.19	3' UTR
Chr1	12368820	12369178	AT1G34020	-10	2.51189e-11	-2.06	3' UTR
Chr1	12457029	12457412	AT1G34200	-9.96	3.16228e-11	-2.51	3' UTR
Chr1	12523952	12524131	AT1G34320	-9.42	1.07152e-10	-2.4	3' UTR
Chr1	12533436	12534103	AT1G34340	-12.4	1e-13	-1.28	3' UTR
Chr1	12534958	12536095	AT1G34350	-9.74	5.01187e-11	-1.01	3' UTR
Chr1	12868135	12868652	AT1G35160	-119	1e-121	-2.04	3' UTR
Chr1	12913509	12914742	AT1G35220	-8.94	3.38844e-10	-1.29	3' UTR
Chr1	13642435	13643067	AT1G36280	-17.2	1.25893e-18	-1.28	3' UTR
Chr1	13670633	13671067	AT1G36310	-40.1	6.30957e-42	-2.4	3' UTR
Chr1	13701171	13701427	AT1G36380	-12.1	1.99526e-13	-1.21	3' UTR
Chr1	13701486	13701544	AT1G36380	-2.92	0.000645654	-1.21	3' UTR
Chr1	14025380	14026764	AT1G36980	-39.1	6.30957e-41	-1.39	3' UTR
Chr1	14026823	14026882	AT1G36980	-9.67	6.30957e-11	-1.95	3' UTR
Chr1	15934333	15935208	AT1G42470	-6.52	1.09648e-07	-1.23	3' UTR
Chr1	16127023	16127259	AT1G42960	-57.7	1.25893e-59	-1.54	3' UTR
Chr1	16268721	16268870	AT1G43170	-44.8	1.25893e-46	-2.04	3' UTR
Chr1	16654932	16655928	AT1G43900	-14.3	1e-15	-1.04	3' UTR
Chr1	17011796	17011886	AT1G45000	-1.71	0.0123027	-2.32	3' UTR
Chr1	17101141	17101866	AT1G45180	-3.94	5.49541e-05	-1.22	3' UTR
Chr1	17180078	17180486	AT1G45474	-160	1e-161	-1.46	3' UTR
Chr1	17320782	17321074	AT1G47250	-47.5	1.99526e-49	-2.2	3' UTR
Chr1	17331667	17331870	AT1G47278	-17.5	5.01187e-19	-1.08	3' UTR
Chr1	17338215	17339273	AT1G47290	-8.24	1.8197e-09	-1.11	3' UTR
Chr1	17433929	17435004	AT1G47500	-31.3	5.01187e-33	-1.03	3' UTR
Chr1	17453683	17454213	AT1G47530	-32.1	7.94328e-34	-1.06	3' UTR
Chr1	17472596	17473294	AT1G47560	-2.24	0.00338844	-1.71	3' UTR
Chr1	17783861	17784124	AT1G48140	-2.73	0.00102329	-1.28	3' UTR
Chr1	17789432	17789916	AT1G48170	-22.6	3.16228e-24	-1.99	3' UTR
Chr1	17807976	17808885	AT1G48230	-30.4	3.98107e-32	-1.6	3' UTR
Chr1	17868225	17868342	AT1G48350	-144	1e-146	-1.55	3' UTR
Chr1	17908356	17908475	AT1G48440	-16.3	1e-17	-1.45	3' UTR
Chr1	17942359	17942822	AT1G48520	-22.8	1.99526e-24	-1.34	3' UTR
Chr1	17949998	17950461	AT1G48540	-11.5	7.94328e-13	-2.06	3' UTR
Chr1	17985417	17986057	AT1G48635	-20.3	7.94328e-22	-1.22	3' UTR
Chr1	18064463	18064793	AT1G48840	-5.5	1.28825e-06	-1.91	Exon (AT1G48840.1/AT1G48840, exon 10 of 11)
Chr1	18082460	18082806	AT1G48880	-2.94	0.000616595	-2.11	3' UTR
Chr1	18217757	18218223	AT1G49240	-37.9	1e-39	-1.38	3' UTR
Chr1	18263624	18264372	AT1G49340	-9.25	1.62181e-10	-1.09	3' UTR
Chr1	18266764	18267270	AT1G49350	-6	3.80189e-07	-1.82	3' UTR
Chr1	18328009	18328610	AT1G49510	-27.8	1.99526e-29	-1.79	3' UTR
Chr1	18354148	18354589	AT1G49580	-8.15	2.23872e-09	-1.53	3' UTR
Chr1	18356285	18356642	AT1G49590	-12.8	3.98107e-14	-1.07	3' UTR
Chr1	18419549	18419994	AT1G49760	-152	1e-154	-1.95	3' UTR
Chr1	18501766	18501886	AT1G49960	-12.2	1.58489e-13	-2.2	3' UTR
Chr1	18512358	18513023	AT1G49980	-41.3	3.98107e-43	-1.65	3' UTR
Chr1	18582935	18583724	AT1G50170	-27.8	1.99526e-29	-1.34	3' UTR
Chr1	18613894	18614162	AT1G50240	-1.48	0.0218776	-1.27	3' UTR
Chr1	18661855	18661974	AT1G50370	-1.78	0.0104713	-1.39	3' UTR
Chr1	18670092	18670457	AT1G50400	-3.56	0.000138038	-1.36	3' UTR
Chr1	18687126	18687907	AT1G50440	-10.6	6.30957e-12	-1.26	3' UTR
Chr1	18718211	18719328	AT1G50510	-11.1	1.99526e-12	-1.24	3' UTR
Chr1	18801472	18802189	AT1G50730	-4.26	2.51189e-05	-1.31	3' UTR
Chr1	18985942	18986357	AT1G51200	-312	0	-1.41	3' UTR
Chr1	19049567	19050162	AT1G51380	-9.07	2.51189e-10	-1.07	3' UTR
Chr1	19051452	19051945	AT1G51390	-9.38	1.1749e-10	-1.66	3' UTR
Chr1	19139829	19139918	AT1G51610	-2.82	0.000831764	-1.64	3' UTR
Chr1	19153691	19153870	AT1G51650	-148	1e-150	-1.51	3' UTR
Chr1	19186046	19186532	AT1G51720	-7.87	4.36516e-09	-1.56	3' UTR
Chr1	19307096	19307333	AT1G51950	-7.86	4.46684e-09	-1.74	3' UTR
Chr1	19438408	19438734	AT1G52190	-2.77	0.000912011	-1.07	3' UTR
Chr1	19480310	19480610	AT1G52310	-10.8	3.98107e-12	-1.67	3' UTR
Chr1	19567997	19568205	AT1G52520	-1.82	0.00954993	-1.84	Exon (AT1G52520.1/AT1G52520, exon 2 of 2)
Chr1	19592021	19592695	AT1G52600	-34.3	5.01187e-36	-1.47	3' UTR
Chr1	19646004	19646243	AT1G52740	-199	1e-201	-1.75	3' UTR
Chr1	19786603	19786902	AT1G53090	-11.6	6.30957e-13	-2.34	3' UTR
Chr1	19794436	19794749	AT1G53120	-7.03	3.23594e-08	-1.71	3' UTR
Chr1	19818764	19819564	AT1G53165	-9.16	1.99526e-10	-2.04	3' UTR
Chr1	19873194	19873490	AT1G53290	-2.08	0.00501187	-1.14	3' UTR
Chr1	19979578	19980084	AT1G53530	-46.1	6.30957e-48	-2.84	3' UTR
Chr1	20065249	20065534	AT1G53730	-7.66	7.24436e-09	-1.64	3' UTR
Chr1	20213463	20213912	AT1G54130	-16.3	7.94328e-18	-1.35	3' UTR
Chr1	20217312	20217460	AT1G54150	-2.48	0.00186209	-1.69	3' UTR
Chr1	20241703	20242527	AT1G54210	-26.6	2.51189e-28	-2.76	3' UTR
Chr1	20261819	20262117	AT1G54270	-75.4	1.58489e-77	-1.37	3' UTR
Chr1	20274811	20275574	AT1G54310	-28.8	1.58489e-30	-1.22	3' UTR
Chr1	20390053	20390898	AT1G54580	-247	1e-249	-1.32	3' UTR
Chr1	20413861	20414457	AT1G54680	-5.1	3.38844e-06	-1.6	3' UTR
Chr1	20428447	20429944	AT1G54730	-8.5	9.77237e-10	-1.87	3' UTR
Chr1	20516053	20516437	AT1G55000	-47.6	1.58489e-49	-2.69	3' UTR
Chr1	20579597	20579981	AT1G55160	-18.4	6.30957e-20	-1.79	3' UTR
Chr1	20595024	20595113	AT1G55205	-3.28	0.000269153	-2.25	3' UTR
Chr1	20595261	20595827	AT1G55205	-2.18	0.00389045	-1.51	3' UTR
Chr1	20646851	20647894	AT1G55325	-4.65	9.77237e-06	-1.34	3' UTR
Chr1	20898093	20898392	AT1G55870	-5.22	2.51189e-06	-1.42	3' UTR
Chr1	21031721	21032078	AT1G56200	-145	1e-146	-1.37	3' UTR
Chr1	21097455	21097958	AT1G56350	-7.72	6.30957e-09	-2.05	3' UTR
Chr1	21143808	21144251	AT1G56450	-65.5	1.58489e-67	-1.25	3' UTR
Chr1	21373461	21373900	AT1G57700	-1.91	0.00758578	-1.04	3' UTR
Chr1	21379877	21380382	AT1G57720	-434	0	-1.7	3' UTR
Chr1	21394814	21394962	AT1G57765	-5.11	3.23594e-06	-1.98	3' UTR
Chr1	21578405	21579093	AT1G58230	-5.76	6.76083e-07	-1.21	3' UTR
Chr1	21865736	21866013	AT1G59520	-8.72	5.7544e-10	-2.21	Exon (AT1G59520.1/AT1G59520, exon 11 of 12)
Chr1	21883078	21883642	AT1G59560	-2.7	0.00109648	-1.13	3' UTR
Chr1	21937605	21937959	AT1G59700	-52.3	3.16228e-54	-2.03	3' UTR
Chr1	21939480	21939826	AT1G59710	-8.91	3.63078e-10	-1.68	3' UTR
Chr1	22019581	22020115	AT1G59820	-4.89	5.49541e-06	-1.12	3' UTR
Chr1	22028542	22029379	AT1G59840	-12.5	7.94328e-14	-1.84	3' UTR
Chr1	22304857	22305126	AT1G60540	-1.66	0.0138038	-1.4	Exon (AT1G60545.1/AT1G60545, exon 2 of 2)
Chr1	22347151	22347565	AT1G60670	-12	2.51189e-13	-1.7	3' UTR
Chr1	22462160	22462424	AT1G60989	-10.4	1.25893e-11	-1.06	5' UTR
Chr1	22553927	22554106	AT1G61180	-1.76	0.0109648	-1.42	Exon (AT1G61180.1/AT1G61180, exon 1 of 2)
Chr1	22575171	22575468	AT1G61215	-2.94	0.000616595	-1.49	3' UTR
Chr1	22584161	22585005	AT1G61240	-24	1.58489e-25	-2.04	Exon (AT1G61240.4/AT1G61240, exon 12 of 17)
Chr1	22588264	22588909	AT1G61250	-9.27	1.54882e-10	-1.36	3' UTR
Chr1	22923276	22923815	AT1G62020	-16.3	1e-17	-1.61	3' UTR
Chr1	22933632	22934287	AT1G62040	-73.6	1e-75	-2.49	3' UTR
Chr1	23180839	23181519	AT1G62600	-8.74	5.49541e-10	-1.06	3' UTR
Chr1	23407695	23408052	AT1G63110	-14.5	6.30957e-16	-2.58	3' UTR
Chr1	23426804	23426954	AT1G63170	-5.69	7.94328e-07	-1.28	Exon (AT1G63170.1/AT1G63170, exon 4 of 5)
Chr1	23621527	23622128	AT1G63690	-19.7	3.16228e-21	-1.32	3' UTR
Chr1	23622188	23622366	AT1G63690	-9.26	1.58489e-10	-2.78	3' UTR
Chr1	23718485	23719187	AT1G63900	-20.2	1e-21	-2	3' UTR
Chr1	23732980	23733892	AT1G63940	-37.6	1.99526e-39	-1.48	3' UTR
Chr1	23825183	23825383	AT1G64185	-4.5	1.41254e-05	-1.94	3' UTR
Chr1	23834594	23835536	AT1G64230	-98.2	1.99526e-100	-1.07	3' UTR
Chr1	23882570	23883297	AT1G64350	-37	7.94328e-39	-1.8	3' UTR
Chr1	23886679	23887094	AT1G64355	-30	1e-31	-1.32	3' UTR
Chr1	23901543	23902163	AT1G64385	-11.1	1.99526e-12	-1.16	3' UTR
Chr1	23972664	23973614	AT1G64550	-59.5	1.99526e-61	-1.3	3' UTR
Chr1	23984040	23984766	AT1G64572	-8.37	1.34896e-09	-2.05	Exon (AT1G64572.1/AT1G64572, exon 1 of 2)
Chr1	24052015	24052340	AT1G64740	-15.5	6.30957e-17	-2.21	3' UTR
Chr1	24088302	24088538	AT1G64810	-15	1.99526e-16	-2.88	3' UTR
Chr1	24147044	24148364	AT1G65000	-3.87	6.45654e-05	-1.21	5' UTR
Chr1	24243257	24244722	AT1G65270	-12.6	6.30957e-14	-1.11	3' UTR
Chr1	24390343	24391089	AT1G65590	-6.17	2.5704e-07	-1.28	3' UTR
Chr1	24485908	24486862	AT1G65820	-128	1e-130	-1.77	3' UTR
Chr1	24616487	24616693	AT1G66130	-16.1	1.58489e-17	-1.44	Exon (AT1G66130.1/AT1G66130, exon 3 of 3)
Chr1	24737040	24737756	AT1G66345	-31.1	7.94328e-33	-2.23	3' UTR
Chr1	24779632	24780629	AT1G66430	-43.3	3.98107e-45	-1.06	3' UTR
Chr1	24841123	24842381	AT1G66590	-19.8	1.99526e-21	-1.07	5' UTR
Chr1	24891657	24891956	AT1G66730	-4.19	2.95121e-05	-1.89	3' UTR
Chr1	24896550	24897253	AT1G66750	-5.59	1.02329e-06	-1.28	3' UTR
Chr1	24961200	24961259	AT1G66900	-1.5	0.0204174	-1.13	3' UTR
Chr1	24961319	24961586	AT1G66900	-4.99	4.36516e-06	-1.88	3' UTR
Chr1	25038925	25039330	AT1G67060	-12.6	6.30957e-14	-2.57	3' UTR
Chr1	25044321	25044499	AT1G67070	-3.6	0.000123027	-2.27	3' UTR
Chr1	25128732	25129163	AT1G67170	-7.59	8.51138e-09	-1.35	3' UTR
Chr1	25390894	25391043	AT1G67720	-2.86	0.00074131	-2.04	3' UTR
Chr1	25436685	25437045	AT1G67840	-19.1	1.25893e-20	-1.84	3' UTR
Chr1	25461849	25462792	AT1G67890	-4.96	4.67735e-06	-1.11	3' UTR
Chr1	25499955	25500314	AT1G68020	-7.04	3.16228e-08	-1.89	3' UTR
Chr1	25523163	25524175	AT1G68100	-28.2	6.30957e-30	-2.16	3' UTR
Chr1	25777208	25777874	AT1G68650	-24.2	7.94328e-26	-2.58	3' UTR
Chr1	25786688	25786776	AT1G68680	-12.5	6.30957e-14	-2.1	3' UTR
Chr1	25793556	25793822	AT1G68700	-2.57	0.00151356	-1.3	3' UTR
Chr1	26068757	26069821	AT1G69340	-20.9	1.58489e-22	-1.7	3' UTR
Chr1	26085862	26086452	AT1G69390	-38.2	5.01187e-40	-1.03	3' UTR
Chr1	26132460	26133136	AT1G69526	-4.45	1.58489e-05	-1.34	3' UTR
Chr1	26191150	26191323	AT1G69620	-94.4	1.25893e-96	-1.45	3' UTR
Chr1	26206459	26206840	AT1G69680	-11.9	3.16228e-13	-1.65	3' UTR
Chr1	26236245	26237541	AT1G69750	-26.8	1.58489e-28	-1.37	5' UTR
Chr1	26389468	26389916	AT1G70060	-6.75	6.30957e-08	-1.44	3' UTR
Chr1	26418577	26419528	AT1G70150	-4.22	2.75423e-05	-1.23	3' UTR
Chr1	26421910	26422380	AT1G70160	-14.3	1e-15	-1.12	3' UTR
Chr1	26431169	26431497	AT1G70190	-30.8	1.58489e-32	-1.79	3' UTR
Chr1	26733250	26733875	AT1G70900	-22.8	1.99526e-24	-1.32	3' UTR
Chr1	26813770	26814130	AT1G71090	-16.3	1e-17	-2.37	3' UTR
Chr1	26859325	26859592	AT1G71240	-5.16	2.88403e-06	-1.51	Exon (AT1G71240.1/AT1G71240, exon 11 of 11)
Chr1	26998088	26998977	AT1G71790	-19.4	6.30957e-21	-1.33	3' UTR
Chr1	27024195	27024551	AT1G71840	-150	1e-152	-2.76	3' UTR
Chr1	27079570	27080069	AT1G71940	-7.26	1.90546e-08	-2.02	3' UTR
Chr1	27116971	27117440	AT1G72050	-23.6	3.16228e-25	-1.19	3' UTR
Chr1	27156763	27157706	AT1G72170	-16.8	3.16228e-18	-1.08	3' UTR
Chr1	27158978	27159558	AT1G72175	-11.2	1.58489e-12	-1.92	3' UTR
Chr1	27236026	27236789	AT1G72330	-16.2	1.25893e-17	-1.57	3' UTR
Chr1	27238098	27238582	AT1G72340	-35.3	5.01187e-37	-2.01	3' UTR
Chr1	27414804	27415011	AT1G72850	-3.96	5.12861e-05	-3.61	Exon (AT1G72850.1/AT1G72850, exon 2 of 2)
Chr1	27474653	27474946	AT1G73030	-127	1e-129	-2.78	3' UTR
Chr1	27490438	27490617	AT1G73090	-29	1.25893e-30	-2.34	3' UTR
Chr1	27501062	27501936	AT1G73130	-3.01	0.000524807	-1.11	3' UTR
Chr1	27702615	27703351	AT1G73670	-9.61	6.30957e-11	-1.31	3' UTR
Chr1	27794437	27794705	AT1G73920	-5.45	1.44544e-06	-1.22	3' UTR
Chr1	27844788	27845776	AT1G74040	-10	2.51189e-11	-1.06	3' UTR
Chr1	27916907	27917083	AT1G74230	-8.59	7.76247e-10	-1.27	3' UTR
Chr1	28078442	28078502	AT1G74720	-4.53	1.31826e-05	-2.79	3' UTR
Chr1	28135517	28135667	AT1G74900	-3.69	0.0001	-1.33	3' UTR
Chr1	28172959	28173436	AT1G75020	-10.3	1.25893e-11	-1.7	3' UTR
Chr1	28299000	28299626	AT1G75400	-9.75	5.01187e-11	-1.48	3' UTR
Chr1	28401908	28402236	AT1G75630	-96.3	1.58489e-98	-2.16	3' UTR
Chr1	28450930	28451108	AT1G75770	-5.02	4.0738e-06	-1.5	3' UTR
Chr1	28574110	28575036	AT1G76140	-37.4	3.16228e-39	-1.16	3' UTR
Chr1	28591077	28591312	AT1G76185	-2.5	0.00177828	-1.22	3' UTR
Chr1	28593964	28594713	AT1G76200	-205	1e-207	-1.79	3' UTR
Chr1	28612092	28613263	AT1G76260	-6.85	5.01187e-08	-1.45	3' UTR
Chr1	28642606	28642846	AT1G76350	-10.3	1.58489e-11	-1.98	3' UTR
Chr1	29019351	29019589	AT1G77230	-3.7	9.77237e-05	-1.33	3' UTR
Chr1	29070576	29071899	AT1G77350	-42	7.94328e-44	-1.37	3' UTR
Chr1	29074619	29074796	AT1G77370	-55.1	5.01187e-57	-2.56	3' UTR
Chr1	29094863	29095716	AT1G77420	-12.5	7.94328e-14	-1.73	3' UTR
Chr1	29097031	29098214	AT1G77440	-72.7	1e-74	-1.76	3' UTR
Chr1	29174727	29175500	AT1G77630	-23	1.25893e-24	-2.04	3' UTR
Chr1	29207851	29208145	AT1G77710	-89.9	3.98107e-92	-1.88	3' UTR
Chr1	29274560	29275419	AT1G77850	-5.06	3.71535e-06	-1.37	3' UTR
Chr1	29349546	29349606	AT1G78050	-2.69	0.00112202	-3.61	3' UTR
Chr1	29463032	29463238	AT1G78300	-13.7	3.98107e-15	-1.13	3' UTR
Chr1	29565757	29566228	AT1G78590	-26.7	2.51189e-28	-1.75	3' UTR
Chr1	29598122	29598629	AT1G78690	-26.9	1.58489e-28	-2.62	3' UTR
Chr1	29601253	29602869	AT1G78710	-4.79	7.07946e-06	-1.3	5' UTR
Chr1	29657528	29658065	AT1G78890	-7.98	3.31131e-09	-1.82	3' UTR
Chr1	29664167	29664951	AT1G78900	-434	0	-1.66	3' UTR
Chr1	29667476	29667656	AT1G78910	-3.35	0.000229087	-2.02	3' UTR
Chr1	29676220	29676973	AT1G78920	-25.1	1e-26	-1.31	3' UTR
Chr1	29844400	29844638	AT1G79340	-7.66	7.07946e-09	-1.72	3' UTR
Chr1	29902951	29903070	AT1G79490	-2.01	0.0060256	-1.34	Exon (AT1G79490.1/AT1G79490, exon 1 of 1)
Chr1	29905138	29906549	AT1G79500	-16.1	1.25893e-17	-1.02	3' UTR
Chr1	29976515	29976601	AT1G79660	-11.7	3.98107e-13	-2.28	3' UTR
Chr1	29989583	29990388	AT1G79690	-27.8	1.99526e-29	-1.4	3' UTR
Chr1	30016139	30016856	AT1G79780	-2.02	0.0057544	-1.21	3' UTR
Chr1	30022043	30022486	AT1G79810	-12.1	1.99526e-13	-1.43	3' UTR
Chr1	30085271	30085599	AT1G79990	-12.5	7.94328e-14	-2.52	3' UTR
Chr1	30096840	30097165	AT1G80000	-16.1	1.25893e-17	-2.89	3' UTR
Chr1	30180118	30180531	AT1G80260	-6.69	7.24436e-08	-1.1	3' UTR
Chr1	30194101	30194340	AT1G80300	-37.9	1e-39	-1.39	3' UTR
Chr1	30219381	30220004	AT1G80380	-146	1e-148	-1.54	3' UTR
Chr1	30271892	30272578	AT1G80500	-134	1e-136	-1.92	3' UTR
Chr1	30313588	30314345	AT1G80640	-13.7	3.98107e-15	-1.47	3' UTR
Chr1	30327588	30328501	AT1G80680	-18.3	1e-19	-2.02	3' UTR
Chr1	30337090	30337565	AT1G80720	-21.9	1.99526e-23	-2.35	3' UTR
Chr1	30364221	30364310	AT1G80800	-2.14	0.00436516	-1.81	Exon (AT1G80800.1/AT1G80800, exon 1 of 1)
Chr1	30412110	30412199	AT1G80940	-1.57	0.0177828	-1.78	3' UTR
Chr1	30417776	30418323	AT1G80960	-1.36	0.0295121	-1.13	3' UTR
Chr1	6751	7340	AT1G01020	-39	7.94328e-41	-2.42	3' UTR
Chr1	50104	50451	AT1G01100	-434	0	-1.81	3' UTR
Chr1	64166	64346	AT1G01140	-8.81	4.67735e-10	-1.57	3' UTR
Chr1	73931	74737	AT1G01170	-141	1e-143	-1.11	5' UTR
Chr1	269792	269990	AT1G01720	-6.25	2.13796e-07	-1.39	3' UTR
Chr1	296001	296210	AT1G01820	-10.8	3.98107e-12	-1.46	3' UTR
Chr1	304223	304745	AT1G01840	-8.94	3.38844e-10	-1.16	3' UTR
Chr1	313279	314225	AT1G01910	-27.7	1.99526e-29	-1.02	3' UTR
Chr1	330767	330976	AT1G01960	-3.96	5.24807e-05	-1.19	3' UTR
Chr1	413699	413818	AT1G02180	-2.65	0.00125893	-1.33	Exon (AT1G02180.1/AT1G02180, exon 2 of 2)
Chr1	513843	514124	AT1G02475	-9.68	6.30957e-11	-1.93	3' UTR
Chr1	642870	642958	AT1G02880	-2.95	0.000588844	-1.8	3' UTR
Chr1	712593	713043	AT1G03060	-4.47	1.51356e-05	-1.13	3' UTR
Chr1	817983	819418	AT1G03330	-86.4	1.25893e-88	-1.28	5' UTR
Chr1	842776	843129	AT1G03400	-10.2	1.99526e-11	-1.72	3' UTR
Chr1	1045717	1046147	AT1G04050	-3.97	5.12861e-05	-1.84	3' UTR
Chr1	1050582	1050697	AT1G04070	-6.45	1.31826e-07	-2.94	3' UTR
Chr1	1075573	1076189	AT1G04140	-37	1e-38	-2.38	3' UTR
Chr1	1141604	1141752	AT1G04270	-52.4	2.51189e-54	-1.8	3' UTR
Chr1	1147552	1148014	AT1G04295	-145	1e-147	-2.51	3' UTR
Chr1	1163097	1163800	AT1G04340	-62.4	1.99526e-64	-2.79	3' UTR
Chr1	1189108	1189197	AT1G04410	-31.4	3.98107e-33	-2.52	3' UTR
Chr1	1289731	1289820	AT1G04625	-1.93	0.00724436	-1.94	3' UTR
Chr1	1289734	1290785	AT1G04625	-39.3	3.98107e-41	-1.09	3' UTR
Chr1	1358965	1359734	AT1G04830	-18.6	3.98107e-20	-2.97	3' UTR
Chr1	1373323	1374289	AT1G04870	-18.6	3.98107e-20	-1.05	3' UTR
Chr1	1413644	1413821	AT1G04980	-1.75	0.0112202	-1.12	3' UTR
Chr1	1438152	1438706	AT1G05030	-5.45	1.44544e-06	-1.22	3' UTR
Chr1	1448718	1449252	AT1G05055	-12.2	1.25893e-13	-2.07	3' UTR
Chr1	1560737	1561803	AT1G05350	-14.8	3.16228e-16	-1.14	3' UTR
Chr1	1630930	1631606	AT1G05520	-7.06	3.01995e-08	-1.13	3' UTR
Chr1	1801251	1801623	AT1G05940	-13.6	5.01187e-15	-2.12	3' UTR
Chr1	1816056	1816263	AT1G05970	-12	2.51189e-13	-2.64	3' UTR
Chr1	2089417	2089773	AT1G06790	-18.3	7.94328e-20	-2.83	3' UTR
Chr1	2092946	2093397	AT1G06820	-34.6	2.51189e-36	-2.23	3' UTR
Chr1	2097837	2097987	AT1G06840	-2.5	0.00177828	-1.61	3' UTR
Chr1	2158420	2158833	AT1G07030	-16.5	6.30957e-18	-1.72	3' UTR
Chr1	2217135	2217344	AT1G07220	-8.55	8.70964e-10	-2.26	Exon (AT1G07220.1/AT1G07220, exon 7 of 7)
Chr1	2359549	2360027	AT1G07650	-21.9	1.99526e-23	-2.91	3' UTR
Chr1	2370052	2370292	AT1G07670	-1.83	0.00933254	-1.42	3' UTR
Chr1	2400707	2401096	AT1G07745	-5.58	1.04713e-06	-1.39	3' UTR
Chr1	2404125	2404390	AT1G07750	-19.6	3.98107e-21	-2.7	3' UTR
Chr1	2408203	2408407	AT1G07770	-188	1e-190	-1.56	3' UTR
Chr1	2469286	2469583	AT1G07970	-9.08	2.39883e-10	-2.62	3' UTR
Chr1	2577020	2577169	AT1G08210	-4.03	4.36516e-05	-3.09	3' UTR
Chr1	2581022	2581315	AT1G08220	-7.98	3.31131e-09	-2.49	3' UTR
Chr1	2685778	2686136	AT1G08490	-24	1.25893e-25	-1.26	3' UTR
Chr1	2743881	2744531	AT1G08630	-7.39	1.38038e-08	-1.95	3' UTR
Chr1	2748398	2748752	AT1G08640	-245	1e-247	-2.35	3' UTR
Chr1	2936558	2937433	AT1G09090	-19.7	3.16228e-21	-1.74	3' UTR
Chr1	2942564	2942862	AT1G09140	-87.8	5.01187e-90	-2.44	3' UTR
Chr1	2952949	2953393	AT1G09160	-21.7	3.16228e-23	-1.49	3' UTR
Chr1	2978001	2978360	AT1G09220	-1.44	0.0245471	-1.02	Exon (AT1G09220.1/AT1G09220, exon 1 of 1)
Chr1	2998100	2998609	AT1G09270	-13.7	3.98107e-15	-1.76	3' UTR
Chr1	3012762	3013336	AT1G09330	-46.6	1.58489e-48	-1.52	3' UTR
Chr1	3112808	3112928	AT1G09610	-6.69	7.4131e-08	-2.89	3' UTR
Chr1	3136188	3136246	AT1G09690	-1.86	0.00870964	-2.17	3' UTR
Chr1	3159125	3160713	AT1G09750	-59.2	3.16228e-61	-1.04	3' UTR
Chr1	3220035	3220589	AT1G09910	-5.51	1.25893e-06	-1.87	3' UTR
Chr1	3262707	3263410	AT1G09995	-2.47	0.00190546	-1.04	3' UTR
Chr1	3356859	3357008	AT1G10240	-7.29	1.77828e-08	-3	Exon (AT1G10240.1/AT1G10240, exon 4 of 4)
Chr1	3393437	3393646	AT1G10350	-5.52	1.20226e-06	-1.94	3' UTR
Chr1	3395558	3396026	AT1G10360	-40.5	2.51189e-42	-1.33	3' UTR
Chr1	3428657	3429059	AT1G10430	-49.4	2.51189e-51	-2.8	3' UTR
Chr1	3460000	3460854	AT1G10490	-79.9	5.01187e-82	-1.31	3' UTR
Chr1	3491281	3492198	AT1G10580	-15.7	3.98107e-17	-1.36	3' UTR
Chr1	3502269	3502476	AT1G10590	-106	1e-107	-1.37	3' UTR
Chr1	3512884	3513784	AT1G10630	-43.3	3.16228e-45	-1.39	3' UTR
Chr1	3592896	3592986	AT1G10780	-1.97	0.00660693	-1.41	Exon (AT1G10780.1/AT1G10780, exon 4 of 4)
Chr1	3607661	3607780	AT1G10840	-5.82	5.88844e-07	-2.28	3' UTR
Chr1	3614573	3616159	AT1G10865	-24.2	7.94328e-26	-1.18	5' UTR
Chr1	3616818	3617471	AT1G10870	-7.99	3.31131e-09	-1.25	3' UTR
Chr1	3632293	3632531	AT1G10900	-3.22	0.000316228	-1.33	3' UTR
Chr1	3787394	3787861	AT1G11280	-15.2	1.25893e-16	-1.88	3' UTR
Chr1	3977518	3977982	AT1G11780	-44.1	5.01187e-46	-2.71	3' UTR
Chr1	3985285	3985674	AT1G11800	-9.07	2.51189e-10	-1.71	3' UTR
Chr1	4016784	4016873	AT1G11910	-3.74	8.91251e-05	-1.34	3' UTR
Chr1	4016933	4017557	AT1G11910	-195	1e-197	-1.29	3' UTR
Chr1	4050044	4050882	AT1G12000	-92.8	5.01187e-95	-1.46	3' UTR
Chr1	4233873	4235066	AT1G12430	-17.4	6.30957e-19	-1.4	3' UTR
Chr1	4303671	4303878	AT1G12640	-6.54	1.04713e-07	-2.06	Exon (AT1G12640.1/AT1G12640, exon 7 of 8)
Chr1	4323735	4323974	AT1G12700	-2.32	0.00275423	-1.73	Exon (AT1G12700.1/AT1G12700, exon 4 of 4)
Chr1	4345134	4345372	AT1G12750	-11.3	1.25893e-12	-2.12	Exon (AT1G12750.1/AT1G12750, exon 7 of 7)
Chr1	4368760	4369087	AT1G12810	-9.35	1.28825e-10	-1.17	3' UTR
Chr1	4398375	4399134	AT1G12930	-4.1	3.71535e-05	-1.07	3' UTR
Chr1	4469271	4469600	AT1G13120	-4.76	7.58578e-06	-1.04	3' UTR
Chr1	4589250	4589763	AT1G13380	-14.7	3.98107e-16	-1.13	Exon (AT1G13380.1/AT1G13380, exon 2 of 3)
Chr1	4612910	4613148	AT1G13448	-7.41	1.31826e-08	-1.88	3' UTR
Chr1	4638574	4639608	AT1G13560	-32	7.94328e-34	-1.31	3' UTR
Chr1	4747265	4747853	AT1G13870	-28.9	1.58489e-30	-1.86	3' UTR
Chr1	4800169	4801470	AT1G14000	-30.8	1.99526e-32	-1.16	3' UTR
Chr1	4911152	4911359	AT1G14350	-17.4	7.94328e-19	-1.85	3' UTR
Chr1	4918010	4918189	AT1G14370	-2.99	0.000549541	-1.97	3' UTR
Chr1	4927040	4927788	AT1G14400	-66	5.01187e-68	-1.12	3' UTR
Chr1	4946218	4946307	AT1G14450	-12.3	1.25893e-13	-3.15	3' UTR
Chr1	4948868	4949017	AT1G14460	-2.13	0.00436516	-2.47	3' UTR
Chr1	4971273	4971863	AT1G14530	-6.05	3.38844e-07	-1.39	3' UTR
Chr1	4998816	4999347	AT1G14590	-19.3	7.94328e-21	-2.08	3' UTR
Chr1	5066666	5067055	AT1G14720	-130	1e-131	-2.82	3' UTR
Chr1	5102424	5102572	AT1G14800	-4.17	3.16228e-05	-1.14	3' UTR
Chr1	5102749	5103559	AT1G14810	-66.5	1.58489e-68	-1.05	Exon (AT1G14810.1/AT1G14810, exon 4 of 7)
Chr1	5105078	5105760	AT1G14820	-32.6	2.51189e-34	-1.17	3' UTR
Chr1	5116726	5117358	AT1G14850	-21	1.25893e-22	-2.06	3' UTR
Chr1	5139772	5140278	AT1G14910	-12	2.51189e-13	-1.6	3' UTR
Chr1	5183846	5184611	AT1G15060	-7.7	6.60693e-09	-1.48	3' UTR
Chr1	5210206	5210624	AT1G15140	-69.8	7.94328e-72	-1.66	3' UTR
Chr1	5223209	5223593	AT1G15175	-2.95	0.00060256	-1.69	Exon (AT1G15175.1/AT1G15175, exon 2 of 2)
Chr1	5306061	5306566	AT1G15440	-93.2	1.99526e-95	-3.09	3' UTR
Chr1	5320824	5321158	AT1G15490	-2.82	0.000812831	-1.45	3' UTR
Chr1	5414966	5415743	AT1G15750	-20.2	1e-21	-1.08	3' UTR
Chr1	5441378	5443269	AT1G15800	-5.13	3.0903e-06	-1.18	3' UTR
Chr1	5458535	5458983	AT1G15880	-18.9	1.99526e-20	-2.7	3' UTR
Chr1	5538819	5539080	AT1G16170	-15.6	5.01187e-17	-1.85	3' UTR
Chr1	5555007	5555186	AT1G16240	-9.85	3.98107e-11	-1.73	3' UTR
Chr1	5587909	5589287	AT1G16340	-8.75	5.37032e-10	-1.01	3' UTR
Chr1	5670726	5671054	AT1G16570	-8.57	8.12831e-10	-2.12	3' UTR
Chr1	5726368	5726723	AT1G16720	-56.6	1.58489e-58	-1.78	3' UTR
Chr1	5729304	5729482	AT1G16750	-18.5	5.01187e-20	-2.57	Exon (AT1G16750.1/AT1G16750, exon 11 of 11)
Chr1	5739329	5739846	AT1G16770	-9.85	3.98107e-11	-1.94	3' UTR
Chr1	5776177	5777853	AT1G16880	-44.1	6.30957e-46	-1.21	3' UTR
Chr1	5779051	5779708	AT1G16900	-9.37	1.23027e-10	-1.5	3' UTR
Chr1	5880160	5880820	AT1G17210	-24.4	5.01187e-26	-2.15	3' UTR
Chr1	5951542	5951985	AT1G17370	-51.9	6.30957e-54	-2.2	3' UTR
Chr1	5988490	5989118	AT1G17450	-8.41	1.20226e-09	-2.82	3' UTR
Chr1	6069477	6070198	AT1G17650	-89.2	1.99526e-91	-1.65	3' UTR
Chr1	6110107	6110916	AT1G17750	-6.39	1.51356e-07	-1.05	3' UTR
Chr1	6146044	6146853	AT1G17840	-13.8	3.16228e-15	-1.05	3' UTR
Chr1	6244477	6244905	AT1G18150	-7.72	6.16595e-09	-1.34	3' UTR
Chr1	6278848	6279400	AT1G18260	-32.9	1.25893e-34	-2.72	3' UTR
Chr1	6283502	6284183	AT1G18270	-3.53	0.000147911	-1.12	3' UTR
Chr1	6311483	6312175	AT1G18340	-7.38	1.41254e-08	-1.88	3' UTR
Chr1	6316725	6317292	AT1G18350	-22.1	1e-23	-1.24	3' UTR
Chr1	6356339	6357043	AT1G18470	-12	2.51189e-13	-1.29	3' UTR
Chr1	6377321	6377868	AT1G18540	-286	1e-288	-1.01	3' UTR
Chr1	6416387	6417004	AT1G18630	-42.8	1e-44	-1.66	3' UTR
Chr1	6432957	6433144	AT1G18680	-2.7	0.00112202	-1.2	Exon (AT1G18680.1/AT1G18680, exon 1 of 3)
Chr1	6457939	6458115	AT1G18720	-15.9	2.51189e-17	-1.08	3' UTR
Chr1	6500878	6501057	AT1G18840	-10.4	1.25893e-11	-3.54	3' UTR
Chr1	6523242	6523540	AT1G18880	-6.86	4.89779e-08	-1.98	3' UTR
Chr1	6609325	6609561	AT1G19120	-11	2.51189e-12	-1.66	3' UTR
Chr1	6610721	6611533	AT1G19140	-46.8	1e-48	-1.31	3' UTR
Chr1	6649272	6649447	AT1G19230	-6.67	7.58578e-08	-2.64	3' UTR
Chr1	6680563	6681384	AT1G19330	-9.71	5.01187e-11	-1.35	3' UTR
Chr1	6690486	6690905	AT1G19360	-12.3	1.25893e-13	-2.06	3' UTR
Chr1	6712038	6712277	AT1G19400	-7.45	1.20226e-08	-1.73	3' UTR
Chr1	6712336	6712396	AT1G19400	-3.37	0.000213796	-1.04	Exon (AT1G19400.1/AT1G19400, exon 2 of 2)
Chr1	6796202	6796579	AT1G19650	-4	4.67735e-05	-1.3	3' UTR
Chr1	6822953	6824041	AT1G19730	-32.2	6.30957e-34	-1.97	5' UTR
Chr1	6914613	6915301	AT1G19920	-48.5	1.99526e-50	-1.05	3' UTR
Chr1	7020868	7021569	AT1G20270	-13.2	1.25893e-14	-2.18	3' UTR
Chr1	7038806	7038894	AT1G20330	-1.66	0.0138038	-1.15	3' UTR
Chr1	7083312	7083574	AT1G20430	-93	3.16228e-95	-1.75	3' UTR
Chr1	7119706	7120156	AT1G20560	-22.7	2.51189e-24	-2	3' UTR
Chr1	7158424	7158775	AT1G20650	-12.2	1.58489e-13	-1.28	Exon (AT1G20650.1/AT1G20650, exon 5 of 6)
Chr1	7164280	7165057	AT1G20670	-8.57	8.31764e-10	-1.44	3' UTR
Chr1	7245028	7245385	AT1G20840	-5.81	6.0256e-07	-1.91	3' UTR
Chr1	7262491	7262721	AT1G20880	-1.57	0.017378	-1.42	3' UTR
Chr1	7265912	7266757	AT1G20890	-9.5	7.94328e-11	-1.2	3' UTR
Chr1	7292686	7293017	AT1G20930	-4.17	3.0903e-05	-1.28	3' UTR
Chr1	7301748	7302695	AT1G20960	-31.3	5.01187e-33	-2	3' UTR
Chr1	7419796	7420033	AT1G21190	-83.1	3.16228e-85	-1.66	3' UTR
Chr1	7566470	7566560	AT1G21590	-7.52	1.02329e-08	-2.27	3' UTR
Chr1	7651675	7651846	AT1G21760	-26.9	1.25893e-28	-1.2	3' UTR
Chr1	7690861	7691625	AT1G21900	-39.2	5.01187e-41	-1.5	3' UTR
Chr1	7814763	7815082	AT1G22140	-97.8	5.01187e-100	-2.29	3' UTR
Chr1	7837621	7838262	AT1G22200	-16.6	5.01187e-18	-1.22	3' UTR
Chr1	7878769	7879464	AT1G22300	-132	1e-134	-1.27	3' UTR
Chr1	7951084	7952045	AT1G22510	-3.48	0.000165959	-1.57	Exon (AT1G22510.2/AT1G22510, exon 2 of 5)
Chr1	7952996	7954184	AT1G22520	-85.1	2.51189e-87	-1.61	3' UTR
Chr1	8013471	8013649	AT1G22650	-4.35	2.04174e-05	-2.19	3' UTR
Chr1	8028158	8028776	AT1G22690	-117	1e-118	-1.17	3' UTR
Chr1	8295185	8295392	AT1G23360	-6.63	8.51138e-08	-1.62	3' UTR
Chr1	8427386	8428359	AT1G23860	-74	5.01187e-76	-2.08	3' UTR
Chr1	8428624	8428684	AT1G23860	-12	2.51189e-13	-1.54	Exon (AT1G23860.1/AT1G23860, exon 4 of 6)
Chr1	8478437	8478796	AT1G23960	-32.1	7.94328e-34	-1.94	3' UTR
Chr1	8503777	8505802	AT1G24030	-22.8	1.99526e-24	-2.15	3' UTR
Chr1	8563707	8564165	AT1G24190	-3.46	0.00017378	-1.12	3' UTR
Chr1	8604278	8604731	AT1G24267	-94.2	1.99526e-96	-2.58	3' UTR
Chr1	8638905	8639916	AT1G24340	-30.2	6.30957e-32	-1.9	3' UTR
Chr1	8889110	8890079	AT1G25350	-25.9	1.58489e-27	-1.02	3' UTR
Chr1	9022542	9022719	AT1G26090	-3.88	6.30957e-05	-1.46	3' UTR
Chr1	9121492	9122200	AT1G26370	-13.7	3.98107e-15	-1.85	3' UTR
Chr1	9207447	9207905	AT1G26640	-11.8	3.98107e-13	-1.64	3' UTR
Chr1	9208060	9208223	AT1G26640	-2.31	0.00288403	-1.02	Exon (AT1G26640.1/AT1G26640, exon 9 of 12)
Chr1	9244981	9245328	AT1G26740	-62.7	1e-64	-2.37	3' UTR
Chr1	9315383	9315441	AT1G26880	-9.14	2.13796e-10	-1.7	3' UTR
Chr1	9396658	9397015	AT1G27060	-9.39	1.14815e-10	-1.89	3' UTR
Chr1	9449668	9449846	AT1G27200	-1.59	0.0165959	-1.19	3' UTR
Chr1	9484375	9485539	AT1G27310	-193	1e-195	-2.2	3' UTR
Chr1	9511011	9512185	AT1G27385	-93.5	1e-95	-2.04	3' UTR
Chr1	9527689	9528006	AT1G27435	-262	1e-264	-2.32	3' UTR
Chr1	9551481	9551689	AT1G27500	-1.66	0.0141254	-2.33	3' UTR
Chr1	9640198	9640592	AT1G27700	-19.1	1.25893e-20	-2.8	3' UTR
Chr1	9721096	9721426	AT1G27910	-3.6	0.000125893	-1.05	Exon (AT1G27910.1/AT1G27910, exon 6 of 6)
Chr1	9832846	9833514	AT1G28140	-67.5	1.25893e-69	-1.36	3' UTR
Chr1	9850177	9850561	AT1G28200	-12.9	2.51189e-14	-1.97	3' UTR
Chr1	9920656	9921281	AT1G28320	-11.9	3.16228e-13	-1.2	3' UTR
Chr1	9969410	9971443	AT1G28395	-79.8	6.30957e-82	-1.55	5' UTR
Chr1	9976182	9977375	AT1G28410	-14.8	3.16228e-16	-1.26	3' UTR
Chr1	10032057	10032688	AT1G28530	-16.2	1.25893e-17	-1.98	3' UTR
Chr1	10038187	10038366	AT1G28560	-4.52	1.34896e-05	-1.76	3' UTR
Chr1	10086836	10087191	AT1G28710	-7.89	4.16869e-09	-1.31	3' UTR
Chr1	10109707	10109885	AT1G28960	-4.13	3.46737e-05	-1.71	3' UTR
Chr1	10210520	10211104	AT1G29200	-18.8	2.51189e-20	-2.18	3' UTR
Chr1	10223266	10223865	AT1G29250	-231	1e-233	-1.25	3' UTR
Chr1	10258248	10260180	AT1G29320	-14.8	3.16228e-16	-1.41	3' UTR
Chr1	10268499	10268738	AT1G29350	-6.83	5.24807e-08	-1.57	3' UTR
Chr1	10286293	10286705	AT1G29390	-71.9	5.01187e-74	-1.89	3' UTR
Chr1	10324775	10325922	AT1G29530	-30.1	7.94328e-32	-1.48	3' UTR
Chr1	10379080	10379736	AT1G29690	-28.3	5.01187e-30	-2.09	3' UTR
Chr1	10459478	10459867	AT1G29880	-51.8	1e-53	-1.68	3' UTR
Chr1	10479181	10479659	AT1G29940	-31.9	1.25893e-33	-2.03	3' UTR
Chr1	10584160	10584604	AT1G30120	-74.2	2.51189e-76	-1.24	3' UTR
Chr1	10685941	10686270	AT1G30330	-14.1	1.99526e-15	-2.38	3' UTR
Chr1	10788464	10788673	AT1G30473	-4.06	4.0738e-05	-1.57	3' UTR
Chr1	10796165	10796656	AT1G30490	-15.4	7.94328e-17	-1.76	3' UTR
Chr1	10804509	10804773	AT1G30500	-18.4	6.30957e-20	-2.9	3' UTR
Chr1	10835794	10836123	AT1G30590	-7.85	4.67735e-09	-1.08	3' UTR
Chr1	10945092	10946063	AT1G30820	-10.6	6.30957e-12	-1.08	3' UTR
Chr1	10993195	10993832	AT1G30880	-212	1e-214	-2.22	3' UTR
Chr1	11123067	11123473	AT1G31160	-33.6	2.51189e-35	-2.31	Exon (AT1G31160.1/AT1G31160, exon 4 of 6)
Chr1	11146952	11147123	AT1G31200	-1.75	0.0112202	-1.32	Exon (AT1G31200.1/AT1G31200, exon 3 of 3)
Chr1	11217934	11217993	AT1G31340	-7.31	1.65959e-08	-2.14	3' UTR
Chr1	11246914	11247749	AT1G31410	-20.8	2.51189e-22	-1	3' UTR
Chr1	11271318	11271497	AT1G31480	-1.8	0.00977237	-1.36	3' UTR
Chr1	11273694	11274142	AT1G31500	-25.6	3.16228e-27	-2.21	3' UTR
Chr1	11372425	11372483	AT1G31760	-1.71	0.0125893	-1.57	3' UTR
Chr1	11399637	11400640	AT1G31800	-6.93	4.0738e-08	-1.07	3' UTR
Chr1	11410904	11410962	AT1G31812	-20.2	1e-21	-1.73	3' UTR
Chr1	11537342	11537698	AT1G32080	-434	0	-2.95	3' UTR
Chr1	11593132	11593250	AT1G32190	-1.79	0.0102329	-1.5	Exon (AT1G32190.1/AT1G32190, exon 5 of 5)
Chr1	11605857	11606855	AT1G32210	-48.4	2.51189e-50	-1.47	3' UTR
Chr1	11749823	11750356	AT1G32500	-158	1e-159	-1.99	3' UTR
Chr1	11875149	11875472	AT1G32790	-22.1	1e-23	-1.85	3' UTR
Chr1	12068063	12068620	AT1G33265	-17.6	3.98107e-19	-2	3' UTR
Chr1	12089670	12089937	AT1G33350	-2.13	0.00436516	-2.19	3' UTR
Chr1	12099721	12099900	AT1G33390	-5.49	1.28825e-06	-2.08	3' UTR
Chr1	12104784	12105382	AT1G33400	-10.8	3.98107e-12	-2	3' UTR
Chr1	12150690	12151450	AT1G33490	-65.7	7.94328e-68	-1.56	3' UTR
Chr1	12208368	12208457	AT1G33680	-5.2	2.5704e-06	-2.79	3' UTR
Chr1	12370065	12370124	AT1G34030	-22.3	6.30957e-24	-1.91	3' UTR
Chr1	12492441	12492795	AT1G34270	-2.93	0.000630957	-1.24	3' UTR
Chr1	12587782	12588492	AT1G34430	-104	1e-105	-1.64	3' UTR
Chr1	12646696	12647730	AT1G34550	-11.6	6.30957e-13	-1.56	3' UTR
Chr1	12655116	12655555	AT1G34570	-31.6	2.51189e-33	-1.59	3' UTR
Chr1	12736092	12736508	AT1G34750	-4.35	1.99526e-05	-1.38	3' UTR
Chr1	13466911	13467090	AT1G36070	-1.57	0.0177828	-2.4	3' UTR
Chr1	14027441	14027838	AT1G36990	-6.24	2.18776e-07	-1.55	3' UTR
Chr1	16398099	16398909	AT1G43560	-77.3	1.99526e-79	-1.15	3' UTR
Chr1	16425472	16426084	AT1G43620	-34.7	1.58489e-36	-2.45	3' UTR
Chr1	16708068	16708629	AT1G44000	-73.3	1.99526e-75	-1.74	3' UTR
Chr1	16796639	16797023	AT1G44170	-14.4	7.94328e-16	-1.87	Exon (AT1G44170.3/AT1G44170, exon 9 of 10)
Chr1	16982904	16983473	AT1G44910	-35.8	1.58489e-37	-1.12	3' UTR
Chr1	17075087	17075173	AT1G45145	-2.74	0.001	-2.21	3' UTR
Chr1	17077538	17077914	AT1G45150	-4.71	8.70964e-06	-1.68	3' UTR
Chr1	17083546	17083906	AT1G45160	-29.1	1e-30	-3.5	3' UTR
Chr1	17096009	17097104	AT1G45170	-24.9	1.25893e-26	-1.82	3' UTR
Chr1	17130648	17131422	AT1G45207	-5.14	3.01995e-06	-1.22	3' UTR
Chr1	17169537	17170354	AT1G45230	-37.6	1.99526e-39	-1.18	3' UTR
Chr1	17309010	17309217	AT1G47240	-5.15	2.95121e-06	-1.92	3' UTR
Chr1	17518455	17518633	AT1G47640	-29.1	7.94328e-31	-2.28	Exon (AT1G47640.1/AT1G47640, exon 6 of 6)
Chr1	17769938	17769998	AT1G48100	-1.81	0.00954993	-2.64	3' UTR
Chr1	17797000	17797663	AT1G48200	-13.3	1e-14	-1.45	3' UTR
Chr1	17896597	17897405	AT1G48420	-47.1	5.01187e-49	-1.29	3' UTR
Chr1	17902695	17902844	AT1G48430	-3.77	8.31764e-05	-2.43	3' UTR
Chr1	17908593	17909103	AT1G48450	-117	1e-119	-1.3	3' UTR
Chr1	17922025	17922323	AT1G48490	-2.02	0.0057544	-1.15	3' UTR
Chr1	17950569	17951439	AT1G48550	-10.5	7.94328e-12	-1.4	3' UTR
Chr1	17958263	17958987	AT1G48580	-3.59	0.000128825	-2.11	3' UTR
Chr1	17981773	17981921	AT1G48630	-27	1.25893e-28	-3.67	3' UTR
Chr1	18059696	18060107	AT1G48830	-213	1e-214	-1.4	3' UTR
Chr1	18176772	18178063	AT1G49140	-149	1e-151	-1.78	3' UTR
Chr1	18179634	18179933	AT1G49160	-1.37	0.0288403	-1.74	Exon (AT1G49160.2/AT1G49160, exon 8 of 8)
Chr1	18184684	18184983	AT1G49180	-1.56	0.0177828	-1.07	3' UTR
Chr1	18267261	18267469	AT1G49350	-1.67	0.0134896	-2.39	3' UTR
Chr1	18285448	18286784	AT1G49410	-434	0	-2.12	3' UTR
Chr1	18314178	18314740	AT1G49480	-18.8	2.51189e-20	-1.01	3' UTR
Chr1	18356975	18357271	AT1G49600	-50.1	5.01187e-52	-2.09	3' UTR
Chr1	18402506	18402715	AT1G49720	-4.37	1.94984e-05	-1.8	3' UTR
Chr1	18455211	18456133	AT1G49850	-10.4	1e-11	-1.34	3' UTR
Chr1	18522441	18522868	AT1G50030	-7.38	1.41254e-08	-2.65	3' UTR
Chr1	18558017	18558527	AT1G50110	-14.9	2.51189e-16	-1.59	3' UTR
Chr1	18638413	18639217	AT1G50320	-234	1e-236	-1.49	3' UTR
Chr1	18708047	18708797	AT1G50500	-17.1	1.58489e-18	-1.58	3' UTR
Chr1	18728778	18729189	AT1G50575	-40.6	1.99526e-42	-2.83	3' UTR
Chr1	19102918	19104033	AT1G51510	-122	1e-124	-1.62	3' UTR
Chr1	19295963	19296623	AT1G51940	-19.6	3.98107e-21	-1.69	3' UTR
Chr1	19420775	19420983	AT1G52160	-9.33	1.34896e-10	-3.31	3' UTR
Chr1	19467969	19468563	AT1G52280	-14.1	1.99526e-15	-1.28	3' UTR
Chr1	19474957	19475076	AT1G52300	-20.1	1.25893e-21	-1.3	3' UTR
Chr1	19489883	19490503	AT1G52330	-9.8	3.98107e-11	-1.08	3' UTR
Chr1	19541774	19542222	AT1G52450	-1.42	0.0251189	-2.96	Exon (AT1G52450.1/AT1G52450, exon 10 of 13)
Chr1	19589009	19589816	AT1G52580	-71.5	1.58489e-73	-1.75	3' UTR
Chr1	19638315	19640239	AT1G52710	-24.4	5.01187e-26	-1.5	5' UTR
Chr1	19689166	19689524	AT1G52880	-9.46	1e-10	-1.96	3' UTR
Chr1	19760089	19761452	AT1G53030	-28.5	3.98107e-30	-1.5	5' UTR
Chr1	19764310	19765489	AT1G53040	-10.1	1.99526e-11	-1.12	3' UTR
Chr1	19849788	19850239	AT1G53233	-12.6	5.01187e-14	-1.98	3' UTR
Chr1	19854852	19855299	AT1G53240	-285	1e-287	-1.21	3' UTR
Chr1	19884087	19884644	AT1G53310	-47.6	1.58489e-49	-1.61	3' UTR
Chr1	19891074	19891463	AT1G53320	-18.3	7.94328e-20	-1.47	3' UTR
Chr1	19951006	19951511	AT1G53440	-11.7	5.01187e-13	-1.2	3' UTR
Chr1	19951630	19952037	AT1G53450	-9.41	1.09648e-10	-2.38	3' UTR
Chr1	19984801	19985297	AT1G53560	-22.7	2.51189e-24	-1.88	3' UTR
Chr1	20053281	20053460	AT1G53710	-1.67	0.0138038	-1.11	3' UTR
Chr1	20103953	20104684	AT1G53850	-70.6	1e-72	-1.31	3' UTR
Chr1	20195264	20195414	AT1G54100	-14	1.99526e-15	-1.95	3' UTR
Chr1	20293210	20293979	AT1G54360	-10.2	1.58489e-11	-1.06	3' UTR
Chr1	20358527	20358736	AT1G54510	-2.75	0.000977237	-1.26	3' UTR
Chr1	20401406	20401937	AT1G54630	-135	1e-137	-1.46	3' UTR
Chr1	20405717	20405895	AT1G54650	-3.48	0.000165959	-1.53	3' UTR
Chr1	20416770	20417291	AT1G54700	-6.71	7.07946e-08	-2.14	3' UTR
Chr1	20731734	20732255	AT1G55535	-7.08	2.88403e-08	-1.54	3' UTR
Chr1	20787193	20788136	AT1G55620	-10	2.51189e-11	-1.56	3' UTR
Chr1	20804889	20805304	AT1G55680	-95.8	5.01187e-98	-1.68	3' UTR
Chr1	20831379	20831902	AT1G55730	-1.78	0.0104713	-1.23	3' UTR
Chr1	20899017	20899521	AT1G55880	-22.6	3.98107e-24	-2.68	3' UTR
Chr1	21025994	21026590	AT1G56180	-13.7	5.01187e-15	-1.28	3' UTR
Chr1	21046039	21046576	AT1G56230	-18	1.58489e-19	-2.24	3' UTR
Chr1	21085548	21085953	AT1G56310	-1.55	0.018197	-1.17	3' UTR
Chr1	21086555	21087085	AT1G56330	-246	1e-248	-1.36	3' UTR
Chr1	21202020	21202581	AT1G56590	-24.7	2.51189e-26	-2.61	3' UTR
Chr1	21310449	21311293	AT1G57540	-29.5	3.16228e-31	-2.41	5' UTR
Chr1	21330602	21331242	AT1G57600	-7.31	1.65959e-08	-1.76	3' UTR
Chr1	21362547	21362901	AT1G57680	-17.7	3.16228e-19	-1.09	3' UTR
Chr1	21431081	21432744	AT1G57870	-7.75	5.88844e-09	-1.27	3' UTR
Chr1	21464001	21464670	AT1G58030	-22.9	1.58489e-24	-2.28	3' UTR
Chr1	21504314	21504851	AT1G58080	-81.6	1e-83	-2.13	3' UTR
Chr1	21537862	21538011	AT1G58180	-2.3	0.00288403	-2.25	3' UTR
Chr1	21558392	21558897	AT1G58220	-5.05	3.80189e-06	-1.35	Exon (AT1G58220.1/AT1G58220, exon 6 of 6)
Chr1	21713872	21714426	AT1G58440	-20	1.58489e-21	-1.36	3' UTR
Chr1	22020696	22021051	AT1G59830	-9.04	2.69153e-10	-1.07	3' UTR
Chr1	22028659	22029459	AT1G59840	-10.8	3.98107e-12	-1.97	3' UTR
Chr1	22152406	22152959	AT1G60080	-11.2	1.58489e-12	-1.38	3' UTR
Chr1	22212113	22212764	AT1G60220	-12.7	5.01187e-14	-1.01	3' UTR
Chr1	22264473	22265125	AT1G60430	-7.91	3.98107e-09	-1.3	3' UTR
Chr1	22285632	22286319	AT1G60490	-7.2	2.18776e-08	-1.24	3' UTR
Chr1	22306039	22306327	AT1G60550	-27.1	1e-28	-1.23	Exon (AT1G60550.1/AT1G60550, exon 8 of 9)
Chr1	22324645	22325344	AT1G60600	-33.8	1.58489e-35	-1.51	3' UTR
Chr1	22354753	22355260	AT1G60710	-64.3	2.51189e-66	-1.41	3' UTR
Chr1	22358155	22358244	AT1G60730	-7.91	3.98107e-09	-2.57	3' UTR
Chr1	22368953	22369698	AT1G60780	-33.7	1.58489e-35	-1.22	3' UTR
Chr1	22383453	22384321	AT1G60800	-31.5	3.16228e-33	-1.32	3' UTR
Chr1	22398005	22398511	AT1G60850	-7.42	1.25893e-08	-1.36	3' UTR
Chr1	22474387	22474844	AT1G61010	-6.9	4.36516e-08	-2.37	3' UTR
Chr1	22615141	22615349	AT1G61310	-2.01	0.00588844	-1.55	Exon (AT1G61310.1/AT1G61310, exon 1 of 1)
Chr1	22646102	22646549	AT1G61380	-9.13	2.13796e-10	-2.49	3' UTR
Chr1	22746492	22747185	AT1G61640	-5.99	3.98107e-07	-1.29	3' UTR
Chr1	22982155	22982215	AT1G62200	-2.28	0.00301995	-2.53	Exon (AT1G62200.1/AT1G62200, exon 5 of 5)
Chr1	22995437	22996021	AT1G62240	-42.3	3.98107e-44	-2.39	3' UTR
Chr1	23106210	23106721	AT1G62430	-16.6	5.01187e-18	-1.63	3' UTR
Chr1	23223933	23224371	AT1G62710	-14	2.51189e-15	-2.65	3' UTR
Chr1	23229267	23229327	AT1G62730	-4.51	1.38038e-05	-2.39	Exon (AT1G62730.1/AT1G62730, exon 2 of 2)
Chr1	23233881	23234061	AT1G62750	-110	1e-111	-1.02	Exon (AT1G62750.1/AT1G62750, exon 3 of 4)
Chr1	23249145	23249205	AT1G62780	-2.08	0.00501187	-1.02	3' UTR
Chr1	23253793	23254002	AT1G62800	-2.9	0.000676083	-1.84	3' UTR
Chr1	23258083	23258591	AT1G62810	-6.18	2.51189e-07	-1.99	3' UTR
Chr1	23263700	23263848	AT1G62820	-15.1	1.58489e-16	-3.32	3' UTR
Chr1	23347830	23348039	AT1G63010	-13.6	6.30957e-15	-1.96	3' UTR
Chr1	23408965	23409233	AT1G63120	-29.2	7.94328e-31	-3.26	3' UTR
Chr1	23466834	23467217	AT1G63260	-6.64	8.31764e-08	-1.55	3' UTR
Chr1	23469693	23469957	AT1G63270	-8.55	8.70964e-10	-1.8	Exon (AT1G63270.1/AT1G63270, exon 2 of 2)
Chr1	23471849	23472234	AT1G63290	-103	1e-105	-2.62	3' UTR
Chr1	23665131	23665861	AT1G63780	-24.6	3.16228e-26	-1.3	Exon (AT1G63780.1/AT1G63780, exon 6 of 9)
Chr1	23700108	23700967	AT1G63855	-13.3	1.25893e-14	-2.09	5' UTR
Chr1	23742901	23743315	AT1G63980	-5.52	1.20226e-06	-1.31	3' UTR
Chr1	23758313	23758549	AT1G64040	-11.4	1e-12	-2.17	3' UTR
Chr1	23825328	23825654	AT1G64185	-59.4	1.99526e-61	-2.87	3' UTR
Chr1	23915598	23916059	AT1G64400	-5.37	1.7378e-06	-1.28	3' UTR
Chr1	24023528	24024892	AT1G64650	-20.3	7.94328e-22	-1.09	3' UTR
Chr1	24052479	24052655	AT1G64740	-9	2.95121e-10	-1.11	3' UTR
Chr1	24096435	24097118	AT1G64850	-202	1e-203	-2.43	3' UTR
Chr1	24139907	24141036	AT1G64990	-7.61	8.31764e-09	-1.35	3' UTR
Chr1	24203930	24204569	AT1G65150	-21.7	3.16228e-23	-1.99	3' UTR
Chr1	24248828	24250218	AT1G65290	-434	0	-1.33	3' UTR
Chr1	24260184	24260302	AT1G65320	-7.66	7.24436e-09	-2.45	Exon (AT1G65320.1/AT1G65320, exon 2 of 2)
Chr1	24297539	24297717	AT1G65410	-3.64	0.000112202	-1.73	3' UTR
Chr1	24371744	24371893	AT1G65560	-12.5	7.94328e-14	-1.3	Exon (AT1G65560.1/AT1G65560, exon 5 of 5)
Chr1	24377314	24377881	AT1G65580	-20	1.58489e-21	-1.91	3' UTR
Chr1	24515896	24516749	AT1G65900	-21.7	2.51189e-23	-1.53	3' UTR
Chr1	24546704	24547455	AT1G65950	-5.29	2.0893e-06	-1.08	3' UTR
Chr1	24686256	24686801	AT1G66240	-252	1e-254	-1.18	3' UTR
Chr1	24997309	24997668	AT1G66980	-4.64	1.02329e-05	-1.24	3' UTR
Chr1	25193763	25194000	AT1G67300	-29.4	5.01187e-31	-3.15	3' UTR
Chr1	25251430	25251844	AT1G67410	-2.13	0.00436516	-1.21	3' UTR
Chr1	25454011	25454489	AT1G67880	-10.9	3.98107e-12	-1.42	3' UTR
Chr1	25545956	25547491	AT1G68160	-8.29	1.58489e-09	-1.21	3' UTR
Chr1	25777910	25778467	AT1G68660	-198	1e-199	-1.18	3' UTR
Chr1	25793447	25793836	AT1G68700	-4.93	5.01187e-06	-1.58	3' UTR
Chr1	26047206	26047266	AT1G69280	-1.43	0.0245471	-2.54	5' UTR
Chr1	26111897	26112664	AT1G69460	-102	1e-103	-2.14	3' UTR
Chr1	26175858	26179205	AT1G69588	-8.96	3.23594e-10	-1.68	5' UTR
Chr1	26193659	26195247	AT1G69640	-39.3	5.01187e-41	-1.16	3' UTR
Chr1	26248467	26248556	AT1G69770	-9.58	7.94328e-11	-2.48	3' UTR
Chr1	26288308	26288852	AT1G69830	-145	1e-146	-1.82	3' UTR
Chr1	26342069	26342748	AT1G69935	-49.1	5.01187e-51	-1.62	3' UTR
Chr1	26390016	26390345	AT1G70070	-10.5	7.94328e-12	-1.58	Exon (AT1G70070.1/AT1G70070, exon 6 of 6)
Chr1	26485335	26485922	AT1G70310	-167	1e-168	-2.03	3' UTR
Chr1	26507114	26507896	AT1G70350	-37.1	6.30957e-39	-3.09	3' UTR
Chr1	26563924	26564526	AT1G70490	-250	1e-252	-1.62	3' UTR
Chr1	26673661	26674045	AT1G70740	-6.48	1.23027e-07	-1.77	3' UTR
Chr1	26833406	26833850	AT1G71180	-16.9	1.99526e-18	-2.84	3' UTR
Chr1	26987923	26988475	AT1G71750	-26.7	2.51189e-28	-2.38	3' UTR
Chr1	26995086	26996262	AT1G71780	-9.57	7.94328e-11	-1.45	3' UTR
Chr1	27002444	27003115	AT1G71810	-15.6	5.01187e-17	-1.04	3' UTR
Chr1	27242943	27243436	AT1G72370	-434	0	-2.17	3' UTR
Chr1	27251816	27252439	AT1G72410	-9.64	6.30957e-11	-1.43	3' UTR
Chr1	27286117	27286908	AT1G72480	-17.8	2.51189e-19	-1.28	3' UTR
Chr1	27423504	27424154	AT1G72880	-11.9	3.16228e-13	-1.72	3' UTR
Chr1	27457326	27457971	AT1G72990	-5.15	2.95121e-06	-1.59	3' UTR
Chr1	27469623	27470212	AT1G73020	-4.29	2.34423e-05	-1	3' UTR
Chr1	27516572	27517854	AT1G73177	-53.8	7.94328e-56	-1.31	5' UTR
Chr1	27633260	27633377	AT1G73490	-10.5	1e-11	-2.64	3' UTR
Chr1	27633524	27633934	AT1G73490	-48.6	1.58489e-50	-1.59	Exon (AT1G73490.2/AT1G73490, exon 5 of 6)
Chr1	27688300	27688778	AT1G73650	-36	7.94328e-38	-2.02	3' UTR
Chr1	27690359	27690476	AT1G73655	-17.1	1.25893e-18	-1.51	3' UTR
Chr1	27691893	27692281	AT1G73660	-18	1.58489e-19	-2.34	3' UTR
Chr1	27717586	27717882	AT1G73700	-2.9	0.000676083	-2.54	Exon (AT1G73700.1/AT1G73700, exon 6 of 8)
Chr1	27739168	27739228	AT1G73760	-1.81	0.00954993	-2.64	3' UTR
Chr1	27739348	27739898	AT1G73760	-33.5	3.16228e-35	-1.51	3' UTR
Chr1	27763744	27763982	AT1G73840	-6.97	3.80189e-08	-2.01	3' UTR
Chr1	27795120	27795783	AT1G73930	-10.9	3.16228e-12	-2.11	3' UTR
Chr1	27800009	27800832	AT1G73950	-3.41	0.000199526	-1.12	3' UTR
Chr1	27847077	27847165	AT1G74050	-6.11	2.95121e-07	-1.09	3' UTR
Chr1	27928200	27928434	AT1G74270	-144	1e-145	-1.77	3' UTR
Chr1	28009523	28010470	AT1G74530	-23.2	7.94328e-25	-1.75	3' UTR
Chr1	28135540	28136168	AT1G74900	-71	5.01187e-73	-1.69	3' UTR
Chr1	28151984	28152440	AT1G74960	-46.9	1e-48	-1.82	3' UTR
Chr1	28157590	28157680	AT1G74970	-15.9	2.51189e-17	-1.23	3' UTR
Chr1	28157769	28158973	AT1G74970	-233	1e-235	-1.17	Exon (AT1G74970.1/AT1G74970, exon 1 of 2)
Chr1	28181275	28181570	AT1G75060	-2.48	0.00190546	-1.21	3' UTR
Chr1	28254840	28255835	AT1G75300	-4.86	6.0256e-06	-1.17	5' UTR
Chr1	28266288	28266583	AT1G75330	-67.9	5.01187e-70	-1.79	3' UTR
Chr1	28299971	28300119	AT1G75410	-10	2.51189e-11	-2.77	3' UTR
Chr1	28371141	28371201	AT1G75560	-1.48	0.0218776	-2.29	3' UTR
Chr1	28415203	28415893	AT1G75670	-17.6	5.01187e-19	-1.07	3' UTR
Chr1	28446632	28446867	AT1G75760	-2.45	0.00199526	-2.64	3' UTR
Chr1	28477798	28478872	AT1G75840	-9.22	1.7378e-10	-1.09	3' UTR
Chr1	28522643	28523366	AT1G75980	-16.8	2.51189e-18	-1.78	3' UTR
Chr1	28528255	28528493	AT1G76010	-139	1e-141	-2.15	3' UTR
Chr1	28532097	28532331	AT1G76020	-7.54	9.54993e-09	-2.4	3' UTR
Chr1	28686181	28686940	AT1G76450	-10	2.51189e-11	-1.4	3' UTR
Chr1	28780586	28781260	AT1G76700	-5.57	1.07152e-06	-1.21	3' UTR
Chr1	28831063	28831123	AT1G76810	-6.64	8.31764e-08	-2.8	3' UTR
Chr1	28854414	28855120	AT1G76850	-71.8	6.30957e-74	-1.45	3' UTR
Chr1	28918955	28919157	AT1G76955	-3.69	0.0001	-1.38	3' UTR
Chr1	28922666	28922785	AT1G76970	-1.36	0.0295121	-2.24	3' UTR
Chr1	28960387	28960971	AT1G77090	-119	1e-121	-1.53	3' UTR
Chr1	29019346	29019582	AT1G77230	-3.8	7.76247e-05	-1.33	3' UTR
Chr1	29152748	29154578	AT1G77600	-5.65	8.91251e-07	-1.17	3' UTR
Chr1	29192013	29192341	AT1G77680	-26.5	3.98107e-28	-2.56	3' UTR
Chr1	29303927	29305382	AT1G77940	-434	0	-1.11	5' UTR
Chr1	29546723	29547233	AT1G78560	-34.2	5.01187e-36	-1.71	3' UTR
Chr1	29573675	29574343	AT1G78620	-63.4	1.99526e-65	-1.83	3' UTR
Chr1	29623529	29624275	AT1G78790	-18.3	1e-19	-2.3	3' UTR
Chr1	29652663	29653202	AT1G78880	-46.1	5.01187e-48	-3.11	3' UTR
Chr1	29652663	29653202	AT1G78880	-46.1	5.01187e-48	-3.11	3' UTR
Chr1	29658116	29659126	AT1G78895	-13.9	2.51189e-15	-2.03	3' UTR
Chr1	29676755	29676993	AT1G78920	-3.83	7.07946e-05	-2.11	3' UTR
Chr1	29678097	29678541	AT1G78930	-15.3	1e-16	-2.23	3' UTR
Chr1	29730916	29731302	AT1G79030	-3.33	0.000239883	-1.15	3' UTR
Chr1	29744729	29744967	AT1G79070	-8.32	1.47911e-09	-2.79	3' UTR
Chr1	29863283	29864205	AT1G79380	-121	1e-123	-1.3	3' UTR
Chr1	29949925	29950609	AT1G79600	-41.4	3.16228e-43	-1.14	3' UTR
Chr1	29972197	29973587	AT1G79650	-19.9	1.99526e-21	-1.02	3' UTR
Chr1	30000538	30002438	AT1G79730	-14.6	5.01187e-16	-1	3' UTR
Chr1	30007416	30007989	AT1G79750	-58.8	7.94328e-61	-1.5	3' UTR
Chr1	30153586	30153883	AT1G80170	-5.08	3.46737e-06	-1.65	3' UTR
Chr1	30163220	30163308	AT1G80210	-2.66	0.00120226	-1.71	3' UTR
Chr1	30169545	30170149	AT1G80230	-104	1e-106	-2.45	3' UTR
Chr1	30260992	30261458	AT1G80490	-10.3	1.58489e-11	-1.68	3' UTR
Chr1	30298499	30298979	AT1G80600	-237	1e-239	-1.94	3' UTR
Chr1	30388094	30388299	AT1G80860	-2.5	0.00177828	-1.23	3' UTR
Chr1	30405432	30406059	AT1G80930	-20.7	3.16228e-22	-1.3	3' UTR
Chr2	78567	79334	AT2G01080	-7.17	2.34423e-08	-1.51	3' UTR
Chr2	87673	88097	AT2G01120	-4.24	2.63027e-05	-1.5	3' UTR
Chr2	117254	117432	AT2G01190	-3.56	0.000134896	-1.95	3' UTR
Chr2	219829	220779	AT2G01480	-5.26	2.29087e-06	-1.02	3' UTR
Chr2	222746	222992	AT2G01490	-16.3	7.94328e-18	-1.1	Exon (AT2G01490.1/AT2G01490, exon 7 of 9)
Chr2	223359	223418	AT2G01490	-1.61	0.0158489	-1.11	3' UTR
Chr2	267469	267648	AT2G01590	-2.52	0.0017378	-1.26	3' UTR
Chr2	278945	279296	AT2G01620	-30.3	5.01187e-32	-1.88	3' UTR
Chr2	325738	326094	AT2G01735	-6.98	3.71535e-08	-1.77	3' UTR
Chr2	491848	491995	AT2G02050	-10	2.51189e-11	-1.75	3' UTR
Chr2	526198	526953	AT2G02090	-14.8	3.16228e-16	-1.33	3' UTR
Chr2	839557	840034	AT2G02870	-6.87	4.7863e-08	-1.03	3' UTR
Chr2	939319	940339	AT2G03120	-39.3	5.01187e-41	-1.03	3' UTR
Chr2	995742	996039	AT2G03270	-5.99	3.89045e-07	-1.52	3' UTR
Chr2	1121880	1122055	AT2G03680	-18.7	3.16228e-20	-1.75	3' UTR
Chr2	1180588	1181437	AT2G03870	-38.2	5.01187e-40	-1.6	3' UTR
Chr2	1334388	1334566	AT2G04039	-53.5	1.58489e-55	-2.42	3' UTR
Chr2	1518927	1519308	AT2G04350	-18.9	1.99526e-20	-1.53	3' UTR
Chr2	1589690	1590077	AT2G04550	-25.2	7.94328e-27	-2.89	3' UTR
Chr2	1645942	1646296	AT2G04690	-13.9	2.51189e-15	-1.57	3' UTR
Chr2	1678278	1678455	AT2G04780	-10	2.51189e-11	-3.06	3' UTR
Chr2	1697910	1698240	AT2G04840	-3.83	7.24436e-05	-2.48	Exon (AT2G04840.1/AT2G04840, exon 2 of 2)
Chr2	1722510	1723802	AT2G04890	-187	1e-189	-2.02	5' UTR
Chr2	1873574	1873752	AT2G05170	-2.33	0.00275423	-1.12	3' UTR
Chr2	2068646	2069206	AT2G05590	-10.2	1.58489e-11	-1.77	3' UTR
Chr2	2172868	2173760	AT2G05755	-7.56	9.12011e-09	-1.66	3' UTR
Chr2	2324437	2325027	AT2G05990	-237	1e-239	-1.49	3' UTR
Chr2	2335322	2336156	AT2G06005	-3.45	0.000177828	-1.17	3' UTR
Chr2	2900839	2901078	AT2G06990	-5.57	1.07152e-06	-1.83	3' UTR
Chr2	2930224	2930582	AT2G07050	-7.21	2.0893e-08	-1.18	3' UTR
Chr2	3045588	3046598	AT2G07340	-99.2	1e-101	-1.61	5' UTR
Chr2	4621028	4621546	AT2G11520	-26.2	7.94328e-28	-2.17	3' UTR
Chr2	5391431	5391790	AT2G13100	-21	1.58489e-22	-2.53	3' UTR
Chr2	5746376	5746793	AT2G13790	-3.05	0.000467735	-1.39	3' UTR
Chr2	6189536	6190291	AT2G14530	-13.2	1.25893e-14	-2.1	3' UTR
Chr2	6283219	6283851	AT2G14680	-11.4	7.94328e-13	-1.73	3' UTR
Chr2	6615187	6615336	AT2G15230	-1.69	0.0128825	-1.96	3' UTR
Chr2	6735289	6735675	AT2G15430	-80	3.98107e-82	-2.47	3' UTR
Chr2	7248436	7250291	AT2G16710	-90.9	3.98107e-93	-2.92	3' UTR
Chr2	7341777	7342066	AT2G16930	-37.8	1.25893e-39	-1.18	Exon (AT2G16930.2/AT2G16930, exon 3 of 4)
Chr2	7360134	7361202	AT2G16950	-42.4	3.16228e-44	-1.85	3' UTR
Chr2	7387442	7387591	AT2G16990	-3.32	0.000245471	-2.4	Exon (AT2G16990.1/AT2G16990, exon 13 of 15)
Chr2	7465149	7466476	AT2G17140	-2.86	0.00074131	-1.15	3' UTR
Chr2	7508007	7508364	AT2G17260	-3.28	0.000269153	-2.78	3' UTR
Chr2	7514481	7514959	AT2G17280	-32.4	3.16228e-34	-1.75	3' UTR
Chr2	7609012	7609219	AT2G17500	-5.94	4.36516e-07	-1.32	3' UTR
Chr2	7620696	7621109	AT2G17520	-4.88	5.62341e-06	-1.98	3' UTR
Chr2	7649901	7650260	AT2G17580	-14.8	3.16228e-16	-2.39	3' UTR
Chr2	7699192	7699568	AT2G17720	-5.39	1.65959e-06	-1.72	3' UTR
Chr2	7715475	7716315	AT2G17760	-17	1.99526e-18	-1.84	3' UTR
Chr2	7732659	7732839	AT2G17787	-3.5	0.000158489	-1.36	Exon (AT2G17787.1/AT2G17787, exon 3 of 3)
Chr2	7741001	7742156	AT2G17800	-16.9	1.99526e-18	-1.23	3' UTR
Chr2	7822211	7822330	AT2G17972	-7.1	2.75423e-08	-1.49	3' UTR
Chr2	7948350	7948468	AT2G18280	-1.62	0.0154882	-1.49	3' UTR
Chr2	8082063	8082639	AT2G18630	-13.3	1e-14	-1.22	3' UTR
Chr2	8121567	8121925	AT2G18730	-33.7	1.58489e-35	-2.94	3' UTR
Chr2	8124713	8125004	AT2G18740	-24.8	1.99526e-26	-1.12	3' UTR
Chr2	8143953	8144430	AT2G18790	-36	7.94328e-38	-1.88	3' UTR
Chr2	8159679	8160091	AT2G18840	-23.8	2.51189e-25	-2.64	3' UTR
Chr2	8172198	8172434	AT2G18876	-6.45	1.31826e-07	-2.42	5' UTR
Chr2	8209780	8210226	AT2G18950	-26.8	1.58489e-28	-1.38	3' UTR
Chr2	8313530	8314008	AT2G19160	-19.6	3.98107e-21	-2.76	3' UTR
Chr2	8325456	8325965	AT2G19180	-29.3	5.01187e-31	-2.63	3' UTR
Chr2	8359435	8360109	AT2G19260	-2.96	0.000588844	-1.18	3' UTR
Chr2	8388345	8388712	AT2G19385	-8.11	2.45471e-09	-1.1	3' UTR
Chr2	8417481	8417784	AT2G19430	-7.91	3.98107e-09	-2.45	3' UTR
Chr2	8429351	8429736	AT2G19450	-19.9	1.99526e-21	-2.38	3' UTR
Chr2	8443287	8444170	AT2G19490	-8.74	5.49541e-10	-1.01	3' UTR
Chr2	8458684	8459525	AT2G19520	-63.7	7.94328e-66	-1.33	3' UTR
Chr2	8483299	8483830	AT2G19600	-9.51	7.94328e-11	-1.45	3' UTR
Chr2	8504380	8504762	AT2G19690	-30.8	1.58489e-32	-2.55	3' UTR
Chr2	8515268	8516138	AT2G19750	-434	0	-1.91	3' UTR
Chr2	8527231	8528533	AT2G19790	-89.8	5.01187e-92	-1.23	5' UTR
Chr2	8573584	8573970	AT2G19860	-45.7	1.58489e-47	-2.2	3' UTR
Chr2	8584566	8585478	AT2G19880	-19.8	1.99526e-21	-1.98	3' UTR
Chr2	8694573	8695084	AT2G20140	-31.6	2.51189e-33	-1.31	3' UTR
Chr2	8736994	8737767	AT2G20260	-434	0	-1.07	3' UTR
Chr2	8772073	8772591	AT2G20320	-4.22	2.75423e-05	-1.7	3' UTR
Chr2	8788459	8789414	AT2G20360	-127	1e-129	-1.41	3' UTR
Chr2	8801763	8801853	AT2G20400	-1.36	0.0295121	-2.77	3' UTR
Chr2	8813862	8815253	AT2G20450	-434	0	-1.49	5' UTR
Chr2	8832859	8832916	AT2G20490	-14.1	1.58489e-15	-2.57	3' UTR
Chr2	8835115	8835263	AT2G20495	-2.45	0.00199526	-2	3' UTR
Chr2	8857428	8857696	AT2G20570	-61.3	2.51189e-63	-1.82	3' UTR
Chr2	8865128	8865218	AT2G20585	-3.71	9.54993e-05	-1.14	5' UTR
Chr2	8865278	8866136	AT2G20585	-26.4	3.98107e-28	-1.58	3' UTR
Chr2	8922965	8923173	AT2G20680	-1.44	0.0239883	-1.28	3' UTR
Chr2	8936975	8937512	AT2G20740	-20	1.58489e-21	-1.62	3' UTR
Chr2	8959315	8959553	AT2G20810	-5.96	4.16869e-07	-1.15	5' UTR
Chr2	8980698	8981226	AT2G20860	-188	1e-190	-1.77	3' UTR
Chr2	8999633	8999932	AT2G20920	-13.8	3.16228e-15	-1.14	3' UTR
Chr2	9042645	9043596	AT2G21070	-3.54	0.000144544	-1.34	3' UTR
Chr2	9070020	9070402	AT2G21160	-102	1e-103	-1.61	3' UTR
Chr2	9082095	9082874	AT2G21190	-94.1	2.51189e-96	-2.85	3' UTR
Chr2	9136012	9136459	AT2G21340	-59.1	3.98107e-61	-1.91	3' UTR
Chr2	9167817	9168422	AT2G21410	-29.9	1.25893e-31	-2.1	3' UTR
Chr2	9220471	9220590	AT2G21530	-10.7	5.01187e-12	-1.21	3' UTR
Chr2	9243883	9244803	AT2G21600	-76.7	7.94328e-79	-1.79	3' UTR
Chr2	9252983	9253855	AT2G21630	-3.97	5.12861e-05	-1.57	3' UTR
Chr2	9305482	9305542	AT2G21830	-1.48	0.0218776	-1.61	Exon (AT2G21830.1/AT2G21830, exon 3 of 3)
Chr2	9305601	9305808	AT2G21830	-3.12	0.000398107	-1.68	3' UTR
Chr2	9413776	9414458	AT2G22125	-5.67	8.51138e-07	-1.3	3' UTR
Chr2	9462869	9463192	AT2G22260	-6.38	1.51356e-07	-1.66	3' UTR
Chr2	9514936	9515077	AT2G22425	-7.06	3.01995e-08	-1.11	5' UTR
Chr2	9531889	9532884	AT2G22450	-87.8	5.01187e-90	-1.96	3' UTR
Chr2	9544623	9544891	AT2G22475	-3.56	0.000138038	-1.64	3' UTR
Chr2	9547652	9548446	AT2G22480	-4.37	1.94984e-05	-1.16	3' UTR
Chr2	9740540	9740806	AT2G22870	-9.82	3.98107e-11	-1.53	Exon (AT2G22870.1/AT2G22870, exon 3 of 4)
Chr2	9782671	9783251	AT2G22980	-2.74	0.001	-1.12	3' UTR
Chr2	9918899	9919198	AT2G23310	-13	2.51189e-14	-2.71	3' UTR
Chr2	9945672	9946269	AT2G23350	-86.6	7.94328e-89	-1.52	3' UTR
Chr2	9960029	9960329	AT2G23380	-4.25	2.63027e-05	-1.42	3' UTR
Chr2	9998914	9999122	AT2G23460	-5.67	8.31764e-07	-1.89	3' UTR
Chr2	10182251	10183240	AT2G23930	-313	0	-1.13	5' UTR
Chr2	10184423	10185331	AT2G23940	-22.8	2.51189e-24	-1.26	3' UTR
Chr2	10217264	10217542	AT2G24010	-3.65	0.000109648	-4.62	Exon (AT2G24010.1/AT2G24010, exon 8 of 9)
Chr2	10223945	10224630	AT2G24040	-25.1	1e-26	-1.56	5' UTR
Chr2	10339856	10340121	AT2G24290	-11.7	5.01187e-13	-1.72	3' UTR
Chr2	10450861	10451184	AT2G24590	-39.7	1.58489e-41	-1.63	3' UTR
Chr2	10539121	10539421	AT2G24750	-2.24	0.00331131	-1.86	Exon (AT2G24750.1/AT2G24750, exon 1 of 1)
Chr2	10563079	10565198	AT2G24765	-39.9	1e-41	-1.02	3' UTR
Chr2	10609424	10609932	AT2G24940	-434	0	-1.97	5' UTR
Chr2	10609443	10609923	AT2G24940	-434	0	-1.97	5' UTR
Chr2	10668752	10669840	AT2G25080	-120	1e-121	-1.46	3' UTR
Chr2	10762390	10762568	AT2G25270	-4.23	2.69153e-05	-1.68	3' UTR
Chr2	10802621	10803575	AT2G25355	-5.71	7.76247e-07	-1.03	Exon (AT2G25355.1/AT2G25355, exon 5 of 9)
Chr2	10866547	10866697	AT2G25530	-6.18	2.51189e-07	-2.06	3' UTR
Chr2	10954012	10955318	AT2G25710	-11.1	1.99526e-12	-1.21	3' UTR
Chr2	10982866	10983915	AT2G25740	-10.4	1e-11	-1.79	3' UTR
Chr2	11104727	11105325	AT2G26060	-18.7	3.16228e-20	-1.51	3' UTR
Chr2	11181940	11182946	AT2G26260	-10.1	1.99526e-11	-1.05	3' UTR
Chr2	11216155	11216406	AT2G26340	-59.7	1.25893e-61	-1.75	Exon (AT2G26340.1/AT2G26340, exon 5 of 6)
Chr2	11276969	11277630	AT2G26510	-18.8	2.51189e-20	-1.42	3' UTR
Chr2	11340570	11340892	AT2G26660	-7.17	2.34423e-08	-1.53	3' UTR
Chr2	11422705	11423686	AT2G26780	-25.1	1e-26	-2.81	3' UTR
Chr2	11606288	11606855	AT2G27150	-3.55	0.000138038	-1.3	Exon (AT2G27150.1/AT2G27150, exon 8 of 10)
Chr2	11819518	11819578	AT2G27720	-12	2.51189e-13	-1.34	3' UTR
Chr2	11855650	11856022	AT2G27810	-16.4	6.30957e-18	-2.39	3' UTR
Chr2	11884518	11885893	AT2G27900	-15.5	5.01187e-17	-1.51	3' UTR
Chr2	11929270	11929389	AT2G28000	-133	1e-135	-1.82	3' UTR
Chr2	11990841	11991587	AT2G28130	-24.1	1e-25	-3.08	3' UTR
Chr2	12072573	12073083	AT2G28290	-10.2	1.58489e-11	-1.63	3' UTR
Chr2	12099145	12099614	AT2G28320	-15.4	7.94328e-17	-1.59	3' UTR
Chr2	12215103	12215895	AT2G28520	-15	1.99526e-16	-1.96	3' UTR
Chr2	12223231	12223709	AT2G28540	-17.4	7.94328e-19	-1.72	3' UTR
Chr2	12297028	12297117	AT2G28660	-2.88	0.000724436	-2.45	3' UTR
Chr2	12583807	12583865	AT2G29260	-1.54	0.0190546	-1.26	Exon (AT2G29260.1/AT2G29260, exon 5 of 5)
Chr2	12605122	12605271	AT2G29360	-28.1	7.94328e-30	-2.18	3' UTR
Chr2	12649078	12649788	AT2G29560	-11.8	3.98107e-13	-1.47	3' UTR
Chr2	12767937	12768171	AT2G29950	-1.64	0.0147911	-1.34	3' UTR
Chr2	12779579	12779699	AT2G29970	-3.67	0.000104713	-1.79	Exon (AT2G29970.1/AT2G29970, exon 3 of 3)
Chr2	12826357	12826624	AT2G30050	-9.39	1.1749e-10	-1.28	3' UTR
Chr2	12851274	12852092	AT2G30105	-28.7	1.99526e-30	-2.49	3' UTR
Chr2	12879266	12879620	AT2G30160	-33.2	6.30957e-35	-3.14	3' UTR
Chr2	12959933	12960810	AT2G30410	-55.4	2.51189e-57	-1.2	3' UTR
Chr2	13034638	13035414	AT2G30590	-17.7	3.98107e-19	-1.26	3' UTR
Chr2	13097494	13098594	AT2G30740	-8.32	1.51356e-09	-1.16	3' UTR
Chr2	13155815	13157018	AT2G30910	-8.51	9.54993e-10	-1.11	3' UTR
Chr2	13173146	13173820	AT2G30945	-2.53	0.00169824	-1.55	Exon (AT2G30945.1/AT2G30945, exon 2 of 3)
Chr2	13199455	13200128	AT2G31010	-4.95	4.7863e-06	-1.47	3' UTR
Chr2	13351085	13351347	AT2G31305	-14.8	3.16228e-16	-2.16	3' UTR
Chr2	13364257	13365200	AT2G31340	-15.9	2.51189e-17	-1.83	3' UTR
Chr2	13411983	13413246	AT2G31490	-233	1e-235	-1.27	5' UTR
Chr2	13451246	13451923	AT2G31610	-434	0	-1.14	3' UTR
Chr2	13528290	13528527	AT2G31810	-9.15	2.04174e-10	-1.41	3' UTR
Chr2	13532176	13532562	AT2G31820	-8.29	1.62181e-09	-1.68	Exon (AT2G31820.1/AT2G31820, exon 3 of 3)
Chr2	13599601	13600229	AT2G31960	-18.2	1e-19	-1.66	3' UTR
Chr2	13637419	13637479	AT2G32040	-14.9	2.51189e-16	-3.41	Exon (AT2G32040.1/AT2G32040, exon 9 of 9)
Chr2	13760383	13761077	AT2G32410	-8.08	2.63027e-09	-1.77	3' UTR
Chr2	13871491	13872157	AT2G32700	-13.9	2.51189e-15	-1.18	3' UTR
Chr2	13875332	13875508	AT2G32710	-2.18	0.00389045	-1.49	3' UTR
Chr2	14067205	14067467	AT2G33180	-89.2	1.99526e-91	-1.94	3' UTR
Chr2	14079699	14080128	AT2G33220	-144	1e-145	-2.2	3' UTR
Chr2	14099018	14100503	AT2G33255	-59.7	1.25893e-61	-1.25	3' UTR
Chr2	14270911	14271665	AT2G33740	-43.3	3.16228e-45	-1.92	3' UTR
Chr2	14319064	14319389	AT2G33845	-3.44	0.000186209	-1.57	3' UTR
Chr2	14426232	14427383	AT2G34160	-56.1	3.98107e-58	-1.1	5' UTR
Chr2	14435820	14436145	AT2G34186	-2.26	0.00323594	-3.39	3' UTR
Chr2	14464659	14464838	AT2G34250	-48.2	3.98107e-50	-2.31	3' UTR
Chr2	14521994	14522265	AT2G34410	-2.27	0.00316228	-1.08	3' UTR
Chr2	14530347	14530958	AT2G34460	-147	1e-149	-1.34	3' UTR
Chr2	14673665	14673874	AT2G34780	-3.87	6.45654e-05	-4.43	3' UTR
Chr2	14703406	14704353	AT2G34840	-5.37	1.7378e-06	-1.1	3' UTR
Chr2	14754624	14756205	AT2G35010	-38.3	5.01187e-40	-1.11	3' UTR
Chr2	14911450	14911928	AT2G35480	-14.6	5.01187e-16	-1.7	3' UTR
Chr2	14921636	14922845	AT2G35520	-13.2	1.58489e-14	-1.28	3' UTR
Chr2	14988027	14988297	AT2G35650	-7.21	2.0893e-08	-2.08	3' UTR
Chr2	15018678	15019802	AT2G35720	-11.2	1.58489e-12	-1.06	Exon (AT2G35720.1/AT2G35720, exon 7 of 11)
Chr2	15048274	15048603	AT2G35800	-7.71	6.30957e-09	-1.18	3' UTR
Chr2	15049700	15050234	AT2G35810	-40.7	1.58489e-42	-1.32	3' UTR
Chr2	15053129	15053275	AT2G35830	-81.1	3.16228e-83	-2.17	3' UTR
Chr2	15055155	15057216	AT2G35850	-78.6	1e-80	-1.22	3' UTR
Chr2	15171237	15171353	AT2G36160	-50.5	1.99526e-52	-2.13	3' UTR
Chr2	15269501	15269973	AT2G36390	-49.7	1.25893e-51	-1.08	3' UTR
Chr2	15342058	15343056	AT2G36580	-101	1e-102	-2.14	3' UTR
Chr2	15573278	15573726	AT2G37050	-29.8	1.58489e-31	-2.62	3' UTR
Chr2	15620349	15621632	AT2G37195	-5.01	4.16869e-06	-1.03	5' UTR
Chr2	15694821	15695647	AT2G37390	-4.16	3.16228e-05	-1.15	3' UTR
Chr2	15738875	15739581	AT2G37478	-21.4	6.30957e-23	-1.02	3' UTR
Chr2	15738875	15739581	AT2G37478	-21.4	6.30957e-23	-1.02	3' UTR
Chr2	15810032	15810552	AT2G37690	-19.7	3.16228e-21	-1.07	3' UTR
Chr2	15840345	15840932	AT2G37790	-37.5	3.16228e-39	-1.29	3' UTR
Chr2	15855855	15856242	AT2G37840	-3.74	8.91251e-05	-1.47	3' UTR
Chr2	15946612	15946878	AT2G38090	-3.12	0.000398107	-1.6	3' UTR
Chr2	16066877	16067437	AT2G38330	-27.6	2.51189e-29	-1.93	3' UTR
Chr2	16105545	16105998	AT2G38460	-8.22	1.90546e-09	-2.45	3' UTR
Chr2	16153786	16154056	AT2G38620	-1.39	0.0269153	-1	3' UTR
Chr2	16178473	16180403	AT2G38695	-33.3	5.01187e-35	-2.25	3' UTR
Chr2	16267202	16268184	AT2G38960	-8.98	3.0903e-10	-1.36	3' UTR
Chr2	16304489	16304949	AT2G39050	-3.1	0.000416869	-1.63	Exon (AT2G39050.1/AT2G39050, exon 2 of 4)
Chr2	16331495	16333151	AT2G39140	-19.7	3.16228e-21	-1.35	Exon (AT2G39140.1/AT2G39140, exon 5 of 9)
Chr2	16408520	16408976	AT2G39290	-22.6	3.98107e-24	-2.27	3' UTR
Chr2	16429471	16429929	AT2G39340	-3.86	6.60693e-05	-1.2	3' UTR
Chr2	16503317	16504215	AT2G39550	-10.2	1.58489e-11	-1.36	3' UTR
Chr2	16536687	16537318	AT2G39670	-91.4	1.25893e-93	-1.44	3' UTR
Chr2	16708350	16708553	AT2G40008	-4.34	2.0893e-05	-1.65	3' UTR
Chr2	16747251	16747370	AT2G40100	-6.37	1.58489e-07	-2.38	3' UTR
Chr2	16838355	16838950	AT2G40316	-21.1	1e-22	-1.82	3' UTR
Chr2	16878917	16879184	AT2G40420	-1.92	0.0074131	-1.8	3' UTR
Chr2	16934053	16934350	AT2G40540	-12	2.51189e-13	-1.3	Exon (AT2G40540.1/AT2G40540, exon 10 of 10)
Chr2	16943193	16943492	AT2G40570	-4.72	8.31764e-06	-1.9	3' UTR
Chr2	16960493	16961114	AT2G40630	-15.6	5.01187e-17	-2.28	3' UTR
Chr2	17012198	17012400	AT2G40765	-42.7	1.58489e-44	-1.03	5' UTR
Chr2	17013152	17013325	AT2G40765	-43.2	5.01187e-45	-1.62	3' UTR
Chr2	17112041	17113636	AT2G41000	-14.2	1.25893e-15	-1.8	3' UTR
Chr2	17120791	17121119	AT2G41020	-6.25	2.0893e-07	-1.8	3' UTR
Chr2	17122602	17123204	AT2G41040	-20.3	6.30957e-22	-1.86	3' UTR
Chr2	17153302	17153660	AT2G41140	-23.7	3.16228e-25	-1.67	3' UTR
Chr2	17288332	17288928	AT2G41460	-11.6	6.30957e-13	-2.12	3' UTR
Chr2	17303126	17304211	AT2G41490	-9.63	6.30957e-11	-1.87	3' UTR
Chr2	17375648	17376238	AT2G41670	-12.9	2.51189e-14	-1.21	3' UTR
Chr2	17399782	17400051	AT2G41705	-6.5	1.14815e-07	-2.1	3' UTR
Chr2	17423614	17424371	AT2G41760	-13.6	5.01187e-15	-1.62	3' UTR
Chr2	17449713	17449862	AT2G41820	-3.45	0.00018197	-1.09	Exon (AT2G41820.1/AT2G41820, exon 2 of 2)
Chr2	17593354	17593500	AT2G42220	-121	1e-123	-2.19	3' UTR
Chr2	17598023	17599130	AT2G42240	-3.83	7.07946e-05	-1.03	3' UTR
Chr2	17625771	17625860	AT2G42310	-17.8	2.51189e-19	-2.84	3' UTR
Chr2	17630677	17630797	AT2G42320	-3.06	0.000457088	-2.83	3' UTR
Chr2	17690531	17690875	AT2G42485	-43.3	3.98107e-45	-1.83	Exon (AT2G42485.1/AT2G42485, exon 1 of 1)
Chr2	17781630	17781800	AT2G42700	-2.34	0.00263027	-1.85	Exon (AT2G42700.2/AT2G42700, exon 5 of 6)
Chr2	17792509	17793022	AT2G42740	-31.2	6.30957e-33	-1.23	3' UTR
Chr2	17888753	17889050	AT2G43010	-43.7	1.58489e-45	-3.01	3' UTR
Chr2	17894397	17894546	AT2G43018	-11.1	1.99526e-12	-1.61	3' UTR
Chr2	17894396	17894544	AT2G43018	-11.1	1.99526e-12	-1.6	3' UTR
Chr2	17919703	17920399	AT2G43090	-107	1e-108	-1.88	3' UTR
Chr2	17953040	17953669	AT2G43160	-58.5	1.58489e-60	-2.34	3' UTR
Chr2	17957322	17957982	AT2G43190	-3.21	0.000323594	-1.16	3' UTR
Chr2	18066282	18066490	AT2G43500	-2.39	0.00234423	-1.3	3' UTR
Chr2	18096962	18097488	AT2G43630	-56.8	7.94328e-59	-1.07	3' UTR
Chr2	18149311	18151237	AT2G43810	-90	3.16228e-92	-1.49	5' UTR
Chr2	18225025	18226160	AT2G44050	-434	0	-2.51	3' UTR
Chr2	18260841	18261293	AT2G44150	-14.8	3.16228e-16	-2.32	3' UTR
Chr2	18282580	18282876	AT2G44210	-14.7	3.98107e-16	-1.64	3' UTR
Chr2	18319961	18320550	AT2G44350	-37.1	6.30957e-39	-1.43	3' UTR
Chr2	18381289	18381912	AT2G44520	-33.4	3.16228e-35	-1.94	3' UTR
Chr2	18382863	18383484	AT2G44525	-26.3	6.30957e-28	-2.24	3' UTR
Chr2	18419038	18419306	AT2G44640	-8	3.23594e-09	-1.44	3' UTR
Chr2	18436804	18436953	AT2G44710	-9.46	1e-10	-2.13	3' UTR
Chr2	18452316	18452875	AT2G44750	-7.07	2.95121e-08	-1.2	3' UTR
Chr2	18459877	18460383	AT2G44770	-21.6	3.98107e-23	-1.91	3' UTR
Chr2	18466850	18467673	AT2G44798	-10.9	3.98107e-12	-2.31	5' UTR
Chr2	18609649	18610189	AT2G45135	-1.34	0.0316228	-1.82	Exon (AT2G45135.2/AT2G45135, exon 3 of 6)
Chr2	18615510	18615658	AT2G45150	-11.3	1e-12	-4.53	3' UTR
Chr2	18659018	18659077	AT2G45240	-1.44	0.0245471	-1.58	3' UTR
Chr2	18671359	18672247	AT2G45280	-8.21	1.94984e-09	-1.61	3' UTR
Chr2	18679312	18680012	AT2G45300	-42.5	2.51189e-44	-1.07	3' UTR
Chr2	18687653	18688035	AT2G45330	-9.29	1.47911e-10	-2.04	3' UTR
Chr2	18754758	18755172	AT2G45510	-3.69	0.0001	-1.38	3' UTR
Chr2	18795115	18795904	AT2G45620	-13	2.51189e-14	-1.05	3' UTR
Chr2	18826764	18826821	AT2G45695	-3.81	7.4131e-05	-2.15	3' UTR
Chr2	18853292	18853709	AT2G45770	-78.1	3.16228e-80	-2.1	3' UTR
Chr2	18898108	18898258	AT2G45910	-4.06	4.0738e-05	-1.76	3' UTR
Chr2	18959078	18960369	AT2G46140	-11.3	1.25893e-12	-1.36	5' UTR
Chr2	18966743	18967184	AT2G46170	-110	1e-112	-2.73	3' UTR
Chr2	18998186	18998424	AT2G46260	-8.37	1.31826e-09	-1.66	Exon (AT2G46260.1/AT2G46260, exon 6 of 6)
Chr2	19017478	19018252	AT2G46320	-14.6	5.01187e-16	-1.19	3' UTR
Chr2	19056770	19057096	AT2G46420	-13.1	1.99526e-14	-1.28	3' UTR
Chr2	19074152	19075033	AT2G46470	-10.9	3.16228e-12	-1.11	3' UTR
Chr2	19099765	19100092	AT2G46520	-25.6	2.51189e-27	-2.28	3' UTR
Chr2	19271574	19272075	AT2G46900	-17.1	1.25893e-18	-2.1	3' UTR
Chr2	19320047	19320551	AT2G47015	-5.4	1.62181e-06	-1.04	3' UTR
Chr2	19340510	19340749	AT2G47070	-10.4	1e-11	-1.63	3' UTR
Chr2	19367976	19368781	AT2G47170	-288	1e-290	-1.07	3' UTR
Chr2	19456354	19457174	AT2G47410	-7.35	1.47911e-08	-1.28	3' UTR
Chr2	19501210	19502246	AT2G47510	-61.3	2.51189e-63	-1.08	3' UTR
Chr2	19523943	19524063	AT2G47590	-10	2.51189e-11	-1.41	3' UTR
Chr2	19531454	19531571	AT2G47610	-86.4	1.25893e-88	-1.3	3' UTR
Chr2	19552039	19552329	AT2G47690	-114	1e-116	-1.7	3' UTR
Chr2	19580157	19580599	AT2G47800	-13.8	3.98107e-15	-2.68	3' UTR
Chr2	19598193	19598521	AT2G47850	-2.85	0.000776247	-1.74	3' UTR
Chr2	19631032	19631122	AT2G47970	-4.45	1.58489e-05	-2.37	3' UTR
Chr2	19646880	19647180	AT2G48020	-3.31	0.000251189	-1.01	3' UTR
Chr2	19663583	19664226	AT2G48070	-80.6	1e-82	-2.11	3' UTR
Chr2	19672486	19672843	AT2G48100	-16.6	3.98107e-18	-1.32	3' UTR
Chr2	19679532	19679681	AT2G48110	-1.36	0.0301995	-1.83	3' UTR
Chr2	73258	73556	AT2G01060	-39.2	5.01187e-41	-2.51	3' UTR
Chr2	83467	84149	AT2G01110	-272	1e-274	-2.12	3' UTR
Chr2	102224	102700	AT2G01170	-18.4	6.30957e-20	-1.78	3' UTR
Chr2	132697	132755	AT2G01250	-13.1	1.99526e-14	-2.59	3' UTR
Chr2	135333	135602	AT2G01260	-22.8	1.99526e-24	-3.25	3' UTR
Chr2	154161	155127	AT2G01320	-46.5	1.99526e-48	-1.74	3' UTR
Chr2	193701	193999	AT2G01440	-5.11	3.23594e-06	-1.9	3' UTR
Chr2	828382	829249	AT2G02860	-14.4	7.94328e-16	-1.59	3' UTR
Chr2	847176	847576	AT2G02910	-9.27	1.54882e-10	-2.41	3' UTR
Chr2	865160	865489	AT2G02970	-14.8	3.16228e-16	-2.69	3' UTR
Chr2	973413	973912	AT2G03240	-7.35	1.51356e-08	-1.59	3' UTR
Chr2	1019579	1019968	AT2G03350	-47.5	1.99526e-49	-1.66	3' UTR
Chr2	1036155	1037044	AT2G03430	-18.1	1.25893e-19	-1.47	3' UTR
Chr2	1137967	1138297	AT2G03730	-4.88	5.7544e-06	-1.15	Exon (AT2G03730.2/AT2G03730, exon 6 of 7)
Chr2	1533697	1533755	AT2G04400	-2.35	0.00263027	-2.08	3' UTR
Chr2	1722515	1722604	AT2G04890	-11.4	1e-12	-2.59	5' UTR
Chr2	1736665	1737424	AT2G04940	-7.1	2.75423e-08	-1.26	3' UTR
Chr2	1842275	1842395	AT2G05120	-3.42	0.000190546	-1.63	Exon (AT2G05120.2/AT2G05120, exon 8 of 8)
Chr2	1858721	1859275	AT2G05160	-1.56	0.0177828	-1.1	3' UTR
Chr2	2081009	2081186	AT2G05620	-152	1e-154	-1.99	3' UTR
Chr2	2981107	2981524	AT2G07180	-9.13	2.13796e-10	-1.01	Exon (AT2G07180.1/AT2G07180, exon 6 of 6)
Chr2	4482822	4482912	AT2G11240.1	-3.98	4.89779e-05	-1.2	Exon (AT2G11240.1/AT2G11240.1, exon 1 of 1)
Chr2	5004943	5005712	AT2G12400	-12.5	6.30957e-14	-1.31	3' UTR
Chr2	5539240	5539388	AT2G13360	-150	1e-152	-1.49	3' UTR
Chr2	5544211	5544331	AT2G13370	-1.92	0.0074131	-2.81	3' UTR
Chr2	5788552	5788791	AT2G13840	-4.4	1.8197e-05	-1.68	3' UTR
Chr2	6052332	6053527	AT2G14285	-129	1e-131	-2.07	5' UTR
Chr2	6387744	6388757	AT2G14860	-6.06	3.31131e-07	-1.13	3' UTR
Chr2	6406595	6406802	AT2G14910	-38.9	1.25893e-40	-3.13	3' UTR
Chr2	6406861	6407217	AT2G14910	-73.5	1.25893e-75	-1.6	3' UTR
Chr2	6481006	6481513	AT2G15000	-20.2	1e-21	-1.22	3' UTR
Chr2	6642330	6642829	AT2G15280	-165	1e-167	-2.58	3' UTR
Chr2	6791788	6792786	AT2G15570	-3.67	0.000104713	-1.58	Exon (AT2G15570.1/AT2G15570, exon 1 of 2)
Chr2	6905684	6906870	AT2G15860	-16.2	1.25893e-17	-1.18	3' UTR
Chr2	7101330	7101749	AT2G16400	-28.2	6.30957e-30	-1.89	3' UTR
Chr2	7126417	7127316	AT2G16440	-4.78	7.24436e-06	-1.06	3' UTR
Chr2	7133419	7135122	AT2G16460	-10	2.51189e-11	-1.01	3' UTR
Chr2	7137004	7137571	AT2G16485	-15.8	3.16228e-17	-1.89	3' UTR
Chr2	7159837	7160076	AT2G16510	-107	1e-108	-2.17	3' UTR
Chr2	7334286	7334583	AT2G16920	-7.17	2.29087e-08	-2.48	3' UTR
Chr2	7467830	7468196	AT2G17150	-1.37	0.0288403	-1.68	3' UTR
Chr2	7477905	7479357	AT2G17190	-37.8	1.58489e-39	-1.47	3' UTR
Chr2	7541406	7542358	AT2G17340	-32.3	5.01187e-34	-1.39	3' UTR
Chr2	7684112	7684172	AT2G17695	-6.99	3.54813e-08	-2.31	3' UTR
Chr2	7725092	7725699	AT2G17780	-5.81	6.0256e-07	-1.89	3' UTR
Chr2	7764154	7764214	AT2G17870	-8.6	7.58578e-10	-2.35	3' UTR
Chr2	7784318	7784408	AT2G17930	-1.39	0.0275423	-2.44	3' UTR
Chr2	7784468	7784528	AT2G17930	-1.68	0.0131826	-1.69	Exon (AT2G17930.1/AT2G17930, exon 35 of 35)
Chr2	7818967	7819530	AT2G17970	-20.2	7.94328e-22	-2.98	3' UTR
Chr2	8073200	8073816	AT2G18600	-7.17	2.34423e-08	-1.54	3' UTR
Chr2	8188257	8189112	AT2G18900	-43.3	3.98107e-45	-1.32	3' UTR
Chr2	8194572	8194809	AT2G18915	-3.74	8.91251e-05	-3.09	3' UTR
Chr2	8238989	8239576	AT2G18990	-18.9	1.99526e-20	-1.25	Exon (AT2G18990.1/AT2G18990, exon 2 of 4)
Chr2	8486109	8486634	AT2G19620	-6.59	9.33254e-08	-1.13	3' UTR
Chr2	8516787	8516874	AT2G19760	-6.8	5.62341e-08	-2.32	3' UTR
Chr2	8649464	8650214	AT2G20050	-8.21	1.90546e-09	-1.15	3' UTR
Chr2	8687413	8687501	AT2G20120	-3.81	7.4131e-05	-2.54	3' UTR
Chr2	8687560	8687618	AT2G20120	-4.92	5.12861e-06	-2.4	3' UTR
Chr2	8687791	8687850	AT2G20120	-5.1	3.31131e-06	-2.02	Exon (AT2G20120.1/AT2G20120, exon 6 of 7)
Chr2	8690368	8691269	AT2G20130	-14.9	2.51189e-16	-1.78	3' UTR
Chr2	8711656	8711955	AT2G20190	-48.2	3.98107e-50	-3.47	3' UTR
Chr2	8721467	8722161	AT2G20210	-1.5	0.020893	-1.07	3' UTR
Chr2	8737735	8738060	AT2G20260	-91.3	1.58489e-93	-1.89	3' UTR
Chr2	8756164	8756492	AT2G20300	-8.58	7.94328e-10	-1.98	3' UTR
Chr2	8796283	8796821	AT2G20390	-64.3	2.51189e-66	-1.28	3' UTR
Chr2	8810769	8811481	AT2G20440	-3.04	0.00047863	-1.01	3' UTR
Chr2	8903667	8904140	AT2G20650	-1.88	0.00831764	-1.13	3' UTR
Chr2	8933690	8934535	AT2G20725	-88.2	1.99526e-90	-2.06	3' UTR
Chr2	8950046	8950655	AT2G20790	-24.4	5.01187e-26	-2.54	3' UTR
Chr2	8989275	8990304	AT2G20890	-14.9	2.51189e-16	-1.42	3' UTR
Chr2	9000616	9000734	AT2G20930	-8.15	2.23872e-09	-2.53	3' UTR
Chr2	9070754	9071381	AT2G21170	-434	0	-1.61	3' UTR
Chr2	9320195	9320255	AT2G21870	-11	2.51189e-12	-1.44	3' UTR
Chr2	9458018	9458394	AT2G22250	-10.3	1.25893e-11	-1.55	Exon (AT2G22250.2/AT2G22250, exon 9 of 10)
Chr2	9689594	9690417	AT2G22780	-56.5	1.58489e-58	-1.13	3' UTR
Chr2	9830236	9830410	AT2G23090	-243	1e-245	-1.58	5' UTR
Chr2	9998982	9999480	AT2G23460	-7.03	3.23594e-08	-1.59	3' UTR
Chr2	10034845	10035584	AT2G23590	-3.13	0.000389045	-1.17	Exon (AT2G23590.1/AT2G23590, exon 1 of 3)
Chr2	10107709	10108038	AT2G23760	-10.8	3.98107e-12	-2.97	3' UTR
Chr2	10123306	10123484	AT2G23780	-9.84	3.98107e-11	-2.56	3' UTR
Chr2	10125487	10125815	AT2G23790	-8.82	4.57088e-10	-1.24	3' UTR
Chr2	10201224	10201673	AT2G23980	-12.2	1.58489e-13	-1.51	3' UTR
Chr2	10225255	10225759	AT2G24050	-43.1	5.01187e-45	-2.37	3' UTR
Chr2	10283621	10283886	AT2G24180	-8.89	3.80189e-10	-2.58	3' UTR
Chr2	10327065	10327363	AT2G24270	-60.1	3.98107e-62	-1.49	3' UTR
Chr2	10475509	10475898	AT2G24640	-5.46	1.41254e-06	-1.39	3' UTR
Chr2	10545235	10545624	AT2G24750	-1.31	0.0331131	-1.11	Exon (AT2G24750.1/AT2G24750, exon 1 of 1)
Chr2	10586835	10588060	AT2G24860	-81.2	2.51189e-83	-2.61	3' UTR
Chr2	10620147	10621000	AT2G24970	-2.5	0.00177828	-1.11	3' UTR
Chr2	10663240	10663508	AT2G25070	-8.32	1.51356e-09	-2.3	3' UTR
Chr2	10762385	10763468	AT2G25270	-10.8	3.98107e-12	-1.16	3' UTR
Chr2	10771694	10772524	AT2G25300	-5.55	1.14815e-06	-1.73	3' UTR
Chr2	10777160	10777868	AT2G25310	-43.8	1e-45	-1.5	3' UTR
Chr2	10885296	10886710	AT2G25570	-9.99	2.51189e-11	-1.13	3' UTR
Chr2	10901291	10901927	AT2G25610	-144	1e-146	-2.91	3' UTR
Chr2	10916412	10916787	AT2G25660	-11.3	1.25893e-12	-2.34	3' UTR
Chr2	10940425	10940575	AT2G25690	-3.14	0.000380189	-1.4	3' UTR
Chr2	10984808	10985405	AT2G25760	-14.3	1e-15	-1.71	3' UTR
Chr2	11034682	11035308	AT2G25880	-27.2	7.94328e-29	-2.6	3' UTR
Chr2	11049114	11050709	AT2G25910	-31	1e-32	-1.11	3' UTR
Chr2	11105760	11106023	AT2G26070	-18.1	1.25893e-19	-2.7	Exon (AT2G26070.1/AT2G26070, exon 3 of 3)
Chr2	11116170	11116487	AT2G26100	-4.33	2.13796e-05	-1.47	3' UTR
Chr2	11167430	11168473	AT2G26240	-77.4	1.58489e-79	-2.66	5' UTR
Chr2	11217439	11217823	AT2G26350	-8.91	3.63078e-10	-1.93	3' UTR
Chr2	11287395	11288757	AT2G26540	-35	1e-36	-1.24	3' UTR
Chr2	11311034	11311093	AT2G26590	-1.35	0.0301995	-1.21	3' UTR
Chr2	11392994	11393199	AT2G26740	-35.9	1e-37	-3.36	3' UTR
Chr2	11404066	11405193	AT2G26770	-60.9	6.30957e-63	-1.42	3' UTR
Chr2	11429022	11429548	AT2G26800	-14.7	3.98107e-16	-1.17	3' UTR
Chr2	11433912	11434768	AT2G26810	-8.82	4.57088e-10	-1.02	3' UTR
Chr2	11452209	11452504	AT2G26860	-4.62	1.07152e-05	-1.47	3' UTR
Chr2	11474952	11475563	AT2G26900	-434	0	-1.75	3' UTR
Chr2	11576669	11577247	AT2G27110	-1.89	0.00794328	-1.04	3' UTR
Chr2	11621551	11622040	AT2G27190	-7.14	2.51189e-08	-1.54	Exon (AT2G27190.1/AT2G27190, exon 5 of 7)
Chr2	11678400	11678753	AT2G27290	-115	1e-117	-2.2	3' UTR
Chr2	11737432	11738018	AT2G27450	-24.3	6.30957e-26	-1.73	3' UTR
Chr2	11758079	11758369	AT2G27510	-41.4	3.16228e-43	-2.13	3' UTR
Chr2	11763455	11763918	AT2G27530	-434	0	-1.69	Exon (AT2G27530.2/AT2G27530, exon 4 of 6)
Chr2	11777644	11778655	AT2G27590	-14.2	1.25893e-15	-2	3' UTR
Chr2	11842267	11842847	AT2G27775	-38	7.94328e-40	-2.8	3' UTR
Chr2	11949986	11952174	AT2G28060	-14.7	3.98107e-16	-1.08	5' UTR
Chr2	12124505	12124773	AT2G28360	-3.9	6.0256e-05	-1.53	3' UTR
Chr2	12176603	12176871	AT2G28480	-10.7	5.01187e-12	-2.76	3' UTR
Chr2	12431606	12431871	AT2G28950	-30.8	1.58489e-32	-1.52	3' UTR
Chr2	12549140	12549948	AT2G29200	-12.2	1.58489e-13	-1.12	3' UTR
Chr2	12610543	12611468	AT2G29390	-25.4	3.98107e-27	-1.45	3' UTR
Chr2	12640800	12641415	AT2G29525	-134	1e-135	-1.21	3' UTR
Chr2	12649906	12650144	AT2G29560	-8.56	8.51138e-10	-2.29	3' UTR
Chr2	12673383	12674221	AT2G29650	-46.2	5.01187e-48	-1.02	3' UTR
Chr2	12796907	12797139	AT2G29995	-2.93	0.000630957	-1.37	3' UTR
Chr2	12803940	12804319	AT2G30000	-26.4	5.01187e-28	-1.07	3' UTR
Chr2	12852522	12852791	AT2G30110	-41.1	6.30957e-43	-1.86	3' UTR
Chr2	12907841	12908543	AT2G30270	-14.6	5.01187e-16	-1.98	3' UTR
Chr2	12951146	12951415	AT2G30390	-99.2	1e-101	-1.82	3' UTR
Chr2	12976176	12976532	AT2G30460	-11.3	1.25893e-12	-2.53	3' UTR
Chr2	13020397	13021147	AT2G30575	-5.28	2.13796e-06	-1.06	3' UTR
Chr2	13081966	13082469	AT2G30700	-30.6	2.51189e-32	-3.08	3' UTR
Chr2	13086155	13086639	AT2G30710	-7.1	2.75423e-08	-1.48	Exon (AT2G30710.1/AT2G30710, exon 8 of 10)
Chr2	13089517	13090476	AT2G30720	-8.18	2.0893e-09	-1.19	3' UTR
Chr2	13157280	13157786	AT2G30920	-5.27	2.23872e-06	-1.4	3' UTR
Chr2	13291347	13292035	AT2G31190	-29.1	7.94328e-31	-1.54	3' UTR
Chr2	13399128	13399836	AT2G31440	-11.5	7.94328e-13	-1.36	3' UTR
Chr2	13437974	13438121	AT2G31560	-15.7	3.98107e-17	-2.1	3' UTR
Chr2	13473623	13474758	AT2G31680	-14.4	7.94328e-16	-1.18	3' UTR
Chr2	13481822	13482264	AT2G31710	-20.6	3.98107e-22	-1.42	3' UTR
Chr2	13487598	13487658	AT2G31730	-1.44	0.0245471	-1.87	3' UTR
Chr2	13487778	13488035	AT2G31730	-10.1	1.99526e-11	-1.99	3' UTR
Chr2	13532740	13533188	AT2G31830	-3.61	0.000123027	-1.61	3' UTR
Chr2	13549861	13550408	AT2G31870	-9.74	5.01187e-11	-2.49	3' UTR
Chr2	13639016	13639255	AT2G32060	-434	0	-2.25	3' UTR
Chr2	13752584	13752763	AT2G32400	-2.08	0.00501187	-1.58	3' UTR
Chr2	13805519	13806019	AT2G32520	-28.4	5.01187e-30	-1.06	3' UTR
Chr2	13933022	13933501	AT2G32840	-6.48	1.23027e-07	-1.52	3' UTR
Chr2	13935275	13935750	AT2G32850	-9.8	3.98107e-11	-1.17	3' UTR
Chr2	14043489	14043757	AT2G33120	-18.2	1e-19	-2.64	3' UTR
Chr2	14047538	14048453	AT2G33150	-247	1e-249	-1.62	3' UTR
Chr2	14176422	14177056	AT2G33470	-46.2	5.01187e-48	-1.3	3' UTR
Chr2	14236923	14237373	AT2G33630	-14.5	6.30957e-16	-1.27	3' UTR
Chr2	14265450	14266043	AT2G33730	-60.5	1.58489e-62	-2.77	3' UTR
Chr2	14277678	14277798	AT2G33770	-10.1	1.99526e-11	-2.3	3' UTR
Chr2	14300772	14300889	AT2G33800	-66.4	1.99526e-68	-2.81	3' UTR
Chr2	14306293	14306587	AT2G33820	-9.94	3.16228e-11	-2.84	Exon (AT2G33820.1/AT2G33820, exon 7 of 8)
Chr2	14319053	14319349	AT2G33845	-3.58	0.000131826	-1.63	3' UTR
Chr2	14349764	14352472	AT2G33890	-3.02	0.000512861	-1.05	3' UTR
Chr2	14396255	14396375	AT2G34090	-8.47	1.04713e-09	-1.82	3' UTR
Chr2	14532796	14533926	AT2G34480	-434	0	-1.09	3' UTR
Chr2	14616742	14617563	AT2G34680	-10.3	1.25893e-11	-1.38	3' UTR
Chr2	14639412	14639912	AT2G34710	-10.7	5.01187e-12	-1.17	3' UTR
Chr2	14649797	14650096	AT2G34720	-30.8	1.99526e-32	-1.77	3' UTR
Chr2	14903045	14903251	AT2G35450	-12.2	1.58489e-13	-1.61	3' UTR
Chr2	14912144	14913279	AT2G35490	-107	1e-108	-1.15	3' UTR
Chr2	15022582	15022697	AT2G35733	-2.85	0.000776247	-2.69	3' UTR
Chr2	15159885	15160426	AT2G36100	-1.73	0.011749	-3.97	Exon (AT2G36100.1/AT2G36100, exon 1 of 3)
Chr2	15197369	15197666	AT2G36250	-24.7	2.51189e-26	-1.02	3' UTR
Chr2	15208715	15209097	AT2G36290	-55.7	1e-57	-2.3	3' UTR
Chr2	15213082	15213409	AT2G36300	-12.6	6.30957e-14	-2.18	3' UTR
Chr2	15243053	15243429	AT2G36355	-7.4	1.34896e-08	-1.44	3' UTR
Chr2	15302893	15303411	AT2G36480	-8.39	1.25893e-09	-2.47	3' UTR
Chr2	15320786	15321252	AT2G36530	-434	0	-1.36	3' UTR
Chr2	15364788	15365536	AT2G36670	-8.81	4.57088e-10	-2.14	3' UTR
Chr2	15449807	15449865	AT2G36835	-45.7	1.25893e-47	-1.81	3' UTR
Chr2	15482091	15482789	AT2G36885	-73.3	1.99526e-75	-1.29	3' UTR
Chr2	15594030	15594812	AT2G37120	-35.2	6.30957e-37	-1.37	3' UTR
Chr2	15622072	15622508	AT2G37200	-34	7.94328e-36	-1.9	3' UTR
Chr2	15647677	15647766	AT2G37270	-8.06	2.75423e-09	-1.39	3' UTR
Chr2	15696214	15696274	AT2G37400	-5.01	4.16869e-06	-1.56	3' UTR
Chr2	15696333	15696393	AT2G37400	-6.28	1.99526e-07	-1.15	3' UTR
Chr2	15742992	15743314	AT2G37510	-18.9	1.99526e-20	-1.82	3' UTR
Chr2	15803301	15803938	AT2G37680	-18.6	5.01187e-20	-1.73	3' UTR
Chr2	15861747	15862399	AT2G37890	-4.62	1.07152e-05	-1.39	3' UTR
Chr2	15903125	15903656	AT2G37990	-6.86	4.7863e-08	-1.01	3' UTR
Chr2	15909908	15910354	AT2G38010	-19.7	3.16228e-21	-2.41	3' UTR
Chr2	15978541	15978658	AT2G38130	-7.6	8.31764e-09	-2.38	3' UTR
Chr2	16025429	16026146	AT2G38260	-13.8	3.16228e-15	-1.93	Exon (AT2G38260.1/AT2G38260, exon 1 of 1)
Chr2	16110830	16111471	AT2G38480	-14.7	3.98107e-16	-2.29	3' UTR
Chr2	16192356	16193447	AT2G38730	-36.7	1.99526e-38	-1.61	3' UTR
Chr2	16194327	16194894	AT2G38740	-59.7	1e-61	-2.4	3' UTR
Chr2	16277068	16277484	AT2G38980	-15.7	3.16228e-17	-2	Exon (AT2G38980.1/AT2G38980, exon 1 of 1)
Chr2	16286336	16286658	AT2G39000	-9.65	6.30957e-11	-1.33	3' UTR
Chr2	16578914	16579713	AT2G39740	-19.5	5.01187e-21	-2.19	3' UTR
Chr2	16610093	16610359	AT2G39805	-6.69	7.24436e-08	-1.91	3' UTR
Chr2	16681474	16682836	AT2G39960	-58.7	1e-60	-1.54	3' UTR
Chr2	16683920	16683979	AT2G39970	-3.27	0.000275423	-2.33	3' UTR
Chr2	16698121	16698386	AT2G39990	-64.9	6.30957e-67	-1.99	3' UTR
Chr2	16736461	16736777	AT2G40085	-9.69	5.01187e-11	-2.09	3' UTR
Chr2	16737496	16738031	AT2G40090	-9.28	1.51356e-10	-1.7	3' UTR
Chr2	16825530	16826250	AT2G40280	-23.5	5.01187e-25	-2.15	3' UTR
Chr2	16831293	16832058	AT2G40300	-65.3	1.99526e-67	-1.01	3' UTR
Chr2	16852969	16853549	AT2G40360	-78.9	5.01187e-81	-1.41	3' UTR
Chr2	16879216	16879629	AT2G40430	-30.8	1.58489e-32	-1.89	3' UTR
Chr2	16946958	16947811	AT2G40600	-10.1	1.99526e-11	-1.11	3' UTR
Chr2	17053598	17054558	AT2G40860	-6.44	1.34896e-07	-1.32	3' UTR
Chr2	17076581	17076798	AT2G40930	-3.38	0.00020893	-1.83	3' UTR
Chr2	17084446	17084984	AT2G40940	-9.86	3.98107e-11	-1.36	3' UTR
Chr2	17087887	17087947	AT2G40950	-3.53	0.000147911	-2.5	Exon (AT2G40950.1/AT2G40950, exon 2 of 2)
Chr2	17123190	17124095	AT2G41040	-31.7	1.99526e-33	-1.97	3' UTR
Chr2	17332234	17332533	AT2G41560	-4.45	1.58489e-05	-1.7	3' UTR
Chr2	17350250	17350845	AT2G41620	-30.3	5.01187e-32	-2.43	3' UTR
Chr2	17383010	17383787	AT2G41700	-4.13	3.46737e-05	-1.21	3' UTR
Chr2	17403662	17404391	AT2G41720	-14.4	7.94328e-16	-1.13	3' UTR
Chr2	17410715	17411260	AT2G41740	-16.2	1.25893e-17	-1.53	3' UTR
Chr2	17459788	17460851	AT2G41840	-434	0	-1.25	3' UTR
Chr2	17510867	17511730	AT2G41945	-15.1	1.58489e-16	-1.52	3' UTR
Chr2	17549121	17549210	AT2G42070	-2.87	0.00074131	-2.78	3' UTR
Chr2	17553450	17553969	AT2G42080	-14.4	7.94328e-16	-2	Exon (AT2G42080.1/AT2G42080, exon 4 of 6)
Chr2	17593411	17594074	AT2G42220	-4.36	1.99526e-05	-1.04	3' UTR
Chr2	17651282	17651993	AT2G42390	-22.6	3.16228e-24	-1.9	3' UTR
Chr2	17798315	17798864	AT2G42770	-39.5	2.51189e-41	-1.53	3' UTR
Chr2	17802931	17803584	AT2G42790	-18.8	2.51189e-20	-2	3' UTR
Chr2	17811965	17812919	AT2G42810	-20.4	6.30957e-22	-1.18	3' UTR
Chr2	17911127	17911522	AT2G43070	-30.4	3.98107e-32	-2.24	3' UTR
Chr2	18046004	18046214	AT2G43460	-110	1e-112	-1.44	3' UTR
Chr2	18047740	18048160	AT2G43465	-4.29	2.34423e-05	-1.61	Exon (AT2G43465.1/AT2G43465, exon 8 of 10)
Chr2	18073859	18073948	AT2G43550	-9.99	2.51189e-11	-1.85	3' UTR
Chr2	18189216	18189572	AT2G43920	-21.7	3.16228e-23	-2.57	3' UTR
Chr2	18195982	18196639	AT2G43940	-16.3	1e-17	-2.34	3' UTR
Chr2	18200324	18200619	AT2G43950	-10.9	3.16228e-12	-1.94	3' UTR
Chr2	18208312	18208891	AT2G43980	-6.15	2.69153e-07	-1.39	3' UTR
Chr2	18221769	18222377	AT2G44040	-23.3	7.94328e-25	-1.12	3' UTR
Chr2	18238419	18238895	AT2G44090	-19	1.58489e-20	-1.85	3' UTR
Chr2	18249042	18249492	AT2G44120	-434	0	-1.46	3' UTR
Chr2	18301409	18301833	AT2G44280	-5.48	1.34896e-06	-1.68	3' UTR
Chr2	18420730	18421110	AT2G44650	-20.3	7.94328e-22	-2.73	5' UTR
Chr2	18420832	18421127	AT2G44650	-21.1	1e-22	-3.06	5' UTR
Chr2	18466864	18467339	AT2G44798	-11	2.51189e-12	-2.29	5' UTR
Chr2	18511749	18512331	AT2G44900	-4.8	6.91831e-06	-1.12	Exon (AT2G44900.1/AT2G44900, exon 10 of 12)
Chr2	18548872	18549706	AT2G44970	-17.4	6.30957e-19	-1.15	3' UTR
Chr2	18587017	18588125	AT2G45070	-434	0	-1.49	5' UTR
Chr2	18757669	18758418	AT2G45540	-16.3	7.94328e-18	-1.84	3' UTR
Chr2	18823230	18823495	AT2G45690	-6.64	8.31764e-08	-1.65	3' UTR
Chr2	18878518	18878924	AT2G45880	-2.95	0.000588844	-1.34	3' UTR
Chr2	18917352	18917587	AT2G45980	-8.68	6.30957e-10	-1.78	3' UTR
Chr2	18921024	18921560	AT2G45990	-9.55	7.94328e-11	-1.19	3' UTR
Chr2	18941248	18941546	AT2G46060	-3.56	0.000138038	-1.9	3' UTR
Chr2	18954600	18954987	AT2G46100	-11.8	3.16228e-13	-2.33	3' UTR
Chr2	18984199	18984379	AT2G46225	-15.9	2.51189e-17	-2.22	3' UTR
Chr2	19003426	19004199	AT2G46280	-161	1e-163	-1.54	3' UTR
Chr2	19005771	19006143	AT2G46290	-6.8	5.62341e-08	-2.42	3' UTR
Chr2	19022233	19022622	AT2G46340	-61.3	2.51189e-63	-2.72	3' UTR
Chr2	19110472	19111769	AT2G46540	-231	1e-233	-1.88	5' UTR
Chr2	19115550	19115838	AT2G46560	-7.64	7.58578e-09	-2.54	3' UTR
Chr2	19136743	19137600	AT2G46610	-21.4	5.01187e-23	-1.23	3' UTR
Chr2	19182848	19183479	AT2G46700	-13.3	1.25893e-14	-2.01	3' UTR
Chr2	19320043	19320859	AT2G47015	-6.88	4.67735e-08	-1.12	3' UTR
Chr2	19332934	19333556	AT2G47060	-11.2	1.58489e-12	-1.21	3' UTR
Chr2	19524369	19524697	AT2G47600	-27.8	1.58489e-29	-3.44	3' UTR
Chr2	19565512	19566433	AT2G47760	-20.9	1.99526e-22	-2.18	3' UTR
Chr3	11729	12384	AT3G01040	-4.61	1.07152e-05	-1.09	3' UTR
Chr3	53354	54506	AT3G01150	-24.7	2.51189e-26	-1.42	3' UTR
Chr3	58526	58821	AT3G01170	-7.27	1.8197e-08	-1.54	3' UTR
Chr3	87468	87858	AT3G01280	-434	0	-2.14	3' UTR
Chr3	181612	182155	AT3G01460	-5.04	3.89045e-06	-1.42	3' UTR
Chr3	190343	190791	AT3G01480	-153	1e-155	-1.83	3' UTR
Chr3	209173	210108	AT3G01520	-59.3	2.51189e-61	-1.91	3' UTR
Chr3	241086	241383	AT3G01640	-11.6	6.30957e-13	-1.98	3' UTR
Chr3	268340	268399	AT3G01740	-13.9	2.51189e-15	-1.1	Exon (AT3G01740.1/AT3G01740, exon 2 of 2)
Chr3	292111	292755	AT3G01810	-16.3	1e-17	-1.3	3' UTR
Chr3	358236	358833	AT3G02060	-16.2	1.25893e-17	-1.6	3' UTR
Chr3	367831	368881	AT3G02090	-116	1e-117	-1.34	3' UTR
Chr3	457573	457811	AT3G02280	-7.01	3.46737e-08	-2.72	3' UTR
Chr3	459860	460809	AT3G02290	-5.8	6.16595e-07	-1.11	3' UTR
Chr3	481029	481474	AT3G02350	-24.7	2.51189e-26	-1.82	3' UTR
Chr3	543209	543385	AT3G02560	-29.6	3.16228e-31	-1.52	3' UTR
Chr3	553693	554223	AT3G02600	-15.1	1.58489e-16	-1.1	Exon (AT3G02600.5/AT3G02600, exon 5 of 8)
Chr3	587593	588365	AT3G02720	-67.9	6.30957e-70	-1.3	3' UTR
Chr3	593006	593126	AT3G02740	-3.44	0.00018197	-1.21	3' UTR
Chr3	645806	647625	AT3G02900	-76.3	1.99526e-78	-1.03	5' UTR
Chr3	686011	686455	AT3G03040	-15.1	1.25893e-16	-1.76	3' UTR
Chr3	694784	695648	AT3G03060	-19.8	2.51189e-21	-1.14	3' UTR
Chr3	718279	719227	AT3G03120	-10.5	7.94328e-12	-1.44	3' UTR
Chr3	783286	783464	AT3G03320	-9.03	2.69153e-10	-2.28	3' UTR
Chr3	807738	808522	AT3G03380	-12.8	3.16228e-14	-1.08	3' UTR
Chr3	818415	818624	AT3G03440	-3.8	7.58578e-05	-1.92	3' UTR
Chr3	941288	941676	AT3G03750	-11.4	1e-12	-2.54	3' UTR
Chr3	967406	968000	AT3G03790	-8.28	1.62181e-09	-1.6	3' UTR
Chr3	994197	994403	AT3G03860	-17.7	3.16228e-19	-2.43	3' UTR
Chr3	1033088	1033207	AT3G03980	-19.7	3.16228e-21	-3	3' UTR
Chr3	1163336	1164899	AT3G04380	-4.92	5.12861e-06	-1.49	3' UTR
Chr3	1167948	1168481	AT3G04400	-434	0	-2.31	3' UTR
Chr3	1188303	1189478	AT3G04460	-15.5	6.30957e-17	-1.21	3' UTR
Chr3	1249799	1250395	AT3G04605.1	-29.4	3.98107e-31	-2.58	Exon (AT3G04605.1/AT3G04605.1, exon 1 of 1)
Chr3	1264415	1264622	AT3G04650	-14.7	3.98107e-16	-2.99	3' UTR
Chr3	1331054	1331617	AT3G04840	-434	0	-1.64	3' UTR
Chr3	1348262	1349172	AT3G04890	-18.6	3.98107e-20	-1.14	3' UTR
Chr3	1358100	1358160	AT3G04910	-1.7	0.0125893	-1.24	3' UTR
Chr3	1378175	1378441	AT3G04970	-6.15	2.69153e-07	-2.04	3' UTR
Chr3	1391468	1391675	AT3G05010	-2.49	0.0018197	-1.28	3' UTR
Chr3	1432268	1432418	AT3G05120	-6.95	3.98107e-08	-1.32	3' UTR
Chr3	1481220	1482013	AT3G05210	-8.4	1.23027e-09	-1.17	3' UTR
Chr3	1566334	1567258	AT3G05420	-55.7	1.25893e-57	-2.6	3' UTR
Chr3	1596990	1598182	AT3G05510	-9.93	3.16228e-11	-1.34	3' UTR
Chr3	1600759	1601349	AT3G05520	-32.8	1.25893e-34	-1.99	3' UTR
Chr3	1611961	1612464	AT3G05545	-46.9	1e-48	-1.81	3' UTR
Chr3	1622083	1622807	AT3G05590	-434	0	-1.03	3' UTR
Chr3	1700946	1701190	AT3G05740	-1.59	0.0165959	-2.85	Exon (AT3G05740.1/AT3G05740, exon 9 of 10)
Chr3	1754708	1755631	AT3G05870	-16.7	3.98107e-18	-1.95	3' UTR
Chr3	1843994	1845014	AT3G06110	-19.8	2.51189e-21	-1.1	3' UTR
Chr3	1869473	1869948	AT3G06170	-20.9	1.99526e-22	-1.98	3' UTR
Chr3	1883251	1883431	AT3G06210	-1.5	0.020893	-1.75	3' UTR
Chr3	1909536	1909804	AT3G06300	-9.26	1.58489e-10	-2.6	3' UTR
Chr3	1919363	1919895	AT3G06330	-5.76	6.76083e-07	-1.61	3' UTR
Chr3	2019419	2019778	AT3G06510	-40.7	1.58489e-42	-1.39	3' UTR
Chr3	2033227	2033791	AT3G06530	-15.2	1.25893e-16	-1.13	3' UTR
Chr3	2060912	2062038	AT3G06610	-118	1e-120	-1.17	3' UTR
Chr3	2123021	2124041	AT3G06720	-56	5.01187e-58	-1.11	3' UTR
Chr3	2124854	2125820	AT3G06730	-29.6	3.16228e-31	-1.33	Exon (AT3G06730.1/AT3G06730, exon 2 of 4)
Chr3	2165537	2166110	AT3G06860	-68.5	1.58489e-70	-1.73	3' UTR
Chr3	2252667	2253439	AT3G07110	-434	0	-1.1	3' UTR
Chr3	2281458	2282339	AT3G07170	-19.2	1e-20	-1.09	3' UTR
Chr3	2371831	2372445	AT3G07400	-24.8	1.99526e-26	-2.5	3' UTR
Chr3	2389278	2389367	AT3G07480	-20.1	1.25893e-21	-1.02	Exon (AT3G07480.1/AT3G07480, exon 1 of 1)
Chr3	2389426	2389693	AT3G07480	-91.2	1.99526e-93	-2.44	3' UTR
Chr3	2415251	2416284	AT3G07565	-23.8	1.99526e-25	-1.88	3' UTR
Chr3	2439190	2439823	AT3G07640	-38.2	5.01187e-40	-1.38	3' UTR
Chr3	2443996	2444413	AT3G07650	-18.9	1.99526e-20	-1.3	3' UTR
Chr3	2454406	2454860	AT3G07670	-25.3	6.30957e-27	-1.91	3' UTR
Chr3	2475298	2475447	AT3G07750	-1.36	0.0295121	-1.33	3' UTR
Chr3	2477818	2478254	AT3G07760	-58.1	5.01187e-60	-3.22	3' UTR
Chr3	2489130	2489220	AT3G07790	-2.69	0.00112202	-2.44	3' UTR
Chr3	2494520	2495510	AT3G07810	-21	1.25893e-22	-1.84	3' UTR
Chr3	2508404	2509480	AT3G07860	-44	6.30957e-46	-1.73	3' UTR
Chr3	2515288	2515823	AT3G07880	-52.4	2.51189e-54	-2.27	3' UTR
Chr3	2556990	2557475	AT3G08010	-59.6	1.25893e-61	-1.75	3' UTR
Chr3	2619547	2620485	AT3G08620	-13.7	5.01187e-15	-1.65	3' UTR
Chr3	2640541	2640779	AT3G08680	-12.5	6.30957e-14	-2.38	3' UTR
Chr3	2642139	2642629	AT3G08690	-69.7	1e-71	-1.3	3' UTR
Chr3	2707810	2707928	AT3G08890	-5.11	3.23594e-06	-3.06	3' UTR
Chr3	2707986	2708688	AT3G08890	-1.38	0.0281838	-1.12	3' UTR
Chr3	2716713	2717140	AT3G08930	-32.4	3.98107e-34	-2.56	3' UTR
Chr3	2748249	2748459	AT3G09000	-2.82	0.000831764	-1.29	3' UTR
Chr3	2820426	2821246	AT3G09180	-17	1.99526e-18	-1.91	3' UTR
Chr3	2902279	2902955	AT3G09430	-6.17	2.5704e-07	-2.08	3' UTR
Chr3	3014500	3014855	AT3G09820	-281	1e-283	-1.62	3' UTR
Chr3	3034092	3034238	AT3G09890	-6.6	9.12011e-08	-1.89	3' UTR
Chr3	3103836	3103955	AT3G10060	-38.5	2.51189e-40	-1.49	3' UTR
Chr3	3116835	3117671	AT3G10110	-32	1e-33	-1.91	3' UTR
Chr3	3201237	3201855	AT3G10330	-18.8	2.51189e-20	-1.54	3' UTR
Chr3	3210331	3210995	AT3G10350	-101	1e-102	-1.64	3' UTR
Chr3	3218513	3219240	AT3G10370	-31.1	7.94328e-33	-1.15	3' UTR
Chr3	3321332	3321724	AT3G10620	-10.2	1.58489e-11	-1.1	3' UTR
Chr3	3465447	3465506	AT3G11050	-5.37	1.7378e-06	-2.28	3' UTR
Chr3	3469484	3469915	AT3G11070	-12.4	1e-13	-1.37	3' UTR
Chr3	3577533	3577798	AT3G11397	-16.2	1.25893e-17	-2.3	3' UTR
Chr3	3577518	3577784	AT3G11397	-16.5	6.30957e-18	-2.35	3' UTR
Chr3	3580180	3580569	AT3G11400	-146	1e-147	-1.9	3' UTR
Chr3	3604749	3605104	AT3G11440	-1.43	0.0245471	-1.01	3' UTR
Chr3	3637239	3637657	AT3G11540	-13.9	2.51189e-15	-1.9	3' UTR
Chr3	3673262	3674075	AT3G11630	-434	0	-1.15	3' UTR
Chr3	3753761	3753970	AT3G11880	-9.84	3.98107e-11	-2.44	3' UTR
Chr3	3757151	3757775	AT3G11890	-7	3.54813e-08	-1.15	3' UTR
Chr3	3793028	3793357	AT3G11960	-3.05	0.00047863	-1.12	3' UTR
Chr3	3824646	3825585	AT3G12010	-11.6	6.30957e-13	-1.01	3' UTR
Chr3	3824646	3825585	AT3G12010	-11.6	6.30957e-13	-1.01	3' UTR
Chr3	3859377	3859738	AT3G12110	-11.9	3.16228e-13	-1.58	3' UTR
Chr3	3884346	3884775	AT3G12180	-28.9	1.58489e-30	-3.13	3' UTR
Chr3	3895320	3896066	AT3G12210	-28.2	7.94328e-30	-1.43	3' UTR
Chr3	3908624	3908983	AT3G12250	-7.96	3.54813e-09	-2.06	3' UTR
Chr3	3912705	3912883	AT3G12270	-7.33	1.58489e-08	-1.3	Exon (AT3G12270.1/AT3G12270, exon 7 of 7)
Chr3	3913091	3913299	AT3G12270	-8.39	1.25893e-09	-2.66	3' UTR
Chr3	3920909	3921519	AT3G12290	-120	1e-122	-1.25	3' UTR
Chr3	3924771	3925465	AT3G12320	-8.79	4.7863e-10	-1.72	3' UTR
Chr3	4115473	4115861	AT3G12915	-5.93	4.57088e-07	-1.8	3' UTR
Chr3	4129193	4129956	AT3G12930	-212	1e-214	-1.53	3' UTR
Chr3	4178741	4178889	AT3G13050	-7.42	1.28825e-08	-3.17	3' UTR
Chr3	4186789	4186999	AT3G13062	-12.3	1.25893e-13	-2.32	3' UTR
Chr3	4309461	4309914	AT3G13300	-13.9	2.51189e-15	-1.73	Exon (AT3G13300.1/AT3G13300, exon 11 of 12)
Chr3	4317557	4318291	AT3G13320	-8.09	2.63027e-09	-1.34	3' UTR
Chr3	4379101	4379486	AT3G13440	-4.8	6.76083e-06	-1.27	3' UTR
Chr3	4381622	4382194	AT3G13445	-8.53	9.12011e-10	-1.36	3' UTR
Chr3	4472428	4473517	AT3G13670	-74.3	1.99526e-76	-1.59	3' UTR
Chr3	4515821	4515940	AT3G13750	-11.1	1.99526e-12	-1.39	3' UTR
Chr3	4516119	4516298	AT3G13750	-11.2	1.58489e-12	-2.72	3' UTR
Chr3	4540820	4541487	AT3G13800	-11.4	7.94328e-13	-2.06	3' UTR
Chr3	4820272	4821006	AT3G14415	-434	0	-1.2	3' UTR
Chr3	4860323	4861009	AT3G14475	-1.94	0.00691831	-1.45	Exon (AT3G14470.1/AT3G14470, exon 1 of 1)
Chr3	5016989	5017805	AT3G14910	-3.58	0.000131826	-1.04	3' UTR
Chr3	5022781	5022959	AT3G14930	-23.5	3.98107e-25	-1.54	3' UTR
Chr3	5057828	5058158	AT3G15020	-16.4	6.30957e-18	-1.23	3' UTR
Chr3	5107733	5108473	AT3G15160	-7.39	1.38038e-08	-1.06	3' UTR
Chr3	5139986	5142464	AT3G15270	-16.2	1.25893e-17	-1.58	5' UTR
Chr3	5196038	5196383	AT3G15380	-21.7	3.16228e-23	-2.72	Exon (AT3G15380.1/AT3G15380, exon 9 of 10)
Chr3	5300924	5301597	AT3G15640	-138	1e-139	-2.33	3' UTR
Chr3	5336010	5336389	AT3G15750	-8.96	3.23594e-10	-1.81	3' UTR
Chr3	5340742	5341339	AT3G15770	-5.07	3.54813e-06	-1.12	3' UTR
Chr3	5455782	5455869	AT3G16080	-69	3.98107e-71	-1.74	3' UTR
Chr3	5468477	5468774	AT3G16130	-183	1e-185	-1.06	3' UTR
Chr3	5700587	5700796	AT3G16740	-13.7	3.98107e-15	-2.8	3' UTR
Chr3	5750764	5751238	AT3G16850	-23.7	2.51189e-25	-1.83	3' UTR
Chr3	5798019	5799683	AT3G17000	-20.8	2.51189e-22	-1.02	3' UTR
Chr3	5957963	5959076	AT3G17410	-41.9	7.94328e-44	-1.95	3' UTR
Chr3	5968241	5969233	AT3G17430	-23	1.25893e-24	-1.49	3' UTR
Chr3	6036930	6037229	AT3G17650	-13.3	1.25893e-14	-2.52	3' UTR
Chr3	6040315	6040402	AT3G17668	-7.27	1.86209e-08	-2.74	3' UTR
Chr3	6087089	6088371	AT3G17780	-25.5	3.98107e-27	-1.32	3' UTR
Chr3	6091171	6091231	AT3G17790	-1.9	0.00776247	-1.5	3' UTR
Chr3	6104168	6104650	AT3G17830	-6.81	5.49541e-08	-1.21	3' UTR
Chr3	6177199	6178465	AT3G18040	-10.7	5.01187e-12	-1.05	3' UTR
Chr3	6186541	6187074	AT3G18060	-36.1	6.30957e-38	-2.03	3' UTR
Chr3	6222143	6223073	AT3G18160	-32.2	6.30957e-34	-1.78	3' UTR
Chr3	6263629	6264221	AT3G18270	-26.8	1.58489e-28	-2.65	3' UTR
Chr3	6279760	6280450	AT3G18290	-11.9	3.16228e-13	-1.89	3' UTR
Chr3	6300404	6300613	AT3G18350	-4.42	1.7378e-05	-2.2	3' UTR
Chr3	6323366	6324579	AT3G18410	-219	1e-221	-1.66	3' UTR
Chr3	6326449	6327604	AT3G18430	-17.9	1.99526e-19	-1.05	3' UTR
Chr3	6330226	6330794	AT3G18440	-17.2	1e-18	-1.41	3' UTR
Chr3	6365064	6365585	AT3G18520	-31.7	1.99526e-33	-1.98	3' UTR
Chr3	6428952	6429692	AT3G18680	-114	1e-115	-1.25	3' UTR
Chr3	6453726	6454018	AT3G18740	-434	0	-1.66	3' UTR
Chr3	6476848	6477115	AT3G18780	-63.2	3.16228e-65	-1.37	3' UTR
Chr3	6485535	6486247	AT3G18820	-84.2	1.99526e-86	-1.06	3' UTR
Chr3	6589827	6590158	AT3G19050	-1.81	0.00977237	-1.58	3' UTR
Chr3	6608668	6609236	AT3G19100	-20.2	1e-21	-1.24	3' UTR
Chr3	6742866	6742955	AT3G19440	-8.21	1.94984e-09	-2.17	Exon (AT3G19440.1/AT3G19440, exon 10 of 10)
Chr3	6773790	6774396	AT3G19520	-116	1e-118	-2.21	3' UTR
Chr3	6865300	6866563	AT3G19760	-139	1e-141	-1.09	3' UTR
Chr3	6874700	6874850	AT3G19780	-2.51	0.0017378	-2.73	3' UTR
Chr3	6943664	6945105	AT3G19950	-8.41	1.20226e-09	-1.97	3' UTR
Chr3	7018241	7018360	AT3G20090	-2.03	0.00562341	-2.63	3' UTR
Chr3	7068456	7068770	AT3G20270	-4.56	1.23027e-05	-1.38	5' UTR
Chr3	7150260	7150895	AT3G20475	-3.32	0.000245471	-2.93	3' UTR
Chr3	7161082	7162206	AT3G20510	-76.4	1.58489e-78	-2.32	3' UTR
Chr3	7248818	7249145	AT3G20730	-8.87	4.0738e-10	-1.19	3' UTR
Chr3	7437342	7438011	AT3G21200	-113	1e-115	-1.44	3' UTR
Chr3	7518284	7518744	AT3G21350	-6.76	6.16595e-08	-1.55	3' UTR
Chr3	7524048	7524136	AT3G21360	-1.78	0.0102329	-2.39	3' UTR
Chr3	7533928	7534249	AT3G21390	-26.8	1.58489e-28	-2.56	Exon (AT3G21390.1/AT3G21390, exon 7 of 8)
Chr3	7571430	7572101	AT3G21480	-7.87	4.36516e-09	-2.03	3' UTR
Chr3	7641880	7642146	AT3G21690	-27.6	2.51189e-29	-1.85	3' UTR
Chr3	7646203	7646263	AT3G21700	-2.58	0.00147911	-2.53	3' UTR
Chr3	7687754	7688616	AT3G21810	-4.78	7.24436e-06	-1.18	3' UTR
Chr3	7838309	7839061	AT3G22200	-73.7	7.94328e-76	-1.08	3' UTR
Chr3	7877839	7878198	AT3G22270	-6.86	4.89779e-08	-1.95	3' UTR
Chr3	7952379	7953193	AT3G22425	-14.4	7.94328e-16	-1.13	3' UTR
Chr3	8088001	8088542	AT3G22845	-30	1.25893e-31	-1.17	Exon (AT3G22845.1/AT3G22845, exon 2 of 4)
Chr3	8114299	8114992	AT3G22890	-228	1e-230	-1.04	3' UTR
Chr3	8134515	8135819	AT3G22942	-8.74	5.49541e-10	-1.6	3' UTR
Chr3	8141345	8141896	AT3G22960	-124	1e-126	-1.53	3' UTR
Chr3	8312549	8313065	AT3G23255	-4.92	5.12861e-06	-1.57	3' UTR
Chr3	8345771	8346973	AT3G23325	-66	5.01187e-68	-1.4	5' UTR
Chr3	8360276	8360865	AT3G23370	-6.26	2.04174e-07	-1.75	3' UTR
Chr3	8442184	8442816	AT3G23530	-33.9	1.25893e-35	-1.76	3' UTR
Chr3	8508863	8509405	AT3G23640	-6.37	1.58489e-07	-1.43	3' UTR
Chr3	8536195	8536344	AT3G23710	-8.96	3.23594e-10	-2.85	3' UTR
Chr3	9033410	9033499	AT3G24740	-4.64	1.02329e-05	-2.88	3' UTR
Chr3	9065970	9066089	AT3G24830	-61.7	1e-63	-1.46	3' UTR
Chr3	9098253	9098916	AT3G24890	-9.56	7.94328e-11	-2.01	3' UTR
Chr3	9133823	9134000	AT3G25070	-5.33	1.90546e-06	-2.5	3' UTR
Chr3	9276138	9276626	AT3G25540	-20.6	3.98107e-22	-1.94	3' UTR
Chr3	9278453	9278629	AT3G25545	-2.58	0.00147911	-1.84	3' UTR
Chr3	9298108	9298656	AT3G25585	-9.24	1.65959e-10	-2.08	3' UTR
Chr3	9462009	9462787	AT3G25860	-42.9	1e-44	-1.42	3' UTR
Chr3	9516302	9516540	AT3G26020	-3.22	0.000316228	-1.41	Exon (AT3G26020.1/AT3G26020, exon 4 of 4)
Chr3	9529643	9530205	AT3G26080	-6.04	3.46737e-07	-1.07	Exon (AT3G26080.1/AT3G26080, exon 3 of 6)
Chr3	9531981	9532613	AT3G26085	-48.3	3.98107e-50	-1.44	3' UTR
Chr3	9535124	9535599	AT3G26090	-4.02	4.57088e-05	-1.37	3' UTR
Chr3	9539697	9540333	AT3G26100	-26.9	1.58489e-28	-1.63	3' UTR
Chr3	9659224	9659665	AT3G26370	-12.5	6.30957e-14	-1.46	Exon (AT3G26370.1/AT3G26370, exon 10 of 11)
Chr3	9662735	9663060	AT3G26380	-4.96	4.67735e-06	-1.26	Exon (AT3G26380.1/AT3G26380, exon 12 of 13)
Chr3	9673631	9673929	AT3G26420	-11.2	1.58489e-12	-2.37	5' UTR
Chr3	9673624	9673951	AT3G26420	-11.4	1e-12	-2.31	5' UTR
Chr3	9782936	9783234	AT3G26612	-4.23	2.75423e-05	-1.48	Exon (AT3G26612.1/AT3G26612, exon 3 of 4)
Chr3	9796956	9797045	AT3G26650	-53.9	7.94328e-56	-2.71	3' UTR
Chr3	9803985	9804134	AT3G26680	-1.63	0.0151356	-3.78	3' UTR
Chr3	9849938	9850442	AT3G26780	-57.3	3.16228e-59	-2.05	3' UTR
Chr3	9991034	9991826	AT3G27090	-151	1e-153	-1.48	3' UTR
Chr3	10077719	10078193	AT3G27280	-65.6	1.25893e-67	-1.02	3' UTR
Chr3	10092493	10092612	AT3G27320	-3.88	6.30957e-05	-1.86	3' UTR
Chr3	10122600	10122951	AT3G27340	-54.7	1.25893e-56	-2.14	3' UTR
Chr3	10149355	10150065	AT3G27420	-7.09	2.81838e-08	-1.11	Exon (AT3G27420.1/AT3G27420, exon 3 of 7)
Chr3	10165843	10166877	AT3G27470	-4.44	1.62181e-05	-1.01	3' UTR
Chr3	10468584	10468911	AT3G28130	-8.06	2.75423e-09	-1.51	3' UTR
Chr3	10729271	10729696	AT3G28630	-1.95	0.00676083	-1.43	Exon (AT3G28630.1/AT3G28630, exon 2 of 5)
Chr3	10761269	10761611	AT3G28700	-6.26	2.04174e-07	-1.73	Exon (AT3G28700.1/AT3G28700, exon 8 of 10)
Chr3	10780004	10780633	AT3G28715	-76	3.98107e-78	-1.75	3' UTR
Chr3	11007640	11007948	AT3G29010	-4.58	1.1749e-05	-1.98	Exon (AT3G29010.1/AT3G29010, exon 4 of 5)
Chr3	11075066	11075478	AT3G29090	-13.2	1.25893e-14	-1.12	3' UTR
Chr3	11098505	11099140	AT3G29120.1	-4.45	1.58489e-05	-1.16	Exon (AT3G29120.1/AT3G29120.1, exon 1 of 1)
Chr3	11239756	11240287	AT3G29290	-21.4	6.30957e-23	-1.93	3' UTR
Chr3	13490308	13490849	AT3G32930	-120	1e-122	-1.55	3' UTR
Chr3	14723503	14723710	AT3G42630	-3.31	0.000251189	-1.3	3' UTR
Chr3	14727562	14728150	AT3G42640	-4.36	1.94984e-05	-1.39	3' UTR
Chr3	14917383	14917472	AT3G42806.1	-5.9	4.89779e-07	-1.18	Exon (AT3G42806.1/AT3G42806.1, exon 1 of 1)
Chr3	15209129	15209618	AT3G43230	-16.7	3.16228e-18	-1.62	3' UTR
Chr3	15406521	15407908	AT3G43520	-82.4	1.58489e-84	-1.17	3' UTR
Chr3	15603445	15603770	AT3G43700	-3.03	0.000489779	-1.22	3' UTR
Chr3	15888551	15888848	AT3G44150	-53.9	7.94328e-56	-3.32	3' UTR
Chr3	16010227	16010965	AT3G44330	-84.5	1.25893e-86	-2.32	3' UTR
Chr3	16164812	16164931	AT3G44590	-17.2	1e-18	-2.58	3' UTR
Chr3	16195444	16195743	AT3G44620	-14.5	6.30957e-16	-1.36	3' UTR
Chr3	16477022	16477524	AT3G45050	-152	1e-154	-3.48	3' UTR
Chr3	16506642	16507315	AT3G45100	-7.88	4.2658e-09	-1.56	3' UTR
Chr3	16747571	16748097	AT3G45620	-14.7	3.98107e-16	-2.03	3' UTR
Chr3	16970934	16971204	AT3G46200	-4.05	4.16869e-05	-1.83	3' UTR
Chr3	17087594	17087651	AT3G46430	-34.4	3.16228e-36	-1.63	5' UTR
Chr3	17087795	17088753	AT3G46430	-206	1e-208	-1.72	3' UTR
Chr3	17139363	17139512	AT3G46560	-71.5	1.25893e-73	-3.15	3' UTR
Chr3	17184891	17185218	AT3G46640	-8.38	1.28825e-09	-1.45	3' UTR
Chr3	17231142	17231201	AT3G46780	-10.1	2.51189e-11	-1.37	3' UTR
Chr3	17464567	17464686	AT3G47390	-3.12	0.000398107	-1.39	3' UTR
Chr3	17493156	17493365	AT3G47460	-3.73	8.91251e-05	-3.78	3' UTR
Chr3	17514652	17515041	AT3G47520	-286	1e-288	-2.63	3' UTR
Chr3	17570218	17570480	AT3G47650	-434	0	-1.88	3' UTR
Chr3	17637086	17637204	AT3G47800	-4.44	1.62181e-05	-2.38	3' UTR
Chr3	17649795	17650054	AT3G47833	-55.3	2.51189e-57	-1.96	3' UTR
Chr3	17732670	17733492	AT3G48040	-14.5	6.30957e-16	-2.01	3' UTR
Chr3	17752016	17752375	AT3G48070	-22.4	5.01187e-24	-1.88	3' UTR
Chr3	17778356	17779406	AT3G48140	-434	0	-1.32	5' UTR
Chr3	17799796	17800006	AT3G48190	-1.71	0.0125893	-1.36	Exon (AT3G48190.1/AT3G48190, exon 2 of 79)
Chr3	17951076	17951195	AT3G48460	-4.21	2.81838e-05	-2.05	3' UTR
Chr3	18036683	18037041	AT3G48680	-24.5	3.98107e-26	-1.52	3' UTR
Chr3	18051230	18051584	AT3G48730	-221	1e-223	-1.51	3' UTR
Chr3	18265902	18266021	AT3G49260	-1.91	0.00758578	-1.71	3' UTR
Chr3	18330524	18331103	AT3G49420	-3.86	6.60693e-05	-1.06	3' UTR
Chr3	18342197	18342255	AT3G49470	-33.2	6.30957e-35	-1.7	Exon (AT3G49470.1/AT3G49470, exon 4 of 4)
Chr3	18490702	18490996	AT3G49850	-7.21	2.0893e-08	-1.79	3' UTR
Chr3	18498294	18498623	AT3G49880	-11.1	1.99526e-12	-2.69	3' UTR
Chr3	18535905	18536970	AT3G50000	-18.7	3.16228e-20	-1.08	3' UTR
Chr3	18756242	18756534	AT3G50530	-13.6	5.01187e-15	-2.49	3' UTR
Chr3	18902907	18904168	AT3G50860	-18.7	3.16228e-20	-1.74	3' UTR
Chr3	18957238	18957776	AT3G51050	-11.8	3.98107e-13	-1.39	3' UTR
Chr3	18998929	18999785	AT3G51140	-199	1e-201	-1.64	3' UTR
Chr3	19005906	19006769	AT3G51150	-5.07	3.54813e-06	-1.09	3' UTR
Chr3	19015705	19015885	AT3G51180	-1.32	0.0323594	-3	Exon (AT3G51180.1/AT3G51180, exon 4 of 4)
Chr3	19077342	19077970	AT3G51390	-6.78	6.0256e-08	-1.29	3' UTR
Chr3	19087757	19088081	AT3G51430	-3.85	6.76083e-05	-1.08	3' UTR
Chr3	19109597	19110022	AT3G51510	-129	1e-131	-1.37	3' UTR
Chr3	19112282	19112760	AT3G51520	-24.2	7.94328e-26	-2.21	3' UTR
Chr3	19156558	19156916	AT3G51640	-6.65	8.12831e-08	-1.48	Exon (AT3G51640.2/AT3G51640, exon 2 of 3)
Chr3	19161826	19162379	AT3G51650	-13.6	6.30957e-15	-2.22	3' UTR
Chr3	19170648	19170914	AT3G51670	-54.3	3.16228e-56	-1.41	3' UTR
Chr3	19187707	19188691	AT3G51730	-140	1e-141	-2.46	3' UTR
Chr3	19309161	19309520	AT3G52050	-5.29	2.0893e-06	-1.48	3' UTR
Chr3	19343199	19343377	AT3G52150	-9.74	5.01187e-11	-1.93	3' UTR
Chr3	19368028	19369494	AT3G52210	-14.6	5.01187e-16	-1.15	3' UTR
Chr3	19487368	19488556	AT3G52535	-7.42	1.28825e-08	-2.18	3' UTR
Chr3	19503836	19504678	AT3G52580	-170	1e-172	-1.4	Exon (AT3G52580.1/AT3G52580, exon 3 of 6)
Chr3	19504826	19504973	AT3G52580	-17.3	7.94328e-19	-1.71	3' UTR
Chr3	19528828	19530389	AT3G52680	-1.54	0.0186209	-1.23	3' UTR
Chr3	19585857	19586299	AT3G52840	-31.9	1.25893e-33	-2.93	3' UTR
Chr3	19636130	19636789	AT3G52950	-12.5	7.94328e-14	-1.01	3' UTR
Chr3	19651909	19652508	AT3G52990	-134	1e-136	-1.85	3' UTR
Chr3	19710776	19711409	AT3G53180	-51.2	3.98107e-53	-2.33	3' UTR
Chr3	19721994	19722702	AT3G53220	-28	1.25893e-29	-1.76	5' UTR
Chr3	19843891	19844308	AT3G53520	-23.7	3.16228e-25	-2.28	3' UTR
Chr3	19846644	19846820	AT3G53530	-4.62	1.04713e-05	-1.34	3' UTR
Chr3	19865918	19867104	AT3G53580	-434	0	-1.87	3' UTR
Chr3	19902255	19902315	AT3G53700	-1.83	0.00933254	-1.09	Exon (AT3G53700.1/AT3G53700, exon 1 of 1)
Chr3	19902674	19902764	AT3G53700	-3.86	6.60693e-05	-3.01	3' UTR
Chr3	19916950	19917551	AT3G53750	-18	1.58489e-19	-1.17	3' UTR
Chr3	19942747	19943799	AT3G53830	-28.3	6.30957e-30	-1.67	3' UTR
Chr3	19986736	19986795	AT3G53970	-13	2.51189e-14	-2.33	3' UTR
Chr3	19987131	19987339	AT3G53970	-16.1	1.58489e-17	-2.14	3' UTR
Chr3	20026606	20027022	AT3G54080	-41.9	1e-43	-1.6	5' UTR
Chr3	20040311	20041210	AT3G54110	-69.7	7.94328e-72	-1.15	3' UTR
Chr3	20080145	20080354	AT3G54230	-1.45	0.0239883	-1.26	3' UTR
Chr3	20103427	20103898	AT3G54280	-9	2.95121e-10	-1.69	3' UTR
Chr3	20174812	20175314	AT3G54490	-1.39	0.0275423	-3.26	3' UTR
Chr3	20192197	20192792	AT3G54540	-33.5	3.16228e-35	-1.5	3' UTR
Chr3	20216720	20217208	AT3G54610	-2.13	0.00446684	-1.01	Exon (AT3G54610.1/AT3G54610, exon 10 of 13)
Chr3	20243420	20243960	AT3G54670	-10.5	1e-11	-2.03	3' UTR
Chr3	20247494	20248021	AT3G54690	-8.19	2.04174e-09	-1.04	3' UTR
Chr3	20253577	20254199	AT3G54710	-2.62	0.00131826	-1.25	3' UTR
Chr3	20320282	20321001	AT3G54840	-16.2	1.25893e-17	-1.24	3' UTR
Chr3	20348315	20348523	AT3G54920	-8.56	8.51138e-10	-1.83	3' UTR
Chr3	20387857	20388776	AT3G55010	-86.7	7.94328e-89	-1.29	3' UTR
Chr3	20397889	20398653	AT3G55030	-31.8	1.58489e-33	-1.69	3' UTR
Chr3	20464346	20464436	AT3G55200	-4.98	4.46684e-06	-6.38	3' UTR
Chr3	20492518	20493076	AT3G55260	-23.3	6.30957e-25	-2.53	3' UTR
Chr3	20498814	20499959	AT3G55270	-5.33	1.90546e-06	-1.08	3' UTR
Chr3	20501649	20501709	AT3G55280	-14.2	1.25893e-15	-3.11	3' UTR
Chr3	20517911	20518000	AT3G55340	-2.57	0.00151356	-2.8	3' UTR
Chr3	20532791	20533173	AT3G55380	-44.7	1.58489e-46	-2.13	3' UTR
Chr3	20545146	20546004	AT3G55410	-68.7	1e-70	-1.34	3' UTR
Chr3	20555510	20556413	AT3G55440	-434	0	-1.01	3' UTR
Chr3	20565568	20566270	AT3G55470	-36.1	7.94328e-38	-2.94	3' UTR
Chr3	20594425	20595345	AT3G55520	-62.7	1e-64	-1.05	3' UTR
Chr3	20635858	20636418	AT3G55620	-137	1e-139	-2.16	3' UTR
Chr3	20639403	20639492	AT3G55630	-10.2	1.58489e-11	-2.05	3' UTR
Chr3	20741515	20741825	AT3G55890	-1.95	0.00676083	-3.66	Exon (AT3G55890.1/AT3G55890, exon 3 of 5)
Chr3	20828379	20829270	AT3G56130	-69.9	5.01187e-72	-1.47	3' UTR
Chr3	20928479	20928722	AT3G56440	-3.19	0.000331131	-2.57	Exon (AT3G56440.1/AT3G56440, exon 4 of 5)
Chr3	20932634	20932869	AT3G56450	-3.55	0.000141254	-1.28	3' UTR
Chr3	20943121	20943382	AT3G56490	-9.81	3.98107e-11	-1.01	3' UTR
Chr3	20960842	20961107	AT3G56570	-3.17	0.000354813	-1.62	Exon (AT3G56570.1/AT3G56570, exon 5 of 5)
Chr3	21068745	21069483	AT3G56900	-17.8	3.16228e-19	-2.3	3' UTR
Chr3	21075457	21076284	AT3G56930	-3.81	7.58578e-05	-1.24	3' UTR
Chr3	21129533	21130189	AT3G57090	-91.3	1.58489e-93	-2.39	3' UTR
Chr3	21168197	21168257	AT3G57190	-2.88	0.000707946	-1.95	3' UTR
Chr3	21220189	21220396	AT3G57340	-18.1	1.58489e-19	-2.59	3' UTR
Chr3	21417800	21417948	AT3G57810	-6.54	1.04713e-07	-2.51	3' UTR
Chr3	21480450	21481142	AT3G58020	-8.19	2.04174e-09	-1.12	3' UTR
Chr3	21634446	21635106	AT3G58490	-6.49	1.20226e-07	-1.04	3' UTR
Chr3	21643046	21643376	AT3G58510	-19.3	7.94328e-21	-1.34	Exon (AT3G58510.1/AT3G58510, exon 7 of 7)
Chr3	21647819	21647995	AT3G58530	-5.73	7.4131e-07	-2.25	Exon (AT3G58530.1/AT3G58530, exon 10 of 12)
Chr3	21660236	21660532	AT3G58570	-10.2	1.58489e-11	-1.23	3' UTR
Chr3	21673884	21674739	AT3G58610	-434	0	-1.89	3' UTR
Chr3	21711056	21711233	AT3G58690	-4.3	2.29087e-05	-1.7	Exon (AT3G58690.1/AT3G58690, exon 6 of 6)
Chr3	21774324	21774563	AT3G58900	-2.16	0.0040738	-1.18	3' UTR
Chr3	21874232	21874498	AT3G59150	-6.21	2.34423e-07	-2.7	3' UTR
Chr3	21891286	21891615	AT3G59210	-9.06	2.5704e-10	-1.59	3' UTR
Chr3	21917214	21917754	AT3G59290	-4.12	3.54813e-05	-1.47	3' UTR
Chr3	21947323	21948342	AT3G59390	-7.32	1.65959e-08	-1.31	3' UTR
Chr3	21987999	21988326	AT3G59500	-76.6	1e-78	-3.15	3' UTR
Chr3	22017023	22018100	AT3G59600	-101	1e-102	-1.62	3' UTR
Chr3	22089960	22090444	AT3G59780	-119	1e-121	-1.31	3' UTR
Chr3	22096883	22097908	AT3G59810	-49.6	1.58489e-51	-1.54	3' UTR
Chr3	22144350	22144439	AT3G59940	-2.77	0.000933254	-1.78	3' UTR
Chr3	22223281	22223512	AT3G60150	-5.05	3.71535e-06	-1.86	3' UTR
Chr3	22268746	22269038	AT3G60245	-434	0	-1.55	5' UTR
Chr3	22269369	22269526	AT3G60245	-434	0	-1.45	Exon (AT3G60245.1/AT3G60245, exon 3 of 5)
Chr3	22269585	22269888	AT3G60245	-434	0	-1.53	3' UTR
Chr3	22306247	22306512	AT3G60340	-10	2.51189e-11	-1.33	3' UTR
Chr3	22332655	22333025	AT3G60410	-19.4	6.30957e-21	-2.38	3' UTR
Chr3	22338743	22339417	AT3G60440	-10.2	1.58489e-11	-1.2	3' UTR
Chr3	22408023	22408597	AT3G60620	-21.3	6.30957e-23	-1.9	3' UTR
Chr3	22416925	22417100	AT3G60640	-6.08	3.23594e-07	-1.67	3' UTR
Chr3	22475614	22476117	AT3G60830	-19.9	1.99526e-21	-1.47	3' UTR
Chr3	22604223	22604313	AT3G61060	-4.17	3.16228e-05	-2.92	3' UTR
Chr3	22608980	22609099	AT3G61080	-11.6	6.30957e-13	-2.72	3' UTR
Chr3	22612643	22612730	AT3G61110	-434	0	-3.07	3' UTR
Chr3	22634944	22635123	AT3G61150	-6.18	2.51189e-07	-2.43	3' UTR
Chr3	22647222	22647578	AT3G61180	-3.14	0.000380189	-1.12	3' UTR
Chr3	22695130	22695724	AT3G61320	-7.44	1.20226e-08	-1.28	3' UTR
Chr3	22798081	22798171	AT3G61600	-3.97	5.12861e-05	-2.42	3' UTR
Chr3	22833329	22833958	AT3G61690	-8.43	1.14815e-09	-1.32	3' UTR
Chr3	22903684	22904070	AT3G61870	-128	1e-129	-2.59	3' UTR
Chr3	22974644	22975378	AT3G62030	-434	0	-1.77	3' UTR
Chr3	23022246	23022795	AT3G62190	-32.4	3.16228e-34	-1.41	3' UTR
Chr3	23090501	23090737	AT3G62400	-127	1e-128	-1.99	3' UTR
Chr3	23132836	23133298	AT3G62530	-434	0	-1.61	3' UTR
Chr3	23138601	23139045	AT3G62560	-132	1e-134	-2.24	3' UTR
Chr3	23161231	23161854	AT3G62620	-12.2	1.58489e-13	-1.83	3' UTR
Chr3	23216866	23217015	AT3G62750	-7.35	1.51356e-08	-1.45	3' UTR
Chr3	23227859	23228398	AT3G62810	-266	1e-268	-2.08	3' UTR
Chr3	23247675	23248063	AT3G62890	-3.27	0.000281838	-1.59	3' UTR
Chr3	23326854	23326973	AT3G63130	-3.72	9.33254e-05	-1.02	3' UTR
Chr3	23335333	23336109	AT3G63170	-27.9	1.25893e-29	-1.05	3' UTR
Chr3	23418043	23418698	AT3G63420	-25.3	5.01187e-27	-1.66	3' UTR
Chr3	16643	17256	AT3G01060	-23.3	6.30957e-25	-1.19	3' UTR
Chr3	34778	35046	AT3G01100	-4.64	1.02329e-05	-1.78	3' UTR
Chr3	44461	45590	AT3G01130	-121	1e-123	-1.63	5' UTR
Chr3	153356	154359	AT3G01410	-7.87	4.36516e-09	-1.58	3' UTR
Chr3	166706	167828	AT3G01435	-15	1.99526e-16	-1.66	3' UTR
Chr3	190872	191544	AT3G01490	-7	3.46737e-08	-1.25	3' UTR
Chr3	216956	217566	AT3G01550	-8.1	2.51189e-09	-1.93	Exon (AT3G01550.1/AT3G01550, exon 6 of 9)
Chr3	293754	293990	AT3G01820	-29.9	1.58489e-31	-1.9	3' UTR
Chr3	300077	300498	AT3G01850	-51.4	2.51189e-53	-2.91	3' UTR
Chr3	319061	319536	AT3G01920	-5.64	9.12011e-07	-1.24	3' UTR
Chr3	363970	364460	AT3G02080	-434	0	-1.43	3' UTR
Chr3	409201	409555	AT3G02210	-2.11	0.00457088	-1.17	3' UTR
Chr3	424071	424221	AT3G02250	-11.2	1.58489e-12	-1.66	3' UTR
Chr3	496065	496717	AT3G02420	-18.3	1e-19	-3.2	3' UTR
Chr3	521865	522539	AT3G02510	-6.66	7.76247e-08	-1.02	3' UTR
Chr3	528604	528812	AT3G02530	-7.38	1.41254e-08	-1.84	3' UTR
Chr3	528872	529581	AT3G02530	-40.6	1.99526e-42	-1.41	Exon (AT3G02530.1/AT3G02530, exon 11 of 15)
Chr3	532838	533136	AT3G02540	-31.2	6.30957e-33	-2.89	3' UTR
Chr3	696358	698126	AT3G03070	-265	1e-267	-1.95	5' UTR
Chr3	700456	700813	AT3G03090	-6.97	3.80189e-08	-2.4	3' UTR
Chr3	749420	749745	AT3G03250	-19.1	1.25893e-20	-1.05	3' UTR
Chr3	775427	775825	AT3G03300	-2.81	0.000851138	-1.53	5' UTR
Chr3	783332	784264	AT3G03320	-17.1	1.25893e-18	-1.24	3' UTR
Chr3	852910	853509	AT3G03560	-6.34	1.69824e-07	-1.56	3' UTR
Chr3	860661	861080	AT3G03580	-3.06	0.000457088	-1.05	3' UTR
Chr3	925732	926170	AT3G03720	-11.4	7.94328e-13	-1.59	3' UTR
Chr3	1008995	1009085	AT3G03910	-57.1	5.01187e-59	-2.17	3' UTR
Chr3	1014174	1015160	AT3G03940	-26.9	1.25893e-28	-1.25	3' UTR
Chr3	1067790	1068568	AT3G04080	-14.1	1.58489e-15	-1.97	3' UTR
Chr3	1072151	1072745	AT3G04090	-32.8	1.58489e-34	-1.11	3' UTR
Chr3	1193690	1193898	AT3G04480	-21.1	1e-22	-3.81	3' UTR
Chr3	1193958	1194047	AT3G04480	-11.4	7.94328e-13	-3.43	3' UTR
Chr3	1227360	1228035	AT3G04550	-4.89	5.62341e-06	-1	3' UTR
Chr3	1266331	1266719	AT3G04670	-7.41	1.31826e-08	-1.19	3' UTR
Chr3	1270001	1270339	AT3G04680	-10.8	3.98107e-12	-2.42	3' UTR
Chr3	1288642	1288879	AT3G04730	-18.2	1e-19	-2.36	3' UTR
Chr3	1387175	1387733	AT3G05000	-64	5.01187e-66	-3.13	3' UTR
Chr3	1418444	1419072	AT3G05090	-14.7	3.98107e-16	-1.76	3' UTR
Chr3	1616102	1616643	AT3G05570	-23.2	7.94328e-25	-1.31	5' UTR
Chr3	1682117	1682911	AT3G05700	-15	1.99526e-16	-1.28	3' UTR
Chr3	1777424	1778075	AT3G05940	-10.3	1.25893e-11	-1.74	3' UTR
Chr3	1797030	1797935	AT3G05990	-8.33	1.44544e-09	-2.41	3' UTR
Chr3	1826073	1826162	AT3G06050	-6.66	7.94328e-08	-2.14	3' UTR
Chr3	1826312	1827507	AT3G06050	-56.7	1.25893e-58	-1.01	Exon (AT3G06050.1/AT3G06050, exon 2 of 5)
Chr3	1834737	1835122	AT3G06080	-7.03	3.31131e-08	-1.45	3' UTR
Chr3	1912977	1913848	AT3G06310	-79.5	1e-81	-1.31	3' UTR
Chr3	1972978	1973244	AT3G06440	-3.57	0.000134896	-1.27	3' UTR
Chr3	2115658	2115745	AT3G06690	-2.13	0.00446684	-1.51	Exon (AT3G06690.1/AT3G06690, exon 5 of 5)
Chr3	2117347	2117918	AT3G06700	-434	0	-1.17	5' UTR
Chr3	2134800	2135128	AT3G06770	-3.98	5.01187e-05	-1.29	3' UTR
Chr3	2158063	2158443	AT3G06850	-6.46	1.28825e-07	-2.12	3' UTR
Chr3	2179095	2179261	AT3G06910	-1.76	0.0109648	-1.55	Exon (AT3G06910.1/AT3G06910, exon 7 of 9)
Chr3	2194476	2194824	AT3G06960	-7.78	5.37032e-09	-1.79	3' UTR
Chr3	2217652	2218545	AT3G07020	-28	1e-29	-2.39	3' UTR
Chr3	2245313	2245582	AT3G07100	-22.4	6.30957e-24	-2.53	3' UTR
Chr3	2264945	2265641	AT3G07160	-22.4	5.01187e-24	-1.4	3' UTR
Chr3	2282263	2282918	AT3G07170	-38.1	6.30957e-40	-2.11	3' UTR
Chr3	2285955	2286192	AT3G07190	-5.78	6.60693e-07	-1.77	3' UTR
Chr3	2324617	2325256	AT3G07300	-31.6	2.51189e-33	-1.43	3' UTR
Chr3	2335851	2336388	AT3G07330	-33	1e-34	-2.73	3' UTR
Chr3	2372317	2372466	AT3G07400	-4.62	1.04713e-05	-2.69	3' UTR
Chr3	2387221	2387911	AT3G07470	-13.9	2.51189e-15	-1.1	3' UTR
Chr3	2395131	2395756	AT3G07520	-1.6	0.0162181	-1.05	Exon (AT3G07520.1/AT3G07520, exon 4 of 5)
Chr3	2399182	2399744	AT3G07525	-11.6	6.30957e-13	-2.16	3' UTR
Chr3	2523273	2523331	AT3G07910	-31.7	1.99526e-33	-2.1	3' UTR
Chr3	2523418	2524165	AT3G07910	-163	1e-165	-1.3	5' UTR
Chr3	2586836	2587504	AT3G08530	-76.6	1e-78	-1.86	3' UTR
Chr3	2605532	2605920	AT3G08580	-434	0	-1.79	3' UTR
Chr3	2615426	2616687	AT3G08610	-434	0	-1.28	3' UTR
Chr3	2624761	2624941	AT3G08650	-9.08	2.45471e-10	-2.06	Exon (AT3G08650.2/AT3G08650, exon 6 of 6)
Chr3	2666079	2666622	AT3G08780	-11.2	1.58489e-12	-1.85	3' UTR
Chr3	2679678	2680697	AT3G08840	-5.3	2.0893e-06	-1.41	3' UTR
Chr3	2686852	2687032	AT3G08850	-9.62	6.30957e-11	-2.64	3' UTR
Chr3	2708386	2708759	AT3G08890	-1.37	0.0288403	-1.16	3' UTR
Chr3	2710154	2710213	AT3G08910	-1.51	0.0204174	-2.31	3' UTR
Chr3	2718999	2719387	AT3G08943	-29.2	6.30957e-31	-1.75	3' UTR
Chr3	2782818	2783381	AT3G09090	-46.3	3.98107e-48	-1.61	3' UTR
Chr3	2788191	2789031	AT3G09100	-12.6	6.30957e-14	-1.01	3' UTR
Chr3	2823149	2823326	AT3G09200	-255	1e-257	-2.47	3' UTR
Chr3	2861743	2862246	AT3G09320	-10.9	3.16228e-12	-1.82	3' UTR
Chr3	2897668	2898510	AT3G09405	-5.71	7.76247e-07	-1.17	5' UTR
Chr3	2911657	2912614	AT3G09470	-21.5	5.01187e-23	-2.07	3' UTR
Chr3	2934855	2935326	AT3G09560	-4.47	1.51356e-05	-1.3	3' UTR
Chr3	2974832	2975696	AT3G09690	-84.7	7.94328e-87	-1.99	3' UTR
Chr3	2980369	2981179	AT3G09720	-29.2	7.94328e-31	-1.32	3' UTR
Chr3	2992684	2993074	AT3G09760	-9.81	3.98107e-11	-1.98	3' UTR
Chr3	3040522	3040642	AT3G09920	-1.63	0.0151356	-1.21	Exon (AT3G09920.3/AT3G09920, exon 9 of 10)
Chr3	3092651	3092976	AT3G10030	-5.02	4.0738e-06	-1.45	Exon (AT3G10030.1/AT3G10030, exon 5 of 7)
Chr3	3098814	3098904	AT3G10050	-5.36	1.77828e-06	-1.91	3' UTR
Chr3	3103969	3104474	AT3G10060	-2.95	0.000588844	-1.35	3' UTR
Chr3	3139383	3140377	AT3G10160	-25.9	1.58489e-27	-1.18	3' UTR
Chr3	3160237	3160506	AT3G10210	-14.3	1e-15	-1.76	3' UTR
Chr3	3164075	3164432	AT3G10220	-24.1	1e-25	-1.53	3' UTR
Chr3	3173580	3174481	AT3G10270	-28.6	3.16228e-30	-1.44	3' UTR
Chr3	3211271	3211658	AT3G10350	-4.13	3.46737e-05	-1.35	3' UTR
Chr3	3235321	3236086	AT3G10410	-88.3	1.99526e-90	-1.02	3' UTR
Chr3	3276256	3276523	AT3G10520	-55.6	1.25893e-57	-1.41	3' UTR
Chr3	3293138	3293288	AT3G10550	-1.83	0.00912011	-1.24	3' UTR
Chr3	3346638	3347542	AT3G10700	-12.8	3.16228e-14	-1.22	3' UTR
Chr3	3361097	3361552	AT3G10740	-3.84	7.07946e-05	-1.14	Exon (AT3G10740.1/AT3G10740, exon 16 of 18)
Chr3	3391065	3391844	AT3G10840	-19.8	2.51189e-21	-1.1	3' UTR
Chr3	3422136	3422195	AT3G10940	-10.1	1.99526e-11	-2.38	3' UTR
Chr3	3422596	3422654	AT3G10940	-15.8	2.51189e-17	-1.17	Exon (AT3G10940.1/AT3G10940, exon 3 of 4)
Chr3	3513680	3514350	AT3G11220	-6.12	2.88403e-07	-1.44	3' UTR
Chr3	3621438	3622606	AT3G11500	-65.6	1e-67	-1.27	5' UTR
Chr3	3623486	3623752	AT3G11510	-434	0	-3.36	3' UTR
Chr3	3628594	3628831	AT3G11530	-15.5	6.30957e-17	-2.29	3' UTR
Chr3	3669497	3669973	AT3G11620	-12.4	1e-13	-1.7	3' UTR
Chr3	3715071	3715276	AT3G11750	-12.1	1.99526e-13	-2.21	Exon (AT3G11750.1/AT3G11750, exon 3 of 3)
Chr3	3721324	3721762	AT3G11770	-35.9	1.25893e-37	-2.78	3' UTR
Chr3	3777954	3778129	AT3G11940	-58.6	1.25893e-60	-2.28	3' UTR
Chr3	3779839	3779958	AT3G11945	-5.29	2.0893e-06	-2.08	3' UTR
Chr3	3835129	3835455	AT3G12040	-2.42	0.00218776	-1.64	3' UTR
Chr3	3854723	3855056	AT3G12100	-8.87	3.98107e-10	-1.91	3' UTR
Chr3	3887051	3887111	AT3G12200	-1.45	0.0239883	-2.25	3' UTR
Chr3	3908940	3909353	AT3G12250	-190	1e-192	-1.95	3' UTR
Chr3	3937598	3937802	AT3G12370	-24.1	1e-25	-1.13	Exon (AT3G12370.1/AT3G12370, exon 1 of 1)
Chr3	3938335	3938454	AT3G12380	-2.56	0.00154882	-2.2	Exon (AT3G12380.2/AT3G12380, exon 11 of 11)
Chr3	3960401	3960580	AT3G12480	-18	1.99526e-19	-1.12	3' UTR
Chr3	3994395	3994569	AT3G12587	-17.7	3.16228e-19	-2.32	3' UTR
Chr3	3995752	3996439	AT3G12590	-7.89	4.16869e-09	-1.45	3' UTR
[truncated: 1,707 more rows]
