# Supplementary material for: N6-methyladenosine RNA modification regulates photosynthesis during photodamage in plants
Source: Nat Commun. 2022 Dec 2;13:7441. doi: 10.1038/s41467-022-35146-z (PMC9718803; doi:10.1038/s41467-022-35146-z)
Supplement: Supplementary file 11 — Supplementary Data 8 [file 41467_2022_35146_MOESM11_ESM.xlsx]

## Sheet: Sheet1
Supplementary Data 8. Differentially expressed genes in vir-1 compared to Col-0 seedlings under growth light conditions
Gene ID	Col-0_0h_fpkm	vir-1_0h_fpkm	log2(FC)	p value	FDR
AT4G25280	48.32	470.01	3.282	3.28648e-301	6.57132e-297
AT3G30720	3.355	198.66	5.88784	2.98012e-185	2.97938e-181
AT1G29560	7.795	62.44	3.00185	1.1997e-169	7.99598e-166
AT4G23680	17.085	144.625	3.08151	2.16824e-142	1.08385e-138
AT4G34710	51.205	173.455	1.7602	1.65544e-141	6.62011e-138
AT2G27402	163.76	572.165	1.80485	2.4109e-131	8.03433e-128
MSTRG.6010	13.42	178.65	3.73468	3.62529e-126	1.03554e-122
MSTRG.13140	23.05	2.95	-2.96598	4.05299e-123	1.01299e-119
AT3G45140	56.61	180.955	1.6765	1.40466e-121	3.12069e-118
AT1G52000	40.095	150.345	1.90678	2.161e-115	4.32092e-112
AT5G20630	670.28	197.87	-1.76021	1.53685e-111	2.79357e-108
AT2G21140	98.93	16.81	-2.55709	9.72727e-107	1.62081e-103
AT5G21020	147.25	472.93	1.68336	1.39614e-106	2.14737e-103
AT1G70830	80.97	254.01	1.64943	1.92154e-106	2.74437e-103
AT1G56510	9.46	40.32	2.09158	6.97136e-104	9.29283e-101
MSTRG.11145	19.44	53.565	1.46226	3.26586e-99	4.08131e-96
AT2G40960	36.155	146.19	2.01558	8.50679e-94	1.00055e-90
AT1G36180	2.435	12.95	2.41096	4.61769e-91	5.12948e-88
AT2G42540	45.185	198.845	2.13773	2.36749e-89	2.49147e-86
AT1G52400	72.53	196.935	1.44107	8.99416e-85	8.99191e-82
MSTRG.6170	92.98	230.675	1.31087	7.20651e-79	6.86163e-76
AT5G47500	276.115	91.895	-1.58721	1.53592e-78	1.39595e-75
MSTRG.12962	0.45	88.13	7.61356	1.70057e-78	1.47839e-75
AT5G26270	4.455	44.235	3.31169	6.14184e-78	5.11692e-75
AT1G31580	158.81	453.55	1.51396	4.18191e-74	3.34469e-71
AT1G06640	39.96	136.945	1.77697	3.34013e-73	2.56868e-70
AT5G07640	3.235	32.76	3.3401	5.82084e-68	4.31066e-65
AT3G16420	153.06	334.7	1.12877	1.19377e-65	8.52477e-63
AT3G44900	3.455	21.5	2.63758	2.66176e-64	1.83523e-61
AT3G17998	102.695	38.2	-1.42672	1.09324e-63	7.28646e-61
AT3G28270	60.53	185.66	1.61694	1.22288e-63	7.88757e-61
AT4G34881	115.805	285.48	1.30169	6.90877e-63	4.3169e-60
AT2G43970	168.99	382.08	1.17694	2.92892e-61	1.77466e-58
AT4G26220	1.075	29.945	4.79991	3.23585e-60	1.90297e-57
AT1G62540	10.365	45.45	2.13256	5.66814e-60	3.23813e-57
AT2G40010	26.95	88.74	1.7193	6.12557e-60	3.40224e-57
AT2G41640	6.56	28.48	2.11818	1.55668e-58	8.41237e-56
AT3G01345	0.755	21.345	4.82128	9.23733e-58	4.86054e-55
AT2G36490	13.91	3.5	-1.9907	3.98448e-56	2.04281e-53
AT4G25290	41.97	106.37	1.34166	2.37027e-55	1.18484e-52
ATCG00190	13.97	44.725	1.67875	1.25281e-53	6.10975e-51
AT3G28290	2.25	20.095	3.15884	2.76277e-52	1.25549e-49
AT3G28300	2.25	20.095	3.15884	2.76277e-52	1.25549e-49
AT3G09390	120.05	295.19	1.29801	3.7396e-51	1.66163e-48
AT5G42800	14.645	60.885	2.05568	3.82314e-51	1.66182e-48
AT1G52040	5.705	29.75	2.38259	5.11545e-51	2.17624e-48
AT3G44990	109.045	252.815	1.21316	5.99425e-51	2.49698e-48
AT4G08870	52.75	129.845	1.29955	2.07348e-50	8.46105e-48
AT3G09260	213.21	503.54	1.23983	6.66393e-50	2.66491e-47
AT2G16586	6.845	43.17	2.65691	2.51187e-49	9.84802e-47
AT1G52100	25.905	69.995	1.43402	5.1216e-49	1.96935e-46
AT2G24090	470.84	235.2	-1.00135	1.96298e-47	7.26849e-45
AT4G29020	294.055	131.875	-1.15691	3.89261e-47	1.41514e-44
AT2G39250	37.925	101.165	1.41549	4.68295e-47	1.67207e-44
AT5G14910	396.24	184.455	-1.10311	1.04631e-46	3.67034e-44
AT2G47750	5.24	22.58	2.10741	3.49089e-46	1.18306e-43
AT3G23890	34.14	14.155	-1.27015	4.04943e-46	1.34947e-43
AT4G37980	53.175	123.87	1.22001	7.41478e-46	2.43047e-43
AT4G11211	54.74	192.165	1.81168	4.31261e-44	1.36874e-41
AT5G24280	0.675	5.97	3.14477	9.13098e-44	2.85272e-41
AT5G24150	34.68	88.385	1.3497	1.91721e-43	5.89762e-41
AT5G15530	56.28	18.805	-1.58151	4.8414e-43	1.46672e-40
AT5G66040	179.35	372.785	1.05557	6.42719e-43	1.91809e-40
AT4G22880	17.49	72.24	2.04627	1.52001e-42	4.46951e-40
AT3G14310	37.595	12.99	-1.53314	1.98428e-42	5.75009e-40
AT2G25900	77.17	30.105	-1.35804	3.05892e-42	8.73759e-40
AT2G41070	3.09	21.52	2.8	1.94454e-41	5.47619e-39
AT3G58990	19.85	66.26	1.739	2.02463e-41	5.62256e-39
AT1G02850	0.625	11.695	4.22589	8.43781e-41	2.31115e-38
AT3G19710	20.315	63.9	1.65327	2.19868e-40	5.94089e-38
AT4G21910	22.06	55.93	1.34219	4.97581e-40	1.32655e-37
AT1G64780	17.49	51.35	1.55383	1.5559e-39	4.09344e-37
AT2G38750	27.17	69.645	1.35801	2.52719e-39	6.5625e-37
AT5G12110	32.48	88.75	1.4502	3.12732e-39	8.01675e-37
AT5G14890	0.665	7.76	3.54463	1.2753e-38	3.1481e-36
AT2G25080	206.38	98.39	-1.06872	3.69044e-38	8.99883e-36
AT5G40850	44.04	91.54	1.05559	4.18742e-38	1.00877e-35
AT1G58520	34.195	77.705	1.18422	5.54319e-38	1.31948e-35
AT4G29990	2.785	11.96	2.10247	9.98815e-38	2.32224e-35
AT5G24490	199.955	91.08	-1.13447	1.31567e-37	3.02377e-35
AT2G28440	2.585	27.555	3.41408	1.65189e-37	3.75337e-35
AT2G05380	54.54	164.37	1.59156	2.56507e-37	5.69873e-35
AT5G27410	8.615	27.12	1.65443	8.08155e-37	1.75642e-34
AT1G58602	21.315	43.175	1.01833	1.45536e-36	3.12903e-34
AT1G23390	123.95	60.115	-1.04396	1.52588e-36	3.24575e-34
AT5G64570	44.28	16.905	-1.38921	2.37115e-36	4.93866e-34
AT4G14040	51.805	104.46	1.01179	2.98232e-36	6.14757e-34
AT4G34000	72.345	153.065	1.08118	5.40613e-36	1.10302e-33
ATCG00670	10.38	55.1	2.40825	7.79014e-36	1.57337e-33
AT4G39940	32.635	88.6	1.44089	8.68645e-36	1.73686e-33
AT1G19570	78.18	163.845	1.06746	1.55015e-35	3.03874e-33
AT2G33850	123.4	45.665	-1.43418	3.7884e-35	7.35427e-33
AT5G52070	25.785	69.9	1.43876	8.70221e-35	1.67308e-32
MSTRG.13066	22.145	60.26	1.44422	1.76482e-34	3.32903e-32
AT1G01600	12.165	2.06	-2.56202	2.75811e-34	5.10633e-32
AT4G18970	105.92	51.015	-1.05398	5.60953e-34	1.01966e-31
AT3G09980	97.5	40.01	-1.28504	8.63951e-34	1.55628e-31
AT2G38530	38.22	110.21	1.52786	1.09802e-33	1.94291e-31
AT4G23600	5.63	24.91	2.14552	1.14204e-33	2.00307e-31
AT3G50440	18.37	55.445	1.59371	2.03839e-33	3.51358e-31
AT2G21430	3	19.79	2.72174	2.42083e-33	4.09805e-31
AT1G32900	56.995	118.72	1.05866	2.43895e-33	4.09805e-31
AT1G78070	44.355	89.55	1.0136	2.52822e-33	4.21264e-31
AT4G13770	43.74	99.605	1.18726	4.13638e-33	6.83528e-31
AT5G49360	29.42	11.155	-1.39911	6.35266e-33	1.04116e-30
AT3G44970	19.44	63.79	1.7143	8.89298e-33	1.43399e-30
AT1G19740	80.785	32.46	-1.31542	9.33758e-33	1.49364e-30
AT3G19050	10.185	4.15	-1.29526	1.1637e-32	1.84668e-30
AT3G14210	148.135	67.405	-1.13599	1.26298e-32	1.98845e-30
AT3G63160	257.575	552.45	1.10085	1.19622e-31	1.82583e-29
AT1G79520	26.46	65.105	1.29896	1.64576e-31	2.49295e-29
AT2G38995	14.435	2.685	-2.42658	2.96263e-31	4.393e-29
AT2G14880	149.375	72.195	-1.04897	2.96601e-31	4.393e-29
AT1G01720	15.125	43.26	1.5161	3.97761e-31	5.84796e-29
MSTRG.13132	4.575	36.195	2.98395	4.22241e-31	6.16256e-29
AT5G58350	10.175	26.33	1.37168	6.24435e-31	8.98244e-29
AT1G31690	6.065	0.325	-4.222	6.50977e-31	9.29735e-29
AT2G32340	5.205	23.8	2.19299	9.23996e-31	1.30108e-28
AT2G33220	96.89	39.72	-1.28648	1.43133e-30	2.00136e-28
AT2G37760	3.855	23.46	2.6054	1.60264e-30	2.20998e-28
AT1G02730	35.33	16.435	-1.10412	2.61317e-30	3.57879e-28
ATCG00810	10.7	57.29	2.42067	6.17534e-30	8.34297e-28
AT3G23400	109.385	52.85	-1.04944	6.26629e-30	8.40903e-28
AT3G16470	33.375	70.065	1.06993	6.54453e-30	8.72385e-28
AT3G49055	0.505	10.4	4.36416	7.15101e-30	9.46917e-28
AT1G11260	15.61	3.42	-2.1904	7.2471e-30	9.53328e-28
AT1G02930	12.035	39.615	1.71881	1.7228e-29	2.23684e-27
AT1G50520	1.57	11.185	2.83273	3.00196e-29	3.87253e-27
AT5G61820	15.48	42.625	1.46129	4.92006e-29	6.3062e-27
AT1G80080	28.53	8.695	-1.71422	5.58465e-29	7.11242e-27
AT3G15450	66.625	18.245	-1.86856	9.89116e-29	1.23609e-26
AT1G34060	1.17	10.44	3.15754	1.06885e-28	1.32743e-26
AT4G03230	8.46	20.855	1.30166	1.45016e-28	1.78987e-26
AT1G06360	211.885	102.3	-1.05048	1.85674e-28	2.26375e-26
AT5G60930	14.46	5.265	-1.45756	2.06175e-28	2.49846e-26
AT3G16150	17	3.065	-2.47158	2.12495e-28	2.55955e-26
AT4G27780	3.55	16.575	2.22312	4.51723e-28	5.31306e-26
AT1G75380	56.34	23.11	-1.28564	5.21935e-28	6.10298e-26
AT5G24160	4.03	17.74	2.13815	6.22152e-28	7.23252e-26
AT1G52410	8.685	24.245	1.48109	6.95125e-28	7.98794e-26
AT1G66430	67.84	31.215	-1.1199	1.64593e-27	1.83857e-25
AT1G62560	12.485	34.985	1.48654	2.52359e-27	2.77249e-25
AT3G02020	13.6	35.98	1.40359	2.6694e-27	2.91506e-25
AT5G13370	5.65	19.215	1.76591	2.68252e-27	2.91506e-25
AT1G45201	43.93	89.045	1.01933	3.58133e-27	3.87074e-25
AT5G44530	17.84	36.1	1.01688	8.40588e-27	8.89288e-25
AT5G15970	147.295	327.46	1.15261	1.01413e-26	1.06724e-24
AT3G23670	15.25	6.27	-1.28227	1.65367e-26	1.73115e-24
AT1G60260	11.45	31.98	1.48182	1.88557e-26	1.96364e-24
AT5G52300	2.38	12.83	2.43049	2.06497e-26	2.13933e-24
AT1G11070	2.905	11.335	1.96417	2.14213e-26	2.20783e-24
AT5G66052	40.26	96.64	1.26327	3.27088e-26	3.33083e-24
AT3G06030	19.305	6.63	-1.54189	5.49859e-26	5.44279e-24
AT1G69260	3.64	16.855	2.21117	8.02997e-26	7.83216e-24
AT4G01080	9.1	28.69	1.65661	8.39062e-26	8.1442e-24
AT1G18710	25.57	59.11	1.20895	8.69791e-26	8.40167e-24
AT3G57610	55.19	26.185	-1.07567	8.97041e-26	8.62324e-24
AT5G14200	28.78	66.61	1.21067	1.79944e-25	1.69716e-23
AT2G27290	90.775	36.85	-1.30063	2.10544e-25	1.95806e-23
AT2G46650	27.355	69.45	1.34417	2.23811e-25	2.07181e-23
AT1G10640	48.33	21.925	-1.14034	2.53903e-25	2.3288e-23
AT5G64060	1.865	11.05	2.5668	2.71634e-25	2.46878e-23
MSTRG.18174	1.3	4.71	1.85722	3.14637e-25	2.84668e-23
AT4G12030	24.28	57.01	1.23145	5.79106e-25	5.1693e-23
AT1G76090	32.63	10.92	-1.57923	7.31657e-25	6.41644e-23
AT1G07440	32.17	72.385	1.16997	8.13118e-25	7.09969e-23
AT1G27385	44.275	14.795	-1.58138	1.1888e-24	1.02457e-22
AT1G53480	23.56	61.215	1.37755	1.42902e-24	1.22632e-22
AT1G05490	0.15	2.525	4.07325	1.51324e-24	1.28754e-22
AT2G25450	76.16	153.85	1.01442	3.1455e-24	2.60972e-22
AT2G39310	41.54	84.485	1.02419	5.53704e-24	4.53742e-22
AT1G64440	39.455	79.52	1.01111	6.52179e-24	5.30094e-22
MSTRG.6492	0.195	23.7	6.92527	8.30384e-24	6.66808e-22
AT4G15910	35.15	83.485	1.24799	8.58844e-24	6.86903e-22
MSTRG.15625	6.695	22.265	1.73362	9.10647e-24	7.25434e-22
AT5G42530	41.665	130.415	1.6462	9.17849e-24	7.2827e-22
AT3G51740	36.25	17.135	-1.08103	1.01836e-23	8.04829e-22
AT5G64410	11.825	2.775	-2.09128	1.39827e-23	1.10072e-21
ATCG00490	14.355	36.185	1.33384	1.99295e-23	1.55366e-21
AT1G52690	6.85	34.25	2.32193	2.05651e-23	1.59379e-21
AT3G25770	44.08	89.405	1.02023	2.44458e-23	1.88724e-21
AT1G12570	8.295	1.535	-2.434	2.81884e-23	2.15949e-21
AT2G36885	46.495	17.765	-1.38804	3.67403e-23	2.8039e-21
AT5G60610	0.405	7.565	4.22335	4.2791e-23	3.25326e-21
AT1G16410	17.9	43.095	1.26756	4.70966e-23	3.56703e-21
AT2G32550	18.975	46.535	1.29422	6.07367e-23	4.58275e-21
AT1G24070	2.77	12.105	2.12765	6.82914e-23	5.13341e-21
AT4G30910	9.54	23.84	1.32132	1.23271e-22	9.19704e-21
AT1G09415	21.855	62.725	1.52108	1.2652e-22	9.40432e-21
AT3G54730	0.31	9.445	4.92921	1.4516e-22	1.07102e-20
AT5G66630	0.48	5.075	3.4023	1.65435e-22	1.19851e-20
AT1G68945	87.66	191.46	1.12705	1.81735e-22	1.31184e-20
AT4G39710	93.34	45.65	-1.03188	1.97867e-22	1.42315e-20
AT3G16410	7.33	1.285	-2.51204	2.06487e-22	1.47983e-20
AT2G16660	25.075	8.885	-1.49681	2.45891e-22	1.74967e-20
AT5G49480	48.875	97.755	1.00007	2.83142e-22	2.0005e-20
AT5G18800	68.43	26.445	-1.37163	3.72389e-22	2.60347e-20
AT2G38220	0.205	5.95	4.85919	6.04127e-22	4.16535e-20
AT1G63100	26.67	10.825	-1.30085	7.53155e-22	5.08761e-20
AT5G62550	23.905	9.17	-1.38232	8.23381e-22	5.54327e-20
AT2G38110	14.225	3.47	-2.03542	9.56656e-22	6.4189e-20
AT1G62660	10.465	27.52	1.39491	1.05737e-21	7.04735e-20
AT2G24020	209.83	104.175	-1.01021	1.09821e-21	7.28252e-20
AT5G07990	2.1	11.57	2.46193	1.09994e-21	7.28252e-20
MSTRG.4432	73.3	148.265	1.01629	1.9945e-21	1.30754e-19
AT2G18700	22.04	10.015	-1.13796	2.05097e-21	1.34017e-19
ATCG00800	11.01	42.735	1.9566	2.10085e-21	1.36829e-19
AT3G12580	10.965	25.06	1.19248	2.14826e-21	1.39463e-19
AT1G80920	81.525	33.235	-1.29454	3.3e-21	2.10139e-19
AT3G02860	34.805	70.695	1.02231	3.60405e-21	2.28772e-19
AT4G39090	45.615	20.475	-1.15564	5.02071e-21	3.15689e-19
AT1G18370	24.395	11.26	-1.11538	5.32818e-21	3.33972e-19
AT2G47500	15.735	6.795	-1.21143	5.41455e-21	3.38325e-19
AT5G16980	5.42	21.44	1.98394	7.50653e-21	4.6325e-19
AT4G36280	3.65	12.1	1.72904	8.52023e-21	5.24191e-19
AT3G20150	12.4	4.9	-1.33949	8.99755e-21	5.51859e-19
AT3G22550	8.23	23.66	1.52349	9.0585e-21	5.52256e-19
AT4G33260	42.37	20.36	-1.05731	9.05926e-21	5.52256e-19
AT5G66170	9.405	32.605	1.79359	1.22331e-20	7.38976e-19
AT3G15720	3.335	13.935	2.06295	1.25328e-20	7.54802e-19
AT1G28140	67.085	32.795	-1.03251	1.70243e-20	1.01612e-18
AT5G14570	9.455	23.385	1.30643	1.92067e-20	1.13958e-18
AT4G16590	0.635	5.845	3.20237	1.97483e-20	1.16825e-18
AT5G55180	48.52	23.29	-1.05887	2.14583e-20	1.26566e-18
AT1G08560	82.61	39.86	-1.05137	2.37649e-20	1.38133e-18
AT4G36040	91.87	39.715	-1.20991	2.78856e-20	1.60222e-18
AT2G04790	34.09	76.125	1.15902	3.30245e-20	1.88127e-18
AT2G22610	12.765	5.13	-1.31516	3.68204e-20	2.09155e-18
AT3G15518	2.665	20.495	2.94306	4.01542e-20	2.27446e-18
AT4G11320	14.57	33.705	1.20996	4.7653e-20	2.684e-18
AT1G57820	33.21	15.845	-1.06759	4.82702e-20	2.71113e-18
AT2G31865	1.75	9	2.36257	5.32028e-20	2.9798e-18
AT3G51240	42.93	89.165	1.05449	5.98703e-20	3.33456e-18
AT1G15570	29.88	12.7	-1.23435	6.04072e-20	3.34582e-18
AT2G43550	53.74	113.095	1.07347	6.74678e-20	3.7163e-18
AT5G43060	24.435	9.92	-1.30054	6.87336e-20	3.77563e-18
AT2G01890	24.62	53.095	1.10875	8.72627e-20	4.78032e-18
AT1G04800	24.015	6.035	-1.99251	9.94847e-20	5.43497e-18
AT1G17960	0.185	6.15	5.05499	1.49672e-19	8.11028e-18
AT5G17220	18.525	52.74	1.50942	1.52141e-19	8.2218e-18
AT3G01600	0.685	7.74	3.49816	2.43805e-19	1.30345e-17
AT1G32950	0.135	3.675	4.76671	2.70633e-19	1.43918e-17
AT1G80850	17.72	40.16	1.18038	3.80394e-19	1.99632e-17
AT5G07690	23.125	50.23	1.1191	4.2417e-19	2.20293e-17
AT3G01470	13.935	33.37	1.25984	4.2863e-19	2.21459e-17
AT3G01472	13.935	33.37	1.25984	4.2863e-19	2.21459e-17
AT2G43100	15.27	37.94	1.31302	4.67089e-19	2.40707e-17
AT4G05190	14.475	5.87	-1.30213	4.69652e-19	2.41406e-17
ATCG00790	8.215	38.94	2.24492	5.44171e-19	2.78279e-17
AT5G24155	8.975	42.335	2.23787	6.57727e-19	3.31266e-17
AT3G10500	4.52	13.55	1.5839	6.78365e-19	3.40802e-17
AT5G55520	19.37	8.365	-1.21139	8.47832e-19	4.24872e-17
MSTRG.7529	0.09	4.32	5.58496	9.40377e-19	4.65417e-17
AT2G37470	127.105	62.52	-1.02363	1.26084e-18	6.17907e-17
AT2G38255	0.53	8.425	3.99061	1.36857e-18	6.69058e-17
AT2G29340	28.585	60.355	1.07822	1.59094e-18	7.75874e-17
AT1G32520	30.29	63.13	1.05948	1.72592e-18	8.39655e-17
AT3G59250	5.83	18.565	1.67102	1.8843e-18	9.14482e-17
AT5G55720	9.335	1.765	-2.40298	1.8891e-18	9.14591e-17
AT5G13930	100.305	278.885	1.47528	2.05612e-18	9.93046e-17
AT3G07480	79.805	36.245	-1.1387	2.10592e-18	1.01465e-16
AT4G08150	6.33	18.71	1.56353	2.18865e-18	1.05197e-16
AT1G66940	27.165	10.595	-1.35837	2.77959e-18	1.32014e-16
AT1G29418	73.855	148.175	1.00453	2.89058e-18	1.3696e-16
AT5G66460	9.82	23.305	1.24684	3.59113e-18	1.68556e-16
AT2G47710	55.975	24.205	-1.20948	4.27234e-18	1.98203e-16
AT5G01015	27.265	69.75	1.35514	4.35812e-18	2.01714e-16
AT5G60250	0.265	4.075	3.94274	5.60856e-18	2.57209e-16
AT1G65190	16.42	38.16	1.21661	6.29679e-18	2.86146e-16
AT3G48280	3.225	11.91	1.8848	6.72226e-18	3.03477e-16
AT2G37420	9.625	3.715	-1.37342	6.72369e-18	3.03477e-16
AT4G14330	14.455	5.8	-1.31744	9.95163e-18	4.43169e-16
AT3G16450	19.805	43.725	1.14259	1.12693e-17	5.00734e-16
AT5G64620	44.055	14.01	-1.65285	1.49244e-17	6.58749e-16
AT1G55675	10.93	31.52	1.52797	1.55723e-17	6.85834e-16
AT3G20100	5.1	15.17	1.57265	1.68357e-17	7.38222e-16
AT3G52730	102.28	48.23	-1.08452	1.93134e-17	8.37681e-16
AT3G60900	11.115	3.235	-1.78067	2.07724e-17	8.99012e-16
AT1G10610	8.93	21.035	1.23606	4.16335e-17	1.77877e-15
AT1G77450	4.69	18.18	1.95469	4.30316e-17	1.83458e-15
AT2G24300	3.155	10.56	1.7429	4.52173e-17	1.91958e-15
AT1G65860	5.235	15.645	1.57944	5.32651e-17	2.25166e-15
AT1G30600	17.865	8.42	-1.08524	6.65597e-17	2.78423e-15
AT1G25450	31.6	14.645	-1.10952	7.06318e-17	2.93614e-15
AT1G73530	81.255	39.83	-1.0286	7.13052e-17	2.95798e-15
AT1G71330	7.025	22.38	1.67164	7.91853e-17	3.27808e-15
AT5G54060	3.605	13.005	1.851	1.05931e-16	4.32263e-15
AT1G50240	11.865	5.385	-1.13969	1.21553e-16	4.93993e-15
AT4G03100	34.035	16.365	-1.05641	1.30947e-16	5.31091e-15
AT5G13210	1.045	5.82	2.47752	1.62215e-16	6.5393e-15
AT1G72250	11.295	4.94	-1.1931	2.07454e-16	8.3294e-15
AT3G22760	21.73	9.03	-1.26689	2.42356e-16	9.71125e-15
AT2G36200	18.915	9.02	-1.06833	2.5045e-16	9.99549e-15
MSTRG.8071	8.18	35.49	2.11724	2.67597e-16	1.06163e-14
AT3G54600	21.715	44.95	1.04963	3.02548e-16	1.19084e-14
AT2G45920	14.245	29.28	1.03946	3.43821e-16	1.34798e-14
AT5G28770	38.105	17.18	-1.14925	3.54051e-16	1.38537e-14
AT3G09405	1.715	8.11	2.24149	4.18058e-16	1.62312e-14
AT1G74430	8.145	21.615	1.40805	4.4689e-16	1.72169e-14
AT1G65800	7.2	15.515	1.10759	4.48859e-16	1.72595e-14
AT5G18700	14.375	6.96	-1.0464	4.9064e-16	1.87578e-14
AT4G09160	16.905	7.4	-1.19185	4.91922e-16	1.8771e-14
AT3G55710	5.195	0.54	-3.26609	5.75532e-16	2.18779e-14
AT1G74330	4.27	12.27	1.52283	5.79525e-16	2.19879e-14
AT3G51290	16.43	7.2	-1.19026	6.59295e-16	2.49199e-14
AT4G14310	15.595	7.215	-1.11201	6.9676e-16	2.61383e-14
AT5G42190	55.685	26.96	-1.04647	7.04847e-16	2.63922e-14
AT1G54385	21.935	9.875	-1.15138	7.18376e-16	2.68485e-14
AT4G15490	7.125	17.515	1.29763	7.68156e-16	2.84431e-14
AT4G15440	4.73	13.635	1.5274	7.93278e-16	2.9319e-14
AT3G17360	7.18	3.23	-1.15245	1.00155e-15	3.68804e-14
AT3G15550	24.93	10.34	-1.26965	1.25472e-15	4.5698e-14
AT3G61630	4.245	13.955	1.71695	1.43191e-15	5.20564e-14
AT3G21530	7.55	19.14	1.34204	1.50901e-15	5.4365e-14
AT4G14090	6.16	17.51	1.50718	1.57798e-15	5.66459e-14
AT1G21310	2.22	9.23	2.05577	1.75287e-15	6.2587e-14
AT4G13680	0.605	6.25	3.36885	1.97509e-15	7.01454e-14
AT1G18590	12.195	28.885	1.24403	2.09329e-15	7.40802e-14
AT5G59310	1.42	14.255	3.32751	2.52011e-15	8.82481e-14
AT3G58270	1.915	9.615	2.32794	2.53744e-15	8.85699e-14
AT3G55660	22.75	10.345	-1.13693	3.439e-15	1.17543e-13
AT5G08410	85.53	42.625	-1.00473	3.56448e-15	1.21624e-13
MSTRG.11121	8.385	21.125	1.33307	3.65307e-15	1.24223e-13
AT2G33380	11.36	28.975	1.35085	4.03136e-15	1.36622e-13
AT2G40850	4.115	11.53	1.48643	4.84022e-15	1.62656e-13
AT4G22490	6.135	23.605	1.94396	5.912e-15	1.9669e-13
AT2G30140	14.715	29.65	1.01074	6.93236e-15	2.30253e-13
AT5G23910	14.695	6.395	-1.20031	8.97021e-15	2.95485e-13
AT4G37540	21.615	45.385	1.07018	9.26357e-15	3.04646e-13
AT3G53140	0.001	19.79	14.2725	9.45102e-15	3.10301e-13
AT3G16360	1.22	12.51	3.35813	1.03396e-14	3.38918e-13
AT5G45570	0.07	2.545	5.18417	1.31307e-14	4.27603e-13
AT2G27420	20.26	42.69	1.07526	1.33507e-14	4.34062e-13
AT5G24380	1.395	5.845	2.06694	1.35012e-14	4.38241e-13
AT4G04955	19.8	8.505	-1.21912	1.38107e-14	4.46836e-13
AT3G45440	0.3	3.525	3.55459	1.42213e-14	4.59377e-13
AT3G13224	11.275	22.82	1.01717	1.46417e-14	4.70677e-13
AT3G17340	12.58	6.01	-1.0657	1.47172e-14	4.71587e-13
AT1G17870	9.995	21.14	1.0807	1.61275e-14	5.12668e-13
AT5G44560	42.4	17.775	-1.25421	1.62451e-14	5.15588e-13
AT5G15950	56.975	154.02	1.43472	1.82539e-14	5.73878e-13
AT5G63790	11.14	26.505	1.25052	2.57887e-14	8.03185e-13
AT5G57785	27.525	62.36	1.17988	2.64088e-14	8.2122e-13
AT1G58235	23.89	49.4	1.0481	2.81178e-14	8.71652e-13
AT1G66910	3.325	9.865	1.56896	2.82728e-14	8.75099e-13
AT4G04610	20.305	41.87	1.04408	2.99138e-14	9.23034e-13
AT3G57060	8.205	3.7	-1.14898	3.66606e-14	1.12256e-12
AT4G23260	15.765	6.355	-1.31076	4.05559e-14	1.23239e-12
AT1G55110	13.46	27.155	1.01254	4.25059e-14	1.28969e-12
AT2G37390	20.35	6.98	-1.54373	4.47053e-14	1.35437e-12
AT5G11410	1.23	8.41	2.77345	5.17713e-14	1.55599e-12
MSTRG.10433	1.935	6.935	1.84156	6.35483e-14	1.89932e-12
AT1G75190	27.62	10.365	-1.41399	6.95378e-14	2.07214e-12
AT5G51600	18.275	8.605	-1.08662	6.98803e-14	2.07925e-12
AT2G30410	40.925	17.83	-1.19868	7.13328e-14	2.11932e-12
MSTRG.10762	4.515	10.36	1.19823	7.44118e-14	2.20066e-12
AT4G01915	19.83	40.54	1.03166	7.60424e-14	2.23928e-12
AT5G13410	31.54	13.585	-1.21517	8.20823e-14	2.40298e-12
AT5G20250	9.72	3.815	-1.34927	8.31863e-14	2.43174e-12
AT5G27600	4.715	11.63	1.30252	8.34482e-14	2.43583e-12
AT4G39510	19.885	9.21	-1.11041	9.12981e-14	2.65335e-12
AT1G65450	9.505	2.275	-2.06282	1.08313e-13	3.12514e-12
AT5G59220	4.48	12.55	1.48612	1.16797e-13	3.36505e-12
AT1G24580	4.795	19.605	2.03162	1.2219e-13	3.51539e-12
AT3G05330	16.065	6.94	-1.21091	1.32632e-13	3.78855e-12
AT1G56520	2.735	6.885	1.33192	1.57167e-13	4.41371e-12
AT5G67270	21.715	8.52	-1.34977	1.81928e-13	5.08052e-12
AT1G69480	0.62	3.765	2.60231	2.14303e-13	5.96794e-12
AT1G50460	9.11	18.715	1.03867	2.3632e-13	6.56281e-12
AT5G61590	27.78	8.455	-1.71617	2.62293e-13	7.26392e-12
AT3G17520	0.64	6.26	3.29002	2.98376e-13	8.20638e-12
AT3G18530	0.365	4.385	3.58661	3.33489e-13	9.15949e-12
AT5G48485	51.99	22.485	-1.20927	3.76702e-13	1.0318e-11
AT4G24120	4.34	11.525	1.409	3.84313e-13	1.04977e-11
AT2G33400	25.235	12.35	-1.03092	4.14866e-13	1.12707e-11
AT3G56220	11.685	1.635	-2.8373	4.21176e-13	1.14111e-11
AT5G37630	9.965	4.55	-1.131	4.93087e-13	1.32339e-11
AT1G63710	7.01	1.75	-2.00206	5.05055e-13	1.3537e-11
AT3G02120	56.5	24.4	-1.21137	5.3893e-13	1.43871e-11
AT3G18610	0.195	2.785	3.83613	5.81401e-13	1.54589e-11
AT5G16900	0.045	2.53	5.81307	5.92292e-13	1.57276e-11
AT1G08230	7.985	19.115	1.25934	6.21749e-13	1.64443e-11
AT4G17680	5.79	16.91	1.54624	6.6103e-13	1.73912e-11
AT1G06350	0.25	5.07	4.34199	6.73796e-13	1.76805e-11
AT5G62020	8.665	22.95	1.40522	6.82383e-13	1.78824e-11
AT2G47180	6.29	16.66	1.40526	9.38193e-13	2.42054e-11
AT2G29090	9.84	3.46	-1.50789	9.90811e-13	2.53991e-11
AT3G52110	29.515	13.495	-1.12902	1.03635e-12	2.64645e-11
AT1G14250	9.015	19.525	1.11492	1.16995e-12	2.96986e-11
AT2G36430	8.82	19.43	1.13944	1.19629e-12	3.03167e-11
AT4G36910	24.68	11.04	-1.1606	1.32026e-12	3.32477e-11
AT1G66050	6.53	1.785	-1.87116	1.33618e-12	3.35641e-11
AT1G05680	0.365	4.13	3.50017	1.38813e-12	3.46512e-11
AT3G43520	40.42	19.7	-1.03687	1.64126e-12	4.0565e-11
AT1G70250	8.22	17.06	1.05341	1.81989e-12	4.47585e-11
AT3G19590	23.04	10.54	-1.12827	2.09739e-12	5.11432e-11
AT4G34950	5.83	14.365	1.30099	2.10197e-12	5.11923e-11
AT5G59660	1.085	4.5	2.05223	2.22481e-12	5.37908e-11
AT1G74090	17.615	37.38	1.08546	2.2692e-12	5.47319e-11
AT4G37150	6.745	19.055	1.49828	2.79104e-12	6.69147e-11
AT1G53680	4.71	18.075	1.9402	2.82225e-12	6.75818e-11
AT5G24610	40.415	17.89	-1.17574	4.2541e-12	9.97195e-11
AT1G80440	19.74	7.635	-1.37042	4.74216e-12	1.10641e-10
AT1G22400	19.56	8.275	-1.24108	4.8034e-12	1.11679e-10
AT3G22880	12.75	4.455	-1.517	4.91753e-12	1.14067e-10
AT4G20430	10.12	4.335	-1.22311	5.0232e-12	1.16383e-10
AT1G73066	0.73	4.235	2.53639	5.5407e-12	1.27929e-10
AT3G53650	15.865	2.365	-2.74594	5.72845e-12	1.31959e-10
AT1G29640	1.855	10.53	2.50501	6.64034e-12	1.51741e-10
AT4G14230	20.91	10.115	-1.0477	6.84369e-12	1.56032e-10
AT4G01730	19.65	8.63	-1.1871	7.93212e-12	1.79822e-10
AT1G55140	56.965	27.88	-1.03085	8.73477e-12	1.97346e-10
MSTRG.13252	2.33	10.865	2.22129	1.05955e-11	2.37509e-10
AT1G49870	8.615	3.535	-1.28514	1.50872e-11	3.33703e-10
AT1G78260	12.355	4.545	-1.44274	1.51361e-11	3.34416e-10
AT4G21270	14.115	6.17	-1.19389	1.55442e-11	3.43054e-10
AT4G22860	9.52	3.865	-1.30049	1.70644e-11	3.74535e-10
AT1G65270	27.95	13.835	-1.01453	1.71038e-11	3.7499e-10
AT4G32830	22.965	10.225	-1.16734	1.79249e-11	3.92132e-10
AT2G17230	24.94	11.97	-1.05904	1.81661e-11	3.96973e-10
AT4G27450	11.845	3.64	-1.70227	1.8901e-11	4.11235e-10
AT4G27730	4.005	0.935	-2.09876	2.07032e-11	4.48009e-10
AT1G69870	4.01	10.625	1.40579	2.17373e-11	4.68864e-10
AT4G13180	7.345	19.605	1.41639	2.17855e-11	4.69398e-10
AT1G73120	2.065	12.495	2.59714	3.01517e-11	6.42733e-10
AT2G31910	0.15	2.125	3.82443	3.21656e-11	6.82751e-10
AT2G43200	4.875	11.735	1.26734	3.71674e-11	7.82276e-10
AT1G80130	1.51	7.07	2.22716	3.80279e-11	7.99546e-10
AT2G38210	24.49	49.45	1.01378	3.86195e-11	8.11131e-10
MSTRG.2304	2.4	6.875	1.51833	4.20157e-11	8.80523e-10
AT4G30570	6.63	17.755	1.42114	4.87777e-11	1.01278e-09
AT2G18193	0.205	2.88	3.81237	5.52736e-11	1.14291e-09
AT1G74810	1.875	0.095	-4.30282	5.70128e-11	1.17523e-09
AT1G02640	5.415	1.57	-1.7862	5.80781e-11	1.19595e-09
AT5G10140	4.025	0.125	-5.00899	6.54456e-11	1.34352e-09
AT2G15880	2.645	0.34	-2.95966	6.8196e-11	1.39854e-09
AT2G37920	18.545	7.91	-1.22928	8.24015e-11	1.68124e-09
AT5G61350	0.755	3.42	2.17945	8.50836e-11	1.72715e-09
AT2G20635	12.14	4.795	-1.34017	8.86116e-11	1.79149e-09
AT4G37410	0.45	3.42	2.926	1.02723e-10	2.0622e-09
AT4G22120	11.08	5.22	-1.08584	1.03322e-10	2.07214e-09
AT2G30766	33.305	9.135	-1.86626	1.21579e-10	2.42128e-09
AT2G39400	6.865	1.255	-2.45157	1.2671e-10	2.51846e-09
AT5G63140	20.485	10.045	-1.02809	1.27514e-10	2.53193e-09
AT5G15510	12.87	5.47	-1.2344	1.42937e-10	2.82135e-09
AT5G57790	8.535	18.68	1.13003	1.54472e-10	3.04302e-09
AT3G26690	14.64	30.255	1.04726	1.55839e-10	3.06693e-09
AT1G18960	0.085	5.205	5.93629	1.56707e-10	3.08098e-09
AT5G48310	7.755	3.7	-1.0676	1.64757e-10	3.22656e-09
AT1G03940	7.83	18.1	1.20891	1.72614e-10	3.37381e-09
AT5G52320	2.645	8.21	1.63411	1.76805e-10	3.45235e-09
AT3G01820	15.285	30.67	1.00471	1.78964e-10	3.49111e-09
AT1G28560	6.52	14.035	1.10609	1.88742e-10	3.67827e-09
AT1G68130	6.125	13.455	1.13536	2.02827e-10	3.93359e-09
AT3G27170	2.77	6.82	1.29989	2.07283e-10	4.00834e-09
ATCG00150	2.845	12.715	2.16003	2.22546e-10	4.29519e-09
AT4G37380	5.17	11.64	1.17085	2.26428e-10	4.36589e-09
AT5G60880	17.99	7.59	-1.24502	2.3537e-10	4.5276e-09
AT3G48310	7.13	15.515	1.12169	2.46445e-10	4.73359e-09
AT5G27550	13.775	6.49	-1.08576	2.74674e-10	5.24557e-09
AT1G67070	2.1	7.025	1.74211	2.81921e-10	5.37883e-09
AT2G37720	0.93	4.855	2.38417	2.92174e-10	5.56914e-09
AT2G26400	0.56	5.69	3.34493	3.12439e-10	5.93278e-09
AT2G46640	7.035	16.465	1.22678	3.33312e-10	6.30517e-09
AT5G07460	10.015	22.975	1.1979	3.55891e-10	6.70061e-09
AT1G53140	9.67	4.465	-1.11486	4.05062e-10	7.56936e-09
AT1G65890	0.73	3.755	2.36284	4.2302e-10	7.8589e-09
AT1G30160	0.7	4.5	2.6845	4.56959e-10	8.46008e-09
AT3G51660	20.49	6.36	-1.68782	4.61485e-10	8.52022e-09
AT1G34355	3.98	1.635	-1.28348	5.65062e-10	1.03088e-08
AT2G46270	6.205	13.345	1.1048	5.85705e-10	1.06756e-08
AT1G65870	3.55	14.785	2.05824	6.1348e-10	1.1111e-08
AT3G03680	6.075	2.39	-1.34587	7.17965e-10	1.28982e-08
AT1G01210	22.515	45.47	1.01403	7.83047e-10	1.40045e-08
AT2G32990	7.095	16.375	1.20662	8.11179e-10	1.44688e-08
AT5G38120	0.735	3.885	2.4021	8.39979e-10	1.49558e-08
AT4G38070	4.99	2.28	-1.13001	8.82123e-10	1.56366e-08
AT1G22520	40.63	19.855	-1.03304	9.02923e-10	1.59628e-08
AT5G06690	14.93	4.28	-1.80253	9.18257e-10	1.62052e-08
AT3G09190	6.04	1.28	-2.2384	9.6918e-10	1.70138e-08
AT3G03190	10.825	25.12	1.21447	1.06175e-09	1.85413e-08
AT2G33560	13.17	5.475	-1.26632	1.0731e-09	1.87068e-08
AT1G64200	16.26	34.36	1.0794	1.08744e-09	1.89402e-08
AT5G24240	0.085	1.69	4.31342	1.1559e-09	2.00627e-08
AT4G29200	0.001	4.145	12.0172	1.28706e-09	2.22235e-08
AT2G23170	5.085	11.065	1.12168	1.29281e-09	2.22842e-08
AT2G02450	8.375	2.665	-1.65195	1.30759e-09	2.25196e-08
AT3G28750	2.6	8.515	1.71149	1.3962e-09	2.39424e-08
AT3G29575	11.805	24.06	1.02724	1.39739e-09	2.39424e-08
AT1G18830	0.475	2.405	2.34004	1.44982e-09	2.47983e-08
MSTRG.2821	3.96	10.04	1.34219	1.45969e-09	2.49457e-08
AT1G23790	11.91	5.425	-1.13448	1.51719e-09	2.58181e-08
AT3G21150	5.115	15.765	1.62392	1.53637e-09	2.61222e-08
AT1G58684	4.07	11.61	1.51227	1.64171e-09	2.77716e-08
AT1G58983	4.07	11.61	1.51227	1.64171e-09	2.77716e-08
AT1G66540	8.96	18.105	1.01482	1.76495e-09	2.97557e-08
AT5G50240	10.175	25.22	1.30954	1.93195e-09	3.23258e-08
AT5G13720	20.495	9.345	-1.13301	1.99148e-09	3.32384e-08
AT5G53230	0.08	4.24	5.72792	2.06276e-09	3.42851e-08
AT1G61250	21.12	10.385	-1.02411	2.07809e-09	3.45111e-08
AT5G04700	0.29	2.385	3.03986	2.22178e-09	3.66539e-08
AT3G17630	3.44	7.98	1.21398	2.2448e-09	3.70031e-08
AT3G62060	12.125	4.97	-1.28667	2.25115e-09	3.70772e-08
AT2G13610	13.535	6.66	-1.0231	2.28944e-09	3.75531e-08
AT1G57990	19.39	7.75	-1.32304	2.43507e-09	3.98439e-08
AT1G27030	9.805	20.095	1.03525	2.46362e-09	4.02781e-08
AT1G27940	3.595	1.215	-1.56504	2.63412e-09	4.29602e-08
AT1G62290	3.9	9.57	1.29504	3.37272e-09	5.41232e-08
AT1G33612	1.075	4.715	2.13292	3.43817e-09	5.5041e-08
AT5G20830	2.845	6.885	1.27503	3.63978e-09	5.81754e-08
AT3G10310	7.105	3.045	-1.22239	3.93949e-09	6.26154e-08
AT4G36105	0.795	5.305	2.73833	4.57665e-09	7.20553e-08
AT2G26760	16.135	8.055	-1.00224	4.67882e-09	7.36058e-08
AT2G12190	0.92	4.14	2.16993	4.72884e-09	7.43343e-08
AT5G10600	5.75	12.06	1.0686	4.78429e-09	7.51467e-08
MSTRG.11158	8.155	18.845	1.20843	4.92561e-09	7.73058e-08
AT3G53160	2.37	7.225	1.60811	4.98991e-09	7.82536e-08
AT5G55270	0.05	3.98	6.3147	5.0366e-09	7.8862e-08
AT5G01870	5.785	18.77	1.69804	5.62512e-09	8.7802e-08
AT5G41740	1.34	3.76	1.4885	5.94074e-09	9.25839e-08
AT3G28740	1.465	5.445	1.89403	6.10549e-09	9.4782e-08
AT4G15230	0.36	1.705	2.2437	6.21903e-09	9.64697e-08
AT3G45060	0.535	3.09	2.53	6.66497e-09	1.02591e-07
AT3G01410	11.135	4.36	-1.3527	7.23176e-09	1.10465e-07
AT2G17280	0.61	4.495	2.88144	7.25756e-09	1.10775e-07
AT2G06925	26.475	11.44	-1.21054	7.68549e-09	1.16772e-07
AT4G16970	7.255	2.89	-1.32791	8.26677e-09	1.24656e-07
AT5G14550	3.885	10.49	1.43303	8.32242e-09	1.25401e-07
AT1G71490	1.62	4.4	1.44151	8.76604e-09	1.31491e-07
AT1G32375	0.64	4.095	2.67772	8.78675e-09	1.31702e-07
AT4G14400	4.045	9.68	1.25887	9.22133e-09	1.37803e-07
MSTRG.6801	0.18	2.835	3.97728	9.27952e-09	1.38379e-07
AT3G15400	5.75	12.92	1.16797	9.6622e-09	1.43427e-07
AT5G22920	24.61	11.755	-1.06597	1.00191e-08	1.48394e-07
AT3G61990	5.44	14.22	1.38624	1.11335e-08	1.64291e-07
AT2G29490	0.775	5.175	2.73929	1.17458e-08	1.72689e-07
AT2G38310	18.88	8.69	-1.11943	1.24025e-08	1.81544e-07
AT5G45080	0.27	3.275	3.60046	1.24243e-08	1.81729e-07
AT2G44290	5.46	14.52	1.41107	1.26144e-08	1.84106e-07
AT1G45545	1.79	5.165	1.52881	1.33617e-08	1.94445e-07
AT3G22740	2.695	7.965	1.56339	1.41394e-08	2.04719e-07
AT5G21170	15.83	7.355	-1.10586	1.42377e-08	2.05993e-07
AT2G35300	0.945	9.885	3.38685	1.45477e-08	2.10142e-07
MSTRG.10196	14.85	30.37	1.03218	1.48553e-08	2.14154e-07
AT4G17500	5.675	15.725	1.47037	1.81473e-08	2.59553e-07
AT1G03710	0.725	5.07	2.80593	1.88156e-08	2.68727e-07
MSTRG.18328	0.37	6.355	4.10229	2.05012e-08	2.89492e-07
AT1G11850	15.965	5.505	-1.5361	2.1865e-08	3.08098e-07
AT4G29920	3.89	1.42	-1.45388	2.23195e-08	3.13618e-07
AT1G78860	2.56	0.245	-3.38529	2.27737e-08	3.19551e-07
AT5G36710	20.14	8.865	-1.18387	2.3076e-08	3.23338e-07
AT5G36800	20.14	8.865	-1.18387	2.3076e-08	3.23338e-07
AT1G69310	2.135	6.965	1.70589	2.31523e-08	3.23954e-07
AT2G37770	1.26	6.575	2.38357	2.50715e-08	3.49689e-07
AT1G64110	0.105	1.725	4.03814	2.54078e-08	3.5378e-07
AT5G60150	5.275	2.435	-1.11525	2.80717e-08	3.88439e-07
AT5G57760	11.045	27.515	1.31682	3.06268e-08	4.2146e-07
AT1G78140	22.65	11.23	-1.01215	3.11561e-08	4.28156e-07
AT3G53040	0.86	4.535	2.39869	3.178e-08	4.36429e-07
AT2G45830	4.93	9.985	1.01817	3.26273e-08	4.47451e-07
AT5G24770	6.14	14.325	1.22222	3.27449e-08	4.48755e-07
AT1G33930	3	0.24	-3.64386	3.33297e-08	4.56286e-07
AT2G33793	8.185	2.945	-1.47471	3.46525e-08	4.70704e-07
AT5G33370	41.005	12.955	-1.66229	3.52611e-08	4.78322e-07
AT1G24095	2.83	9.665	1.77197	3.54183e-08	4.80127e-07
AT4G16770	4.005	10.505	1.3912	3.55851e-08	4.82063e-07
ATCG01130	0.86	2.48	1.52793	3.63799e-08	4.91194e-07
AT4G25980	1.32	5.72	2.11548	3.6382e-08	4.91194e-07
AT5G02440	15.15	5.635	-1.42683	3.76147e-08	5.07493e-07
AT4G30270	17.985	8.76	-1.03779	3.78224e-08	5.09608e-07
AT1G07450	5.01	13.05	1.38117	3.94061e-08	5.30232e-07
AT3G29590	4.775	11.845	1.31071	4.1869e-08	5.60731e-07
AT5G10890	6.57	1.445	-2.18482	4.22649e-08	5.65654e-07
AT3G16430	3.745	10.045	1.42344	4.3145e-08	5.76275e-07
AT1G68238	24.505	51.255	1.06462	4.48647e-08	5.98445e-07
AT3G46650	0.635	3.6	2.50317	4.55717e-08	6.07066e-07
MSTRG.10794	3.105	8.52	1.45626	4.73926e-08	6.29645e-07
MSTRG.5006	14.835	3.52	-2.07536	4.82171e-08	6.38901e-07
AT1G61490	1.48	4.275	1.53033	4.98198e-08	6.59264e-07
AT1G78770	6.65	2.845	-1.22493	5.16161e-08	6.8168e-07
AT5G63450	1.565	5.1	1.70433	5.34539e-08	7.04092e-07
AT4G34500	11.6	5.08	-1.19122	5.35854e-08	7.05359e-07
AT1G21810	9.81	4.735	-1.05089	6.12752e-08	8.00783e-07
AT1G68110	2.68	7.48	1.48081	6.24988e-08	8.15124e-07
MSTRG.14944	5.02	1.615	-1.63615	6.25051e-08	8.15124e-07
AT2G45170	33.79	16.56	-1.02889	6.25357e-08	8.15124e-07
AT3G09162	7.88	20.94	1.40999	6.58404e-08	8.54856e-07
AT5G56940	29.43	14.455	-1.02572	6.76093e-08	8.76685e-07
AT3G21890	11.14	29.42	1.40105	6.86298e-08	8.87615e-07
AT4G13370	9.71	4.79	-1.01945	7.06047e-08	9.10801e-07
AT5G59590	0.53	3.06	2.52947	7.08526e-08	9.1341e-07
AT1G09630	21.12	10.03	-1.07429	7.2998e-08	9.3925e-07
MSTRG.10435	0.395	2.44	2.62696	7.55377e-08	9.70679e-07
AT5G52050	4.105	9.475	1.20674	7.94103e-08	1.01783e-06
AT4G22505	0.9	3.645	2.01792	8.20486e-08	1.04962e-06
AT4G10810	27.675	12.19	-1.18289	9.32201e-08	1.18195e-06
AT1G67400	7.83	17.22	1.137	9.38558e-08	1.18926e-06
AT1G27590	5.135	1.485	-1.7899	9.73629e-08	1.22747e-06
AT2G35810	6.805	16.215	1.25266	1.05978e-07	1.32855e-06
AT1G34420	0.645	2.425	1.91061	1.06245e-07	1.33106e-06
AT1G79840	9.49	4.43	-1.0991	1.10911e-07	1.38691e-06
AT2G29420	10.455	21.68	1.05217	1.11875e-07	1.39809e-06
AT1G03495	6.33	12.67	1.00114	1.16788e-07	1.45313e-06
AT1G09390	9.525	3.63	-1.39175	1.19235e-07	1.48081e-06
AT3G18000	7.99	3.47	-1.20326	1.19733e-07	1.48607e-06
AT5G50335	0.405	5.46	3.75291	1.2493e-07	1.54483e-06
AT3G22640	0.035	3.695	6.72208	1.33819e-07	1.64659e-06
AT1G31835	5.445	15.525	1.51159	1.34708e-07	1.65652e-06
AT5G05600	0.535	3.225	2.59169	1.35026e-07	1.65932e-06
AT4G35620	12.9	6.09	-1.08286	1.39283e-07	1.70439e-06
AT4G35290	3.265	6.675	1.03168	1.42935e-07	1.7448e-06
AT3G10570	9.175	4.095	-1.16384	1.45941e-07	1.77715e-06
AT5G53090	5.985	12.89	1.10683	1.4866e-07	1.80697e-06
AT2G17430	0.91	3.81	2.06585	1.5492e-07	1.87849e-06
AT1G06660	5.6	1.815	-1.62546	1.68204e-07	2.02972e-06
AT5G03030	22.78	10.35	-1.13814	1.73355e-07	2.08809e-06
AT1G07430	0.555	2.85	2.3604	1.76996e-07	2.12683e-06
AT1G73750	11.905	5.83	-1.03	2.10243e-07	2.50077e-06
AT2G20800	0.001	1.555	10.6027	2.12206e-07	2.52113e-06
AT2G46600	22.55	47.29	1.06841	2.15172e-07	2.55031e-06
AT1G12080	10.425	25.42	1.28592	2.32895e-07	2.75221e-06
AT5G20960	0.905	2.4	1.40704	2.38823e-07	2.81726e-06
AT2G28630	10.26	4.815	-1.09142	2.45803e-07	2.89108e-06
AT5G20700	375.12	756.055	1.01114	2.71802e-07	3.17818e-06
AT1G48820	1.595	0.135	-3.56253	2.7275e-07	3.1874e-06
AT1G52570	0.89	2.98	1.74344	2.96715e-07	3.45333e-06
AT3G55290	2.71	8.775	1.69511	3.05748e-07	3.54813e-06
AT4G04830	14.115	28.89	1.03334	3.33683e-07	3.85442e-06
AT1G52315	2.325	7.365	1.66345	3.37973e-07	3.89272e-06
AT1G68220	22.45	11.005	-1.02856	3.39592e-07	3.90912e-06
AT1G26740	25.71	12.305	-1.06308	3.41389e-07	3.92529e-06
AT1G49720	6.105	2.125	-1.52253	3.45043e-07	3.96502e-06
AT3G56100	6.45	2.89	-1.15823	3.63414e-07	4.16655e-06
AT5G10430	9.205	2.715	-1.76147	4.19021e-07	4.76311e-06
AT4G25580	0.345	2.49	2.85148	4.20165e-07	4.77341e-06
AT5G24530	5.945	12.335	1.05301	4.28519e-07	4.85728e-06
AT4G36470	6.405	13.2	1.04327	4.33222e-07	4.9078e-06
AT4G33270	106.74	48.04	-1.15179	4.34005e-07	4.91389e-06
MSTRG.18345	0.58	3.2	2.46395	4.50988e-07	5.1004e-06
ATCG00780	3.29	14.355	2.12539	4.53534e-07	5.11761e-06
AT1G02390	2.92	7.01	1.26345	4.56565e-07	5.146e-06
AT5G25230	0.405	1.92	2.24511	4.70129e-07	5.28185e-06
AT5G64870	0.46	2.575	2.48487	4.74183e-07	5.31463e-06
AT2G02010	0.215	1.955	3.18476	4.8156e-07	5.37751e-06
AT2G25880	20.875	10.18	-1.03604	5.08422e-07	5.65715e-06
AT1G61370	1.41	4.015	1.5097	5.13994e-07	5.70972e-06
AT4G30110	1.38	0.215	-2.68226	5.29893e-07	5.87644e-06
AT2G04080	4.815	9.945	1.04644	5.46116e-07	6.0396e-06
AT5G35450	2.37	5.065	1.09568	5.53351e-07	6.11622e-06
AT5G25620	5.5	2.26	-1.28311	5.55702e-07	6.13882e-06
AT2G45900	4.09	1.33	-1.62067	5.60797e-07	6.18827e-06
AT1G76310	14.665	6.985	-1.07005	6.15986e-07	6.7304e-06
AT5G40640	8.145	3.99	-1.02953	6.48512e-07	7.07033e-06
AT5G17760	1.13	4.025	1.83267	6.58429e-07	7.16673e-06
AT3G45610	7.115	2.06	-1.78822	6.75763e-07	7.33544e-06
AT5G12420	6.455	2.58	-1.32305	6.78695e-07	7.35928e-06
AT2G38250	0.32	3.36	3.39232	6.79117e-07	7.35986e-06
AT5G13170	2.06	6.19	1.5873	6.86359e-07	7.42627e-06
AT1G05894	0.485	2.885	2.57251	7.16306e-07	7.71688e-06
MSTRG.2862	0.1	1.025	3.35755	7.272e-07	7.82161e-06
AT1G73602	9.25	3.805	-1.28156	7.27698e-07	7.82275e-06
AT3G21090	4.435	8.885	1.00244	7.42002e-07	7.9594e-06
AT5G16770	0.36	2.71	2.91222	7.61145e-07	8.14291e-06
AT3G47380	11.52	3.525	-1.70845	7.61686e-07	8.14433e-06
AT1G21250	1.155	3.435	1.57242	7.71646e-07	8.24191e-06
AT3G03341	0.335	5.635	4.07218	7.84194e-07	8.36711e-06
AT4G39950	5.95	12.07	1.02046	7.98012e-07	8.50093e-06
AT2G31010	8.065	3.985	-1.01709	7.98818e-07	8.50499e-06
AT4G13540	6.965	15.94	1.19446	8.1247e-07	8.63196e-06
AT3G55500	3.95	0.685	-2.52768	8.13353e-07	8.63674e-06
AT2G17620	6.31	2.445	-1.36781	8.31209e-07	8.81589e-06
AT1G80570	1.145	4.03	1.81543	8.32896e-07	8.82552e-06
AT4G25990	13.51	6.06	-1.15664	8.38841e-07	8.8744e-06
AT2G20870	9.48	2.915	-1.70139	8.64903e-07	9.13562e-06
AT5G47220	3.15	9.275	1.558	8.88796e-07	9.3682e-06
AT3G20865	2.835	11.725	2.04817	9.12764e-07	9.60617e-06
AT5G58120	2.615	5.355	1.03408	9.42853e-07	9.89105e-06
AT3G12203	0.41	2.745	2.74311	9.61235e-07	1.00628e-05
AT5G38100	4.455	1.11	-2.00487	9.88935e-07	1.03365e-05
AT5G55830	2.89	0.835	-1.79122	1.03367e-06	1.07535e-05
AT5G50580	1.345	0.001	-10.3934	1.0464e-06	1.0869e-05
AT3G06520	3.01	7.645	1.34475	1.10624e-06	1.14489e-05
AT3G10960	4.805	1.865	-1.36536	1.12802e-06	1.16549e-05
AT5G59240	2.19	7.525	1.78076	1.17756e-06	1.21305e-05
AT5G51850	4.97	1.95	-1.34977	1.22259e-06	1.25684e-05
AT1G06100	17.82	7.96	-1.16266	1.49216e-06	1.51296e-05
AT3G51230	10.515	3.975	-1.40342	1.49796e-06	1.51731e-05
AT1G19180	4.235	28.24	2.73731	1.50115e-06	1.519e-05
AT1G70440	0.13	2.38	4.19438	1.57964e-06	1.59038e-05
AT4G39630	10.78	4.3	-1.32595	1.61353e-06	1.62287e-05
AT2G35760	13.015	5.685	-1.19494	1.63971e-06	1.64506e-05
AT4G39320	0.82	5.485	2.7418	1.6514e-06	1.6543e-05
AT3G18320	5.975	13.54	1.18022	1.6564e-06	1.65847e-05
AT4G17000	8.835	4.415	-1.00082	1.69242e-06	1.69042e-05
AT5G14490	0.085	2.43	4.83735	1.69507e-06	1.69042e-05
AT2G15890	19.325	4.495	-2.10408	1.71301e-06	1.70491e-05
AT2G02020	3.49	7.65	1.13223	1.86957e-06	1.8506e-05
AT1G14120	4.69	11.065	1.23834	1.90458e-06	1.88339e-05
AT2G02590	9.27	3.85	-1.26771	1.92085e-06	1.8976e-05
AT1G17830	3.135	7.46	1.25071	1.94913e-06	1.92174e-05
AT1G74890	9.995	2.635	-1.9234	2.11885e-06	2.07475e-05
AT4G26950	2.34	8.235	1.81526	2.27366e-06	2.21441e-05
AT3G14990	3.7	8.94	1.27275	2.3965e-06	2.32838e-05
AT3G59010	2.985	0.785	-1.92697	2.46383e-06	2.38915e-05
AT5G65450	7.19	3.485	-1.04483	2.59845e-06	2.50874e-05
AT1G50970	3.225	7.18	1.15468	2.61144e-06	2.52006e-05
AT1G33720	4.705	9.51	1.01525	2.65819e-06	2.56394e-05
AT2G18120	2.35	8.215	1.8056	2.69651e-06	2.59839e-05
AT5G53240	0.001	1.515	10.5651	2.78491e-06	2.67713e-05
AT2G47770	0.885	4.485	2.34136	2.85348e-06	2.73123e-05
AT1G34245	12.305	4.29	-1.5202	3.028e-06	2.88034e-05
AT1G71890	1.33	3.965	1.57589	3.16899e-06	3.0073e-05
AT1G17380	0.835	4.075	2.28695	3.20257e-06	3.0346e-05
AT3G07870	4.3	8.905	1.05028	3.33927e-06	3.15393e-05
AT3G47836	37.765	18.35	-1.04127	3.50317e-06	3.29627e-05
AT4G32480	4.96	11.9	1.26255	3.51547e-06	3.30629e-05
AT1G74340	18.085	7.23	-1.32273	3.593e-06	3.36654e-05
AT5G03120	8.165	20.3	1.31395	3.59859e-06	3.3702e-05
AT5G63100	12.04	5.965	-1.01324	3.71383e-06	3.4603e-05
AT1G45616	0.59	2.015	1.77199	3.72198e-06	3.46466e-05
AT5G59390	0.085	1.39	4.03148	3.77033e-06	3.50302e-05
AT1G63220	15.305	6.73	-1.18532	4.18442e-06	3.85209e-05
AT3G52490	3.275	1.265	-1.37236	4.21266e-06	3.87453e-05
AT3G54390	6.965	14.42	1.04988	4.25731e-06	3.91199e-05
AT4G35640	1.96	5.2	1.40766	4.54436e-06	4.16237e-05
AT3G26280	10.81	5.35	-1.01476	4.71536e-06	4.30126e-05
AT5G59720	4.865	12.695	1.38375	4.92095e-06	4.4745e-05
AT2G44190	5.215	2.08	-1.32608	4.95536e-06	4.49761e-05
MSTRG.9019	0.36	2.785	2.95161	5.39096e-06	4.86626e-05
AT4G36600	0.05	2.295	5.52042	5.56397e-06	4.99559e-05
AT3G18950	3.86	7.78	1.01117	5.70597e-06	5.10245e-05
AT3G29280	20.185	9.785	-1.04464	5.78157e-06	5.16082e-05
AT1G54570	5.745	2.76	-1.05764	5.80194e-06	5.17208e-05
AT2G38195	0.02	2.04	6.67243	5.92563e-06	5.27294e-05
AT5G27890	7.52	3.4	-1.1452	5.95658e-06	5.29812e-05
AT3G09270	1.385	5.54	2	6.09127e-06	5.4059e-05
MSTRG.953	0.045	1.875	5.38082	6.22833e-06	5.52019e-05
AT3G60160	0.29	1.095	1.91681	6.26693e-06	5.55194e-05
AT2G17500	1.73	4.825	1.47976	6.4363e-06	5.67683e-05
AT4G11900	2.2	4.71	1.09822	6.47102e-06	5.70243e-05
AT4G22960	0.2	1.625	3.02237	6.53256e-06	5.74567e-05
AT5G40420	0.2	3.4	4.08746	6.95366e-06	6.09016e-05
AT1G05710	5.255	12.715	1.27477	7.00891e-06	6.13318e-05
AT3G59220	1.395	4.95	1.82716	7.31579e-06	6.36644e-05
AT5G63690	2.065	10.2	2.30436	7.31686e-06	6.36644e-05
AT3G24000	0.78	2.74	1.81263	7.39139e-06	6.42011e-05
AT5G05400	0.255	1.34	2.39366	7.62084e-06	6.60506e-05
AT1G29600	4.59	10.18	1.14917	7.78536e-06	6.73014e-05
AT4G03320	1.67	5.075	1.60356	7.8479e-06	6.77835e-05
AT5G14090	5.755	11.91	1.04929	7.96498e-06	6.87354e-05
AT1G76530	1.545	4.885	1.66075	8.33627e-06	7.16919e-05
AT1G04110	2.395	0.665	-1.8486	8.64538e-06	7.40954e-05
AT5G28235	0.001	0.915	9.83763	8.91959e-06	7.62493e-05
AT5G56810	1.325	4.32	1.70504	8.98787e-06	7.68002e-05
AT1G60190	2.43	13.29	2.45131	9.49008e-06	8.06435e-05
AT4G03410	7.285	3.505	-1.05551	9.69929e-06	8.22814e-05
AT3G27250	8.1	27.625	1.76998	9.73311e-06	8.25333e-05
AT2G30770	1.81	0.305	-2.56911	9.93577e-06	8.41804e-05
AT1G05440	6.325	2.665	-1.24693	1.04986e-05	8.86485e-05
AT5G12280	0.8	3.145	1.97499	1.071e-05	9.02808e-05
AT1G62360	1.5	4.8	1.67807	1.11521e-05	9.37313e-05
AT2G18050	2.345	7.185	1.6154	1.19129e-05	9.96663e-05
AT4G16162	0.105	1.89	4.16993	1.20776e-05	0.000100705
AT3G45860	0.24	1.52	2.66297	1.21063e-05	0.000100903
AT1G77240	5.19	10.93	1.07449	1.22366e-05	0.000101819
AT5G50770	0.815	3.595	2.14112	1.22852e-05	0.000102181
AT1G47920	0.1	1.825	4.18982	1.26802e-05	0.000105073
MSTRG.6682	1.375	3.64	1.40451	1.27946e-05	0.000105889
AT4G10420	3.135	8.54	1.44577	1.28325e-05	0.000106159
AT4G03270	10.3	4.38	-1.23364	1.29291e-05	0.000106914
AT3G10870	5.745	1.76	-1.70673	1.29372e-05	0.000106937
AT2G30820	6.28	2.665	-1.23663	1.32463e-05	0.000109446
AT3G48290	0.375	1.965	2.38957	1.34897e-05	0.000111196
AT1G04660	1.125	3.92	1.80093	1.41945e-05	0.000116511
AT5G03780	4.46	8.925	1.00081	1.51698e-05	0.000123703
AT5G18360	0.705	2.21	1.64835	1.52185e-05	0.000123949
AT1G28330	18.26	9.115	-1.00237	1.52891e-05	0.000124375
AT5G42330	12.02	5.135	-1.227	1.58666e-05	0.000128494
AT5G25570	7.65	2.095	-1.86851	1.6904e-05	0.000135795
AT2G04032	1.4	0.115	-3.60572	1.72101e-05	0.000138088
AT3G14450	3.68	9.545	1.37504	1.75288e-05	0.000140139
AT4G27657	18.29	37.915	1.05171	1.81817e-05	0.000145069
AT4G33040	4.165	10.33	1.31045	1.8504e-05	0.000147464
AT5G18600	33.325	82.08	1.30043	1.86077e-05	0.000148113
AT5G39850	7.43	15.475	1.05851	1.90184e-05	0.000151142
AT4G05380	0.155	2.845	4.19809	1.91386e-05	0.000151977
AT1G55180	1.88	4.235	1.17163	1.91743e-05	0.000152199
AT1G23940	3.705	7.82	1.0777	1.99073e-05	0.000157455
AT3G26740	186.305	82.81	-1.16979	2.01839e-05	0.000159516
AT2G16720	2.07	6.43	1.63519	2.0458e-05	0.000161173
AT1G69710	0.19	0.95	2.32193	2.06247e-05	0.000162231
AT1G20060	4.32	1.995	-1.11464	2.15983e-05	0.000169356
AT1G01900	4.415	1.63	-1.43754	2.17664e-05	0.000170481
AT5G51380	7.765	3.875	-1.00279	2.19197e-05	0.00017154
MSTRG.14079	1.195	6.625	2.47091	2.22467e-05	0.000173963
AT1G52030	0.65	2.235	1.78176	2.26784e-05	0.000177062
AT2G04050	0.04	1.43	5.15987	2.35866e-05	0.000183722
AT4G39480	0.49	2.065	2.07529	2.43539e-05	0.000188743
AT4G22485	0.66	2.36	1.83825	2.51372e-05	0.000193987
AT1G60390	3.54	1.345	-1.39614	2.53091e-05	0.000195162
MSTRG.2740	1.665	5.01	1.58929	2.53574e-05	0.000195459
AT1G65560	3.57	7.76	1.12013	2.54428e-05	0.000196042
AT3G17980	0.215	2.115	3.29825	2.61398e-05	0.00020118
AT1G03550	5.285	1.935	-1.44957	2.68118e-05	0.000205797
ATCG00890	0.78	3.295	2.07873	2.81073e-05	0.000214834
ATCG01250	0.78	3.295	2.07873	2.81073e-05	0.000214834
AT1G57750	0.085	1.155	3.76429	2.81812e-05	0.000215316
AT5G61440	10.99	4.965	-1.14633	2.86678e-05	0.0002187
AT4G21850	11.815	4.875	-1.27715	2.93844e-05	0.000223871
AT4G16000	11.035	4.04	-1.44966	2.95418e-05	0.000224681
AT5G20710	0.54	1.85	1.77649	2.96401e-05	0.000225343
AT5G49520	0.71	2.61	1.87816	3.00262e-05	0.000228105
AT4G25940	1.34	3.505	1.38718	3.03856e-05	0.00023066
AT3G07070	0.09	1.185	3.71882	3.05861e-05	0.000231918
AT4G28430	4.45	1.66	-1.42262	3.06311e-05	0.000232171
AT1G17480	5.47	2.055	-1.4124	3.07103e-05	0.000232684
AT1G02610	2.155	0.23	-3.22798	3.07551e-05	0.000232935
AT5G54530	7.81	2.75	-1.50589	3.2277e-05	0.000242989
AT1G65150	3.15	7.15	1.18259	3.28691e-05	0.000246982
AT3G28100	2.445	6.005	1.29633	3.3243e-05	0.000249416
AT2G36640	0.195	1.915	3.2958	3.42486e-05	0.00025648
AT2G46400	2.69	7.18	1.41638	3.5501e-05	0.000264965
AT3G33528	0.075	2.58	5.10434	3.67017e-05	0.000273112
AT1G17260	0.47	1.755	1.90074	3.70066e-05	0.000275175
AT5G04380	0.425	2.555	2.58779	3.75623e-05	0.000278892
AT5G62170	5.535	2.64	-1.06805	3.81565e-05	0.000283095
AT3G26590	2.93	6.36	1.11813	3.85776e-05	0.000285795
AT3G06300	10.38	5.085	-1.02949	3.87826e-05	0.000286994
AT4G30560	2.085	4.4	1.07746	4.14538e-05	0.000304955
AT3G05400	1.5	3.905	1.38036	4.15961e-05	0.00030589
AT2G47780	1.945	6.08	1.6443	4.16344e-05	0.000306059
AT1G21520	2.04	7.04	1.78701	4.19386e-05	0.000308182
AT3G51750	7.15	15.93	1.15573	4.39497e-05	0.000321542
AT1G30860	1.41	0.355	-1.9898	4.39661e-05	0.000321544
AT1G26665	8.805	17.82	1.0171	4.42112e-05	0.000322982
AT4G21930	2.115	6.64	1.65053	4.45531e-05	0.000325005
AT5G65640	4.535	9.11	1.00635	4.54469e-05	0.00033044
AT2G02350	3.395	8.07	1.24916	4.58349e-05	0.000332656
AT5G07700	1.225	4.34	1.82491	4.63159e-05	0.000335601
AT2G44450	5.155	2.16	-1.25494	4.66734e-05	0.000338006
MSTRG.9728	0.495	1.335	1.43134	4.69011e-05	0.000339286
AT1G30170	0.001	0.885	9.78953	4.76426e-05	0.000343655
AT5G57123	16.11	7.58	-1.08769	4.88326e-05	0.000351352
AT1G06980	5.01	11.27	1.16961	4.89425e-05	0.000352016
AT5G03210	1.35	6.705	2.31228	4.92545e-05	0.000353879
AT5G39030	1.475	3.74	1.34232	4.95139e-05	0.000355486
AT3G63320	0.07	1.4	4.32193	4.95974e-05	0.000355958
AT4G11350	0.62	2.11	1.7669	5.05307e-05	0.000362267
AT4G34930	0.225	1.575	2.80735	5.20232e-05	0.000371767
AT5G47330	3.87	8.39	1.11634	5.22522e-05	0.000372871
AT1G78970	1.155	2.89	1.32318	5.3291e-05	0.000379711
AT1G26960	1.835	5.09	1.47189	5.37279e-05	0.000382582
AT3G10080	17.705	7.78	-1.18631	5.41125e-05	0.000385046
AT5G61370	1.55	4.03	1.37851	5.58467e-05	0.000396399
AT1G35190	4.32	8.75	1.01825	5.89975e-05	0.000416545
AT5G59320	4.355	34.585	2.9894	5.99655e-05	0.000423081
AT4G30290	0.87	3.44	1.98332	6.40491e-05	0.000449992
AT2G21450	0.045	0.68	3.91754	6.40498e-05	0.000449992
AT5G55930	2.46	0.985	-1.32046	6.51374e-05	0.000457472
AT4G13560	3.77	10.225	1.43946	6.66574e-05	0.000467327
AT4G29270	6.515	2.435	-1.41984	7.05843e-05	0.000492097
AT2G39690	2.635	0.73	-1.85183	7.07162e-05	0.000492673
AT2G38340	0.225	2.24	3.3155	7.11347e-05	0.000495243
AT5G53588	2.85	7.135	1.32395	7.28482e-05	0.000506644
AT5G53590	2.85	7.135	1.32395	7.28482e-05	0.000506644
AT4G14020	5.495	14.47	1.39687	7.41816e-05	0.0005152
AT3G23150	1.995	0.72	-1.47032	7.69956e-05	0.000533446
AT2G39240	1.68	4.17	1.31159	7.73817e-05	0.000535866
AT5G49150	2.96	1.305	-1.18155	7.74594e-05	0.000536103
AT3G19030	82.105	172.09	1.06762	8.03985e-05	0.000555291
AT5G56580	8.795	4.265	-1.04414	8.19845e-05	0.000565269
AT1G79410	2.36	5.1	1.11171	8.21444e-05	0.000566176
AT4G09060	9.755	4.655	-1.06736	8.57227e-05	0.00058881
AT3G23840	4.3	1.605	-1.42176	8.62863e-05	0.000592274
AT4G02330	2.27	5.025	1.14643	8.69867e-05	0.000596467
AT5G19020	1.865	4.175	1.1626	8.82606e-05	0.000604166
AT1G17090	3.97	9.89	1.31683	8.87285e-05	0.000606746
AT1G65240	0.495	2.12	2.09856	8.88475e-05	0.000607352
AT4G28020	3.84	7.835	1.02883	8.95162e-05	0.000611505
AT5G49110	0.665	1.59	1.2576	8.96439e-05	0.000612169
AT2G45490	5.285	1.63	-1.69703	9.00299e-05	0.000614248
AT3G03520	4.69	2.095	-1.16264	9.0211e-05	0.000615201
AT4G03440	1.805	3.92	1.11885	9.17526e-05	0.000625074
AT2G47000	0.375	1.205	1.68407	9.58557e-05	0.000650368
AT1G01670	0.635	2.995	2.23773	9.58959e-05	0.00065042
AT1G76790	3.055	6.735	1.14051	9.62165e-05	0.000652127
AT1G69730	2.55	5.29	1.05277	9.6645e-05	0.000654613
MSTRG.10693	1.175	0.135	-3.12163	9.69144e-05	0.000656214
AT4G31875	2.465	8.72	1.82274	9.7721e-05	0.000660781
AT1G67940	7.15	2.83	-1.33714	9.963e-05	0.000673007
AT5G19030	17.53	8.62	-1.02407	0.000100339	0.00067734
AT5G18270	0.34	1.795	2.40038	0.000103748	0.000697455
AT5G38200	0.545	2.1	1.94606	0.000105198	0.000706322
AT2G36270	0.27	1.53	2.5025	0.000107744	0.000721242
AT4G04330	8.555	2.795	-1.61392	0.000109784	0.000732931
AT5G57685	2.68	7.605	1.50472	0.000110267	0.000735663
AT5G66940	2.77	7.915	1.5147	0.000115349	0.000765996
AT4G16265	13.5	6.18	-1.12728	0.000115688	0.000767992
AT5G07660	3.11	1.505	-1.04715	0.000118051	0.000781597
AT3G54120	2.585	6.64	1.36102	0.000121748	0.000804747
AT3G57010	1.635	4.25	1.37817	0.000124235	0.000819561
AT3G02480	12.395	75.975	2.61577	0.000125229	0.000824756
MSTRG.5752	0.09	2.47	4.77844	0.000125229	0.000824756
AT4G21020	0.405	2.445	2.59384	0.000129218	0.000847456
AT3G51930	5.62	2.515	-1.16001	0.000129227	0.000847456
AT1G22540	3.95	1.775	-1.15403	0.000136158	0.000888245
AT1G70850	0.145	1.55	3.41814	0.000136804	0.000891877
AT3G15357	2.425	7.79	1.68364	0.00013929	0.000907198
AT5G25880	3.11	1.195	-1.3799	0.000140833	0.000916057
AT1G52910	8.035	3.21	-1.32372	0.000141404	0.000918625
AT5G04770	2.13	0.585	-1.86434	0.000145257	0.000941168
AT3G07130	1.415	3.72	1.3945	0.000147754	0.000955788
AT3G05930	4.18	1.25	-1.74157	0.000150189	0.000969342
AT2G34655	0.095	1.705	4.1657	0.000153269	0.000986356
AT3G13400	0.15	1.105	2.88101	0.000155333	0.000998676
AT5G12930	6.255	2.91	-1.10399	0.000159431	0.00102305
AT3G16120	7.255	2.425	-1.58099	0.000161647	0.00103627
AT3G60330	0.625	1.745	1.4813	0.000162422	0.0010409
AT3G18960	9.605	3.925	-1.29109	0.000168925	0.00108085
ATMG00410	0.625	0.001	-9.28771	0.000169479	0.00108283
AT5G15960	1.05	5.035	2.2616	0.000170131	0.00108544
AT3G24460	24.81	52.17	1.0723	0.000171053	0.00108993
AT4G04700	5.225	2.25	-1.21551	0.000173804	0.001105
AT3G48790	2.44	6.035	1.30647	0.000178659	0.00113406
AT2G36485	5.26	10.875	1.04788	0.000178825	0.00113475
AT5G08360	1.47	4.99	1.76322	0.000179857	0.00113979
AT3G20470	4.865	10.65	1.13034	0.000181963	0.00115028
AT1G02700	0.505	2.53	2.32478	0.000183176	0.00115612
AT5G43170	6.175	12.675	1.03747	0.000188246	0.00118476
AT2G41010	4.08	9.825	1.26789	0.000189418	0.00118989
AT1G72660	1.385	3.815	1.4618	0.000195734	0.00122648
AT5G58610	0.47	1.465	1.64017	0.000199741	0.00124768
MSTRG.16866	0.575	3.145	2.45143	0.000203446	0.00126924
AT1G13700	8.405	3.99	-1.07486	0.000205791	0.00128306
AT5G38300	5.72	2.175	-1.395	0.000207223	0.00129079
AT1G62570	1.895	4.335	1.19383	0.000211024	0.00131242
AT4G31520	0.57	1.95	1.77444	0.000212262	0.00131971
AT5G44310	0.07	1.24	4.14684	0.000215708	0.00133947
AT5G50600	0.11	1.355	3.62272	0.000218896	0.001358
AT3G15670	1.635	12.24	2.90424	0.000221579	0.00137294
AT1G55940	2.76	1.05	-1.39428	0.000222284	0.00137688
AT2G24970	9.06	3.265	-1.47243	0.000223718	0.00138533
AT3G62950	9.745	3.025	-1.68773	0.00023109	0.00142745
AT5G05365	1.07	5.105	2.2543	0.000231299	0.00142829
AT3G26800	0.001	1.515	10.5651	0.000233406	0.00143953
MSTRG.15742	0.001	2.26	11.1421	0.000235085	0.00144854
AT3G04030	2.3	5.255	1.19206	0.000237844	0.00146464
AT1G26760	5.745	2.84	-1.01642	0.000241261	0.0014834
AT5G03010	0.395	2.305	2.54484	0.000242081	0.00148661
AT3G19330	2.21	4.99	1.17499	0.000246489	0.0015097
AT3G50390	0.19	1.31	2.7855	0.000248088	0.0015179
AT2G39920	5.03	1.935	-1.37822	0.000259239	0.00157744
AT2G18660	0.145	2.06	3.82852	0.00026194	0.00159242
AT1G48130	0.705	3.275	2.2158	0.000269305	0.00163217
AT5G34830	0.8	4.685	2.54998	0.000269441	0.00163217
AT5G65205	3.765	8.06	1.09813	0.000269456	0.00163217
AT3G14620	1.46	3.505	1.26345	0.000275088	0.00166275
AT5G16570	1.07	0.09	-3.57154	0.000277658	0.00167677
AT2G29120	0.78	1.925	1.30331	0.000281823	0.00169884
AT2G36980	1.825	3.83	1.06945	0.000282948	0.00170459
AT1G73690	5.085	2.415	-1.07422	0.000293256	0.0017598
AT5G61070	1.22	0.28	-2.12338	0.000295114	0.00177042
AT1G11112	12.035	5.935	-1.01992	0.00030485	0.00182499
AT1G52450	0.595	1.585	1.41352	0.000305714	0.00182961
AT3G46900	0.91	4.19	2.20301	0.000306532	0.00183342
AT1G26970	0.075	0.985	3.71516	0.000308006	0.00184168
AT1G35290	3.13	7.475	1.25591	0.000308723	0.00184431
AT1G51055	4.16	0.65	-2.67807	0.000309277	0.00184652
AT1G51270	2.94	1.12	-1.39232	0.000310136	0.00184779
AT4G13195	3.62	8.525	1.23571	0.000325657	0.00192876
AT5G25210	5.605	2.145	-1.38574	0.000331636	0.00196012
AT1G70270	4.575	0.855	-2.41978	0.000339514	0.0020043
AT3G25020	1.605	3.275	1.02892	0.000341036	0.0020121
AT2G42560	0.44	1.77	2.00817	0.000349716	0.00205906
AT2G21080	2.46	5.235	1.08953	0.000357895	0.00210165
AT2G42360	1.805	4.86	1.42896	0.000367788	0.00214964
AT1G61400	1.085	2.625	1.27462	0.000375787	0.00218935
AT1G73300	0.085	1.105	3.70044	0.00037674	0.00219299
AT1G70810	7.43	2.73	-1.44446	0.000381505	0.0022175
AT5G53290	2.34	5.08	1.11832	0.000385183	0.00223563
AT2G42610	3.56	1.06	-1.74781	0.000387508	0.00224586
AT2G40710	2.29	8.11	1.82435	0.000396337	0.00229172
AT4G39010	3.43	1.48	-1.21261	0.000398756	0.00230504
AT5G02070	2.14	4.76	1.15335	0.000400002	0.00231091
AT3G61920	3.165	7.32	1.20964	0.000402217	0.00232236
AT5G25490	11.285	5.375	-1.07007	0.000405828	0.00234113
AT4G40020	0.375	0.001	-8.55075	0.000405936	0.00234113
AT1G65300	0.83	0.001	-9.69697	0.000420731	0.00242087
AT1G04560	0.065	1.825	4.81131	0.000425084	0.00244381
AT1G33811	4.825	2.13	-1.17968	0.000427272	0.00245426
AT5G57840	2.62	5.46	1.05933	0.000428149	0.00245834
AT1G79960	4.375	9.195	1.07157	0.000429602	0.00246482
AT1G07985	1.615	5.485	1.76396	0.000439883	0.00251947
AT1G54575	3.865	9.29	1.26521	0.000441415	0.00252463
MSTRG.5025	1.55	0.405	-1.93627	0.000449475	0.00256559
AT1G68250	0.08	27.39	8.41943	0.000464016	0.00263791
AT1G32560	0.79	3.705	2.22955	0.000464124	0.00263791
AT2G25625	1.66	5.47	1.72036	0.000469237	0.00266243
AT5G06760	2.22	15.1	2.76592	0.000471164	0.00267184
AT1G69600	0.001	1.13	10.1421	0.000475457	0.00269237
ATCG00040	1.9	4.2	1.14439	0.000475797	0.00269353
AT1G17250	1.665	3.505	1.07389	0.000481493	0.00272115
AT4G09420	0.665	2.24	1.75207	0.00049082	0.00276559
AT2G37210	0.765	2.95	1.94718	0.000492288	0.00277276
AT4G31800	1.855	4.63	1.31959	0.000514644	0.00288729
AT5G43380	0.81	2.53	1.64314	0.000521123	0.00292036
AT4G38420	1.705	0.495	-1.78427	0.000522006	0.00292367
AT5G05490	0.15	0.915	2.60881	0.000524006	0.00293323
AT3G58810	2.015	4.11	1.02836	0.000526313	0.00294367
AT5G48400	0.065	0.57	3.13245	0.000529775	0.00296138
AT5G52340	0.885	0.105	-3.07529	0.000534203	0.00298113
AT2G41990	4.485	1.995	-1.16872	0.000540516	0.00301132
AT3G03590	6.53	2.84	-1.20119	0.000541159	0.00301406
AT2G19900	0.225	1.165	2.37233	0.000541435	0.00301443
AT3G51810	0.065	3.85	5.88827	0.000555057	0.00308031
AT1G09190	1.7	4.02	1.24166	0.000557804	0.00309384
AT5G26660	1.81	0.38	-2.25192	0.000560023	0.00310442
AT5G22470	0.04	0.65	4.02237	0.000578719	0.00319831
AT3G14710	0.001	0.6	9.22882	0.000588235	0.00324373
AT4G08250	0.875	2.63	1.58771	0.000589592	0.00325032
AT5G54190	3.09	0.99	-1.64211	0.000594611	0.00327618
AT5G38710	1.315	0.245	-2.42421	0.000601997	0.00331048
AT4G17710	0.025	0.6	4.58496	0.000627612	0.00343153
AT3G27730	0.935	0.285	-1.714	0.000629076	0.00343859
AT2G34230	0.085	0.67	2.97863	0.000644428	0.00351482
AT5G45310	1.545	3.97	1.36153	0.000658531	0.00358099
AT2G20470	0.15	1.035	2.7866	0.000659664	0.00358619
AT1G19750	0.725	2.435	1.74787	0.000660367	0.00358903
AT3G04050	0.15	1.075	2.8413	0.000684823	0.00370783
AT4G36120	2.615	1.295	-1.01386	0.000693634	0.00375148
AT4G39500	0.04	0.885	4.46761	0.000720293	0.00387262
AT5G02430	2.38	1.085	-1.13327	0.000729199	0.00390646
AT3G02125	0.49	0.001	-8.93664	0.000733365	0.00392408
AT4G02380	7.385	32.955	2.15783	0.000733397	0.00392408
AT1G56300	7.775	3.47	-1.16391	0.000738728	0.00394943
AT2G47680	1.26	2.655	1.07529	0.000744706	0.00397926
AT4G19460	0.445	1.635	1.87741	0.000751869	0.00401218
ATMG00990	0.001	2.03	10.9873	0.00078685	0.00417102
AT4G34131	0.685	2.155	1.65351	0.000802037	0.0042414
AT4G17380	0.905	0.19	-2.25192	0.000803419	0.00424646
AT5G08070	6.385	2.52	-1.34126	0.000807481	0.00426117
AT3G01990	1.165	3.005	1.36704	0.000816816	0.00430475
AT1G33960	0.26	1.38	2.40808	0.000819628	0.0043173
AT1G53160	4.9	1.755	-1.48131	0.000828316	0.00435617
AT2G18540	0.095	0.84	3.14439	0.000849653	0.00445316
AT4G29180	0.23	0.885	1.94404	0.000850743	0.00445771
AT4G10020	0.06	0.84	3.80735	0.000859251	0.00449522
AT5G41315	1.14	2.75	1.2704	0.000887171	0.00461712
AT3G17420	3.18	1.31	-1.27946	0.000892564	0.00464036
AT4G22513	2.79	7.72	1.46834	0.000920288	0.00476837
AT1G03790	0.145	1.025	2.8215	0.000921457	0.00477196
AT2G41470	0.001	0.565	9.14211	0.000954172	0.00491592
AT5G54240	1.075	3.085	1.52093	0.000969109	0.00497748
AT1G65970	0.59	2.92	2.30718	0.000983519	0.00504502
AT5G01300	0.435	2.76	2.66558	0.00101529	0.00519067
AT4G28560	0.36	1.61	2.16099	0.00101918	0.00520924
AT1G69400	5.2	2.42	-1.1035	0.00102749	0.00524768
AT1G49910	4.51	1.98	-1.18763	0.00103986	0.00530098
AT5G11190	3.245	0.46	-2.81851	0.00104005	0.00530098
AT1G71280	0.04	0.775	4.27612	0.00106851	0.00541995
AT1G70950	1.25	3.04	1.28214	0.00109722	0.00554854
AT4G36100	0.001	1.01	9.98014	0.00110396	0.00558123
AT5G60900	0.335	1.21	1.85277	0.00112157	0.00566024
MSTRG.11162	0.03	1.295	5.43185	0.00113738	0.00572702
MSTRG.5843	15.9	43.3	1.44534	0.00114526	0.00576234
AT2G40955	0.07	1.885	4.75107	0.00114993	0.00578145
AT1G26680	0.34	1.045	1.6199	0.00116466	0.00584935
AT1G62240	0.36	2.055	2.51307	0.00117102	0.00587659
AT2G19890	0.001	0.575	9.16742	0.00118504	0.00594455
AT5G06510	1.28	3.25	1.3443	0.00118854	0.0059591
AT4G28380	0.001	0.655	9.35535	0.00119143	0.0059721
AT4G38340	0.05	0.56	3.48543	0.0012183	0.00609151
AT1G67330	1.395	3.47	1.31467	0.00122365	0.00611063
AT3G11050	1.77	4.685	1.4043	0.00123049	0.00613862
AT1G69080	5.805	2.495	-1.21826	0.00125035	0.00622839
AT4G38850	5.225	11.68	1.16054	0.00125661	0.00625335
AT5G26150	0.945	2.305	1.28638	0.00127935	0.00634755
AT2G21220	1.07	4.605	2.10559	0.00129741	0.00642439
AT3G21720	0.77	10.765	3.80535	0.0013264	0.00655659
AT5G01540	1.625	3.285	1.01545	0.00134037	0.00661907
MSTRG.15396	0.26	1.89	2.8618	0.00136007	0.00669652
AT3G44120	1.815	4.23	1.22069	0.00136296	0.00670253
AT1G25250	1.05	2.98	1.50492	0.00138211	0.00679164
AT2G02630	0.265	0.001	-8.04985	0.00141246	0.00692887
AT5G19490	1.09	3.62	1.73166	0.00143649	0.0070278
AT2G43700	1.09	2.285	1.06787	0.00145506	0.00711171
AT2G37950	2.19	0.5	-2.13093	0.00148997	0.00724863
AT3G57770	2.745	5.545	1.01438	0.00150065	0.00729622
AT3G13880	1.34	2.765	1.04505	0.00150084	0.00729622
AT2G16570	0.705	1.885	1.41887	0.00152356	0.00739049
AT4G30280	0.575	2.66	2.20979	0.00154453	0.00747587
AT3G20710	0.001	0.58	9.17991	0.0015938	0.00770132
AT2G24255	0.001	0.42	8.71425	0.00159634	0.00771173
AT5G45095	0.135	0.945	2.80735	0.00162863	0.00785063
AT2G29350	0.76	2.555	1.74925	0.00168869	0.00809834
AT1G77020	2.895	1.09	-1.40924	0.00168982	0.00809873
AT5G66400	10.235	34.365	1.74743	0.00171439	0.00820719
AT2G45135	0.035	1.4	5.32193	0.00171751	0.00821768
AT4G25490	1.215	4.25	1.80651	0.00175916	0.00838883
AT4G27360	2.085	6.225	1.57803	0.00177834	0.00847224
AT4G17860	0.705	0.025	-4.81762	0.00182691	0.00868087
AT2G46070	3.555	1.485	-1.25939	0.00188831	0.00894885
AT3G01670	2.485	1.19	-1.06228	0.00188868	0.00894885
AT3G02000	2.125	5.37	1.33746	0.00190379	0.00901188
AT2G17040	2.53	5.54	1.13075	0.00191578	0.00905424
AT2G32190	0.61	3.24	2.40911	0.00191722	0.00905617
AT5G14140	6.91	3.335	-1.051	0.00192303	0.00907934
AT5G25470	0.425	1.79	2.07442	0.00192739	0.00909054
AT1G61810	0.25	1.145	2.19535	0.00192914	0.00909316
AT3G58100	5.875	2.57	-1.19282	0.00194846	0.00917558
AT2G21730	0.625	2.215	1.82538	0.0019905	0.0093515
AT1G29280	0.001	0.605	9.24079	0.00199225	0.00935535
AT4G10695	0.001	0.885	9.78953	0.00203498	0.00952469
AT3G29410	1.235	0.37	-1.73891	0.00210343	0.00981521
AT5G61740	0.18	0.815	2.1788	0.00212313	0.00989555
AT1G34160	1.855	3.75	1.01547	0.00218058	0.010142
AT3G59710	0.97	2.795	1.52679	0.00220394	0.0102352
AT5G24660	4.79	11.07	1.20856	0.00222756	0.0103293
AT5G17860	0.595	1.675	1.4932	0.0022514	0.0104254
AT1G07710	0.315	1.365	2.11548	0.0022852	0.010538
AT3G42725	3.11	0.885	-1.81317	0.00230022	0.0105999
AT4G09820	1.36	3.065	1.17228	0.00230143	0.010603
AT3G18170	2.885	1.11	-1.37801	0.00230782	0.01063
AT1G22690	7.885	3.12	-1.33756	0.0023249	0.0106905
AT5G42460	2.28	4.61	1.01573	0.00235355	0.0107934
AT2G22620	1.385	0.48	-1.52878	0.00239416	0.0109595
AT5G18430	1.7	0.46	-1.88583	0.00243531	0.0111047
AT5G35735	2.425	4.935	1.02507	0.00247884	0.0112697
AT1G55650	0.001	0.57	9.15482	0.00248648	0.0113019
AT5G66650	1.745	4.135	1.24466	0.00250522	0.0113794
AT1G35550	0.045	1.62	5.16993	0.00250732	0.0113863
AT1G06620	0.605	2.01	1.73219	0.00253417	0.0114952
AT1G71015	1.895	0.385	-2.29927	0.00253767	0.0115085
AT5G59510	0.6	3.04	2.34104	0.0025433	0.0115288
AT3G60420	0.89	2.935	1.72148	0.00255185	0.0115623
AT3G62270	0.455	1.25	1.45799	0.00255405	0.0115696
AT3G42850	0.12	0.585	2.2854	0.00258215	0.0116836
AT2G45890	1.24	0.31	-2	0.00260294	0.0117671
AT4G02280	0.99	2.02	1.02885	0.0026605	0.0120029
AT1G12320	7.905	3.555	-1.15292	0.00268461	0.0121007
AT4G15233	0.665	1.425	1.09954	0.00270036	0.0121608
AT4G18280	4.65	9.385	1.01313	0.00270365	0.0121728
AT1G20490	1.36	3.21	1.23897	0.00271649	0.0122169
AT1G52430	0.205	0.705	1.782	0.00273327	0.0122813
AT3G63060	1.54	3.66	1.24891	0.00273936	0.0123058
AT5G66840	1.955	0.71	-1.46128	0.00273996	0.0123058
AT5G64100	0.001	0.5	8.96578	0.0027866	0.0124907
AT5G54560	0.001	0.52	9.02237	0.00278675	0.0124907
AT2G16890	0.315	1.305	2.05063	0.00280476	0.0125586
AT5G66150	0.03	0.33	3.45943	0.00288022	0.0128607
MSTRG.8894	1.105	3.505	1.66537	0.00288315	0.0128709
AT4G35810	0.955	3.065	1.68231	0.00293769	0.0130851
AT3G01420	0.245	0.975	1.99262	0.00296358	0.0131799
AT2G01730	0.685	1.785	1.38175	0.00299718	0.0132997
AT2G21490	0.83	3.025	1.86575	0.00300081	0.0133099
MSTRG.11064	0.23	1.11	2.27085	0.00301642	0.0133673
AT2G43060	3.41	1.09	-1.64544	0.00309469	0.0136537
AT1G67760	0.165	1.605	3.28204	0.00309896	0.0136695
ATCG00860	0.195	0.505	1.37281	0.00310073	0.0136713
ATCG01280	0.195	0.505	1.37281	0.00310073	0.0136713
AT5G62240	0.825	0.13	-2.66588	0.00312507	0.0137604
AT1G51405	3.255	1.46	-1.15669	0.00315017	0.0138526
AT4G18830	2.67	1.07	-1.31923	0.00319091	0.0140009
AT5G63970	1.535	3.21	1.06433	0.00331251	0.0144583
AT3G03620	0.015	0.555	5.20945	0.00331621	0.0144713
AT5G05250	5.075	2.295	-1.14491	0.00337979	0.0147006
AT5G58460	0.01	0.375	5.22882	0.00339333	0.0147467
AT2G38090	0.6	1.71	1.51096	0.00342041	0.0148386
AT1G63720	3.03	1.27	-1.25449	0.0034496	0.014949
AT4G35430	2.35	6.71	1.51365	0.00346743	0.0150165
AT2G36750	0.515	1.61	1.64442	0.00350138	0.0151373
AT4G27970	0.001	0.345	8.43045	0.0035242	0.0152228
AT5G16790	4.985	2.32	-1.10347	0.00353207	0.0152534
AT3G05937	1.715	4.255	1.31095	0.00353282	0.0152534
AT5G44980	0.635	1.825	1.52307	0.00356415	0.0153688
AT4G34510	2.85	1.275	-1.16046	0.00359554	0.0154875
AT3G28660	1.015	2.195	1.11274	0.00360546	0.0155268
AT4G36060	1.59	4.03	1.34175	0.0036153	0.0155659
AT1G01880	2.925	1.455	-1.00742	0.00363128	0.0156279
AT5G40230	1.035	2.695	1.38065	0.00365877	0.0157327
AT3G15630	4.865	1.85	-1.39491	0.00366959	0.015769
AT2G35950	1.88	4.405	1.22841	0.00369574	0.0158542
AT1G09080	0.125	0.695	2.47508	0.00370209	0.0158746
AT1G20750	0.001	0.175	7.45121	0.00377097	0.0161204
AT4G22280	1.805	3.73	1.04718	0.0037715	0.0161204
AT1G68620	1.81	3.875	1.09821	0.00381294	0.0162811
AT5G16200	3.655	8.48	1.21419	0.00386816	0.0164772
AT1G53830	0.19	0.9	2.24393	0.0038779	0.0165046
AT1G19940	2.245	0.95	-1.24072	0.0038891	0.0165487
AT1G65110	0.095	0.475	2.32193	0.00390056	0.0165728
AT1G77960	1.175	2.62	1.15691	0.00393093	0.0166806
AT5G41780	1.525	0.465	-1.71351	0.00397083	0.016832
AT3G13090	0.07	0.355	2.34239	0.00403866	0.0170834
AT2G35035	1.98	4.585	1.21142	0.00411353	0.0173448
MSTRG.5264	7.62	3.535	-1.10808	0.0041246	0.0173807
AT4G33550	1.35	4.78	1.82405	0.0042029	0.0176771
AT1G74150	1.49	0.485	-1.61926	0.004233	0.0177888
AT2G15220	0.51	0.001	-8.99435	0.00440238	0.0184039
AT4G23070	0.46	0.001	-8.84549	0.00440238	0.0184039
AT5G24780	1.21	3.13	1.37116	0.00441617	0.0184545
AT2G29940	0.28	0.045	-2.63743	0.00447955	0.0186757
AT2G18100	0.695	1.68	1.27338	0.00450136	0.0187432
AT1G27461	0.001	0.47	8.87652	0.00454926	0.0189111
AT3G50980	0.315	1.965	2.64111	0.00455766	0.0189382
AT5G07330	0.14	3.69	4.72012	0.004588	0.0190405
AT5G25970	0.225	1.075	2.25634	0.00462972	0.0191911
AT2G18340	0.02	0.605	4.91886	0.00469384	0.0194119
AT3G28890	0.025	0.375	3.90689	0.00473422	0.0195298
AT3G02010	0.945	1.97	1.05981	0.00475889	0.019613
AT1G49450	1.29	2.595	1.00836	0.00475988	0.019613
AT4G35770	4.655	1.965	-1.24425	0.00476029	0.019613
AT1G01660	0.275	1.06	1.94656	0.00482373	0.0198335
AT5G42450	0.5	1.52	1.60407	0.00486386	0.019978
AT3G29670	2.225	0.815	-1.44893	0.00490604	0.0201182
AT3G13020	1.255	2.725	1.11857	0.00494572	0.0202601
AT1G80120	1.19	3.165	1.41124	0.00499249	0.0204308
AT5G19470	0.155	0.995	2.68243	0.00503937	0.0205847
AT5G43420	0.935	2.36	1.33575	0.00508585	0.0207534
AT1G07300	3.46	7	1.01658	0.0050966	0.0207845
AT5G43570	0.001	0.975	9.92926	0.00510577	0.0208177
AT5G52170	0.03	0.425	3.82443	0.00511997	0.0208713
AT3G61160	0.85	2.1	1.30485	0.0051603	0.0210057
AT1G19530	0.165	1.455	3.14048	0.0051631	0.0210086
AT1G04760	6.845	3.14	-1.12429	0.00517732	0.0210579
AT2G47880	6.4	12.91	1.01235	0.00518678	0.0210846
AT3G19040	0.145	0.455	1.64981	0.0051929	0.0210955
AT5G61865	1.77	0.595	-1.57279	0.00528754	0.021411
AT3G07120	0.345	1.42	2.04122	0.00531577	0.0214985
AT5G03170	6.75	3.225	-1.06559	0.00531777	0.0215023
AT5G50940	1.365	3.295	1.27138	0.00535468	0.0216297
AT3G51860	0.255	1.045	2.03493	0.00542	0.0218318
AT5G37180	0.345	0.03	-3.52356	0.00543608	0.0218894
AT5G58310	1.125	2.99	1.41022	0.0054576	0.0219478
AT3G57360	1.435	3.95	1.4608	0.00546346	0.021967
AT2G20500	2.005	4.53	1.17591	0.00546895	0.0219847
AT3G16650	1.1	2.745	1.3193	0.00568185	0.0227217
AT2G43690	0.71	1.725	1.28071	0.00568488	0.0227247
AT1G72240	2.475	6.29	1.34563	0.00569682	0.0227634
AT1G70650	1.075	2.425	1.17365	0.00575971	0.0229734
AT3G03840	2.585	5.875	1.18442	0.00589415	0.0234255
AT4G19090	1.26	2.545	1.01424	0.00591536	0.0234957
AT2G33750	0.695	0.07	-3.31159	0.00594596	0.0236079
AT1G03660	1.25	0.001	-10.2877	0.00597172	0.0236867
AT3G12410	0.03	0.88	4.87447	0.00603028	0.0239
AT2G46440	0.865	1.93	1.15783	0.00607225	0.0240473
AT5G21150	0.525	1.265	1.26875	0.00623049	0.0245766
AT4G15563	0.67	2.155	1.68545	0.006265	0.0246921
AT1G10070	0.24	0.985	2.03709	0.00627522	0.0247238
AT1G19620	0.635	0.03	-4.40372	0.00632652	0.0248915
AT2G34700	0.36	1.92	2.41504	0.00645136	0.025318
AT3G23110	1.12	2.32	1.05063	0.0064661	0.0253659
ATCG00900	0.8	3.475	2.11894	0.00655661	0.0256404
ATCG01240	0.8	3.475	2.11894	0.00655661	0.0256404
AT5G38020	0.98	0.185	-2.40526	0.00661432	0.0258207
AT3G01840	0.02	0.41	4.35755	0.00664175	0.0259115
AT5G01930	0.39	1.36	1.80206	0.0066428	0.0259115
AT2G34440	1.485	3.995	1.42773	0.00670986	0.0261171
AT1G78530	1.355	0.365	-1.89232	0.00672783	0.0261718
AT5G40800	0.425	1.835	2.11025	0.00672959	0.0261735
AT5G27110	1.24	2.535	1.03165	0.0067849	0.0263119
AT4G14130	2.52	0.795	-1.6644	0.00679873	0.0263541
AT3G23250	0.665	1.925	1.53343	0.00690345	0.0267095
AT1G52770	1.66	0.6	-1.46815	0.00697964	0.0269729
AT5G05410	1.13	3.02	1.41823	0.00698409	0.0269849
AT1G22260	1.24	0.545	-1.18601	0.00700084	0.0270287
AT3G51030	4.64	1.66	-1.48294	0.00701405	0.0270721
AT3G55210	0.001	0.545	9.09011	0.00710291	0.0273225
AT3G25780	0.8	2.435	1.60585	0.007126	0.0273956
AT4G27435	3.74	1.52	-1.29897	0.00720918	0.0276622
AT3G11080	0.24	0.75	1.64386	0.00726686	0.0278461
MSTRG.18207	0.03	0.425	3.82443	0.00731672	0.0280157
AT5G04780	1.435	2.91	1.01997	0.00738455	0.0282483
AT5G64990	1.27	3.705	1.54465	0.00739718	0.0282804
AT2G30615	1.415	0.46	-1.6211	0.00744731	0.0284286
AT1G67220	0.005	0.185	5.20945	0.0075234	0.0286917
AT1G23730	1.885	0.555	-1.764	0.00756812	0.0288457
AT3G09480	8.13	4.05	-1.00533	0.00757066	0.0288499
AT3G09680	1.185	3.665	1.62893	0.00761956	0.0290138
AT1G12210	0.685	1.525	1.15463	0.00762093	0.0290138
AT3G53480	0.045	0.29	2.68806	0.00763963	0.0290794
AT3G01015	0.53	0.075	-2.82103	0.00765645	0.0291158
AT1G68725	3.605	1.255	-1.52231	0.00780721	0.0296046
AT2G34030	0.17	0.805	2.24345	0.00788272	0.029874
AT3G25597	2.39	5.015	1.06924	0.00795883	0.030094
AT5G46440	1.925	5.165	1.42391	0.00799473	0.0302012
AT3G60700	1.49	0.235	-2.66458	0.00799662	0.0302026
AT1G69230	1.09	0.09	-3.59826	0.00800524	0.0302294
AT5G51030	0.935	2.42	1.37197	0.00800933	0.0302392
AT2G30420	5.685	2.605	-1.12588	0.00806099	0.0304227
AT1G23070	0.02	0.56	4.80735	0.00808757	0.0305
AT5G05320	0.105	0.75	2.8365	0.0080954	0.030518
AT3G07380	0.58	0.001	-9.17991	0.00825718	0.0310635
AT3G29060	0.155	0.001	-7.27612	0.00825718	0.0310635
AT2G31985	0.03	0.825	4.78136	0.00826432	0.0310728
AT1G24600	1.68	5.235	1.63973	0.00829732	0.0311814
AT3G54940	0.215	3.515	4.03112	0.00829866	0.0311814
MSTRG.5948	1.22	0.03	-5.34577	0.00836557	0.0313885
AT1G23350	0.565	0.001	-9.14211	0.00838389	0.0314396
AT1G02570	0.001	0.48	8.90689	0.00848734	0.0317798
AT2G40170	0.33	5.765	4.12678	0.00869775	0.0324401
AT4G01710	8.87	4.43	-1.00163	0.00871307	0.0324912
AT4G39830	0.85	1.92	1.17557	0.00879147	0.0327408
AT1G67035	5.565	2.725	-1.03013	0.00889776	0.0330874
AT3G28570	0.085	0.685	3.01057	0.00900935	0.0334401
AT1G76420	0.34	1.405	2.04696	0.00901489	0.0334483
AT1G47510	0.58	1.61	1.47294	0.009044	0.0335438
ATCG01100	0.27	1.24	2.19931	0.00910713	0.0337456
AT5G61940	0.575	1.255	1.12605	0.00923189	0.034119
MSTRG.14099	0.42	2.065	2.29768	0.00923923	0.0341349
AT1G77855	1.61	3.55	1.14076	0.00928742	0.034275
AT5G10880	0.59	0.03	-4.29768	0.00933555	0.0344333
AT2G26410	0.22	0.001	-7.78136	0.00939447	0.0346242
AT4G17483	1.825	4.005	1.13391	0.00955799	0.0351244
AT5G27440	5.035	2.305	-1.12723	0.00963251	0.0353277
AT2G28210	1.38	0.19	-2.8606	0.00963273	0.0353277
AT5G24352	1.89	5.2	1.46013	0.00968741	0.0355152
AT4G05370	0.001	0.945	9.88417	0.00972358	0.0356217
AT2G32280	1.86	4.085	1.13503	0.00978023	0.0357702
AT3G62100	1.58	3.915	1.30909	0.00980409	0.035849
AT5G43580	1.52	4.72	1.63472	0.0099507	0.0363002
AT4G28790	0.12	0.75	2.64386	0.0100833	0.0366642
AT1G32640	24.04	56.095	1.22244	0.010093	0.0366927
AT1G25360	0.61	1.39	1.1882	0.0101171	0.0367735
AT1G65200	0.035	0.275	2.974	0.0101233	0.0367892
AT2G35585	0.845	0.07	-3.59352	0.0101479	0.0368722
AT2G07698	0.35	1.035	1.5642	0.0102367	0.0371274
AT1G78750	1.095	2.785	1.34675	0.0102465	0.0371561
AT4G37900	0.54	1.275	1.23947	0.0102619	0.0372051
AT1G19190	0.025	0.64	4.67807	0.0102836	0.0372703
AT4G13580	0.09	0.9	3.32193	0.0103335	0.0374307
AT4G08570	0.985	2.7	1.45476	0.0103572	0.0375031
MSTRG.1846	1.18	3.455	1.5499	0.0103992	0.0376279
AT5G61160	0.185	0.835	2.17425	0.0104671	0.037819
AT1G50590	2.26	4.62	1.03157	0.0105227	0.0379624
AT4G19570	0.075	0.53	2.82103	0.0105239	0.0379624
AT1G67710	0.885	1.95	1.13972	0.0105317	0.0379767
AT4G18900	0.001	0.305	8.25267	0.0107179	0.0385233
MSTRG.12961	0.27	1.63	2.59384	0.0108121	0.038785
AT2G32830	0.035	0.44	3.65208	0.010814	0.038785
AT3G18510	2.265	6.085	1.42575	0.0108444	0.038866
AT5G37570	1.03	2.215	1.10466	0.0109309	0.03912
AT4G34550	2.62	5.585	1.09199	0.010936	0.0391311
AT1G48405	0.36	1.53	2.08746	0.0110173	0.0393586
AT4G35190	0.15	1.005	2.74416	0.01102	0.0393613
AT4G21220	1.225	2.89	1.23829	0.0110658	0.0394897
MSTRG.12571	2.465	0.845	-1.54456	0.0110861	0.0395479
AT4G27660	3.775	1.6	-1.2384	0.0112122	0.0399407
AT3G58450	0.001	0.58	9.17991	0.0112289	0.0399675
AT5G40790	0.03	0.82	4.77259	0.0114292	0.0405334
AT3G28580	0.115	0.645	2.48767	0.0114675	0.0406548
MSTRG.2480	0.075	1.01	3.75132	0.0115467	0.0409136
AT1G15790	1.165	2.97	1.35013	0.0115557	0.0409354
AT1G49920	0.645	1.425	1.14359	0.0116036	0.0410717
AT5G14350	1.71	4.255	1.31516	0.0116167	0.0411035
AT2G27430	0.08	0.62	2.9542	0.0117648	0.0415246
AT1G72060	2.59	6.185	1.25582	0.0120943	0.0425227
AT4G37810	3.44	6.96	1.01668	0.012117	0.042565
AT1G19540	0.94	2.535	1.43125	0.0122148	0.0428409
AT1G71050	3.59	1.615	-1.15245	0.0123196	0.0431551
AT3G26230	0.82	1.875	1.19319	0.0123547	0.0432555
AT1G03106	0.03	2.32	6.27302	0.0125391	0.0437783
AT1G63570	0.575	1.965	1.7729	0.0125706	0.0438733
AT1G08310	0.22	0.91	2.04836	0.0126372	0.0440826
AT5G06930	0.84	1.71	1.02554	0.0127952	0.0445714
AT4G00700	0.305	0.83	1.4443	0.0128574	0.0447492
AT1G47265	0.05	1.11	4.47249	0.0129182	0.0449373
AT5G07780	0.08	0.525	2.71425	0.0130758	0.0453907
AT3G06990	0.715	0.15	-2.25298	0.0132468	0.0458887
AT1G33440	0.615	0.14	-2.13516	0.0132753	0.0459717
AT1G66460	0.87	0.205	-2.08539	0.0134625	0.0465001
AT3G03470	1.205	2.55	1.08146	0.0135413	0.0467023
AT5G44540	0.96	3.935	2.03526	0.0135424	0.0467023
AT1G48060	0.055	0.68	3.62803	0.0136575	0.0470344
AT4G28720	1.07	0.345	-1.63294	0.01386	0.0476815
AT2G21200	2.4	5.99	1.31952	0.0138739	0.0476979
AT1G54870	0.67	3.84	2.51887	0.0138764	0.0476979
AT3G53360	0.84	1.705	1.02131	0.0139512	0.0478973
AT3G61170	0.23	0.76	1.72437	0.0141725	0.0485822
AT3G15280	0.045	1.05	4.54432	0.0141903	0.0486347
AT4G22950	0.335	1.73	2.36854	0.0142803	0.0489013
AT1G71400	0.985	0.4	-1.30012	0.0142959	0.0489464
AT2G28490	0.035	1.205	5.10553	0.014312	0.0489764
AT3G53720	0.72	0.23	-1.64636	0.0143687	0.0491358
AT5G38396	0.001	0.275	8.10329	0.014396	0.0492047
AT2G30210	0.001	0.185	7.53138	0.0145144	0.0495079
AT5G41380	0.001	0.195	7.60733	0.0145232	0.049521
AT1G01190	1.605	0.59	-1.44379	0.0146452	0.0498604
