# Supplementary material for: N6-methyladenosine RNA modification regulates photosynthesis during photodamage in plants
Source: Nat Commun. 2022 Dec 2;13:7441. doi: 10.1038/s41467-022-35146-z (PMC9718803; doi:10.1038/s41467-022-35146-z)
Supplement: Supplementary file 12 — Supplementary Data 9 [file 41467_2022_35146_MOESM12_ESM.xlsx]

## Sheet: Sheet1
Supplementary Data 9. Differentially expressed genes in vir-1 compared to Col-0 seedlings after 4h high light treatment
Gene ID	Col-0_4h_fpkm	vir-1_4h_fpkm	log2(FC)	p value	FDR
AT2G42530	348.57	1366.03	1.97046	1.75503e-140	3.52707e-136
AT5G15970	589.115	2123.68	1.84994	7.69608e-131	7.7334e-127
AT3G30720	3.05	127.62	5.3869	1.59357e-122	1.06753e-118
AT1G70830	137	475.375	1.79489	2.29676e-116	1.15395e-112
AT2G42540	665.89	2513.01	1.91606	8.41652e-112	3.38294e-108
AT1G02850	7.67	62.685	3.03082	2.49265e-106	8.34913e-103
AT4G23680	62.93	308.93	2.29546	4.10907e-102	1.17972e-98
AT1G29560	5.85	38.455	2.71666	1.92251e-93	4.82958e-90
AT4G17470	67.93	9.285	-2.87108	8.5534e-76	1.90998e-72
AT2G05380	54.32	217.945	2.00441	1.95323e-75	3.92541e-72
AT1G36180	1.93	11.575	2.58434	3.27115e-75	5.97639e-72
AT5G59320	8.03	68.01	3.08227	1.83756e-69	3.07745e-66
AT4G26530	51.935	152.915	1.55795	4.1224e-67	6.37291e-64
AT5G61820	31.93	96.675	1.59823	4.55449e-63	6.53796e-60
MSTRG.12962	0.335	62.845	7.55149	6.49953e-62	8.70808e-59
AT5G21020	101.75	273.535	1.4267	2.43851e-61	3.06292e-58
AT4G37980	38.925	113.93	1.54938	1.69716e-60	2.00635e-57
AT1G07590	59.985	210.82	1.81334	2.19542e-59	2.45119e-56
AT1G52100	19.605	66.465	1.76137	2.7625e-59	2.922e-56
AT1G29930	4256.37	9165.19	1.10654	3.46484e-59	3.48164e-56
AT1G60950	1196.63	2558.55	1.09635	1.14663e-57	1.09732e-54
AT2G43820	1.665	19.7	3.5646	1.32482e-57	1.21022e-54
AT1G31580	114.89	303.535	1.40161	1.95392e-56	1.7073e-53
AT5G38430	3346.02	6964.2	1.05751	5.52122e-56	4.62333e-53
AT4G25100	484.415	1181.5	1.2863	1.10973e-55	8.92093e-53
AT2G25450	69.015	249.19	1.85226	2.07739e-55	1.60574e-52
AT1G29910	837.56	1907.36	1.18731	4.97082e-55	3.69995e-52
AT1G67870	28.59	133.495	2.2232	5.56382e-55	3.99343e-52
AT4G39330	103.855	240.185	1.20958	1.27695e-54	8.84927e-52
AT1G20640	50.115	13.73	-1.86791	2.03305e-53	1.36194e-50
AT3G03780	136.125	355.475	1.38482	7.13608e-53	4.62625e-50
AT3G62410	178.795	444.825	1.31493	1.37467e-52	8.63333e-50
AT3G44900	2.99	18.415	2.62266	2.65197e-52	1.61505e-49
AT4G09150	99.865	25.98	-1.94258	3.57329e-52	2.11213e-49
AT4G35090	123.365	296.29	1.26408	6.00204e-52	3.44637e-49
AT2G37770	8.06	42.1	2.38497	4.46131e-51	2.49052e-48
AT5G01600	59.155	146.695	1.31025	1.1684e-50	6.3463e-48
AT5G24770	222.485	53.53	-2.05529	5.99515e-50	3.17065e-47
AT4G14690	22.97	114.855	2.32199	1.12224e-47	5.78297e-45
AT3G15353	123.77	456.54	1.88308	1.93377e-47	9.71576e-45
AT5G26270	4.945	37.185	2.91068	7.20802e-47	3.53316e-44
AT4G26220	2.83	28.765	3.34544	1.01158e-46	4.84041e-44
AT1G12900	496.03	1129.62	1.18733	1.62676e-46	7.60302e-44
AT1G67090	17928.1	35882.5	1.00106	3.05009e-46	1.39313e-43
AT2G27402	128.85	326.42	1.34104	5.76622e-46	2.5752e-43
AT2G23120	77.645	216.165	1.47717	1.03286e-45	4.51247e-43
AT3G44970	31.355	88.85	1.50268	1.21219e-45	5.18327e-43
AT1G31690	19.015	2.74	-2.79489	3.60235e-45	1.50826e-42
AT3G03520	24.345	2.98	-3.03024	1.08144e-44	4.43545e-42
AT4G15210	15.225	1.14	-3.73934	1.16143e-44	4.66826e-42
AT5G48880	200.395	67.02	-1.58018	1.26803e-44	4.99679e-42
AT1G72416	67.765	15.06	-2.16982	3.72657e-44	1.44025e-41
AT5G66040	164.42	384.295	1.22483	4.91e-44	1.86181e-41
AT2G05540	2.78	30.92	3.47538	4.15085e-43	1.51672e-40
AT2G27385	93.415	229.87	1.29909	5.08545e-43	1.82504e-40
AT2G15620	71.87	186.12	1.37277	1.18374e-42	4.08989e-40
AT4G25280	35.845	119.455	1.73662	1.20069e-42	4.08989e-40
AT4G34881	48.725	144.805	1.57138	1.61172e-42	5.39846e-40
AT2G15970	125.72	308.935	1.29709	2.85628e-42	9.41028e-40
AT5G24780	111.56	22.895	-2.28472	4.43908e-41	1.43891e-38
AT5G38410	7961.9	16347.6	1.03789	2.00387e-40	6.39236e-38
AT5G10695	134.93	31.2	-2.11259	3.29691e-39	1.03528e-36
AT2G41640	7.835	26.135	1.73798	1.0195e-38	3.15214e-36
AT4G36988	123.79	32.94	-1.90998	1.75911e-38	5.27654e-36
AT4G36990	123.79	32.94	-1.90998	1.75911e-38	5.27654e-36
MSTRG.6010	5.115	49.505	3.27477	2.07789e-38	6.14107e-36
AT2G30766	139.215	27.16	-2.35776	2.21458e-38	6.45021e-36
AT2G36490	11.785	2.79	-2.07861	6.29132e-38	1.80624e-35
AT1G20440	128.775	265.785	1.04541	6.51839e-38	1.84507e-35
AT1G58270	13.295	46.145	1.79529	7.86627e-38	2.19567e-35
AT5G15450	162.83	53.145	-1.61536	1.07445e-36	2.84122e-34
AT5G07640	2.9	20.135	2.79558	2.23518e-36	5.83383e-34
AT1G79270	21.055	50.01	1.24805	5.86638e-36	1.5115e-33
AT5G39050	12.475	38.985	1.64388	1.68561e-35	4.23445e-33
AT3G16370	71.45	154.53	1.11288	5.4305e-35	1.33094e-32
AT1G67360	468.075	162.215	-1.52883	7.65448e-35	1.8534e-32
AT2G40960	26.915	70.23	1.38368	8.63241e-35	2.0653e-32
AT4G38160	79.435	165.35	1.05768	1.10182e-34	2.5748e-32
AT2G16586	22.825	65.455	1.51989	1.80441e-34	4.16819e-32
AT5G13740	50.605	15.67	-1.69127	2.48441e-34	5.67377e-32
AT1G56510	7.89	22.205	1.49279	3.70016e-34	8.3553e-32
AT1G08830	177.055	58.77	-1.59105	5.74348e-34	1.28252e-31
AT4G11211	29.51	99.775	1.75747	8.16865e-34	1.80402e-31
AT1G62480	28.735	88.325	1.62001	8.37036e-34	1.82847e-31
AT5G49480	25.13	71.07	1.49983	1.61257e-33	3.48471e-31
AT5G16970	41.32	95.67	1.21123	2.7015e-33	5.77575e-31
AT3G28290	5.11	22.745	2.15415	7.0131e-33	1.45301e-30
AT3G28300	5.11	22.745	2.15415	7.0131e-33	1.45301e-30
AT1G05560	30.99	71.45	1.20513	7.64487e-33	1.56774e-30
AT3G14660	39.435	82.01	1.05632	4.12799e-32	8.37982e-30
MSTRG.13140	5.31	0.355	-3.90282	4.2139e-31	8.38482e-29
AT1G62570	1.99	12.195	2.61545	1.29148e-30	2.51989e-28
AT1G52870	172.935	69.215	-1.32107	1.80256e-30	3.48327e-28
AT3G09980	102.395	35.87	-1.5133	2.68303e-30	5.13532e-28
AT2G28190	412.75	174.135	-1.24506	1.18286e-29	2.22168e-27
AT2G43100	28.545	72.555	1.34584	4.20013e-29	7.74403e-27
AT2G37760	11.77	40.675	1.78903	4.27483e-29	7.81011e-27
AT5G16980	7.935	30.16	1.92633	2.08468e-28	3.70759e-26
AT5G47500	227.345	78.645	-1.53146	2.16681e-28	3.81987e-26
AT2G38530	49.31	122.69	1.31507	2.43293e-28	4.25171e-26
AT3G14990	3.62	17.165	2.24541	4.73808e-28	8.10378e-26
AT3G02480	8.14	56.335	2.79093	2.62152e-27	4.39039e-25
AT5G52300	1.28	9.44	2.88264	7.55439e-27	1.25472e-24
AT5G57785	16.6	58.865	1.82623	2.15969e-26	3.55764e-24
AT5G24280	1.06	4.84	2.19094	5.08349e-26	8.21737e-24
AT2G24100	66.37	26.025	-1.35063	9.3164e-26	1.48597e-23
AT2G30520	21.765	47.79	1.1347	1.55e-25	2.43362e-23
AT5G47120	116.68	44.245	-1.39897	2.97628e-25	4.63677e-23
AT5G60250	0.255	5.255	4.36512	3.40473e-25	5.26345e-23
AT3G50970	1.07	18.58	4.11807	5.18481e-25	7.83452e-23
AT3G57020	15.27	41.315	1.43597	5.3483e-25	8.02125e-23
AT5G11500	177.445	82.22	-1.10981	7.18056e-25	1.06895e-22
AT5G07990	143.395	63.205	-1.18188	7.25409e-25	1.07195e-22
AT2G26140	123.045	57.705	-1.09242	1.94049e-24	2.82594e-22
AT2G31865	2.135	10.57	2.30767	2.73205e-24	3.86662e-22
AT1G77450	11.905	34.44	1.53252	2.75975e-24	3.87851e-22
AT2G36750	8.035	23.58	1.55319	4.32912e-24	5.95906e-22
AT2G29490	0.72	11.155	3.95355	4.87493e-24	6.66473e-22
AT5G59540	27.715	62.01	1.16183	6.44987e-24	8.75832e-22
AT1G34060	1.49	9.575	2.68396	7.19992e-24	9.7112e-22
AT5G27330	21.225	43.15	1.0236	1.19999e-23	1.59711e-21
AT3G16450	11.825	33.735	1.51241	1.40324e-23	1.85533e-21
AT5G42650	104.42	46.14	-1.17831	5.40648e-23	6.965e-21
AT5G03340	32.685	11.64	-1.48954	5.4634e-23	6.9935e-21
AT3G05640	16.645	37.92	1.18787	5.71553e-23	7.26993e-21
AT1G56340	487.05	229.65	-1.08463	6.87088e-23	8.68453e-21
AT2G40010	50.645	102.49	1.01699	1.06863e-22	1.34227e-20
AT2G29420	10.735	36.855	1.77954	2.06862e-22	2.55985e-20
AT3G14210	131.23	52.1	-1.33274	2.07621e-22	2.55985e-20
MSTRG.4424	7.44	26.765	1.84697	2.56679e-22	3.12634e-20
ATCG00670	6.185	30.215	2.28842	2.8045e-22	3.3953e-20
AT5G59220	5.96	19.295	1.69484	3.08944e-22	3.71787e-20
AT1G05680	0.13	7.445	5.83969	3.65233e-22	4.36841e-20
AT3G15357	21.34	59.41	1.47715	3.67349e-22	4.36841e-20
AT1G50520	2.84	11.86	2.06214	3.73739e-22	4.41826e-20
AT4G13180	5.605	22.8	2.02425	6.8123e-22	8.00624e-20
AT2G28440	13.84	45.15	1.70588	7.33648e-22	8.57216e-20
AT3G19050	7.66	2.85	-1.42638	8.69696e-22	1.0045e-19
AT3G57520	17.205	35.17	1.03152	3.74787e-21	4.20787e-19
AT5G11680	59.515	18.57	-1.68028	2.12597e-20	2.27264e-18
AT1G72900	7.355	25.47	1.792	2.61872e-20	2.78457e-18
AT2G38220	0.225	5.085	4.49825	5.59708e-20	5.85857e-18
AT5G07340	67.385	29.34	-1.19956	7.95757e-20	8.28618e-18
AT1G65040	115.48	47.005	-1.29676	8.00912e-20	8.29687e-18
AT3G19030	24.84	71.505	1.52538	9.6084e-20	9.90257e-18
AT4G11220	64.485	25.455	-1.34101	1.06183e-19	1.08322e-17
AT3G62600	215.495	94.35	-1.19156	1.13102e-19	1.14799e-17
AT3G54730	0.18	8.385	5.54174	1.17098e-19	1.18257e-17
AT2G27290	80.26	31.21	-1.36267	1.51022e-19	1.51755e-17
AT3G59760	48.94	20.725	-1.23964	1.67537e-19	1.66683e-17
AT2G47470	172.16	84.225	-1.03143	2.06723e-19	2.0266e-17
AT5G13370	8.33	21.02	1.33537	2.09969e-19	2.04842e-17
AT5G42220	52.74	19.535	-1.43284	2.17389e-19	2.11057e-17
AT5G47610	95.395	31.825	-1.58375	2.96921e-19	2.85513e-17
AT1G56440	36.68	13.47	-1.44524	3.22091e-19	3.08241e-17
AT1G09500	4.065	15.785	1.95723	3.77884e-19	3.56865e-17
AT5G20830	2.93	11.04	1.91377	3.78227e-19	3.56865e-17
MSTRG.6492	0.125	15.985	6.99865	4.12358e-19	3.87251e-17
AT2G46220	24.075	50.47	1.06789	4.18087e-19	3.90804e-17
AT5G35460	35.165	12.065	-1.54331	4.45326e-19	4.12429e-17
AT1G35660	16.23	5.49	-1.56378	4.58906e-19	4.23056e-17
AT2G29340	16.05	39.565	1.30165	4.90357e-19	4.49447e-17
MSTRG.11121	13.33	35.355	1.40724	4.92006e-19	4.49447e-17
AT5G58787	48.62	14.53	-1.74252	5.26921e-19	4.79164e-17
AT1G72930	10.045	32.445	1.69152	5.45112e-19	4.93474e-17
AT1G76680	7.21	20.665	1.51912	8.7445e-19	7.74177e-17
AT3G20100	4.145	13.95	1.75082	9.09291e-19	8.01492e-17
AT5G01990	18.24	4.875	-1.90363	9.29149e-19	8.11874e-17
AT3G16150	9.38	1.115	-3.07254	1.24339e-18	1.07708e-16
AT5G50460	372.1	182.25	-1.02977	1.51985e-18	1.31092e-16
AT4G14300	47.28	20.63	-1.19649	2.37292e-18	2.01217e-16
AT1G07350	430.255	187.19	-1.20069	2.58916e-18	2.18632e-16
AT5G04840	22.585	6.42	-1.81472	2.65621e-18	2.23355e-16
AT5G37780	180.515	82.32	-1.1328	2.90904e-18	2.42585e-16
MSTRG.20834	3.41	0.345	-3.3051	3.29326e-18	2.73491e-16
AT1G57820	51.605	21.295	-1.277	3.3912e-18	2.80465e-16
AT1G04980	81.21	34.1	-1.25189	4.30235e-18	3.51481e-16
AT3G62560	43.495	14.55	-1.57983	4.40209e-18	3.58173e-16
MSTRG.13132	2.38	19.01	2.99773	6.84882e-18	5.46827e-16
AT1G65190	21.425	46.68	1.12351	6.85677e-18	5.46827e-16
AT5G20150	30.055	7.76	-1.95348	7.7988e-18	6.17057e-16
AT3G19515	13.505	4.21	-1.6816	8.02143e-18	6.32183e-16
AT3G51860	0.605	5.345	3.14318	8.88054e-18	6.94444e-16
AT5G28540	612.815	291.76	-1.07067	9.76675e-18	7.57847e-16
AT3G23890	24.19	11.56	-1.06527	9.92742e-18	7.64674e-16
AT3G58990	23.34	51.295	1.13601	1.14997e-17	8.82098e-16
AT1G21310	14.23	30.67	1.10789	1.69057e-17	1.28695e-15
AT4G03230	7.175	15.76	1.13522	1.7036e-17	1.28898e-15
AT4G29520	111.73	50.06	-1.15829	1.70607e-17	1.28898e-15
AT5G60610	2.2	9.975	2.18081	2.51438e-17	1.89256e-15
MSTRG.18174	0.91	3.12	1.77761	2.6676e-17	2.0004e-15
AT3G22845	88.26	38.965	-1.17958	3.057e-17	2.28389e-15
AT2G25110	128.92	56.065	-1.2013	4.88315e-17	3.62128e-15
AT3G57880	53.68	25.04	-1.10015	4.91876e-17	3.63427e-15
AT1G72250	11.175	3.935	-1.50584	5.39293e-17	3.97003e-15
AT1G07670	32.135	15.11	-1.08864	5.45836e-17	4.00353e-15
AT2G03120	79.25	38.35	-1.04718	5.91082e-17	4.30398e-15
AT1G65980	603.16	272.675	-1.14536	8.6304e-17	6.17242e-15
AT1G34420	0.415	3.365	3.01942	1.09669e-16	7.78805e-15
AT3G50440	14.71	36.435	1.30853	1.21277e-16	8.58209e-15
AT1G05490	0.225	1.905	3.08179	1.32157e-16	9.31919e-15
AT5G42020	564.11	277.19	-1.0251	1.34352e-16	9.43168e-15
AT5G37340	27.32	9.32	-1.55156	1.41643e-16	9.88405e-15
AT3G60190	51.74	24.57	-1.07438	1.59057e-16	1.10608e-14
AT2G30000	38.77	10.795	-1.84458	1.62356e-16	1.12513e-14
AT1G66940	18.51	5.245	-1.81929	1.73627e-16	1.19499e-14
AT4G26840	179.03	85.465	-1.0668	1.76024e-16	1.20736e-14
AT4G22490	7.575	27.68	1.86953	1.77798e-16	1.21538e-14
AT1G52040	9.665	24.38	1.33486	1.85456e-16	1.25916e-14
AT1G69870	20.72	43.12	1.05733	1.89043e-16	1.27919e-14
AT5G14030	109.32	50.4	-1.11706	1.93191e-16	1.30287e-14
AT5G55160	217.21	91.595	-1.24575	3.10771e-16	2.08186e-14
AT4G22505	0.77	5.3	2.78306	3.85474e-16	2.57371e-14
AT5G45130	37.08	13.9	-1.41556	4.1178e-16	2.7283e-14
AT2G18740	138.02	63.83	-1.11257	4.127e-16	2.7283e-14
AT4G13520	270.145	111.865	-1.27198	4.34086e-16	2.86027e-14
AT1G53730	50.415	22.45	-1.16714	4.76171e-16	3.12732e-14
AT1G72020	174.355	83.72	-1.05838	4.81301e-16	3.15072e-14
AT1G60190	9.59	21.085	1.13661	5.87506e-16	3.7965e-14
AT2G21430	10.095	25.75	1.35093	5.92209e-16	3.81462e-14
AT3G58270	2.545	12.145	2.25462	6.0013e-16	3.85329e-14
AT3G46430	237.53	115.555	-1.03953	6.29891e-16	4.01888e-14
AT4G36910	45.965	18.785	-1.29095	7.24861e-16	4.60998e-14
AT5G44560	36.815	12.755	-1.52923	7.51918e-16	4.76697e-14
AT1G01470	37.155	79.05	1.08921	9.89768e-16	6.23554e-14
AT4G01080	53.34	23.095	-1.20764	1.01162e-15	6.35332e-14
AT3G49055	0.54	5.24	3.27854	1.41304e-15	8.8192e-14
AT1G03070	53.63	3.535	-3.92326	1.76302e-15	1.09356e-13
AT1G65490	19.795	52.665	1.41171	1.87882e-15	1.1618e-13
AT3G10800	22.36	8.61	-1.37684	1.93753e-15	1.19078e-13
AT3G63210	3.97	12.6	1.66621	2.21986e-15	1.35189e-13
MSTRG.7529	0.185	3.05	4.04321	2.38829e-15	1.45007e-13
AT3G17360	6.5	2.525	-1.36416	2.47688e-15	1.49933e-13
AT1G04750	64.91	29.575	-1.13406	2.93415e-15	1.76023e-13
AT1G27385	57.145	22.58	-1.33958	3.10996e-15	1.86014e-13
AT1G73066	3.505	10.8	1.62354	3.31162e-15	1.97489e-13
AT2G37080	43.585	20.85	-1.06378	3.37121e-15	2.00448e-13
AT2G47500	11.955	4.595	-1.37948	3.60271e-15	2.12327e-13
AT2G47750	0.455	4.13	3.1822	4.34029e-15	2.52826e-13
AT5G40890	7.45	15.825	1.08689	4.81203e-15	2.78695e-13
AT2G42310	124.465	58.08	-1.09963	5.05072e-15	2.91679e-13
AT3G62460	14.165	35.565	1.32813	5.06961e-15	2.91931e-13
AT1G20090	74.98	35.79	-1.06695	6.12974e-15	3.50967e-13
AT4G00780	18.43	47.58	1.3683	6.45741e-15	3.68678e-13
AT5G11340	96.25	44.52	-1.11233	9.86705e-15	5.58586e-13
AT2G46680	5.65	15.925	1.49497	1.00314e-14	5.66295e-13
AT5G03160	58.16	23.495	-1.30767	1.03345e-14	5.81774e-13
AT2G40850	1.855	6.815	1.87729	1.48445e-14	8.19589e-13
AT3G53280	5.49	14.14	1.3649	1.5142e-14	8.33722e-13
AT4G33270	82.46	38.25	-1.10823	1.63278e-14	8.96559e-13
AT5G58110	221.815	98.54	-1.17058	1.71314e-14	9.35571e-13
AT4G04955	7.765	1.62	-2.26099	1.91173e-14	1.03558e-12
AT2G45900	7.07	1.385	-2.35182	1.92179e-14	1.03823e-12
AT5G59130	9.595	19.38	1.01421	2.04925e-14	1.10412e-12
AT3G56200	14.215	3.55	-2.00152	2.13465e-14	1.14706e-12
ATMG00410	6.3	0.455	-3.79141	2.28342e-14	1.22048e-12
AT2G33220	121.195	57.645	-1.07206	2.44542e-14	1.30015e-12
AT1G15570	22.34	8.715	-1.35806	2.67087e-14	1.41626e-12
AT1G62560	12.44	25.985	1.06269	3.12827e-14	1.6501e-12
AT1G79520	10.6	24.44	1.20518	3.34316e-14	1.75424e-12
AT3G62550	15.145	36.85	1.28282	3.51332e-14	1.83395e-12
AT5G18600	1.94	33.775	4.12183	3.71464e-14	1.93402e-12
AT1G01310	1.535	9.295	2.59822	3.95536e-14	2.04874e-12
AT3G63310	100.89	41.83	-1.27017	4.15641e-14	2.14183e-12
AT1G29395	3.77	14.275	1.92085	4.62587e-14	2.37765e-12
AT5G52310	37.725	130.9	1.79487	4.8221e-14	2.47219e-12
AT1G75840	65.3	31.32	-1.06	4.93826e-14	2.5253e-12
AT3G22760	24.875	10.545	-1.23814	4.9786e-14	2.53947e-12
AT5G10250	0.175	3.21	4.19715	6.93921e-14	3.50395e-12
AT2G36800	6.455	16.275	1.33417	7.16894e-14	3.61088e-12
AT5G15960	14.725	40.04	1.44317	8.45033e-14	4.24566e-12
AT3G22210	57.765	118.08	1.0315	8.86885e-14	4.43376e-12
AT5G44720	54.705	26.1	-1.06762	8.92113e-14	4.44883e-12
AT1G05894	0.405	4.46	3.46105	1.041e-13	5.16565e-12
AT5G64060	3.8	11.78	1.63227	1.10032e-13	5.44657e-12
AT5G27600	6.46	13.875	1.10288	1.274e-13	6.24478e-12
AT1G74330	4.685	11.655	1.31483	1.54958e-13	7.50406e-12
AT1G49710	28.675	12.275	-1.22407	1.6436e-13	7.94026e-12
AT5G53230	0.105	6.29	5.9046	1.77097e-13	8.51463e-12
AT1G23390	2.4	9.2	1.9386	2.01541e-13	9.64371e-12
AT4G33666	9.26	32.83	1.82593	2.04056e-13	9.74091e-12
AT1G24095	12.76	32.275	1.33879	2.15952e-13	1.02843e-11
AT5G53400	140.375	66.045	-1.08776	2.19117e-13	1.04104e-11
AT1G22710	14.34	33.055	1.20482	2.40344e-13	1.13651e-11
AT2G04160	5.405	11.935	1.14283	2.56202e-13	1.20301e-11
AT3G07568	68.47	25.56	-1.42158	2.70638e-13	1.26488e-11
AT2G17280	5.475	16.085	1.55479	2.81441e-13	1.31233e-11
AT2G24765	69.775	32.365	-1.10828	2.85848e-13	1.32979e-11
AT5G62170	5.985	1.325	-2.17536	3.16e-13	1.45992e-11
AT1G02390	4.815	13.175	1.4522	3.3028e-13	1.51891e-11
AT5G25230	0.285	2.345	3.04055	3.3334e-13	1.52948e-11
AT3G51000	7.29	17.705	1.28017	3.88995e-13	1.76556e-11
AT1G32950	0.475	3.15	2.72935	4.14991e-13	1.87015e-11
AT2G44620	123.8	61.67	-1.00537	4.15031e-13	1.87015e-11
AT1G28140	81.22	40.255	-1.01267	4.7459e-13	2.12424e-11
AT1G56650	102.24	48.165	-1.0859	5.53201e-13	2.46512e-11
AT3G25110	23.095	9.305	-1.3115	5.84051e-13	2.59683e-11
AT2G30140	9.325	20.05	1.10443	6.11746e-13	2.70799e-11
AT4G25980	1.545	8.545	2.46747	7.1702e-13	3.13942e-11
AT5G44050	14.24	4.625	-1.62242	7.32175e-13	3.19881e-11
AT1G70440	0.31	5.04	4.02308	8.55648e-13	3.70603e-11
AT1G64200	115.265	49.71	-1.21335	8.80201e-13	3.80417e-11
AT1G66510	33.82	13.885	-1.28435	1.02195e-12	4.38847e-11
AT5G61510	41.02	18.71	-1.13252	1.13736e-12	4.86331e-11
AT3G04710	60.975	27.925	-1.12666	1.44178e-12	6.0745e-11
AT4G15760	3.63	10.69	1.55822	1.44999e-12	6.09634e-11
AT5G16900	0.045	2.27	5.65662	1.50324e-12	6.30703e-11
AT3G01600	1.41	6.955	2.30236	1.58524e-12	6.63719e-11
AT3G18610	2.47	7.375	1.57813	1.91092e-12	7.93464e-11
AT2G22980	12.27	24.895	1.02072	1.99423e-12	8.24653e-11
AT4G22740	44.465	19.205	-1.21119	2.11163e-12	8.6784e-11
AT2G46240	422.145	75.46	-2.48395	2.70012e-12	1.09847e-10
AT4G24920	105.335	48.9	-1.10708	2.7819e-12	1.12717e-10
AT5G47560	2.81	7.945	1.49948	2.8723e-12	1.16146e-10
AT5G13210	2.825	8.02	1.50535	2.91415e-12	1.17602e-10
AT3G07480	85.145	42.035	-1.01833	3.4341e-12	1.36664e-10
AT4G25490	8.575	22.1	1.36584	3.46131e-12	1.37474e-10
AT1G08230	11.265	23.205	1.04259	3.47311e-12	1.37671e-10
AT3G48360	17.565	37.34	1.08802	3.61242e-12	1.42911e-10
AT3G44050	9.045	3.615	-1.32312	3.70712e-12	1.45831e-10
AT1G15410	12.59	4.725	-1.41389	4.21066e-12	1.63996e-10
AT1G28130	3.355	9.475	1.49781	4.25899e-12	1.65557e-10
AT5G62730	11.29	3.265	-1.78989	4.29473e-12	1.66624e-10
AT3G48720	8.885	19.445	1.12996	4.33655e-12	1.67922e-10
AT4G08150	4.095	10.84	1.40443	4.4125e-12	1.70534e-10
AT5G60930	8.99	3.66	-1.29648	4.96911e-12	1.90945e-10
AT4G37150	10.025	24.26	1.27498	5.07129e-12	1.945e-10
AT3G21090	1.645	6.45	1.97121	5.15096e-12	1.96804e-10
AT1G09140	341.97	170.535	-1.0038	5.18413e-12	1.97696e-10
AT1G77120	0.73	4.965	2.76583	6.0031e-12	2.27631e-10
AT2G32340	5.975	17.195	1.52498	6.39589e-12	2.42068e-10
AT1G76790	55.37	27.655	-1.00156	7.03179e-12	2.64146e-10
AT5G24530	3.465	10.345	1.57801	7.5213e-12	2.79918e-10
AT1G18260	27.41	13.335	-1.03948	8.11068e-12	2.99633e-10
AT1G27350	125.7	56.065	-1.16481	9.86033e-12	3.63602e-10
AT3G12760	66.35	32.7	-1.02081	1.24431e-11	4.54669e-10
AT5G10160	87.59	43.68	-1.00379	1.43334e-11	5.19025e-10
AT3G61630	7.07	17.215	1.28388	1.44432e-11	5.22061e-10
AT3G51450	27.215	9.735	-1.48315	1.48292e-11	5.3409e-10
AT3G08970	157.455	31.545	-2.31946	1.5428e-11	5.51703e-10
AT1G01940	139.465	60.04	-1.21591	1.54811e-11	5.52618e-10
AT5G18800	79.82	36.925	-1.11215	1.60504e-11	5.70912e-10
AT5G67270	21.03	7.38	-1.51076	1.6095e-11	5.71485e-10
AT5G06760	1.745	10.305	2.56205	1.75866e-11	6.20067e-10
AT4G21110	70.015	32.79	-1.09441	1.90992e-11	6.69872e-10
AT1G31280	20.13	9.6	-1.06824	1.9723e-11	6.89345e-10
AT3G01345	0.165	13.035	6.30378	1.98793e-11	6.93602e-10
AT3G25040	42.86	19.75	-1.11778	2.13548e-11	7.42503e-10
AT5G59660	0.64	3.2	2.32193	2.16547e-11	7.50337e-10
AT1G69260	0.795	4.78	2.58798	2.66886e-11	9.18428e-10
AT2G33830	2.9	12.7	2.1307	2.70156e-11	9.27821e-10
AT1G02800	9.515	2.725	-1.80395	2.76064e-11	9.43548e-10
AT2G38310	43.09	19.235	-1.16362	2.85921e-11	9.7558e-10
AT4G39640	2.895	7.835	1.43637	3.13813e-11	1.06712e-09
AT4G15550	5.53	12.445	1.17021	3.28059e-11	1.1118e-09
AT2G21940	41.11	17.19	-1.25792	3.32951e-11	1.12322e-09
AT1G75900	5.865	14.02	1.25728	3.34543e-11	1.12618e-09
AT1G49140	94.535	46.43	-1.02579	3.6233e-11	1.21565e-09
AT1G14250	33.51	15.185	-1.14194	4.06223e-11	1.35612e-09
AT5G58120	0.955	3.335	1.80411	4.36821e-11	1.45344e-09
AT5G25120	4.67	11.63	1.31636	4.39686e-11	1.46056e-09
AT3G05000	32.715	12.95	-1.337	5.30744e-11	1.75723e-09
AT3G47420	8.2	2.455	-1.7399	5.53513e-11	1.8236e-09
AT2G01890	3.01	9.695	1.68748	5.9932e-11	1.97128e-09
AT5G61190	13.45	5.725	-1.23226	6.548e-11	2.13976e-09
AT1G61800	21.79	9.085	-1.26211	6.71089e-11	2.18943e-09
AT2G36430	7.99	17.345	1.11825	6.88151e-11	2.23783e-09
AT3G06030	12.515	4.81	-1.37955	7.159e-11	2.32055e-09
AT1G55675	9.665	22.765	1.23598	7.96273e-11	2.55634e-09
AT2G25140	184.685	40.585	-2.18605	8.17978e-11	2.62183e-09
AT1G09415	19.83	40.73	1.03841	8.32554e-11	2.66431e-09
AT3G09405	1.11	4.85	2.12743	8.60203e-11	2.74841e-09
AT4G21810	39.295	14.97	-1.39227	9.30458e-11	2.96816e-09
AT5G58030	31.61	13.19	-1.26094	9.34602e-11	2.97666e-09
AT2G28570	4.355	13.365	1.61772	9.65391e-11	3.06017e-09
AT3G06520	5.235	12.955	1.30725	1.0008e-10	3.1674e-09
AT3G23670	10.4	4.91	-1.08279	1.03789e-10	3.26935e-09
AT3G60900	6.65	1.565	-2.08719	1.13375e-10	3.55461e-09
AT3G52730	128.835	58.745	-1.13299	1.14936e-10	3.59792e-09
AT3G62400	148.36	72.62	-1.03066	1.23497e-10	3.85391e-09
AT5G55520	14.405	6.395	-1.17155	1.29525e-10	4.01708e-09
AT1G52600	46.205	20.675	-1.16016	1.33271e-10	4.12688e-09
AT3G22880	14.775	5.035	-1.55309	1.45984e-10	4.49976e-09
AT5G66630	0.63	3.085	2.29185	1.46846e-10	4.5194e-09
ATCG00800	12.36	29.755	1.26745	1.49104e-10	4.58186e-09
AT1G16920	59.845	29.51	-1.02003	1.52761e-10	4.67282e-09
AT5G61000	5.715	12.09	1.08099	1.59488e-10	4.8564e-09
AT5G64870	0.805	4.345	2.4323	1.90894e-10	5.76035e-09
AT3G20150	8.5	3.63	-1.22749	1.93221e-10	5.82184e-09
AT1G03330	52.495	23.195	-1.17837	2.19997e-10	6.57487e-09
AT5G11410	0.85	5.705	2.74669	2.20177e-10	6.57487e-09
AT3G15518	6.16	18.86	1.61433	2.41835e-10	7.18957e-09
AT3G16360	1.125	8.955	2.99277	2.43828e-10	7.23812e-09
AT1G72170	57.175	24.435	-1.22644	2.44829e-10	7.25711e-09
AT2G17500	3.45	8.985	1.38092	2.51108e-10	7.42667e-09
AT5G47310	48.89	24.4	-1.00266	2.51288e-10	7.42667e-09
AT2G32220	19.275	39.7	1.04241	2.66763e-10	7.83791e-09
AT5G43060	30.325	14.935	-1.02181	2.74055e-10	8.04042e-09
AT2G33793	10.54	2.795	-1.91495	3.35459e-10	9.71429e-09
AT1G64660	3.56	10.27	1.52849	3.37581e-10	9.76169e-09
AT5G18040	36.315	15.75	-1.20521	3.42738e-10	9.88235e-09
AT5G57370	40.745	18.59	-1.1321	3.62078e-10	1.03953e-08
AT1G66910	5.235	11.2	1.09724	4.04338e-10	1.1559e-08
AT4G21270	11.945	5.135	-1.21797	4.61591e-10	1.31583e-08
AT2G07698	3.495	0.66	-2.40475	4.7263e-10	1.34159e-08
AT3G48890	43.36	20.44	-1.08497	4.76742e-10	1.35135e-08
MSTRG.13653	0.885	3.09	1.80386	4.8016e-10	1.35912e-08
AT5G55940	47.65	23.32	-1.03091	4.82313e-10	1.3633e-08
AT2G46270	7.535	15.1	1.00287	4.93669e-10	1.39148e-08
AT5G13840	34.47	17	-1.01981	5.19433e-10	1.46205e-08
AT1G04130	38.72	18.045	-1.10148	5.22738e-10	1.4693e-08
AT5G59310	3.095	55.03	4.15221	5.52096e-10	1.54318e-08
AT3G51520	37.03	17.485	-1.08258	5.63782e-10	1.57366e-08
AT1G27330	186.49	89.75	-1.05511	6.26146e-10	1.73807e-08
AT5G35740	14.72	32.65	1.14931	6.54414e-10	1.80656e-08
AT5G54510	3.595	8.76	1.28494	7.38578e-10	2.02223e-08
AT3G43610	13.855	6.89	-1.00783	7.70311e-10	2.10053e-08
AT5G15530	47.625	23.745	-1.0041	8.3981e-10	2.2685e-08
AT3G22750	2.44	7.215	1.56412	8.57087e-10	2.30897e-08
AT5G51740	11.59	3.63	-1.67484	1.07289e-09	2.86347e-08
AT3G47640	23.17	8.945	-1.3731	1.08107e-09	2.88147e-08
AT5G47330	8.225	17.885	1.12066	1.1425e-09	3.03314e-08
ATCG00810	12.09	31.835	1.3968	1.24957e-09	3.2913e-08
AT4G34510	5.625	1.23	-2.19319	1.27208e-09	3.34182e-08
AT1G67865	11.745	31.985	1.44535	1.33697e-09	3.49402e-08
AT5G04750	66.05	28.325	-1.22148	1.42853e-09	3.72362e-08
AT2G40955	0.14	1.94	3.79256	1.51148e-09	3.92459e-08
AT4G34135	5.05	10.625	1.07311	1.54365e-09	3.99777e-08
AT1G61780	64.17	29.43	-1.12461	1.61723e-09	4.18295e-08
ATMG01080	9.85	0.775	-3.66786	1.71076e-09	4.39656e-08
AT1G18830	0.1	1.325	3.72792	1.92877e-09	4.93163e-08
AT3G26420	12.95	6.205	-1.06145	1.94659e-09	4.97085e-08
AT3G57810	49.895	24.655	-1.01701	2.0675e-09	5.25292e-08
AT4G21323	4.995	1.07	-2.22287	2.08844e-09	5.29943e-08
AT2G32550	3.24	9.35	1.52897	2.21408e-09	5.60407e-08
AT2G37540	8.015	16.96	1.08136	2.51379e-09	6.30707e-08
AT1G48610	40.905	19.75	-1.05042	2.54042e-09	6.36594e-08
AT4G34630	41.525	19.07	-1.12268	2.61629e-09	6.53162e-08
AT4G15930	69.3	32.005	-1.11456	2.69451e-09	6.70192e-08
AT2G37420	7.725	3.195	-1.27372	2.69901e-09	6.70482e-08
AT3G46320	21.205	42.745	1.01135	2.75899e-09	6.82851e-08
AT4G23493	29.825	7.51	-1.98964	2.9256e-09	7.19655e-08
AT1G17960	0.13	2.335	4.16684	3.31421e-09	8.07342e-08
AT5G37670	387.07	75.365	-2.36063	3.41209e-09	8.27828e-08
AT1G23130	44.545	215.595	2.27499	3.41479e-09	8.27828e-08
AT2G48020	2.555	6.98	1.4499	3.55972e-09	8.58819e-08
AT5G04700	0.67	3.12	2.21931	3.77218e-09	9.08986e-08
AT3G33528	0.225	4.74	4.39689	3.84817e-09	9.26188e-08
AT3G21720	0.57	2.79	2.29123	4.2927e-09	1.02703e-07
AT2G32120	238.375	39.035	-2.61039	4.49795e-09	1.0723e-07
AT4G22120	13.02	5.955	-1.12856	4.51419e-09	1.0749e-07
AT1G65150	6.855	15.47	1.17424	4.52247e-09	1.0756e-07
AT4G19030	9.14	18.665	1.03007	4.64312e-09	1.10164e-07
AT5G23910	11.695	5	-1.22589	4.97612e-09	1.17515e-07
AT2G26400	0.555	5.465	3.29966	4.99309e-09	1.17777e-07
AT2G18730	19.215	9.14	-1.07197	5.54345e-09	1.303e-07
AT5G56940	49.04	22.445	-1.12756	5.64043e-09	1.32425e-07
MSTRG.10435	0.815	3.55	2.12295	5.7797e-09	1.35378e-07
AT4G36105	0.09	3.825	5.40939	5.84427e-09	1.36732e-07
AT2G30410	39.13	17.425	-1.16712	5.93641e-09	1.38726e-07
AT2G23310	32.02	14.955	-1.09835	6.05856e-09	1.41088e-07
AT1G30250	12.73	29.51	1.21297	6.19713e-09	1.44148e-07
AT3G13400	0.135	2.01	3.89616	6.20513e-09	1.44167e-07
AT3G17630	3.25	7.11	1.12941	6.55511e-09	1.51772e-07
AT5G26340	3.665	8.65	1.23889	6.95282e-09	1.60242e-07
MSTRG.10196	4.445	12.18	1.45426	7.78259e-09	1.78343e-07
AT2G38255	1.115	5.63	2.33609	8.15729e-09	1.86504e-07
AT1G80570	1.28	4.16	1.70044	8.52936e-09	1.94348e-07
AT1G22520	46.42	21.225	-1.12898	8.55112e-09	1.94623e-07
AT4G02380	10.225	25.435	1.31471	8.62778e-09	1.95924e-07
AT5G27430	64.25	31.725	-1.01808	9.14219e-09	2.06904e-07
AT5G50670	4.425	0.685	-2.6915	9.60576e-09	2.16663e-07
AT4G39235	45.83	15.69	-1.54645	9.78647e-09	2.20245e-07
AT1G48405	0.415	4.415	3.41123	9.83969e-09	2.21195e-07
AT2G37390	14.85	5.08	-1.54756	9.93312e-09	2.22797e-07
AT2G47880	9.835	24.8	1.33434	1.10341e-08	2.45029e-07
AT1G54340	27.865	13.905	-1.00285	1.11296e-08	2.46878e-07
AT1G56520	3.555	7.57	1.09044	1.13085e-08	2.5057e-07
AT3G01710	24.58	11.605	-1.08274	1.26103e-08	2.788e-07
AT1G18960	0.001	3.75	11.8727	1.34673e-08	2.95471e-07
AT2G24540	6.945	14.97	1.10803	1.42222e-08	3.10342e-07
AT3G15720	3.46	9.025	1.38315	1.51456e-08	3.2906e-07
AT1G67370	4.885	1.295	-1.91541	1.58765e-08	3.44197e-07
AT1G29530	27.32	12.235	-1.15894	1.6302e-08	3.51902e-07
AT1G59980	19.285	8.995	-1.10028	1.65102e-08	3.56015e-07
AT5G10390	12.84	27.025	1.07365	1.66597e-08	3.58853e-07
AT2G38195	0.075	1.99	4.72973	1.70899e-08	3.67726e-07
AT1G33720	3.19	7.85	1.29914	1.77532e-08	3.81182e-07
AT4G29340	5.535	0.46	-3.58888	1.89623e-08	4.06274e-07
AT5G20960	0.57	2	1.81097	1.94918e-08	4.16288e-07
AT5G37540	2.795	7.29	1.38307	2.16379e-08	4.59588e-07
AT4G13680	2.72	7.715	1.50406	2.20348e-08	4.67125e-07
AT1G32540	7.27	15.905	1.12945	2.29624e-08	4.85763e-07
AT3G11050	4.85	12.29	1.34143	2.45582e-08	5.14646e-07
AT1G53170	4.425	12.345	1.48018	2.46087e-08	5.15168e-07
AT2G16630	2.34	7.25	1.63147	2.47657e-08	5.17916e-07
AT1G52450	0.525	2.045	1.96171	2.69765e-08	5.6051e-07
AT4G27580	0.78	5.38	2.78606	2.80301e-08	5.80743e-07
AT3G51750	5.025	15.88	1.66002	3.10937e-08	6.38947e-07
AT4G29990	1.72	4.13	1.26373	3.22985e-08	6.63026e-07
AT1G66930	2.97	0.445	-2.73859	3.30345e-08	6.76063e-07
AT5G07470	35.615	17.055	-1.06229	3.34852e-08	6.832e-07
AT5G13550	15.53	7.44	-1.06168	3.36212e-08	6.85279e-07
AT5G14780	3.18	7.825	1.29906	3.49038e-08	7.08547e-07
AT4G25480	9.985	20.515	1.03884	3.68105e-08	7.43498e-07
AT5G63850	6.445	1.875	-1.78129	3.70248e-08	7.47075e-07
AT1G02820	2.575	10.32	2.0028	3.78517e-08	7.62879e-07
AT4G32830	21.265	9.16	-1.21506	3.78839e-08	7.62879e-07
AT1G07430	1.3	4.335	1.73752	4.0239e-08	8.08684e-07
AT4G25470	6.46	14.92	1.20764	4.09264e-08	8.20037e-07
AT5G57887	7.965	21.55	1.43594	4.13197e-08	8.27094e-07
AT2G04050	0.36	2.765	2.94121	4.23542e-08	8.46115e-07
AT3G04000	3.625	9.725	1.42372	4.27237e-08	8.51057e-07
AT4G10810	25.645	9.365	-1.45333	4.27286e-08	8.51057e-07
MSTRG.10433	3.93	8.285	1.07597	4.32019e-08	8.59632e-07
AT5G66490	4.2	13.945	1.73129	4.34504e-08	8.63721e-07
AT4G15233	1.435	3.61	1.33095	4.3924e-08	8.72273e-07
AT5G10140	3.45	0.095	-5.18253	4.54411e-08	8.99734e-07
AT2G12190	2.165	6.665	1.62224	4.5787e-08	9.0569e-07
AT1G76530	0.775	3.845	2.31072	4.63913e-08	9.16741e-07
AT1G67440	23.785	11.39	-1.06228	4.77513e-08	9.4269e-07
AT3G51660	24.58	8.875	-1.46967	4.89643e-08	9.65687e-07
AT4G29200	0.001	2.32	11.1799	5.09756e-08	1.00339e-06
AT3G21240	1.13	4.145	1.87505	5.26917e-08	1.03312e-06
AT3G45730	0.765	6.5	3.08691	5.27601e-08	1.03345e-06
AT4G14240	16.73	8.19	-1.0305	5.34948e-08	1.0458e-06
AT2G30250	2.915	7.36	1.33621	5.35964e-08	1.04677e-06
AT4G13550	12.885	6.35	-1.02086	5.47736e-08	1.06872e-06
AT1G16040	27.82	10.53	-1.40162	5.63029e-08	1.0975e-06
AT5G14890	0.82	2.76	1.75097	5.73553e-08	1.11585e-06
AT4G09200	20.865	10.04	-1.05533	5.93199e-08	1.14851e-06
AT4G09310	20.865	10.04	-1.05533	5.93199e-08	1.14851e-06
AT1G11100	2.4	0.49	-2.29218	6.36338e-08	1.22613e-06
AT1G45545	0.98	3.595	1.87514	6.49399e-08	1.2489e-06
AT4G14000	26.45	12.72	-1.05617	6.62662e-08	1.27075e-06
AT3G59530	14.19	4.9	-1.53402	6.84612e-08	1.30187e-06
AT3G09680	1.785	8.405	2.23532	7.4528e-08	1.40242e-06
AT5G27550	11.975	5.66	-1.08115	7.55657e-08	1.41929e-06
AT1G73300	0.065	2.38	5.19438	7.82066e-08	1.46342e-06
AT3G16650	2.22	5.865	1.40157	8.52877e-08	1.58559e-06
AT3G44860	3.2	0.345	-3.2134	8.59544e-08	1.59651e-06
AT1G17460	19.92	9.315	-1.09659	8.65499e-08	1.60313e-06
AT2G16570	0.665	2.865	2.10711	9.50549e-08	1.75259e-06
ATMG01090	4.13	0.265	-3.96208	1.0227e-07	1.87872e-06
AT5G08120	22.105	10.965	-1.01147	1.03498e-07	1.89435e-06
AT5G62550	15.725	7.2	-1.12699	1.07814e-07	1.96441e-06
AT5G24420	5.28	11.865	1.1681	1.08526e-07	1.9738e-06
AT4G01730	17.045	7.155	-1.25232	1.11267e-07	2.02e-06
AT1G04280	0.76	3.055	2.0071	1.11999e-07	2.03144e-06
AT5G47420	28.305	13.545	-1.0633	1.12245e-07	2.03408e-06
MSTRG.5696	4.305	0.295	-3.86723	1.19185e-07	2.15207e-06
AT5G48870	62.59	29.525	-1.084	1.21874e-07	2.19199e-06
AT2G17380	39.72	19.455	-1.02972	1.22714e-07	2.20392e-06
AT5G18065	20.85	7.72	-1.43337	1.23877e-07	2.22281e-06
ATMG01170	2.695	0.24	-3.48918	1.27307e-07	2.28232e-06
AT5G53310	35.105	16.89	-1.05551	1.31316e-07	2.33751e-06
AT5G03545	4.15	0.001	-12.0189	1.39129e-07	2.46786e-06
AT3G61180	18.77	8.905	-1.07574	1.42918e-07	2.52837e-06
AT1G73120	0.2	4.96	4.63227	1.44227e-07	2.54928e-06
AT2G22610	8.505	4.13	-1.04217	1.49832e-07	2.6437e-06
AT3G05030	33.78	16.47	-1.03633	1.50571e-07	2.65208e-06
AT1G77610	20.975	10.18	-1.04293	1.54706e-07	2.71778e-06
AT3G09260	294.96	621.5	1.07524	1.58899e-07	2.789e-06
AT1G52342	10.45	24.51	1.22987	1.59118e-07	2.79039e-06
AT1G54740	4.135	10.13	1.29267	1.79047e-07	3.12082e-06
AT2G03870	36.76	16.725	-1.13613	1.90066e-07	3.29858e-06
AT5G54590	16.225	7.61	-1.09225	1.95264e-07	3.38587e-06
MSTRG.10825	3.09	7.03	1.18592	1.9891e-07	3.43133e-06
AT4G15680	4.48	15.435	1.78463	2.00417e-07	3.44955e-06
AT1G30160	0.51	2.995	2.55399	2.0124e-07	3.45668e-06
AT4G02280	0.2	1.32	2.72247	2.03967e-07	3.49755e-06
AT5G19470	0.09	2.135	4.56817	2.18668e-07	3.73054e-06
ATCG00790	9.305	26.38	1.50337	2.212e-07	3.77053e-06
AT4G05380	0.001	3.455	11.7545	2.23277e-07	3.79646e-06
AT3G17790	13.77	5.825	-1.2412	2.32345e-07	3.94712e-06
AT4G34131	1.195	3.925	1.71568	2.38184e-07	4.03607e-06
AT5G02430	5.31	1.845	-1.52509	2.41664e-07	4.08471e-06
AT5G56810	1.21	4.53	1.9045	2.43039e-07	4.10451e-06
AT3G48280	5.365	10.83	1.01338	2.46407e-07	4.15439e-06
AT4G22960	0.135	1.715	3.66718	2.49408e-07	4.19795e-06
AT5G12930	5.065	1.38	-1.87589	2.55262e-07	4.29288e-06
AT4G02550	33.355	16.53	-1.01282	2.56719e-07	4.31377e-06
AT3G53140	0.001	5.195	12.3429	2.62636e-07	4.40911e-06
AT3G11260	22.105	7.9	-1.48445	2.68945e-07	4.50791e-06
AT4G35620	13.19	5.415	-1.28441	2.72335e-07	4.54955e-06
AT3G45440	0.5	2.4	2.26303	2.73395e-07	4.56348e-06
AT2G43940	2.595	8.875	1.77401	2.83699e-07	4.70809e-06
AT4G36470	4.255	9.69	1.18734	2.91468e-07	4.82905e-06
AT3G49390	13.245	5.63	-1.23424	2.96295e-07	4.90497e-06
AT2G07671	8.42	0.76	-3.46975	2.97144e-07	4.91499e-06
AT5G60880	15.06	5.79	-1.37909	3.2013e-07	5.26917e-06
AT1G65270	23.685	11.575	-1.03296	3.23606e-07	5.31767e-06
AT1G32930	10.425	4.145	-1.3306	3.34889e-07	5.4941e-06
AT4G29735	48.99	23.925	-1.03397	3.38533e-07	5.54482e-06
AT1G10050	14.185	6.865	-1.04703	3.42086e-07	5.58919e-06
AT1G06350	0.625	3.645	2.54399	3.42354e-07	5.58919e-06
AT2G27430	0.22	2.155	3.29211	3.47943e-07	5.67122e-06
AT3G59250	4.74	9.95	1.06981	3.56266e-07	5.79747e-06
AT5G27890	8.335	2.74	-1.60501	3.57243e-07	5.80867e-06
AT1G11270	10.29	3.88	-1.40711	3.72075e-07	6.0206e-06
MSTRG.13252	2.025	7.24	1.83807	3.75511e-07	6.06098e-06
AT3G10820	15.11	5.975	-1.33849	3.88699e-07	6.24934e-06
AT2G40800	14.87	6.69	-1.15233	4.10274e-07	6.58043e-06
AT3G20865	1.32	8.105	2.61827	4.13396e-07	6.61994e-06
AT5G25470	0.15	2.3	3.9386	4.13735e-07	6.6201e-06
AT5G64510	106.79	26.985	-1.98455	4.19322e-07	6.69882e-06
AT5G01520	1.545	5.04	1.70582	4.43462e-07	7.06201e-06
AT1G31550	22.76	11.285	-1.01209	4.57801e-07	7.27306e-06
AT5G46690	30.91	15.435	-1.00187	4.59735e-07	7.29802e-06
AT1G32375	0.545	3.09	2.50328	4.92054e-07	7.73772e-06
AT3G28740	1.07	10.765	3.33067	4.92834e-07	7.74392e-06
AT1G70810	15.315	5.235	-1.54868	5.21709e-07	8.17209e-06
AT5G39080	5.57	11.34	1.02567	5.44538e-07	8.50978e-06
AT1G01690	10.205	3.95	-1.36935	5.49678e-07	8.57677e-06
AT2G02950	2.73	6.605	1.27466	5.73707e-07	8.88959e-06
AT4G22513	2.17	8.895	2.0353	5.82835e-07	9.02407e-06
AT5G10170	1.74	5.07	1.5429	5.89628e-07	9.1152e-06
AT4G21820	4.96	2.205	-1.16956	6.18379e-07	9.52304e-06
AT4G22860	7.61	3.145	-1.27484	6.26922e-07	9.63246e-06
AT5G65450	6.47	2.495	-1.37473	6.36909e-07	9.77843e-06
AT1G76740	2.53	0.895	-1.49918	6.6054e-07	1.01103e-05
AT5G45570	0.03	0.945	4.97728	6.8245e-07	1.04219e-05
AT3G53160	4.39	9.07	1.04688	7.25861e-07	1.10262e-05
AT1G25250	4.07	9.42	1.2107	7.4374e-07	1.12722e-05
AT2G37870	0.45	5.04	3.48543	7.56081e-07	1.1442e-05
AT1G06660	4.655	1.235	-1.91427	7.65883e-07	1.15729e-05
AT1G74340	21.23	6.96	-1.60895	7.74714e-07	1.16975e-05
AT5G24240	0.035	1.1	4.974	7.89458e-07	1.19112e-05
AT1G17170	0.335	3.655	3.44764	8.24921e-07	1.2372e-05
AT2G31910	0.265	1.645	2.63402	8.36744e-07	1.25213e-05
AT1G80080	16.975	7.57	-1.16505	8.76257e-07	1.30833e-05
AT4G28390	7.22	2.03	-1.83052	9.0004e-07	1.33887e-05
AT2G30770	2.025	0.145	-3.8038	9.10489e-07	1.35341e-05
AT1G03870	9.03	18.395	1.02652	9.20795e-07	1.36671e-05
AT1G52690	6.535	41.205	2.65656	9.43128e-07	1.39573e-05
AT2G41240	3.475	0.105	-5.04855	9.944e-07	1.46729e-05
AT5G38200	0.255	1.94	2.92749	9.96174e-07	1.46883e-05
AT2G25880	16.365	7.03	-1.21902	1.04997e-06	1.54136e-05
AT5G55270	0.025	3.405	7.08958	1.12767e-06	1.6482e-05
AT4G29330	108.915	23.355	-2.2214	1.13847e-06	1.66277e-05
AT5G41620	9.315	4.05	-1.20163	1.20544e-06	1.74789e-05
AT3G21400	22.53	10.635	-1.08303	1.23904e-06	1.78886e-05
AT1G15550	10.77	3.615	-1.57495	1.2589e-06	1.80844e-05
AT3G21890	6.21	15.375	1.30792	1.26406e-06	1.81456e-05
AT4G36030	6.815	2.715	-1.32776	1.2663e-06	1.81648e-05
AT1G49500	2.065	6.595	1.67523	1.28578e-06	1.83661e-05
AT3G10310	5.565	2.28	-1.28735	1.28673e-06	1.83661e-05
AT3G60420	0.945	4.525	2.25953	1.47578e-06	2.08237e-05
AT3G53380	10.59	5.21	-1.02335	1.51736e-06	2.13546e-05
AT5G18340	7.985	2.8	-1.51187	1.52794e-06	2.14885e-05
AT1G18810	3.07	7.245	1.23875	1.55293e-06	2.18094e-05
AT4G01870	1.735	4.495	1.37339	1.59841e-06	2.23699e-05
AT5G44530	1.77	4.145	1.22762	1.65368e-06	2.30792e-05
AT5G04080	5.595	15.47	1.46726	1.69057e-06	2.35286e-05
AT5G59240	2.39	7.715	1.69066	1.71912e-06	2.38764e-05
AT2G20800	0.015	2.2	7.1964	1.72551e-06	2.39486e-05
AT2G17900	23.11	10.41	-1.15055	1.76073e-06	2.44205e-05
AT1G64690	4.175	9.475	1.18235	1.79234e-06	2.47736e-05
AT2G04040	0.505	2.625	2.37796	1.88776e-06	2.60208e-05
AT4G26990	4.68	1.34	-1.80428	1.92707e-06	2.65263e-05
AT2G41160	111.825	39.1	-1.516	1.93024e-06	2.65517e-05
AT2G07674	3.305	0.185	-4.15905	1.96711e-06	2.70404e-05
AT5G66170	8.545	17.56	1.03914	1.9848e-06	2.72375e-05
AT5G58740	30.745	14.415	-1.09278	2.00631e-06	2.74853e-05
AT5G39220	4.41	0.93	-2.24548	2.02741e-06	2.768e-05
AT5G46640	2.765	6.59	1.253	2.1075e-06	2.86566e-05
AT2G32870	3.925	8.665	1.14251	2.12874e-06	2.89063e-05
AT2G26870	1.4	4.14	1.5642	2.18104e-06	2.95765e-05
AT2G26180	16.095	7.59	-1.08444	2.19448e-06	2.97187e-05
AT2G36780	0.17	1.625	3.25683	2.26462e-06	3.06067e-05
AT3G02030	4.15	1.44	-1.52704	2.42518e-06	3.24926e-05
AT1G13310	0.225	2.09	3.21551	2.4418e-06	3.26499e-05
MSTRG.2821	3.475	7.635	1.13562	2.44924e-06	3.27276e-05
AT5G66400	8.245	52.35	2.6666	2.48206e-06	3.31221e-05
AT1G61820	0.78	2.915	1.90195	2.48856e-06	3.31869e-05
AT1G20070	79.935	170.435	1.09232	2.7667e-06	3.65565e-05
AT5G59590	0.4	2.19	2.45286	2.84737e-06	3.75236e-05
AT4G29700	14.545	6.955	-1.0644	2.86336e-06	3.76849e-05
AT5G47160	7.015	2.09	-1.74694	2.93274e-06	3.85728e-05
AT1G72070	2.015	7.415	1.87967	2.95707e-06	3.88674e-05
AT2G44290	6.65	13.855	1.05898	3.06265e-06	4.01763e-05
AT5G45920	2.44	7.295	1.58003	3.10292e-06	4.0678e-05
AT5G55830	3.46	1.035	-1.74114	3.13209e-06	4.1007e-05
AT5G62200	37.225	18.145	-1.0367	3.16889e-06	4.14004e-05
AT5G12280	0.555	2.685	2.27436	3.23847e-06	4.22346e-05
AT5G22090	16.73	51.355	1.61807	3.30152e-06	4.28344e-05
AT2G46660	5.61	2.02	-1.47365	3.3146e-06	4.29765e-05
AT1G33930	2.71	0.215	-3.65588	3.41325e-06	4.41417e-05
AT5G20165	31.79	14.38	-1.14451	3.49618e-06	4.5098e-05
AT4G19840	18.75	67.52	1.84842	3.57116e-06	4.60357e-05
AT2G15490	0.05	1.37	4.7761	3.62653e-06	4.66895e-05
AT1G73600	158.495	60.77	-1.38301	3.78835e-06	4.86171e-05
AT5G14490	0.025	3.335	7.05961	3.80516e-06	4.87706e-05
AT2G18120	1.485	5.78	1.96061	3.91711e-06	5.01261e-05
AT4G24130	9.345	18.79	1.0077	4.00991e-06	5.1134e-05
AT3G05937	1.48	5.445	1.87933	4.15611e-06	5.27307e-05
AT1G80830	12.005	5.9	-1.02485	4.36307e-06	5.51129e-05
AT5G47550	3.525	11.195	1.66716	4.47504e-06	5.62797e-05
AT4G10390	4.905	1.51	-1.6997	4.53786e-06	5.70339e-05
AT2G47680	1.12	2.75	1.29593	4.62002e-06	5.79941e-05
AT1G76240	3.015	7.585	1.33099	4.96299e-06	6.17976e-05
AT3G12203	0.47	2.635	2.48707	4.988e-06	6.20705e-05
AT1G49160	2.425	5.155	1.08799	5.01462e-06	6.23246e-05
AT3G59430	10.955	5.155	-1.08755	5.07179e-06	6.28796e-05
AT1G62500	4.28	9.07	1.08349	5.18829e-06	6.42842e-05
AT5G56490	4.155	1.265	-1.71571	5.19827e-06	6.43287e-05
MSTRG.5741	16.95	8.115	-1.06262	5.20685e-06	6.43951e-05
AT3G06300	14.11	5.755	-1.29383	5.23311e-06	6.46794e-05
AT3G59010	2.405	0.48	-2.32493	5.28206e-06	6.51649e-05
AT3G49570	8.61	1.46	-2.56004	5.31282e-06	6.54239e-05
AT1G23940	3.17	6.925	1.12733	5.5851e-06	6.82748e-05
AT3G09162	5.595	13.7	1.29197	5.6119e-06	6.84512e-05
AT4G10110	26.265	12.08	-1.12052	5.61316e-06	6.84512e-05
AT5G26660	1.78	0.13	-3.77529	5.64511e-06	6.87574e-05
AT3G63350	27.44	2.645	-3.37494	5.7305e-06	6.96709e-05
AT2G30930	3.35	9.21	1.45904	6.08438e-06	7.36169e-05
AT5G22270	0.985	5.22	2.40585	6.12619e-06	7.40783e-05
AT1G66760	1.87	4.56	1.286	6.15085e-06	7.43318e-05
AT1G47920	0.1	1.82	4.18587	6.36038e-06	7.65416e-05
MSTRG.2304	0.645	2.19	1.76356	6.38604e-06	7.68044e-05
AT1G14360	132.505	50.505	-1.39155	6.44105e-06	7.73734e-05
AT4G15420	87.39	21.66	-2.01243	6.67224e-06	7.99118e-05
AT2G41850	0.001	0.93	9.86109	6.69721e-06	8.0163e-05
AT1G62580	0.001	1.035	10.0154	6.73237e-06	8.04881e-05
AT1G48140	15.5	5.405	-1.5199	6.74483e-06	8.05509e-05
AT3G53960	1.28	3.385	1.40301	6.76963e-06	8.07893e-05
AT5G54165	60.07	24.1	-1.31761	6.97814e-06	8.31015e-05
AT3G54000	9.17	3.93	-1.22239	7.20132e-06	8.54843e-05
AT3G02140	3.465	7.85	1.17984	7.33436e-06	8.67561e-05
AT1G20190	3.535	8.15	1.20509	7.37178e-06	8.70962e-05
AT5G04950	3.67	8.325	1.18167	7.62236e-06	8.96352e-05
AT4G08230	39.845	17.56	-1.18211	7.88334e-06	9.22723e-05
AT3G47836	76.44	37.31	-1.03477	8.25345e-06	9.62679e-05
AT1G33612	1.93	5.675	1.55602	8.29168e-06	9.66523e-05
AT5G40230	0.29	2.085	2.84592	8.29602e-06	9.66523e-05
AT3G46660	0.515	2.395	2.21738	8.50414e-06	9.88478e-05
AT4G03410	6.6	2.585	-1.3523	8.54358e-06	9.91341e-05
AT4G34530	3.31	0.675	-2.29387	8.66562e-06	0.000100319
AT4G28380	0.001	1.335	10.3826	8.7324e-06	0.000101033
AT5G15500	0.055	1.31	4.57399	9.21869e-06	0.000105747
AT3G05230	20.84	9.81	-1.08703	9.53273e-06	0.0001091
AT1G71280	0.57	2.645	2.21423	9.7082e-06	0.000111045
AT3G11930	1.44	5.34	1.89077	9.71877e-06	0.000111102
AT4G26270	37.27	10.825	-1.78365	1.01513e-05	0.000115522
AT4G39630	8.63	2.975	-1.53647	1.02322e-05	0.000116178
AT3G53040	0.575	2.755	2.26042	1.06555e-05	0.000120497
AT2G38250	1.055	4.36	2.04709	1.0775e-05	0.000121654
AT3G28750	2.11	5.495	1.38088	1.09198e-05	0.000123082
AT1G20060	4.155	1.51	-1.4603	1.11176e-05	0.000124962
AT2G20470	0.2	1.475	2.88264	1.12072e-05	0.000125617
AT2G20500	1.59	5.36	1.75321	1.13125e-05	0.000126586
AT3G51910	310.015	90.485	-1.77659	1.15179e-05	0.000128526
AT3G07150	25.9	3.125	-3.05102	1.17029e-05	0.000130085
AT3G19950	13.745	6.295	-1.12663	1.17915e-05	0.000130997
AT2G07708	2.18	0.16	-3.76818	1.2096e-05	0.000133935
AT1G16030	257.635	33.45	-2.94525	1.21067e-05	0.00013398
AT3G09190	4.665	1.19	-1.97092	1.21724e-05	0.000134559
AT2G17430	0.605	2.35	1.95765	1.23325e-05	0.000136105
AT1G49032	6.945	14.245	1.03641	1.23978e-05	0.00013675
AT5G10890	7	2.025	-1.78943	1.31646e-05	0.000144653
AT2G47770	0.8	3.69	2.20555	1.36766e-05	0.000149705
AT3G15340	23.045	5.79	-1.99282	1.43052e-05	0.000156246
AT4G12980	13.645	6.77	-1.01114	1.44328e-05	0.000157427
AT1G03710	0.875	3.785	2.11294	1.44369e-05	0.000157427
AT3G59810	25.28	11.425	-1.1458	1.5689e-05	0.000168792
AT5G43950	10.505	4.905	-1.09875	1.628e-05	0.000174682
ATMG00670	2.475	0.115	-4.42772	1.64282e-05	0.000176084
AT2G32190	2.065	7.995	1.95296	1.64479e-05	0.000176201
AT4G14600	13.04	5.095	-1.35579	1.69787e-05	0.000181404
AT5G09430	0.55	3.135	2.51096	1.74318e-05	0.000185653
AT4G15230	0.645	1.635	1.34192	1.79879e-05	0.000191271
AT1G74670	6.08	13.375	1.1374	1.82967e-05	0.000194042
AT1G02340	0.505	2.49	2.30179	1.8484e-05	0.000195925
AT1G34355	3.665	1.72	-1.0914	1.86375e-05	0.000197344
AT4G38580	21.49	10.15	-1.08219	1.8718e-05	0.000198092
AT3G29280	18.63	7.475	-1.31748	1.93512e-05	0.00020372
AT4G37370	0.85	2.97	1.80493	1.97127e-05	0.000207308
AT5G10870	14.295	6.48	-1.14144	1.9891e-05	0.000208746
AT3G25600	3.865	9.86	1.35112	2.02549e-05	0.000212233
AT3G01410	9.04	3.855	-1.22959	2.20171e-05	0.00022867
AT4G03960	14.48	6.41	-1.17567	2.30478e-05	0.000238267
AT1G74240	13.325	6.265	-1.08875	2.30771e-05	0.000238447
AT5G53240	0.025	2.08	6.37851	2.32633e-05	0.000240248
AT5G17850	3.36	6.76	1.00856	2.33129e-05	0.000240604
AT5G08020	2.425	5.085	1.06826	2.33218e-05	0.000240604
AT4G29180	0.21	1.035	2.30117	2.34038e-05	0.000241204
AT1G78260	9.36	4.225	-1.14756	2.37357e-05	0.000243873
AT5G16190	5.515	1.875	-1.55647	2.42196e-05	0.000248647
AT1G48750	0.001	2.335	11.1892	2.43923e-05	0.000250168
AT3G46200	15.18	7.32	-1.05226	2.51233e-05	0.000256296
AT3G56220	4.38	0.695	-2.65585	2.53747e-05	0.000258598
AT5G25620	5.215	2.09	-1.31916	2.54819e-05	0.000259296
AT5G25570	5.63	1.13	-2.31681	2.627e-05	0.000266103
AT4G09060	9.46	3.855	-1.29511	2.6661e-05	0.000269521
AT4G14150	4.085	1.925	-1.08548	2.79145e-05	0.000281202
AT3G02550	0.705	2.7	1.93726	2.85973e-05	0.00028736
AT1G52570	1.7	3.73	1.13364	2.88038e-05	0.000289291
AT5G39030	0.64	2.04	1.67243	2.99445e-05	0.0002994
AT5G60150	3.805	1.76	-1.11232	3.10863e-05	0.000309597
AT4G23885	51.9	25.55	-1.02241	3.10876e-05	0.000309597
AT3G24500	914.14	369.14	-1.30825	3.21154e-05	0.000319358
AT5G43450	1.835	5.235	1.51241	3.26307e-05	0.000323842
AT3G18530	0.14	1.41	3.3322	3.54136e-05	0.00034939
AT1G52770	5.98	2.15	-1.47581	3.56533e-05	0.000351012
AT2G18050	0.44	2.98	2.75974	3.56653e-05	0.000351012
AT2G40130	3.855	1.64	-1.23304	3.58003e-05	0.000352168
AT4G33770	9.005	3.825	-1.23527	3.69021e-05	0.000361943
AT4G15690	2.02	7.18	1.82963	3.76602e-05	0.000368479
AT4G21940	1.6	3.73	1.2211	3.77089e-05	0.000368777
AT5G10810	31.74	15.645	-1.0206	3.8197e-05	0.000373005
AT5G19190	3.58	9.57	1.41856	3.82854e-05	0.000373687
AT4G13260	5.965	2.405	-1.31049	4.02377e-05	0.000390291
AT2G04570	2.955	6.57	1.15274	4.11221e-05	0.000398088
AT4G23870	6.075	12.29	1.01653	4.24596e-05	0.000409655
AT3G53370	18.7	7.875	-1.24769	4.27489e-05	0.00041205
MSTRG.5752	0.18	2.765	3.94121	4.47507e-05	0.000428982
AT3G17980	1.5	4.835	1.68855	4.47616e-05	0.000428982
AT1G50970	2.68	5.555	1.05155	4.49119e-05	0.000430217
AT5G45820	2.835	5.88	1.05247	4.70532e-05	0.000448043
AT5G06860	1.5	4.36	1.53937	4.77039e-05	0.000453718
AT3G59520	12.2	5.995	-1.02505	4.78426e-05	0.000454821
AT1G07985	0.805	4.205	2.38505	4.87097e-05	0.00046219
AT4G22340	9.355	4.285	-1.12644	4.89691e-05	0.000464432
AT4G35905	24.4	11.36	-1.10292	4.93641e-05	0.000467517
AT4G34500	10.69	4.75	-1.17026	4.9509e-05	0.000468447
AT5G45310	0.42	2.175	2.37255	5.04514e-05	0.000476243
AT5G52570	3.82	7.82	1.0336	5.08884e-05	0.000479692
AT5G04380	0.1	1.485	3.89239	5.11254e-05	0.0004817
MSTRG.11064	0.135	1.305	3.27302	5.30217e-05	0.000498866
AT1G76780	0.745	0.16	-2.21917	5.33448e-05	0.000501436
AT1G57870	8.79	4.22	-1.05862	5.48962e-05	0.000514336
AT3G45970	2.305	6.705	1.54047	5.56056e-05	0.000519046
AT3G19970	8.18	3.88	-1.07604	5.56548e-05	0.000519264
AT3G22142	0.49	1.45	1.5652	5.88172e-05	0.000544974
AT1G62360	1.08	3.35	1.63313	5.91345e-05	0.00054741
AT4G38400	3.67	7.82	1.09139	6.12764e-05	0.000565155
AT5G49520	0.72	2.525	1.81021	6.17691e-05	0.000568395
AT3G27440	0.001	0.78	9.60733	6.38474e-05	0.000585108
AT5G01445	4.215	10.775	1.35408	6.49552e-05	0.000594176
AT2G20635	8.025	3.64	-1.14056	6.55506e-05	0.00059935
AT4G02425	9.1	3.775	-1.26939	6.70833e-05	0.000611972
AT5G64620	26.8	12.825	-1.06327	6.77604e-05	0.000617561
AT5G45095	0.001	0.64	9.32193	6.77882e-05	0.000617561
AT5G14105	29.33	14.115	-1.05515	6.80613e-05	0.000619207
AT4G30940	3.555	1.245	-1.5137	6.94849e-05	0.000630161
AT3G07130	0.55	2.255	2.03562	6.96842e-05	0.000631684
AT5G64990	2.665	7.315	1.45672	7.03787e-05	0.000637117
ATCG00780	2.58	9.57	1.89115	7.20816e-05	0.00065136
AT5G41850	13.52	6.11	-1.14585	7.22233e-05	0.000652346
AT5G51850	2.685	0.8	-1.74685	7.33576e-05	0.000661107
AT1G52430	0.325	1.14	1.81052	7.37983e-05	0.000664483
AT4G29690	2.32	0.475	-2.28813	7.46306e-05	0.000670774
AT5G58650	1.64	6.945	2.08228	7.51551e-05	0.000673981
AT4G14550	1.655	4.07	1.2982	7.53852e-05	0.000675343
AT4G31000	3.53	7.15	1.01828	7.54078e-05	0.000675343
AT1G12060	21.785	9.385	-1.21491	7.76152e-05	0.000692644
AT5G05400	0.405	1.415	1.80481	7.84589e-05	0.000698931
AT3G45060	0.66	2.445	1.8893	7.86121e-05	0.000699985
AT4G20030	27.38	13.415	-1.02928	7.88971e-05	0.000702213
AT1G55160	20.89	10.39	-1.00762	8.05026e-05	0.000714814
AT1G77690	2.165	4.665	1.10751	8.22343e-05	0.00072933
AT1G30825	13.78	6.855	-1.00735	8.26157e-05	0.00073239
AT5G56100	2.805	7.75	1.4662	8.29389e-05	0.000734931
AT2G21080	2.56	5.345	1.06205	8.315e-05	0.000736152
MSTRG.15396	0.26	2.37	3.1883	8.45756e-05	0.0007468
AT1G08890	3.04	6.52	1.1008	8.78513e-05	0.000771993
AT2G33735	22.135	10.125	-1.12841	8.85645e-05	0.00077758
AT1G74310	645.03	183.6	-1.8128	8.91315e-05	0.000781534
AT4G19645	7.25	2.3	-1.65635	8.98527e-05	0.000787514
AT1G64110	0.1	0.73	2.8679	9.07983e-05	0.000795108
AT1G27590	5.64	2.035	-1.47067	9.23007e-05	0.000806507
AT2G04032	0.79	0.001	-9.62571	9.32685e-05	0.000812843
AT3G51810	0.001	1.145	10.1611	9.35272e-05	0.000814392
AT4G37410	6.855	3.07	-1.15892	9.48234e-05	0.00082425
AT5G48390	0.19	0.945	2.31431	9.51995e-05	0.000826804
AT1G73210	5.525	2.26	-1.28965	9.61875e-05	0.000834664
AT5G20710	0.365	1.3	1.83254	9.65848e-05	0.000836666
MSTRG.6801	0.16	1.405	3.13443	9.80306e-05	0.000847631
AT5G42860	1.73	0.205	-3.07708	9.90422e-05	0.000855005
AT1G49920	0.435	1.535	1.81915	0.000100091	0.000863319
AT1G53470	0.065	0.705	3.43911	0.000101162	0.000871805
AT5G17860	0.185	1.145	2.62975	0.000101596	0.00087442
ATMG00180	2.33	0.375	-2.63537	0.000101652	0.000874528
AT1G57540	18.295	7.07	-1.37167	0.000102433	0.000880873
AT3G07070	0.015	1.135	6.24159	0.000106767	0.000913308
AT1G79410	1.875	4.435	1.24204	0.000108617	0.000926122
AT4G24910	0.7	3.005	2.10194	0.000113726	0.000963146
AT5G59390	0.015	1.095	6.18982	0.000115204	0.000972796
AT2G29480	0.12	1.745	3.86212	0.000118935	0.00100058
AT4G02360	18.235	7.315	-1.31778	0.000119748	0.00100567
AT1G67470	3.325	7.06	1.08631	0.00012243	0.00102435
AT5G02502	23.365	10.6	-1.14028	0.000122603	0.00102536
MSTRG.6682	1.765	3.83	1.11768	0.00012537	0.00104427
AT4G23570	210.505	93.655	-1.16843	0.000125634	0.00104593
AT5G01830	3.72	1.485	-1.32484	0.000129913	0.0010762
AT2G03880	0.985	2.55	1.3723	0.000130692	0.00108221
AT5G08360	2.46	6.36	1.37037	0.000131758	0.00108924
MSTRG.5006	10.82	3.02	-1.84108	0.000134268	0.00110817
AT3G17420	3.295	1.135	-1.53759	0.0001351	0.00111366
AT1G65200	0.04	0.51	3.67243	0.000135903	0.00111936
AT4G02140	0.865	3.445	1.99373	0.000136429	0.001123
AT5G42700	12.26	4.595	-1.41582	0.000137187	0.00112671
AT2G35300	0.885	4.755	2.4257	0.000137335	0.001127
AT1G10520	2.1	4.775	1.18511	0.000140802	0.00115262
AT4G37900	0.345	1.29	1.9027	0.000143832	0.00117456
AT5G50940	0.265	1.87	2.81897	0.000145688	0.00118767
AT5G49448	2.605	6.23	1.25795	0.00014903	0.0012111
AT5G49450	2.605	6.23	1.25795	0.00014903	0.0012111
AT5G11230	1.69	4.56	1.43201	0.000152205	0.00123342
AT3G23290	3.725	8.075	1.11622	0.000153147	0.00123855
AT1G52315	0.565	2.795	2.30653	0.000155199	0.00125262
AT5G57840	0.955	2.865	1.58496	0.000155966	0.00125831
AT5G35320	320.6	127.96	-1.32508	0.000158224	0.00127295
AT5G19030	23.995	11.77	-1.02762	0.000158478	0.00127449
ATCG00150	5.56	11.39	1.03461	0.000164638	0.00132177
AT3G03680	3.925	1.805	-1.12069	0.000166691	0.00133732
AT3G46370	1.22	2.72	1.15673	0.000166774	0.00133745
MSTRG.18207	0.045	0.795	4.14296	0.00016827	0.00134784
ATMG00690	3.265	0.365	-3.16111	0.000172549	0.00137827
AT3G25670	1.07	3.045	1.50883	0.000175474	0.00139996
AT5G04770	4.01	1.545	-1.376	0.000177627	0.00141424
MSTRG.8917	4.735	1.715	-1.46516	0.00017766	0.00141424
AT2G45570	0.355	1.565	2.14027	0.000178783	0.00142184
AT4G31520	0.74	2.29	1.62975	0.000194516	0.00153482
AT4G00750	1.52	3.235	1.08969	0.000194602	0.00153489
AT3G05790	0.995	2.25	1.17716	0.000198936	0.0015647
AT2G22830	7.395	3.695	-1.00098	0.000200585	0.00157344
AT5G19260	9.55	4.145	-1.20413	0.000206388	0.00161392
AT5G59510	0.185	2.345	3.66399	0.000209485	0.00163496
AT4G36120	3.115	1.35	-1.20627	0.000216035	0.00168085
AT2G31160	2.495	5.915	1.24534	0.000220457	0.00171195
AT1G77000	11.135	5.425	-1.03741	0.000224103	0.00173558
AT5G41120	6.035	2.945	-1.03509	0.000224316	0.00173655
AT4G22530	1.015	3.315	1.70753	0.000227243	0.0017538
AT4G39830	0.235	1.315	2.48433	0.000227949	0.00175857
AT3G05570	26.845	13.205	-1.02357	0.000229253	0.00176796
AT4G10330	14.425	7.08	-1.02675	0.00023285	0.00179432
AT5G01540	1.095	2.675	1.28861	0.000240481	0.00184816
AT4G20820	0.63	2.105	1.7404	0.00024455	0.00187513
AT2G02010	0.835	2.545	1.60782	0.000249568	0.00190851
ATCG00270	3.01	6.62	1.13707	0.000257817	0.00195972
AT5G66631	1.9	3.995	1.0722	0.000259207	0.001968
AT3G63420	18.18	8.645	-1.07241	0.000261019	0.00197951
AT5G26220	14.12	6.075	-1.21678	0.000273036	0.00206519
AT3G05320	5.355	2.165	-1.30652	0.000275797	0.00208372
AT1G34245	13.03	4.425	-1.55809	0.000278632	0.00210347
AT4G24000	0.095	0.705	2.89162	0.000284656	0.00214179
AT3G16180	1.775	3.59	1.01616	0.000299489	0.00223499
AT1G19730	13.545	5.9	-1.19897	0.000301785	0.00224879
AT4G29920	2.565	1.035	-1.30933	0.000311989	0.00231949
AT2G02850	4.35	9.26	1.09	0.000312084	0.00231949
AT3G47580	0.575	1.475	1.35908	0.000315203	0.00233923
AT5G56870	0.46	1.575	1.77565	0.000318974	0.00236024
AT1G76650	9.82	4.09	-1.26362	0.000333368	0.00245861
AT1G30070	641.86	230.98	-1.47449	0.00033386	0.00246133
AT2G24680	5.525	2.27	-1.28328	0.000347465	0.00254854
AT2G44450	4.03	1.525	-1.40197	0.000350527	0.00256819
AT2G20670	0.55	2.19	1.99343	0.000353157	0.00258557
AT5G50770	0.225	1.555	2.78892	0.000354371	0.00259352
MSTRG.12966	4.24	2.005	-1.08046	0.000355057	0.00259759
MSTRG.6547	0.225	1.28	2.50815	0.000356674	0.00260752
AT2G17040	2.265	5.49	1.2773	0.000359376	0.00262632
AT1G54850	14.075	6.715	-1.06768	0.000363241	0.00264741
AT3G13700	5.275	2.49	-1.08303	0.000364297	0.00265097
AT3G49790	1.715	3.64	1.08573	0.000375021	0.00272087
AT1G09157	0.2	2.04	3.3505	0.000381558	0.00276032
AT4G26240	12.41	5.92	-1.06783	0.000383448	0.002772
AT1G77960	0.035	0.77	4.45943	0.000383599	0.00277209
AT2G38995	3.71	1.375	-1.43199	0.000383983	0.00277387
AT5G26260	6.465	2.58	-1.32528	0.000384292	0.00277511
AT1G51440	1.875	4.05	1.11103	0.000386198	0.00278586
AT4G08250	0.695	2.23	1.68196	0.000396072	0.00284585
MSTRG.11538	0.08	1.825	4.51175	0.000406038	0.00290914
AT3G44120	2.605	5.285	1.02062	0.000407918	0.00291845
AT5G34830	0.06	3.09	5.6865	0.000409658	0.00292777
AT2G04170	0.365	1.615	2.14557	0.000410497	0.00293273
AT5G06400	0.52	1.37	1.39759	0.000411766	0.0029397
AT3G27620	0.685	2.29	1.74117	0.000413035	0.00294667
AT1G73690	7.16	2.905	-1.30142	0.000417207	0.00297221
AT5G45960	2.335	4.885	1.06494	0.000424467	0.00301751
AT5G17390	0.1	1.555	3.95884	0.000426388	0.00302903
AT2G18193	0.525	1.77	1.75336	0.000429296	0.00304753
AT2G28500	1.695	4.85	1.5167	0.000432198	0.00306488
AT4G39180	4.13	1.81	-1.19015	0.000441506	0.00311878
AT3G52310	0.07	0.6	3.09954	0.000449868	0.00316894
AT1G30170	0.02	1.02	5.67243	0.000453432	0.00319069
AT3G29810	5.91	2.245	-1.39644	0.000462055	0.00324456
AT2G33810	2.205	5.135	1.21959	0.000464383	0.00325635
AT2G39850	1.52	3.45	1.18253	0.000466912	0.0032718
AT5G49150	2.395	0.905	-1.40404	0.000467794	0.00327684
AT1G32583	0.985	2.4	1.28484	0.000479008	0.00334374
AT3G01050	21.385	10.595	-1.01322	0.000489137	0.0034065
AT2G22590	0.11	0.96	3.12553	0.000489185	0.0034065
AT4G39500	0.225	1.32	2.55254	0.000492264	0.00342438
AT1G06923	0.07	1.075	3.94084	0.000504467	0.00349837
AT3G63320	0.025	1.09	5.44626	0.000515158	0.003559
AT2G43018	55.03	18.52	-1.57113	0.000539539	0.00371212
AT2G21450	0.03	0.465	3.9542	0.00054246	0.00372967
AT2G37720	0.135	1.025	2.92459	0.000543563	0.00373469
AT5G10430	6.85	2.41	-1.50707	0.000552297	0.0037792
AT1G31290	0.07	0.485	2.79256	0.000555796	0.00379797
AT3G14590	0.77	1.815	1.23704	0.000570997	0.00388862
AT1G73805	0.89	2.42	1.44313	0.000572124	0.00389498
AT1G64370	24.275	62.855	1.37256	0.000574241	0.00390674
AT4G12400	793.225	330.455	-1.26328	0.00057548	0.00391385
AT1G63860	0.59	1.485	1.33168	0.000584088	0.00396434
AT5G60760	0.245	0.975	1.99262	0.000591663	0.00401304
AT4G21320	166.47	45.04	-1.88598	0.000596521	0.00404197
AT1G19750	0.34	1.595	2.22995	0.000596531	0.00404197
AT4G30390	17.315	8.3	-1.06084	0.000603267	0.00407936
AT4G15260	1.78	3.78	1.08651	0.000604639	0.00408589
AT1G04570	4.36	1.8	-1.27633	0.000608747	0.00411088
AT1G58170	10.405	4.245	-1.29344	0.000611181	0.00412316
AT1G10585	0.001	1.045	10.0293	0.00061409	0.00414001
AT4G11360	4.17	8.51	1.02911	0.000614938	0.00414434
AT5G37980	1.22	0.115	-3.40718	0.000625574	0.00420614
AT1G48400	0.001	0.475	8.89178	0.000638465	0.00428279
AT3G14680	0.001	0.445	8.79766	0.000648154	0.00434054
AT5G20240	0.815	2.7	1.72809	0.000651094	0.00435732
AT1G80160	0.035	1.495	5.41665	0.000658386	0.0043915
AT1G74890	7.885	2.42	-1.7041	0.00066049	0.00439969
AT4G17480	6.185	2.515	-1.29822	0.000667238	0.00444023
AT2G07692	0.895	0.001	-9.80574	0.000684956	0.00453411
AT2G29460	0.605	2.74	2.17917	0.000687406	0.00454285
AT3G11340	0.08	0.85	3.40939	0.00069497	0.0045868
AT2G15570	8.055	3.18	-1.34086	0.000713199	0.00469017
MSTRG.10794	1.87	3.965	1.08428	0.000721586	0.00473603
AT3G54085	19.99	9.34	-1.09778	0.000729275	0.00477847
AT5G22920	2.415	5.17	1.09814	0.000733641	0.00479947
AT4G05100	0.075	1.025	3.77259	0.000736764	0.00481677
AT4G21400	0.78	2.03	1.37993	0.000755633	0.00492252
AT1G74000	1.535	3.765	1.29441	0.000764159	0.00496518
AT3G55710	1.96	0.48	-2.02975	0.000776579	0.00503286
AT2G20110	4.055	1.78	-1.18782	0.000796781	0.00514554
AT1G63750	0.795	1.62	1.02697	0.000801656	0.0051737
AT3G51060	0.33	1.465	2.15036	0.000810333	0.00522279
AT2G40580	0.655	2.465	1.91202	0.000812813	0.00523447
AT2G21730	0.3	1.635	2.44626	0.000838788	0.00537707
AT4G21020	0.19	1.525	3.00474	0.000843917	0.00540134
AT2G39920	12.455	6.01	-1.05129	0.000849002	0.00543042
AT1G69880	0.04	1.75	5.45121	0.000853286	0.00544743
AT3G16430	1.29	3.435	1.41294	0.00087623	0.00557089
AT3G16050	266.94	121.785	-1.13218	0.00089114	0.00565496
AT3G19350	0.055	2.215	5.33173	0.00090845	0.00575572
AT5G57760	0.26	2.425	3.2214	0.000913404	0.00577981
AT3G43790	0.245	1.12	2.19265	0.000923268	0.00581841
ATMG00560	1.29	0.095	-3.7633	0.000928257	0.00584253
AT4G11070	8.485	3.575	-1.24697	0.000929165	0.00584641
AT2G45830	0.865	2.06	1.25187	0.000935263	0.00587742
AT1G25141	0.285	2.15	2.9153	0.000946618	0.00593023
AT5G07700	1.445	4.185	1.53416	0.000951998	0.00595726
MSTRG.18328	0.265	2.39	3.17295	0.000954241	0.00596868
AT1G67810	0.3	1.82	2.6009	0.000965605	0.00602851
AT4G09430	0.27	0.96	1.83007	0.000990025	0.00616374
AT1G54020	2.085	0.495	-2.07455	0.000997962	0.00620546
MSTRG.18129	2.265	0.95	-1.25351	0.00100347	0.00623586
AT4G08555	1.1	5.145	2.22567	0.0010218	0.00633412
AT5G42250	0.77	2.37	1.62196	0.00102689	0.00635779
AT3G47750	3.395	1.595	-1.08986	0.00102941	0.00637144
AT3G60140	0.445	1.56	1.80967	0.00104284	0.00644069
AT1G74550	1.07	2.59	1.27534	0.00106406	0.00655361
AT1G45616	0.52	1.315	1.33848	0.001078	0.00662522
AT1G08310	0.14	1.02	2.86507	0.00108602	0.00666438
AT5G44440	0.165	0.935	2.5025	0.00109752	0.00672468
AT4G14010	4.55	9.935	1.12665	0.00114044	0.00693896
AT2G30890	5.625	2.28	-1.30282	0.00114429	0.00695468
MSTRG.14079	2.27	6.46	1.50884	0.00116106	0.0070304
AT3G28890	0.32	1.31	2.03342	0.00117116	0.00708365
AT1G14760	0.57	2.825	2.30922	0.0012046	0.00724816
AT5G49730	0.66	1.66	1.33065	0.00123143	0.00739412
AT2G37380	7.97	3.905	-1.02926	0.00124044	0.00744595
AT3G15770	21.635	10.21	-1.08338	0.00124147	0.00744769
AT5G01870	5.29	10.625	1.00612	0.00124513	0.00746745
AT4G06744	1.795	3.75	1.06291	0.0012475	0.00747938
AT2G36640	0.02	0.715	5.15987	0.0012526	0.00749637
AT1G73325	8.77	3.21	-1.45	0.00129513	0.00772125
AT1G21340	6.875	2.595	-1.40563	0.00130292	0.00775844
AT3G10020	872.045	336.575	-1.37347	0.00130593	0.00777044
AT3G14760	5.025	1.66	-1.59794	0.00130774	0.00777796
AT1G05340	2.545	6.27	1.3008	0.00133528	0.00792299
AT5G19875	16.62	8.275	-1.00609	0.00137445	0.00813393
AT2G41905	3.665	8.785	1.26123	0.00139251	0.0082261
MSTRG.12961	0.135	1.76	3.70454	0.00141358	0.00833098
AT1G24580	1.92	5.3	1.46489	0.0014162	0.008344
AT4G13580	2.415	5.195	1.1051	0.00144057	0.00845538
AT5G16770	0.295	1.375	2.22064	0.00145237	0.00851966
AT1G65450	5.115	2.28	-1.1657	0.00145432	0.00852611
AT2G29350	1.065	3.265	1.61623	0.00145753	0.00853993
AT1G02570	0.001	0.675	9.39874	0.00147674	0.00862486
AT1G72720	0.94	3.495	1.89456	0.00151194	0.00879973
AT1G06020	0.085	1.05	3.62678	0.00151937	0.00883276
AT2G47180	278.84	78.45	-1.82959	0.00152969	0.00888248
AT4G39110	3.79	1.885	-1.00763	0.00154323	0.0089456
AT3G01620	0.385	1.46	1.92304	0.00157312	0.00909261
AT3G45610	6.795	2.885	-1.2359	0.00159052	0.00918264
AT4G29470	0.12	1.22	3.34577	0.00160268	0.00923162
AT3G42850	0.06	0.46	2.9386	0.00161117	0.00925926
AT3G15670	1.695	3.955	1.22239	0.00161527	0.00928016
AT1G08630	1.16	2.71	1.22417	0.00168251	0.009617
AT2G28400	3.34	6.92	1.05092	0.00169249	0.00966858
AT3G09640	47	9.6	-2.29155	0.00171244	0.00976307
AT1G23380	1.375	3.325	1.27392	0.00171476	0.00976487
AT2G30960	6.28	2.725	-1.20451	0.00171939	0.00978329
AT5G14020	0.69	0.02	-5.10852	0.00172307	0.00979871
ATMG00040	1.19	0.065	-4.19438	0.00172719	0.00981934
AT4G22517	0.655	3.115	2.24967	0.00172971	0.00983086
AT3G16800	0.215	1.17	2.4441	0.0017372	0.00986419
AT1G78860	2.615	0.805	-1.69975	0.00174215	0.00988481
AT3G23150	2.34	0.945	-1.30812	0.00177637	0.010039
AT2G07779	1.745	0.065	-4.74664	0.00185298	0.0104108
AT3G25597	1.975	4.685	1.2462	0.00186244	0.0104493
AT5G38940	0.8	2.765	1.78921	0.00188265	0.0105451
AT1G72660	109.63	23.75	-2.20664	0.00188725	0.0105649
AT2G33240	1.375	0.605	-1.18442	0.00188884	0.0105709
AT4G27654	5.26	10.665	1.01975	0.00189149	0.0105812
AT1G23935	0.78	1.82	1.22239	0.00191087	0.0106704
AT5G55930	2.385	1	-1.25399	0.00191636	0.0106905
AT1G12570	3.015	1.17	-1.36565	0.00198439	0.0110161
AT4G04630	1.055	3.05	1.53157	0.0020171	0.0111797
AT2G31985	0.06	1.03	4.10154	0.00202461	0.0112121
MSTRG.18172	0.86	0.085	-3.3388	0.00202998	0.0112348
AT2G45210	0.05	0.87	4.12102	0.00204756	0.0113111
AT5G13200	8.18	3.865	-1.08163	0.00205144	0.0113294
AT4G34930	0.295	1.3	2.13972	0.0020596	0.0113589
AT1G77410	3.025	1.43	-1.08092	0.00208633	0.0114861
AT1G04660	0.4	1.54	1.94486	0.00208666	0.0114861
AT2G47000	0.43	1.035	1.26722	0.00210462	0.0115786
AT2G28210	1.955	0.26	-2.91059	0.00211004	0.0115989
AT1G73510	0.32	1.795	2.48784	0.00213992	0.0117209
AT4G09990	0.88	2.52	1.51785	0.0021404	0.0117209
AT5G26200	1.095	2.74	1.32325	0.00215246	0.0117677
AT5G50360	0.225	1.355	2.5903	0.00215859	0.0117895
AT5G42690	1.99	0.7	-1.50734	0.00219299	0.0119438
AT1G14750	2.08	0.745	-1.48127	0.00226548	0.0123039
AT3G27250	1.025	7.565	2.88372	0.00228971	0.0124134
AT5G63500	21.925	10.395	-1.07669	0.00233427	0.0126427
AT3G27025	0.135	1.055	2.96621	0.00238563	0.0128953
AT5G02760	1.14	2.61	1.19502	0.00241674	0.0130387
AT5G48400	0.265	0.9	1.76393	0.00245847	0.013239
AT2G07734	0.83	0.05	-4.05311	0.00246025	0.0132414
AT1G43160	0.28	1.69	2.59352	0.00249321	0.0133866
AT1G11880	4.075	1.895	-1.1046	0.0024987	0.0134053
AT5G28235	0.001	0.32	8.32193	0.00251187	0.0134688
AT4G25580	0.225	0.87	1.95109	0.00256987	0.0137323
AT1G49130	0.725	2.73	1.91285	0.0025699	0.0137323
AT3G02040	4.555	1.87	-1.28441	0.00257384	0.0137497
AT1G31840	0.62	1.415	1.19046	0.00259755	0.0138653
AT4G29310	4.32	2	-1.11103	0.0025997	0.0138694
AT5G61440	1.67	3.815	1.19183	0.00261281	0.0139283
AT3G11580	7.765	3.695	-1.07141	0.00261409	0.0139314
AT2G30820	3.315	1.365	-1.28011	0.00268843	0.0142679
AT1G35140	0.51	1.97	1.94963	0.00271217	0.0143778
AT1G69310	1.515	3.29	1.11877	0.00273599	0.0144834
AT1G10070	0.15	0.835	2.47681	0.00275519	0.0145637
AT3G59790	0.415	1.585	1.9333	0.00276321	0.0146022
AT1G65310	1.785	3.965	1.1514	0.00277622	0.0146517
AT4G35370	0.001	0.4	8.64386	0.00278938	0.0147096
MSTRG.2494	13.635	6.6	-1.04678	0.00285852	0.015019
AT5G38070	2.605	5.27	1.01652	0.00286397	0.0150398
AT4G17710	0.055	0.525	3.25481	0.00287007	0.0150679
AT2G27650	0.001	0.14	7.12928	0.002921	0.0153073
AT4G30110	0.725	0.165	-2.13551	0.00298524	0.0155992
AT4G15700	0.865	3.685	2.09089	0.00301207	0.0157271
AT1G72360	1.105	2.915	1.39945	0.0030137	0.0157315
AT5G54690	2.3	0.745	-1.62632	0.00308428	0.0160582
AT5G54062	1.8	0.285	-2.65896	0.00308922	0.0160756
AT5G54095	0.3	1.855	2.62838	0.00309062	0.0160787
AT5G43580	1.34	4.47	1.73804	0.00312031	0.016208
AT4G10250	443.945	88.115	-2.33292	0.0031467	0.0163282
AT1G64360	0.155	1.7	3.45519	0.0031657	0.016402
AT3G13100	0.735	0.225	-1.70782	0.00316581	0.016402
AT4G25850	0.19	1.015	2.41741	0.00317132	0.0164263
AT2G32510	4.015	1.415	-1.5046	0.00318159	0.016471
AT2G07678	0.74	0.001	-9.53138	0.00319022	0.0165072
ATMG01220	1.595	0.001	-10.6393	0.00319656	0.0165315
AT3G26230	0.18	0.92	2.35364	0.00322565	0.0166519
AT1G16110	0.625	1.485	1.24853	0.00323594	0.0166964
AT3G48900	3.09	1.36	-1.184	0.00325922	0.0167874
ATMG00810	1.395	0.11	-3.66469	0.00328058	0.0168791
AT3G56000	0.605	1.68	1.47345	0.00328268	0.0168856
AT5G67210	1.83	0.4	-2.19377	0.00328745	0.0169052
AT3G06020	2.075	0.395	-2.39319	0.00328816	0.0169052
AT3G19040	0.1	0.36	1.848	0.00335801	0.0172114
AT1G01520	0.435	1.88	2.11165	0.00336041	0.0172152
AT3G16280	5.09	2	-1.34767	0.00341613	0.0174692
AT1G47510	0.545	1.68	1.62413	0.00347307	0.0177108
AT3G48260	0.11	0.76	2.7885	0.00348547	0.0177605
AT4G05370	0.065	1.985	4.93256	0.00349968	0.0178239
AT5G52830	2.175	0.615	-1.82236	0.00351288	0.0178775
AT4G14020	1.93	5.385	1.48035	0.0035157	0.0178841
AT1G04560	0.105	1.095	3.38247	0.00355499	0.0180553
AT2G40170	0.09	1.425	3.98489	0.00360287	0.0182707
AT1G01390	0.39	1.39	1.83354	0.003611	0.0182983
AT1G33700	0.17	0.59	1.79518	0.00362033	0.0183407
AT2G07739	7.19	0.26	-4.78941	0.00362909	0.0183666
AT5G49290	0.47	1.18	1.32805	0.00364709	0.0184531
AT3G13900	0.001	0.135	7.07682	0.00365069	0.018462
AT3G20730	0.815	1.94	1.25118	0.00366305	0.0185178
AT3G13065	0.785	1.665	1.08476	0.00366356	0.0185178
AT1G53870	1.47	3.84	1.38529	0.00368553	0.0186007
AT1G53890	1.47	3.84	1.38529	0.00368553	0.0186007
AT1G32960	0.001	0.2	7.64386	0.00368713	0.0186024
AT2G21200	0.795	3.39	2.09226	0.00372222	0.0187435
AT3G13010	0.035	0.515	3.87915	0.00372622	0.018759
AT5G13220	5.48	2.285	-1.26198	0.00379633	0.0190499
AT5G37440	1.87	3.8	1.02296	0.00385778	0.0193153
AT1G68300	54.53	21.75	-1.32603	0.00385787	0.0193153
AT5G18180	0.555	2.58	2.21681	0.00391628	0.0195706
AT3G46490	2.26	4.545	1.00796	0.00396223	0.0197836
AT1G14780	0.015	0.42	4.80735	0.00398405	0.0198777
AT4G14490	5.065	2.325	-1.12333	0.00402394	0.0200419
AT5G65870	4.045	8.485	1.06877	0.00405281	0.020163
AT4G17030	0.21	1.225	2.54432	0.00407769	0.0202444
ATMG01190	1.17	0.185	-2.66091	0.00408456	0.0202585
AT1G07710	0.175	0.89	2.34645	0.00413524	0.0204443
AT4G33467	2.81	6.61	1.23408	0.00415082	0.0205062
AT5G54240	0.765	2.225	1.54027	0.00417004	0.0205809
AT2G19900	0.24	0.885	1.88264	0.0041717	0.020584
AT3G49580	2.175	0.25	-3.12102	0.00417977	0.0205986
AT1G54050	1882.99	751.72	-1.32476	0.0042262	0.0207857
AT4G30670	1.625	0.13	-3.64386	0.00428195	0.0209838
AT1G55050	0.21	0.68	1.69515	0.00433707	0.0211867
AT5G26150	0.001	0.23	7.84549	0.00437233	0.0213175
AT2G32210	2.27	5.44	1.26091	0.00438859	0.0213916
AT1G10040	3.375	1.405	-1.26432	0.00439113	0.0213988
AT3G48240	3	0.9	-1.73697	0.00446398	0.0216854
AT3G62930	0.83	3.7	2.15634	0.00459332	0.0222278
AT1G04840	0.905	1.93	1.09261	0.00465389	0.0224776
ATMG00520	1.765	0.625	-1.49774	0.00468568	0.0226148
AT1G14205	19.745	9.645	-1.03363	0.00469539	0.0226453
AT1G68250	0.14	1.205	3.10553	0.00469917	0.0226453
AT1G04030	4.235	2.055	-1.04322	0.00473872	0.0227942
AT4G10020	0.115	0.77	2.74322	0.00477626	0.0229528
AT2G23590	2.9	5.98	1.04409	0.00479235	0.0230136
AT5G66790	0.24	0.865	1.84967	0.00480156	0.0230359
AT1G79900	0.04	0.58	3.85798	0.00489909	0.0234368
MSTRG.2057	0.725	2.765	1.93123	0.00497832	0.0237365
AT4G37400	0.25	1.06	2.08406	0.00504462	0.024006
AT4G11900	0.98	2.03	1.05063	0.00510073	0.0242396
AT1G53330	0.935	2.23	1.25401	0.0051608	0.0244672
AT4G18580	5.975	2.235	-1.41866	0.00519191	0.0245857
AT4G39480	0.03	0.42	3.80735	0.00519589	0.0245988
AT4G39320	0.855	3.06	1.83954	0.00522368	0.0247071
AT1G07450	1.89	3.96	1.06711	0.00527635	0.0249269
AT5G60060	0.05	0.72	3.848	0.00529567	0.0250123
AT1G69080	4.995	2.01	-1.31329	0.00531959	0.0250967
AT2G45490	5.21	2.125	-1.29382	0.00532281	0.025105
AT2G40200	0.035	0.955	4.77007	0.00535456	0.0252429
AT3G27940	0.195	1.375	2.81789	0.00537056	0.0253124
AT1G60390	2.79	1.24	-1.16993	0.00537645	0.0253315
AT5G16960	0.325	1.24	1.93183	0.00538125	0.0253449
AT2G43960	0.001	0.31	8.27612	0.0054625	0.0256795
AT5G07780	0.001	0.26	8.02237	0.0054625	0.0256795
AT5G46260	0.08	0.44	2.45943	0.00549229	0.0258015
AT4G18450	1.105	0.085	-3.70044	0.00557371	0.0261168
AT2G01340	0.53	1.9	1.84194	0.00558313	0.0261548
AT2G25625	1.445	3.58	1.30889	0.00559766	0.0262028
AT1G48820	0.94	0.125	-2.91073	0.0056105	0.0262463
AT2G35290	0.465	2.155	2.21239	0.00564316	0.0263807
AT2G03110	3.825	1.345	-1.50785	0.00565503	0.0264235
AT5G25440	1.735	3.765	1.11771	0.00567592	0.026503
AT5G05420	0.53	2.805	2.40394	0.0056787	0.0265098
AT3G20710	0.055	0.765	3.79796	0.00573054	0.0267146
AT3G03590	4.77	1.93	-1.30539	0.00575011	0.0267872
AT1G26680	0.21	0.64	1.60768	0.00583722	0.0271295
AT2G22620	1.035	0.28	-1.88613	0.00588898	0.0273264
AT5G38120	0.93	2.04	1.13327	0.00593996	0.0274932
AT3G46730	0.42	1.13	1.42786	0.00602099	0.0278127
AT5G05510	4.065	1.92	-1.08215	0.00602144	0.0278127
AT5G52930	0.48	1.38	1.52356	0.00616346	0.0283773
AT3G11750	2.94	6.92	1.23496	0.00619171	0.0284813
AT5G54470	1.615	3.47	1.1034	0.00629613	0.0289021
AT1G71140	1.345	2.7	1.00535	0.00632633	0.0290274
AT3G21310	0.815	1.93	1.24373	0.00639508	0.0293028
AT3G28570	0.001	0.33	8.36632	0.00643529	0.0294333
AT1G24030	2.46	0.955	-1.36509	0.00648055	0.0296013
AT3G12955	0.355	1.885	2.40867	0.00653592	0.0298189
AT5G01300	0.2	1.375	2.78136	0.00654469	0.0298454
AT3G18900	2.755	1.065	-1.3712	0.00656724	0.0299278
AT4G11990	3.955	1.905	-1.05389	0.0066465	0.0301864
AT3G13857	1.93	6.915	1.84113	0.00672972	0.0304886
AT3G09350	652.63	238.24	-1.45385	0.00675128	0.0305724
AT1G07880	5.615	2.805	-1.00129	0.0068205	0.0308581
AT1G30060	0.87	0.001	-9.76487	0.00696331	0.0313982
AT1G10300	0.615	1.445	1.23241	0.00697203	0.0314234
AT2G35710	0.145	0.715	2.30189	0.007087	0.0318345
MSTRG.2740	1.41	3.19	1.17786	0.00721431	0.0322621
AT2G43570	2.07	4.375	1.07965	0.00722919	0.0323071
AT4G00880	16.555	33.685	1.02484	0.00723284	0.0323162
AT2G18969	2.4	5.655	1.23649	0.00727956	0.0324961
AT3G58770	0.55	1.205	1.13153	0.00737223	0.0328878
AT5G67060	1.8	0.4	-2.16993	0.00737444	0.0328904
AT1G47400	9.315	3.85	-1.2747	0.00738666	0.0329376
AT4G25020	1.31	2.75	1.06986	0.00740688	0.0330131
AT3G09220	0.03	0.395	3.71882	0.00749098	0.033351
AT5G52940	1.085	2.365	1.12415	0.00749494	0.0333612
AT4G39190	4.81	2.215	-1.11873	0.0075306	0.0334903
AT1G11990	0.455	0.02	-4.50779	0.00756946	0.0336184
AT2G11810	1.055	0.24	-2.13614	0.0077044	0.0340672
AT4G15710	0.405	2.41	2.57304	0.00774065	0.0341614
AT1G66320	0.055	0.54	3.29546	0.00778841	0.0343404
AT1G52560	62.465	14.15	-2.14225	0.00779189	0.0343482
AT1G58370	0.605	0.13	-2.21842	0.0078419	0.0345308
AT2G32050	0.04	0.93	4.53916	0.00799221	0.0351081
AT4G03930	2.375	0.89	-1.41605	0.00801796	0.0352058
AT5G44310	0.1	0.72	2.848	0.00807642	0.0354006
AT1G65240	0.79	1.945	1.29985	0.0080814	0.0354147
AT3G01990	0.91	2.005	1.13966	0.00813149	0.0355799
AT5G11540	0.395	0.01	-5.30378	0.00817687	0.0357629
AT1G06970	0.115	0.51	2.14886	0.00824569	0.036009
AT1G30100	1.705	0.61	-1.48289	0.00824815	0.0360109
AT2G04190	0.001	0.285	8.15482	0.00834932	0.0363432
AT3G10960	2.535	1.14	-1.15295	0.00844376	0.0366115
AT1G66050	1.615	0.59	-1.45275	0.0084515	0.0366292
AT5G54550	0.001	0.355	8.47168	0.00845508	0.0366368
AT1G22680	0.04	0.525	3.71425	0.00847784	0.036691
AT3G59740	0.17	0.67	1.97863	0.0084889	0.0367122
AT5G17330	0.155	0.73	2.23563	0.00852391	0.0368239
AT2G18500	0.235	1.05	2.15966	0.00855867	0.0369027
AT4G38700	1.96	4.32	1.14018	0.00860067	0.037052
AT5G61160	0.09	0.61	2.76081	0.0086315	0.037145
AT2G21140	46.585	17.395	-1.42119	0.00864244	0.0371762
AT1G17610	0.705	1.785	1.34023	0.00870234	0.0373695
AT3G05727	2.81	6.865	1.28869	0.00870332	0.0373695
AT1G61760	0.3	1.67	2.47681	0.00881221	0.037769
AT2G29370	1.735	3.49	1.00829	0.00886799	0.0379676
AT2G38160	5.365	2.62	-1.03401	0.00889853	0.0380822
AT3G17130	7.35	2.91	-1.33673	0.00891143	0.0381292
AT1G59860	1062.12	469.23	-1.17858	0.00892097	0.0381619
AT2G41100	23.475	47.345	1.01209	0.00894287	0.0382393
AT1G52910	6.495	2.88	-1.17326	0.00895101	0.0382579
AT1G66140	1.68	3.41	1.02131	0.0090539	0.0386281
AT2G34655	0.16	1.03	2.6865	0.0090707	0.038679
AT1G78780	1.505	3.63	1.27021	0.00914527	0.0389226
AT1G72890	3.955	1.75	-1.17632	0.00917083	0.0390148
MSTRG.953	0.205	0.985	2.2645	0.00921204	0.0391322
AT2G19580	4.71	2.08	-1.17914	0.00921535	0.039138
AT1G07473	0.001	0.45	8.81378	0.00921834	0.0391424
AT5G05280	1.54	0.31	-2.31259	0.00926905	0.0392913
AT5G05282	1.54	0.31	-2.31259	0.00926905	0.0392913
AT5G27000	1.685	0.76	-1.14868	0.00931861	0.0394931
AT1G05440	4.09	1.81	-1.17611	0.0093474	0.03959
AT3G26170	0.89	1.905	1.09791	0.00938284	0.0396992
AT1G15125	0.735	2.015	1.45496	0.00946614	0.0399892
AT2G34440	2.335	4.77	1.03057	0.00949139	0.040048
AT1G22110	0.435	0.045	-3.27302	0.00955851	0.0402754
AT1G54870	0.79	1.985	1.32921	0.00956502	0.040291
AT1G62045	3.375	7.05	1.06274	0.00958844	0.0403389
AT5G15940	1.49	3.315	1.1537	0.00959291	0.0403492
ATMG00110	1.76	0.25	-2.81558	0.00965795	0.0405634
AT2G01300	0.345	1.705	2.3051	0.00968241	0.0406407
AT5G04610	2.75	1.1	-1.32193	0.00969154	0.0406705
AT3G46690	0.001	0.25	7.96578	0.0097102	0.0407063
MSTRG.5869	0.795	0.11	-2.85345	0.00982497	0.0411102
AT3G23800	0.055	0.51	3.21299	0.00989448	0.0413236
AT4G14370	0.035	0.295	3.07529	0.00991268	0.0413825
AT2G07718	1.175	0.17	-2.78905	0.00995056	0.0414803
ATMG00590	1.175	0.17	-2.78905	0.00995056	0.0414803
AT4G06746	2.955	6.125	1.05155	0.0100589	0.0418732
AT3G56600	0.335	1.055	1.65501	0.0101122	0.0420335
AT2G28671	1.67	0.6	-1.47681	0.0101612	0.0421658
AT1G67856	1.075	3.33	1.63119	0.0103428	0.0427694
AT1G25025	0.555	0.001	-9.11634	0.0103466	0.0427765
AT1G54860	0.001	0.44	8.78136	0.0103807	0.0428997
AT3G55210	0.58	2.03	1.80735	0.0104539	0.0431464
AT5G56840	3.085	1.08	-1.51424	0.0104554	0.0431464
AT3G16380	0.02	0.405	4.33985	0.0104623	0.0431611
AT5G47830	136.22	51.245	-1.41046	0.0105556	0.0434884
AT2G39690	1.55	0.49	-1.66141	0.0105879	0.0436034
AT3G14940	0.59	1.2	1.02425	0.0106235	0.0437201
AT3G47780	0.43	1.03	1.26024	0.0106249	0.0437201
AT5G39580	0.045	0.575	3.67557	0.0106425	0.0437836
AT1G64470	6.335	3.07	-1.04511	0.0106652	0.0438577
AT4G20390	0.315	1.43	2.18259	0.0106671	0.0438577
AT1G02400	0.755	1.85	1.29298	0.0106954	0.043947
AT3G04030	1.51	3.025	1.00239	0.0107302	0.044043
AT1G17020	0.47	1.39	1.56435	0.0107318	0.044043
AT2G17620	4.52	2.21	-1.03228	0.0107975	0.0442583
ATMG00090	1.155	0.29	-1.99377	0.0109237	0.0446934
AT5G57980	0.635	2.33	1.8755	0.0109683	0.0448576
AT1G66460	0.81	0.14	-2.5325	0.0110477	0.0451274
AT1G30860	0.93	0.295	-1.65652	0.0111753	0.0455021
AT1G70270	2.87	0.56	-2.35755	0.0111837	0.0455161
AT1G61320	0.001	0.255	7.99435	0.0112469	0.0456902
AT2G44190	3.79	1.875	-1.01531	0.0113111	0.0458873
AT2G40450	0.001	0.61	9.25267	0.0113112	0.0458873
AT5G42010	0.095	0.46	2.27563	0.0114686	0.0463847
AT2G15480	0.375	1.075	1.51937	0.0114761	0.0463962
AT4G17660	0.001	0.33	8.36632	0.0115108	0.0464804
AT1G71890	0.225	0.82	1.8657	0.011646	0.0469414
MSTRG.11400	0.405	1.91	2.23758	0.0117692	0.047362
AT2G07707	1.78	0.195	-3.19033	0.011792	0.0474346
ATMG00480	1.78	0.195	-3.19033	0.011792	0.0474346
AT3G47870	0.445	1.465	1.71902	0.0118506	0.0476228
AT3G22910	0.235	0.715	1.60528	0.0118833	0.0477257
AT5G42460	0.965	2.18	1.17573	0.0119589	0.0479811
AT4G30410	1.67	3.54	1.0839	0.0119636	0.0479905
AT5G24980	16.945	7.925	-1.09638	0.0120025	0.0481273
AT3G16120	5.475	2.23	-1.29582	0.0120634	0.0483233
ATMG01280	0.72	0.045	-4	0.0120999	0.0484214
AT1G47960	0.265	0.93	1.81124	0.0121722	0.0486332
AT1G32560	0.62	2.11	1.7669	0.0122029	0.0487171
AT2G22470	1.685	3.865	1.19772	0.0122464	0.0488509
AT5G51030	0.285	1.115	1.96801	0.0122486	0.0488509
AT1G48220	0.001	0.32	8.32193	0.0123513	0.0491846
AT5G66110	0.001	0.605	9.24079	0.0123513	0.0491846
AT1G19470	0.001	0.31	8.27612	0.0123648	0.0491972
AT3G28380	0.03	0.25	3.05889	0.0123968	0.0493052
AT5G66150	0.02	0.22	3.45943	0.0124211	0.049392
AT5G43860	1.48	2.995	1.01696	0.0124313	0.0494227
AT3G27730	0.785	0.27	-1.53973	0.0124341	0.049424
