# Supplementary material for: N6-methyladenosine RNA modification regulates photosynthesis during photodamage in plants
Source: Nat Commun. 2022 Dec 2;13:7441. doi: 10.1038/s41467-022-35146-z (PMC9718803; doi:10.1038/s41467-022-35146-z)
Supplement: Supplementary file 13 — Supplementary Data 10 [file 41467_2022_35146_MOESM13_ESM.xlsx]

## Sheet: Sheet1
Supplementary Data 10. Differentially translated genes in vir-1 compared to Col-0 seedlings under growth light conditions
Gene ID	Col-0_0h_fpkm	vir-1_0h_fpkm	log2(FC)	p value	FDR
AT1G01070	2.15	1.03	-1.06169	0.00575833	0.0235764
AT1G01190	8.28	1.87	-2.14659	6.05513e-19	1.95002e-16
AT1G01370	6.77	1.485	-2.18869	1.07696e-08	3.98587e-07
AT1G01580	0.92	0.4	-1.20163	0.0138467	0.047147
AT1G01600	54.2	6.765	-3.00213	1.82799e-55	5.63465e-52
AT1G01690	4.715	1.59	-1.56823	3.59912e-08	1.12875e-06
AT1G01710	19.085	8.225	-1.21435	1.82347e-11	1.50172e-09
AT1G01720	8.66	18.21	1.07229	2.7073e-07	6.37723e-06
AT1G01740	0.585	0.185	-1.66091	0.0131757	0.0452982
AT1G01940	22.2	10.955	-1.01897	4.43048e-06	6.75116e-05
AT1G02065	3.77	1.345	-1.48696	0.000162454	0.00130842
AT1G02070	0.635	0.001	-9.31061	0.0140045	0.0475566
AT1G02110	8.8	3.825	-1.20204	1.0926e-09	5.35221e-08
AT1G02205	192.435	95.565	-1.00982	1.10118e-10	7.11383e-09
AT1G02360	2.965	0.65	-2.18952	1.11332e-06	2.1898e-05
AT1G02380	2.695	1.31	-1.04072	0.0109419	0.0390819
AT1G02610	0.905	0.045	-4.32992	0.000390322	0.00268901
AT1G02630	0.365	0.001	-8.51175	0.00126288	0.00700671
AT1G02640	12.855	4.66	-1.46393	8.19789e-10	4.21157e-08
AT1G02670	0.365	0.085	-2.10236	0.00814353	0.0309245
AT1G02690	16.09	6.6	-1.28563	8.24265e-10	4.2245e-08
AT1G02730	28.105	11.53	-1.28543	6.73211e-13	7.60517e-11
AT1G02800	4.815	1.475	-1.70682	6.99386e-10	3.68064e-08
AT1G02850	0.61	8.145	3.73903	1.62178e-32	1.66634e-29
AT1G02880	9.365	4.235	-1.14492	0.000135282	0.00112791
AT1G02900	1.32	0.29	-2.18641	0.0120756	0.0423224
AT1G02970	4.17	1.995	-1.06366	6.69166e-05	0.000635502
AT1G03180	1.92	0.755	-1.34656	0.00466199	0.0199165
AT1G03210	5.95	2.115	-1.49223	2.65739e-06	4.49361e-05
AT1G03300	1.22	0.485	-1.33082	0.00191475	0.00972565
AT1G03457	5.04	1.87	-1.43039	1.33849e-06	2.56488e-05
AT1G03470	3.005	0.765	-1.97383	6.24006e-05	0.000598674
AT1G03495	2.315	5.365	1.21257	0.000250808	0.00188036
AT1G03710	0.21	1.56	2.89308	0.000167466	0.00134228
AT1G03760	2.495	1.06	-1.23498	0.000690928	0.00426191
AT1G03780	21.255	7.31	-1.53986	2.94996e-17	7.48838e-15
AT1G04030	2	0.88	-1.18442	0.00151883	0.00807188
AT1G04110	9.19	3.125	-1.55621	1.4521e-12	1.51362e-10
AT1G04270	664.135	330.125	-1.00846	9.62409e-10	4.84054e-08
AT1G04340	61.715	27.195	-1.18228	3.12652e-10	1.78468e-08
AT1G04555	4.79	1.555	-1.62311	7.06547e-05	0.000663699
AT1G04650	2.105	0.85	-1.30829	3.23052e-06	5.26472e-05
AT1G04700	0.67	0.25	-1.42223	0.00104389	0.00597453
AT1G04760	5.15	1.685	-1.61182	0.000142948	0.0011777
AT1G04920	0.78	0.385	-1.01862	0.00783919	0.0300491
AT1G04940	44.62	19.575	-1.18868	2.97113e-12	2.83664e-10
AT1G04990	2.9	1.43	-1.02004	0.00148904	0.00794484
AT1G05090	0.001	0.32	8.32193	8.73537e-05	0.000788632
AT1G05120	4.89	2.255	-1.11671	3.21152e-07	7.38752e-06
AT1G05440	3.51	0.82	-2.09778	3.7461e-09	1.59114e-07
AT1G05490	0.15	0.88	2.55254	7.28201e-09	2.81584e-07
AT1G05560	11.3	23.08	1.03032	1.95924e-09	9.01377e-08
AT1G05570	1.33	0.58	-1.1973	8.06174e-06	0.000111078
AT1G05630	1.64	0.785	-1.06293	0.000232303	0.00176059
AT1G05680	0.52	2.98	2.51873	2.24798e-11	1.80315e-09
AT1G05805	12.245	5.77	-1.08555	1.96989e-05	0.000231253
AT1G05810	1.675	0.675	-1.3112	0.011799	0.0415517
AT1G05820	1.895	0.34	-2.47859	3.32345e-09	1.42218e-07
AT1G05835	21.415	9.065	-1.24024	5.54798e-06	8.18802e-05
AT1G06100	37.605	8.815	-2.09289	1.35848e-28	1.01075e-25
AT1G06110	6.635	3.28	-1.0164	1.75648e-05	0.000210905
AT1G06240	6.57	2.73	-1.26699	6.23037e-07	1.32186e-05
AT1G06350	1.74	4.07	1.22594	0.000241381	0.0018179
AT1G06360	149.19	51.245	-1.54167	1.88805e-20	7.14711e-18
AT1G06590	1.815	0.68	-1.41636	1.78116e-06	3.19734e-05
AT1G06660	2.91	0.71	-2.03513	6.08771e-09	2.38393e-07
AT1G06980	3.75	8.4	1.1635	0.000135986	0.00113116
AT1G07370	72.345	36.025	-1.00589	5.11725e-09	2.03342e-07
AT1G07420	10.15	4.45	-1.1896	1.11009e-06	2.18544e-05
AT1G07430	0.35	1.015	1.53605	0.0114617	0.0405564
AT1G07700	16.315	6.31	-1.37049	1.91817e-08	6.54878e-07
AT1G07960	10.12	4.36	-1.21481	0.000248098	0.00186134
AT1G08230	4.445	10.02	1.17263	3.61942e-08	1.13347e-06
AT1G08460	7.825	3.845	-1.02511	1.11437e-05	0.000143379
AT1G08465	25.635	11.28	-1.18435	1.45948e-08	5.17098e-07
AT1G08470	29.935	14.485	-1.04727	4.14406e-10	2.31648e-08
AT1G08560	48.515	20.28	-1.25837	6.42293e-07	1.35472e-05
AT1G08590	0.21	0.035	-2.58496	0.00223552	0.0110455
AT1G08780	32.595	13.325	-1.29052	4.5428e-09	1.8635e-07
AT1G08830	341.825	119.07	-1.52145	2.8678e-22	1.31656e-19
AT1G08930	8.95	3.245	-1.46367	1.88899e-08	6.46964e-07
AT1G09000	1.705	0.81	-1.07378	0.00420174	0.0183265
AT1G09080	0.37	1.305	1.81845	9.21684e-05	0.000824391
AT1G09170	0.415	0.035	-3.56768	7.21453e-06	0.000101677
AT1G09390	27.3	11.3	-1.27258	4.61065e-13	5.3486e-11
AT1G09420	3.35	1.305	-1.36011	3.94274e-06	6.15575e-05
AT1G09450	3.14	0.95	-1.72477	1.19634e-07	3.12511e-06
AT1G09470	5.46	1.74	-1.64981	1.18408e-06	2.30586e-05
AT1G09600	0.775	0.255	-1.6037	0.00077389	0.00468525
AT1G09630	38.13	13.2	-1.53039	3.50652e-15	6.20166e-13
AT1G09645	14.03	5.24	-1.42088	2.32378e-05	0.000263203
AT1G09980	2.375	0.955	-1.31435	1.11138e-05	0.00014308
AT1G10030	26.42	10.96	-1.26938	6.26787e-08	1.81777e-06
AT1G10140	2.165	0.7	-1.62894	0.0128191	0.0443408
AT1G10640	29.48	11.35	-1.37704	4.54436e-16	9.70828e-14
AT1G10710	0.28	0.001	-8.12928	0.00846801	0.0318651
AT1G10780	7.685	3.525	-1.12442	3.98215e-06	6.20069e-05
AT1G10790	0.98	0.21	-2.22239	0.00707341	0.0277093
AT1G10930	6.085	2.7	-1.1723	7.79528e-09	2.9982e-07
AT1G11000	0.905	0.23	-1.97628	0.000198423	0.00154395
AT1G11070	0.565	2.565	2.18264	1.04784e-11	9.15354e-10
AT1G11080	1.97	0.35	-2.49277	1.24878e-07	3.24248e-06
AT1G11112	8.7	2.165	-2.00665	7.57367e-06	0.000105718
AT1G11160	0.795	0.28	-1.50553	0.000135389	0.00112791
AT1G11220	4.88	1.465	-1.73598	5.3155e-08	1.57545e-06
AT1G11260	36.72	12.915	-1.50752	1.30553e-09	6.20471e-08
AT1G11600	69.56	21.255	-1.71046	7.72551e-22	3.47278e-19
AT1G11760	5.07	2.12	-1.25792	0.00115183	0.00649413
AT1G11850	19.35	8.39	-1.20559	0.00037117	0.00257951
AT1G11880	2.98	1.095	-1.44438	5.74921e-06	8.42164e-05
AT1G11940	1.555	0.415	-1.90573	0.000128547	0.00108304
AT1G11990	0.42	0.001	-8.71425	3.57032e-06	5.71476e-05
AT1G12010	1.9	0.78	-1.28445	0.0059493	0.0242113
AT1G12520	71.445	23.57	-1.59988	1.47014e-13	1.9581e-11
AT1G12570	17.98	1.955	-3.20115	5.57488e-45	1.33655e-41
AT1G12680	3.395	1.575	-1.10806	0.000236059	0.00178467
AT1G12845	17.235	7.255	-1.24829	0.000131058	0.00109989
AT1G13000	7.285	3.62	-1.00894	3.56862e-05	0.00037415
AT1G13460	2.36	1.165	-1.01846	0.00177084	0.00912913
AT1G13690	28.49	13.915	-1.03381	4.04125e-07	9.04545e-06
AT1G13700	2.995	1.435	-1.06151	0.00757835	0.0292578
AT1G13990	4.975	1.13	-2.13837	7.009e-09	2.71514e-07
AT1G14040	1.28	0.195	-2.7146	5.57943e-10	3.00218e-08
AT1G14170	1.58	0.7	-1.1745	0.00743134	0.0288176
AT1G14340	4.94	2.41	-1.03548	0.00679657	0.0268688
AT1G14440	16.155	7.565	-1.09457	6.03696e-07	1.28334e-05
AT1G14450	156.35	71.96	-1.11951	4.7792e-10	2.60406e-08
AT1G14530	2.12	0.675	-1.6511	0.000290688	0.00211853
AT1G14540	0.45	0.001	-8.81378	0.000515623	0.00336629
AT1G14590	2.37	1.085	-1.12719	0.0101559	0.0367737
AT1G14750	0.745	0.23	-1.69561	0.00638076	0.0256364
AT1G14770	1.455	0.67	-1.11879	0.0114189	0.0404376
AT1G14990	23.54	11.625	-1.01788	0.000154024	0.00125316
AT1G15040	0.715	0.025	-4.83794	0.0022089	0.0109466
AT1G15125	2.26	0.05	-5.49825	5.09032e-08	1.52784e-06
AT1G15310	1.7	0.46	-1.88583	8.65681e-05	0.000782522
AT1G15340	86.065	42.645	-1.01305	4.19614e-09	1.75465e-07
AT1G15480	4.015	1.83	-1.13356	7.51967e-06	0.000105154
AT1G15490	1.23	0.575	-1.09702	0.00444924	0.0192002
AT1G15520	0.055	0.235	2.09516	0.00410712	0.0180047
AT1G15570	10.33	2.78	-1.89368	2.91334e-16	6.28612e-14
AT1G15660	10.8	4.955	-1.12407	2.98906e-08	9.59747e-07
AT1G15940	8.22	3.17	-1.37466	1.7636e-13	2.23843e-11
AT1G16030	0.32	2.305	2.84862	0.00122261	0.00682723
AT1G16340	6.245	3.105	-1.00811	0.000288564	0.00210644
AT1G16445	5.965	2.81	-1.08595	0.000993872	0.00574465
AT1G16570	3.775	1.805	-1.06448	0.00472727	0.0201462
AT1G16630	9.255	4.325	-1.09753	1.6916e-06	3.07494e-05
AT1G16740	44.19	20.845	-1.08402	3.06905e-06	5.03964e-05
AT1G16890	216.435	95.34	-1.18278	1.70146e-13	2.18526e-11
AT1G16920	29.435	14.33	-1.03849	8.98035e-08	2.44349e-06
AT1G17330	12.635	6.245	-1.01665	1.90981e-05	0.00022592
AT1G17380	1.12	2.555	1.18982	0.00626172	0.0252305
AT1G17480	3.56	1.735	-1.03694	0.00311964	0.014472
AT1G17730	29.9	13.645	-1.13177	5.15499e-08	1.54057e-06
AT1G17860	21.02	9.98	-1.07465	1.39071e-06	2.64616e-05
AT1G17960	0.001	0.28	8.12928	0.00144469	0.00776389
AT1G18140	0.48	0.115	-2.0614	0.0128779	0.0445015
AT1G18335	1.16	0.31	-1.90378	0.00424112	0.0184721
AT1G18340	4.295	2.035	-1.07763	0.000737992	0.00450093
AT1G18370	14.73	4.66	-1.66036	2.3578e-16	5.24477e-14
AT1G18390	1.32	0.415	-1.66935	0.000109248	0.000947064
AT1G18500	53.69	23.47	-1.19384	5.07513e-13	5.82479e-11
AT1G18550	3.79	1.76	-1.10662	5.00691e-06	7.52326e-05
AT1G18570	1.625	0.63	-1.36702	0.00282302	0.0133667
AT1G18600	11.675	5.375	-1.11909	3.58647e-06	5.7204e-05
AT1G18690	1.18	0.445	-1.40691	0.00353602	0.0160186
AT1G18830	1.365	4.785	1.80962	2.26753e-12	2.23409e-10
AT1G18840	16.5	6.42	-1.36182	2.02986e-11	1.64655e-09
AT1G19080	7.21	3.29	-1.13191	0.00582481	0.0238079
AT1G19180	4.46	14.345	1.68543	7.84643e-12	6.93863e-10
AT1G19320	0.17	0.785	2.20716	0.0109845	0.0392178
AT1G19370	2.505	1.125	-1.15489	0.00122262	0.00682723
AT1G19430	5.955	2.95	-1.01339	3.32129e-05	0.00035406
AT1G19740	98.565	42.975	-1.19758	3.69813e-14	5.58004e-12
AT1G19870	25.775	12.325	-1.06438	3.41675e-10	1.92933e-08
AT1G19950	15.88	6.76	-1.23212	7.07665e-08	2.00648e-06
AT1G19960	11.01	3.09	-1.83314	1.84271e-05	0.000219548
AT1G20030	12.555	3.775	-1.73371	4.53745e-09	1.8635e-07
AT1G20060	2.1	0.925	-1.18286	6.87278e-05	0.000647572
AT1G20090	39.54	16.73	-1.24088	1.75846e-10	1.09413e-08
AT1G20270	5.76	2.44	-1.23919	2.00371e-05	0.00023386
AT1G20560	12.415	4.875	-1.34861	2.01437e-12	2.00295e-10
AT1G20575	6.46	3.165	-1.02933	0.000302356	0.00218441
AT1G20720	1.305	0.54	-1.27302	0.000235351	0.00178091
AT1G20780	2.1	1.035	-1.02076	0.00152965	0.00811937
AT1G20840	14.555	5.01	-1.53863	2.31142e-14	3.61402e-12
AT1G20880	2.22	0.915	-1.27872	0.00987307	0.0359674
AT1G20930	17.52	8.275	-1.08217	1.03998e-07	2.77718e-06
AT1G21120	3.425	1.4	-1.29068	0.000335899	0.00237707
AT1G21150	2.715	1.325	-1.03496	0.00414879	0.0181521
AT1G21410	7.185	3.505	-1.03557	4.19044e-05	0.000426833
AT1G21560	3.115	0.875	-1.83188	7.78646e-07	1.5925e-05
AT1G21651	0.001	0.505	8.98014	9.976e-10	4.98261e-08
AT1G21790	4.195	1.795	-1.22469	0.0026872	0.0128648
AT1G21810	4.435	1.895	-1.22674	2.49861e-06	4.25513e-05
AT1G21920	2.56	0.92	-1.47644	4.44517e-05	0.000448613
AT1G22330	10.365	4.76	-1.12269	3.68141e-06	5.84932e-05
AT1G22340	0.065	0.5	2.94342	0.000510619	0.00334033
AT1G22400	13.09	3.185	-2.0391	9.31325e-16	1.79465e-13
AT1G22510	6.315	1.37	-2.20461	2.42339e-08	7.99533e-07
AT1G22520	20.075	7.405	-1.43883	1.53057e-06	2.85438e-05
AT1G22570	1.03	0.22	-2.22707	4.16552e-05	0.000424962
AT1G22750	44.155	18.195	-1.27903	1.27277e-12	1.33963e-10
AT1G22890	7.09	1.045	-2.76228	3.91408e-07	8.79729e-06
AT1G23170	4.88	1.71	-1.51288	2.67677e-08	8.7114e-07
AT1G23220	15.5	7.63	-1.02251	0.000137773	0.00114336
AT1G23340	1.715	0.515	-1.73556	8.91632e-05	0.000800614
AT1G23390	92.11	40.995	-1.16791	5.18814e-14	7.56381e-12
AT1G23410	7.635	3.335	-1.19494	0.000432255	0.00291552
AT1G23440	17.785	8.53	-1.06004	2.94827e-05	0.000320478
AT1G23700	0.23	0.001	-7.84549	0.00743246	0.0288176
AT1G23730	7.09	1.435	-2.30473	3.10946e-13	3.79056e-11
AT1G23790	7.21	2.605	-1.46872	1.67373e-09	7.80003e-08
AT1G23870	10.49	4.055	-1.37124	3.77043e-13	4.4456e-11
AT1G24150	0.57	0.17	-1.74543	0.00290845	0.0136753
AT1G24340	3.93	1.96	-1.00368	3.15946e-05	0.000339839
AT1G24440	5.49	2.46	-1.15815	0.000170768	0.00136317
AT1G24580	4.61	15.3	1.73069	6.5797e-09	2.55802e-07
AT1G25450	66.59	19.645	-1.76114	1.94993e-23	9.78456e-21
AT1G26330	2.095	0.9	-1.21895	6.54857e-06	9.40736e-05
AT1G26390	0.02	0.335	4.06609	0.000721329	0.00441911
AT1G26540	2.11	1.02	-1.04867	0.000462412	0.00307472
AT1G26580	1.825	0.415	-2.13671	6.99087e-06	9.91078e-05
AT1G26640	5.2	2.305	-1.17374	4.84927e-05	0.000483069
AT1G26730	0.58	0.16	-1.85798	0.00145785	0.00782097
AT1G26740	17.99	6.53	-1.46204	1.07535e-07	2.8575e-06
AT1G26760	2.02	0.625	-1.69243	2.5993e-05	0.000288504
AT1G26910	15.84	7.205	-1.1365	1.29082e-05	0.000162688
AT1G27400	387.885	192.105	-1.01373	2.84063e-10	1.64322e-08
AT1G27460	11.67	5.525	-1.07876	3.02711e-08	9.7052e-07
AT1G27500	3.065	1.35	-1.18293	1.96102e-05	0.000230463
AT1G27530	51.135	24.665	-1.05185	7.68921e-09	2.96268e-07
AT1G27620	0.07	0.41	2.5502	0.00710993	0.0278221
AT1G27940	3.575	0.815	-2.13307	3.04101e-18	8.98848e-16
AT1G28250	7.27	3.26	-1.15708	0.00462291	0.0198015
AT1G28330	24.305	5.055	-2.26547	5.29115e-07	1.13599e-05
AT1G28450	0.53	0.001	-9.04985	0.00465683	0.0199035
AT1G28540	5.08	2.2	-1.20732	0.0121967	0.042639
AT1G29050	10.5	4.99	-1.07328	7.57525e-07	1.56085e-05
AT1G29220	6.73	3.29	-1.03252	4.30185e-05	0.000436525
AT1G29418	66.11	22.785	-1.53678	7.72167e-06	0.000107214
AT1G29550	7.3	2.48	-1.55756	8.59616e-07	1.74323e-05
AT1G29630	2.535	1.195	-1.08498	0.000126366	0.00106925
AT1G29640	1.285	3.47	1.43317	0.0130804	0.0450497
AT1G29970	24.09	10.365	-1.21671	1.199e-08	4.37746e-07
AT1G30090	8.125	3.935	-1.046	5.52342e-05	0.000539271
AT1G30130	26	11.61	-1.16314	1.00169e-10	6.54951e-09
AT1G30170	0.001	0.415	8.69697	0.000297727	0.0021608
AT1G30280	1.37	0.645	-1.0868	0.0132126	0.0453962
AT1G30300	4.4	1.74	-1.33842	9.42555e-05	0.000839353
AT1G30600	8.85	3.22	-1.45862	1.82432e-13	2.30195e-11
AT1G30700	0.635	0.205	-1.63113	0.00658139	0.0262538
AT1G30720	1.55	0.385	-2.00934	0.00015074	0.00123044
AT1G30755	0.655	0.165	-1.98903	0.00202715	0.0101934
AT1G30860	0.375	0.09	-2.05889	0.00496234	0.0209494
AT1G31010	3.065	1.5	-1.03092	0.00243192	0.0118555
AT1G31160	29.535	12.925	-1.19226	1.15261e-06	2.25679e-05
AT1G31300	14.095	6.46	-1.12558	1.63618e-05	0.000198559
AT1G31335	17.075	7.825	-1.12572	0.000985489	0.00570078
AT1G31340	55.275	25.58	-1.11161	9.16641e-09	3.46381e-07
AT1G31360	2.565	1.075	-1.25462	3.30781e-05	0.00035298
AT1G31430	0.86	0.135	-2.67138	9.86975e-06	0.000130251
AT1G31690	5.665	0.41	-3.78838	1.18081e-25	6.7048e-23
AT1G31760	13.23	5.145	-1.36257	1.97407e-05	0.000231492
AT1G31860	31.58	15.46	-1.03047	4.78084e-08	1.45086e-06
AT1G32090	14.28	6.49	-1.13771	8.33023e-10	4.2492e-08
AT1G32260	7.07	3.485	-1.02055	0.000571417	0.00364993
AT1G32360	8.665	3.795	-1.1911	2.26398e-07	5.51221e-06
AT1G32450	3.91	1.335	-1.55033	5.35379e-07	1.14821e-05
AT1G32780	3.295	1.375	-1.26085	0.000168482	0.00134792
AT1G32930	5.65	2.085	-1.4382	6.84616e-08	1.94881e-06
AT1G32960	0.015	0.33	4.45943	1.49181e-05	0.000183831
AT1G33330	8.065	3.675	-1.13393	1.62806e-05	0.000197796
AT1G33930	0.54	0.085	-2.66742	0.0101929	0.0368829
AT1G33960	0.825	3.14	1.9283	1.942e-06	3.43463e-05
AT1G34065	1.73	0.775	-1.1585	0.0127096	0.0440184
AT1G34245	13.505	2.555	-2.4021	3.39401e-11	2.5428e-09
AT1G34355	3.805	1.37	-1.47372	9.56005e-11	6.28894e-09
AT1G34470	2.01	0.64	-1.65105	0.000326408	0.00232516
AT1G34770	3.935	1.675	-1.2322	0.00197194	0.00997385
AT1G35310	2.75	0.12	-4.51833	7.32191e-08	2.05709e-06
AT1G35350	2.29	0.795	-1.52632	3.86814e-07	8.70311e-06
AT1G35530	0.82	0.305	-1.42681	0.000255839	0.00190849
AT1G35620	25.735	10.465	-1.29816	6.77812e-11	4.61361e-09
AT1G35710	0.695	2.115	1.60557	1.84475e-05	0.000219606
AT1G36180	0.135	4.845	5.16547	1.0352e-81	1.11682e-77
AT1G38065	3.8	1.255	-1.59831	1.94436e-07	4.80593e-06
AT1G42430	4.08	1.77	-1.20482	1.12804e-05	0.000144707
AT1G43620	5.49	2.72	-1.0132	1.33584e-05	0.000167286
AT1G44110	19.035	8.485	-1.16567	1.80683e-07	4.52275e-06
AT1G44800	15.265	5.7	-1.42119	4.48145e-11	3.1808e-09
AT1G44820	19.055	5.785	-1.71978	3.06738e-19	1.0675e-16
AT1G45050	7.72	3.545	-1.12282	0.000774482	0.00468641
AT1G46480	2.585	5.365	1.05341	0.000631852	0.00397246
AT1G47510	0.53	1.405	1.40651	0.0050895	0.0213775
AT1G48140	6.34	2.78	-1.1894	0.00813521	0.030904
AT1G48280	2.415	1.185	-1.02714	0.00119529	0.00669544
AT1G48370	1.195	0.32	-1.90087	2.12445e-05	0.000245392
AT1G48380	4.635	2.135	-1.11833	0.000142367	0.00117381
AT1G48470	1.27	0.315	-2.0114	0.000458029	0.00305121
AT1G48550	2.865	1.405	-1.02797	0.011912	0.041854
AT1G48580	0.895	0.355	-1.33407	0.0130076	0.0448632
AT1G48610	26.38	12.825	-1.04049	1.65398e-05	0.000200044
AT1G48930	0.15	0.001	-7.22882	0.0113815	0.0403184
AT1G49580	12.58	5.965	-1.07654	4.45236e-09	1.83688e-07
AT1G49720	3.305	0.58	-2.51053	4.20852e-10	2.34644e-08
AT1G49870	4.16	1.565	-1.41042	1.82731e-06	3.27201e-05
AT1G49910	3.455	1.335	-1.37185	4.76698e-05	0.00047619
AT1G50010	205.93	99.98	-1.04244	1.68057e-12	1.71065e-10
AT1G50110	7.95	2.76	-1.52629	7.19716e-10	3.77842e-08
AT1G50240	8.115	3.03	-1.42127	1.73815e-13	2.21917e-11
AT1G50510	10.58	3.97	-1.41413	4.77602e-09	1.93239e-07
AT1G50590	1.895	4.095	1.11167	0.000435181	0.00292794
AT1G50732	18.64	42.2	1.17884	2.61846e-07	6.18822e-06
AT1G50740	7.145	3.475	-1.03992	0.0032406	0.0149184
AT1G50890	0.865	0.41	-1.07708	0.0102939	0.0371797
AT1G50950	2.425	1.02	-1.24942	0.000341216	0.00240809
AT1G51405	1.46	0.61	-1.25909	0.00187337	0.00956046
AT1G51460	3.78	1.235	-1.61388	6.31738e-09	2.46492e-07
AT1G51800	2.08	0.73	-1.51062	2.06108e-05	0.000239226
AT1G51830	0.3	0.03	-3.32193	0.00143131	0.00770485
AT1G51850	1.23	0.375	-1.7137	0.000750911	0.00456406
AT1G51860	0.225	0.03	-2.90689	0.00454802	0.0195444
AT1G52000	20.22	93.815	2.21404	6.97871e-43	1.36891e-39
AT1G52040	2.305	15.08	2.7098	7.17874e-31	5.95753e-28
AT1G52100	45.445	108.88	1.26055	3.88781e-11	2.83403e-09
AT1G52260	4.025	1.405	-1.51842	1.59639e-06	2.94656e-05
AT1G52280	16.69	7.885	-1.0818	3.14797e-06	5.14574e-05
AT1G52400	135.875	316.095	1.21808	2.96623e-14	4.5716e-12
AT1G52690	3.115	11.79	1.92026	5.50816e-05	0.000538268
AT1G52700	1.57	0.53	-1.5667	0.0059344	0.0241643
AT1G52770	0.95	0.195	-2.28445	0.000116821	0.00100105
AT1G52880	1.455	0.465	-1.64572	0.0115112	0.0406842
AT1G52910	5.495	1.62	-1.76213	3.68371e-05	0.000383792
AT1G52990	0.63	1.84	1.54628	0.00189693	0.00965309
AT1G53080	0.695	2.11	1.60216	0.00135862	0.00739904
AT1G53140	11.98	3.645	-1.71664	5.38651e-19	1.76098e-16
AT1G53330	0.1	0.47	2.23266	0.00911849	0.0337997
AT1G53400	14.6	6.235	-1.22751	6.73808e-05	0.000638786
AT1G53440	8.165	3.88	-1.0734	1.65149e-09	7.72976e-08
AT1G53490	1.4	0.2	-2.80735	0.000150776	0.00123044
AT1G53540	0.565	8.135	3.84782	0.0038423	0.0170868
AT1G53542	2.825	0.27	-3.38722	0.00118967	0.00666913
AT1G53770	2.025	0.955	-1.08435	0.00128914	0.00710491
AT1G53830	1.04	3	1.52838	9.5482e-07	1.91648e-05
AT1G54000	1.445	0.215	-2.74866	3.68213e-05	0.000383792
AT1G54040	11.23	27.42	1.28787	9.74745e-11	6.39273e-09
AT1G54110	4.785	2.055	-1.21938	0.000238044	0.00179779
AT1G54320	40.205	18.51	-1.11907	2.83773e-11	2.21046e-09
AT1G54350	15.645	7.32	-1.09579	1.14509e-09	5.53981e-08
AT1G54385	14.835	4.845	-1.61444	6.62454e-16	1.36131e-13
AT1G54460	8.93	4.125	-1.11427	3.57553e-06	5.71476e-05
AT1G54580	87.105	43.085	-1.01557	5.92638e-09	2.32497e-07
AT1G54850	5.235	2.045	-1.35609	6.72878e-05	0.000638746
AT1G54960	2.47	0.68	-1.8609	3.74342e-08	1.16554e-06
AT1G55050	0.465	0.12	-1.9542	0.000967599	0.00560781
AT1G55270	7.795	3.85	-1.01769	2.00641e-05	0.000234012
AT1G55510	7.2	3.58	-1.00804	3.50288e-05	0.000368933
AT1G55650	0.035	0.465	3.7318	0.00279967	0.0132795
AT1G55820	4.17	2.03	-1.03857	0.000247341	0.0018576
AT1G55940	1.28	0.245	-2.38529	1.84233e-06	3.29073e-05
AT1G56010	0.755	0.145	-2.38042	0.000613045	0.0038734
AT1G56220	104.25	49.57	-1.07251	1.02145e-07	2.74133e-06
AT1G56300	5.06	1.795	-1.49515	0.00057403	0.0036612
AT1G56460	5.125	2.345	-1.12796	2.21992e-05	0.000253435
AT1G56670	4.195	1.945	-1.1089	0.000110981	0.000959008
AT1G57750	0.245	2.74	3.48332	1.14703e-15	2.17101e-13
AT1G57800	0.001	0.18	7.49185	0.0016392	0.00856394
AT1G57820	33.13	10.795	-1.61777	4.33098e-18	1.24598e-15
AT1G57990	16.51	7.8	-1.08179	4.61134e-05	0.000463432
AT1G58280	8.7	3.175	-1.45426	2.63538e-08	8.60267e-07
AT1G58460	2.05	0.365	-2.48966	0.000302398	0.00218441
AT1G59540	8.425	3.625	-1.2167	1.51389e-07	3.8657e-06
AT1G59740	6.47	3.045	-1.08732	1.59105e-06	2.94426e-05
AT1G59860	1.92	6.395	1.73584	0.00106035	0.0060575
AT1G59960	4.51	1.87	-1.27009	0.00128199	0.00708198
AT1G59990	14.435	7.06	-1.03183	1.95609e-07	4.82914e-06
AT1G60140	5.665	2.205	-1.3613	4.96977e-09	1.98947e-07
AT1G60190	1.14	2.585	1.18113	0.000369017	0.00256929
AT1G60390	5.02	2.01	-1.32049	1.40832e-07	3.62617e-06
AT1G60630	1.205	0.52	-1.21245	0.00202084	0.0101691
AT1G60730	5.18	2.21	-1.22891	4.92312e-05	0.000489071
AT1G60810	20.025	9.665	-1.05096	7.39413e-06	0.000103734
AT1G60860	2.415	1.2	-1.00899	0.00164014	0.00856679
AT1G60890	1.73	0.855	-1.01678	0.000894002	0.00526614
AT1G61000	4.97	1.695	-1.55196	3.84148e-08	1.19434e-06
AT1G61360	0.985	0.335	-1.55596	0.00017539	0.00139234
AT1G61380	2.43	0.96	-1.33985	1.48478e-06	2.79069e-05
AT1G61560	0.905	0.135	-2.74496	9.18336e-05	0.000822197
AT1G61790	54.685	24.88	-1.13616	2.89119e-12	2.78497e-10
AT1G61800	0.765	1.77	1.21022	0.00794929	0.030374
AT1G61990	7.045	3.345	-1.07459	1.30147e-05	0.000163725
AT1G62510	613.52	274.19	-1.16193	1.85416e-08	6.36045e-07
AT1G62540	16.04	43.145	1.42752	8.81267e-15	1.47404e-12
AT1G63100	1.27	0.565	-1.16851	0.00228292	0.0112411
AT1G63160	7.52	2.33	-1.6904	2.81892e-10	1.63505e-08
AT1G63220	17.24	6.075	-1.5048	4.91794e-06	7.40506e-05
AT1G63350	0.315	0.08	-1.97728	0.00437298	0.0189317
AT1G63400	1.875	0.815	-1.20202	0.00384842	0.0171105
AT1G63710	8.015	0.865	-3.21193	3.07104e-29	2.36657e-26
AT1G64170	0.785	0.16	-2.29462	6.02029e-06	8.76517e-05
AT1G64220	0.535	2.47	2.2069	0.0103693	0.0373832
AT1G64440	5.445	1.8	-1.59694	4.55368e-07	1.00774e-05
AT1G64990	4.245	2.08	-1.02918	0.000154924	0.00125953
AT1G65300	0.495	0.001	-8.95128	0.00371718	0.0166355
AT1G65450	17.57	2.605	-2.75376	5.83263e-36	7.86567e-33
AT1G65510	2.81	0.62	-2.18023	0.00630564	0.0253743
AT1G65620	5.44	2.135	-1.34937	0.000191056	0.00149346
AT1G65650	38.69	18.315	-1.07894	7.59212e-10	3.92842e-08
AT1G65710	7.22	2.805	-1.364	7.70095e-07	1.578e-05
AT1G65845	10.12	3.505	-1.52972	0.000257538	0.00191816
AT1G65870	16.06	33.04	1.04074	2.1516e-06	3.76216e-05
AT1G65890	1.4	3.94	1.49277	6.24419e-07	1.32349e-05
AT1G66050	6.78	1.765	-1.94162	9.32996e-15	1.54856e-12
AT1G66340	9.505	4.695	-1.01756	8.94548e-08	2.43708e-06
AT1G66430	64.945	28.115	-1.20788	9.09067e-11	6.01686e-09
AT1G66460	0.72	0.15	-2.26303	0.000331481	0.00235121
AT1G66620	4.175	1.835	-1.186	0.000345184	0.00242923
AT1G66740	7.17	3.47	-1.04704	0.000473853	0.00314015
AT1G66750	7.11	3.23	-1.13832	7.76647e-06	0.000107628
AT1G66940	15.545	6.575	-1.24139	2.74971e-08	8.89513e-07
AT1G67035	6.14	1.73	-1.82747	1.4879e-06	2.79411e-05
AT1G67180	2.955	1.35	-1.1302	0.000801363	0.00481912
AT1G67220	0.001	0.075	6.22882	0.00823074	0.0311898
AT1G67500	0.47	0.23	-1.03103	0.0054973	0.0227189
AT1G67780	2.215	0.91	-1.28337	0.000414603	0.00282027
AT1G67820	3.24	1.595	-1.02244	0.00118481	0.00664363
AT1G67856	0.25	1.97	2.9782	0.000487318	0.00321457
AT1G68000	17.315	8.56	-1.01634	7.57476e-06	0.000105718
AT1G68160	2.14	1.01	-1.08326	0.0126515	0.0438594
AT1G68300	18.88	9.235	-1.03167	1.07802e-05	0.000139496
AT1G68340	1.08	0.31	-1.80069	0.0071316	0.0278917
AT1G68390	1.265	0.255	-2.31057	0.000459114	0.0030575
AT1G68400	15.155	6.565	-1.20693	6.93969e-12	6.23907e-10
AT1G68690	0.885	0.365	-1.27778	0.00827855	0.0313435
AT1G68725	18.88	4.415	-2.09637	1.50999e-17	4.07264e-15
AT1G69040	28.65	12.185	-1.23343	4.51757e-09	1.86022e-07
AT1G69080	5.17	2.02	-1.35581	0.000746799	0.00454547
AT1G69260	0.93	2.235	1.26497	0.00162779	0.0085229
AT1G69400	2.27	0.44	-2.36712	1.59415e-06	2.94656e-05
AT1G69450	2.125	0.64	-1.73132	4.87834e-07	1.06539e-05
AT1G69480	0.205	1.375	2.74574	2.73731e-08	8.88165e-07
AT1G69770	17.975	8.505	-1.07961	1.66459e-09	7.7742e-08
AT1G70140	0.33	0.06	-2.45943	0.00154988	0.00820055
AT1G70270	2.09	0.001	-11.0293	5.28506e-05	0.000519288
AT1G70810	10.195	4.215	-1.27426	1.00853e-05	0.000132286
AT1G71020	17.42	8.26	-1.07653	1.96702e-10	1.1922e-08
AT1G71030	37.93	15.715	-1.2712	4.43237e-10	2.42783e-08
AT1G71050	5.14	1.66	-1.63059	0.00045648	0.00304457
AT1G71400	0.885	0.205	-2.11005	1.39925e-05	0.000174215
AT1G71790	4.245	2.005	-1.08216	0.00132161	0.00724302
AT1G71830	4.825	2.13	-1.17968	5.64207e-07	1.20414e-05
AT1G71890	3.425	11.05	1.68987	1.49106e-13	1.97379e-11
AT1G71950	53.7	19.89	-1.43288	1.77103e-12	1.78568e-10
AT1G72020	145.015	67.91	-1.09451	4.70717e-09	1.91635e-07
AT1G72040	25.345	10.375	-1.28859	7.01238e-12	6.27826e-10
AT1G72190	4.535	2.265	-1.00159	0.00117142	0.00658395
AT1G72240	2.37	5.335	1.1706	0.00544923	0.0225678
AT1G72250	5.6	2.705	-1.0498	2.50635e-07	5.96246e-06
AT1G72340	19.95	9.815	-1.02333	8.17285e-08	2.25795e-06
AT1G72645	275.665	108.89	-1.34004	0.0017715	0.00912913
AT1G72670	11.405	4.335	-1.39556	2.9132e-10	1.6807e-08
AT1G72730	23.835	11.38	-1.06658	1.00317e-09	4.98742e-08
AT1G72960	0.25	0.035	-2.8365	0.00932248	0.0344117
AT1G73010	0.865	2.305	1.41399	0.000790305	0.00477391
AT1G73120	7.915	25.67	1.69742	3.28125e-11	2.46688e-09
AT1G73325	2.805	6.77	1.27116	0.000369134	0.00256929
AT1G73330	16.495	4.175	-1.98218	3.46552e-11	2.57328e-09
AT1G73620	11.24	4.735	-1.24721	1.80033e-05	0.000215238
AT1G73750	3.975	1.16	-1.77683	3.32856e-09	1.42218e-07
AT1G74030	19.52	8.545	-1.1918	1.80238e-10	1.11433e-08
AT1G74290	0.78	0.205	-1.92785	0.00367651	0.0165238
AT1G74310	1.48	5.185	1.80875	0.00423681	0.0184608
AT1G74340	17.33	6.235	-1.47481	3.31369e-06	5.38806e-05
AT1G74790	8.565	4.125	-1.05406	1.03166e-07	2.76523e-06
AT1G74810	1.12	0.215	-2.38109	2.80439e-06	4.67261e-05
AT1G74890	6.13	2.435	-1.33197	2.98162e-05	0.000323939
AT1G75060	1.01	0.23	-2.13465	0.00312016	0.014472
AT1G75150	4.165	1.97	-1.08012	5.82776e-06	8.52512e-05
AT1G75190	4.245	1.305	-1.70171	0.0060347	0.0244987
AT1G75250	14.735	1.835	-3.0054	1.25824e-15	2.34044e-13
AT1G75330	71.885	35.91	-1.00131	5.55089e-10	2.99429e-08
AT1G75380	52.665	17.45	-1.59362	7.58655e-17	1.86017e-14
AT1G75400	3.75	1.75	-1.09954	0.000185164	0.00145601
AT1G75640	4.45	1.395	-1.67354	4.24513e-14	6.31704e-12
AT1G75750	61.28	20.19	-1.60178	3.71533e-13	4.40471e-11
AT1G75760	14.16	6.9	-1.03715	2.37981e-06	4.08182e-05
AT1G75780	21.46	10.225	-1.06955	9.5251e-08	2.56904e-06
AT1G75840	26.595	13.005	-1.03209	8.88965e-07	1.79768e-05
AT1G76020	18.63	9.015	-1.04723	1.05116e-05	0.000136631
AT1G76090	39.98	15.1	-1.40473	2.49849e-13	3.08056e-11
AT1G76310	7.55	3.24	-1.22048	3.30308e-07	7.54185e-06
AT1G76460	5.64	2.635	-1.09789	0.000163244	0.00131378
AT1G76540	40.795	18.235	-1.16168	5.18127e-09	2.05508e-07
AT1G76740	1.79	0.89	-1.00808	6.73189e-05	0.00063876
AT1G76800	1.92	0.555	-1.79055	0.00462345	0.0198015
AT1G76955	7.18	2.975	-1.27109	0.00335285	0.0153311
AT1G77200	2.01	4.09	1.02491	0.00569111	0.0233543
AT1G77350	30.11	14.725	-1.03198	1.6137e-06	2.97343e-05
AT1G77390	1.725	0.58	-1.57247	0.000213895	0.00164068
AT1G77420	3.695	1.655	-1.15874	0.000128491	0.00108299
AT1G77470	14.245	5.385	-1.40344	4.15621e-11	2.96949e-09
AT1G77610	13.345	6.61	-1.01358	1.60843e-06	2.96625e-05
AT1G77710	55.81	24.855	-1.16699	1.84851e-08	6.35272e-07
AT1G77720	2.13	0.995	-1.09808	0.00108669	0.00618829
AT1G77810	1.535	0.63	-1.28481	0.00461451	0.019779
AT1G77960	1.295	3.39	1.38833	1.20321e-05	0.000152716
AT1G78010	8.8	4.35	-1.01649	3.97864e-06	6.20069e-05
AT1G78090	0.465	1.45	1.64075	0.00298408	0.0139458
AT1G78140	21.405	10.275	-1.05881	3.71334e-07	8.39861e-06
AT1G78260	2.67	1.075	-1.3125	0.00315387	0.0146001
AT1G78270	0.98	0.365	-1.42489	0.00890866	0.0331933
AT1G78440	1.69	0.785	-1.10626	0.0121573	0.0425233
AT1G78550	2.585	1.18	-1.13138	0.00247846	0.0120472
AT1G78600	10.875	4.39	-1.30872	8.83927e-08	2.41119e-06
AT1G78770	9.47	2.105	-2.16954	1.31351e-21	5.55716e-19
AT1G78790	7.335	2.865	-1.35626	0.000714811	0.00438541
AT1G78850	137.13	66.45	-1.0452	1.81647e-10	1.11983e-08
AT1G78870	94.49	34.925	-1.4359	1.88457e-17	5.02016e-15
AT1G78940	0.325	0.045	-2.85244	0.00255749	0.0123562
AT1G79360	1.42	0.62	-1.19555	0.0058425	0.0238712
AT1G79380	21.09	9.495	-1.15132	3.66551e-10	2.05965e-08
AT1G79390	17.195	7.86	-1.12939	4.0584e-05	0.000416198
AT1G79590	8.32	3.72	-1.16128	3.55218e-05	0.000373152
AT1G79700	2.065	0.825	-1.32368	0.00180312	0.00925889
AT1G79840	18.055	3.755	-2.26551	1.30923e-31	1.22823e-28
AT1G79890	0.665	0.31	-1.10109	0.0121134	0.0424165
AT1G80080	32.33	8.24	-1.97216	1.67722e-20	6.46241e-18
AT1G80130	1.205	3.09	1.35857	0.00029247	0.00212766
AT1G80190	3.285	1.26	-1.38247	0.00135698	0.00739195
AT1G80280	5.64	1.95	-1.53222	8.27844e-10	4.2328e-08
AT1G80370	8.415	3.475	-1.27595	8.25681e-09	3.1421e-07
AT1G80420	4.795	2.375	-1.0136	0.000570246	0.00364461
AT1G80440	18.77	4.635	-2.01779	4.69319e-21	1.87528e-18
AT1G80450	10.98	3.745	-1.55184	8.17804e-07	1.66784e-05
AT1G80760	27.37	10.52	-1.37946	1.58024e-13	2.05403e-11
AT1G80830	7.58	2.89	-1.39113	4.98872e-10	2.70456e-08
AT1G80900	2.59	1.29	-1.00558	0.00166203	0.00866225
AT1G80920	65.91	22.145	-1.57352	5.19046e-11	3.62442e-09
AT2G01090	19.865	8.755	-1.18205	0.000106426	0.000928569
AT2G01540	4.045	1.975	-1.03429	0.0105395	0.0379017
AT2G01735	3	1.24	-1.27462	0.000366483	0.00255496
AT2G02010	2.185	7.68	1.81347	3.02753e-10	1.742e-08
AT2G02180	9.955	4.96	-1.00508	3.52126e-05	0.000370544
AT2G02370	3.025	1.27	-1.25211	0.000495009	0.00326032
AT2G02450	9.955	3.32	-1.58424	5.60777e-12	5.14889e-10
AT2G02590	10.09	4.225	-1.2559	5.3699e-08	1.58721e-06
AT2G02710	1.99	0.805	-1.30571	0.00331821	0.0152108
AT2G02810	4.65	2.275	-1.03136	0.00176497	0.00910806
AT2G02970	5.455	2.46	-1.14892	2.12351e-06	3.72209e-05
AT2G02990	0.045	0.875	4.28129	0.0002868	0.00209686
AT2G03310	12.07	4.665	-1.37148	7.74232e-07	1.58497e-05
AT2G03450	1.295	0.575	-1.17132	0.00250906	0.0121631
AT2G03520	0.195	0.68	1.80206	0.0137724	0.0469459
AT2G04032	9.665	0.505	-4.25841	1.95116e-33	2.2158e-30
AT2G04038	0.001	0.545	9.09011	0.00897061	0.0333606
AT2G04050	0.001	0.9	9.81378	4.14718e-09	1.73755e-07
AT2G04160	15.465	34.045	1.13844	6.3356e-11	4.33978e-09
AT2G04170	0.84	2.365	1.49338	0.000352156	0.00246543
AT2G04790	2.815	6.065	1.10737	0.0015838	0.00832491
AT2G04795	1.81	0.46	-1.97628	0.0136615	0.0466121
AT2G05160	2.91	1.19	-1.29006	3.74821e-05	0.000389572
AT2G05440	5.17	0.39	-3.72862	0.00277169	0.0131845
AT2G05510	2.09	0.001	-11.0293	0.00490658	0.0207712
AT2G06040	3.005	1.395	-1.1071	8.12731e-05	0.000744614
AT2G06925	11.665	4.735	-1.30075	0.00129782	0.00713634
AT2G07170	5.47	2.04	-1.42297	2.4284e-10	1.43729e-08
AT2G07180	6.405	3.2	-1.00113	1.91955e-05	0.000226329
AT2G07698	2.275	0.775	-1.5536	0.00219718	0.0109035
AT2G07777	0.001	0.44	8.78136	0.0044644	0.0192464
AT2G12190	1.26	3.535	1.48829	4.92636e-07	1.07318e-05
AT2G14530	4.98	1.71	-1.54215	4.72556e-08	1.43813e-06
AT2G14910	49.29	23.96	-1.04067	4.08834e-09	1.71623e-07
AT2G15080	3.81	1.645	-1.2117	3.95431e-08	1.22589e-06
AT2G15090	57.865	25.1	-1.205	1.85375e-10	1.1331e-08
AT2G15220	0.54	0.04	-3.75489	0.00841504	0.0317322
AT2G15240	15.935	7.725	-1.04459	9.36522e-06	0.000125335
AT2G15490	0.045	0.38	3.078	0.0128425	0.0443933
AT2G15570	12.3	3.445	-1.83608	1.50547e-09	7.13923e-08
AT2G15890	24.06	3.29	-2.87048	3.52568e-13	4.20296e-11
AT2G16270	7.985	3.285	-1.2814	1.59527e-08	5.57e-07
AT2G16530	4.295	1.945	-1.14289	0.000452251	0.00302326
AT2G16660	17.095	5.16	-1.72813	7.83525e-12	6.93863e-10
AT2G16710	3.345	1.125	-1.57208	0.00726353	0.0282897
AT2G16780	19.03	8.41	-1.1781	1.79222e-10	1.11123e-08
AT2G16890	1.545	4.03	1.38317	2.49953e-05	0.000278865
AT2G17280	0.455	2.58	2.50343	3.82506e-05	0.000396795
AT2G17440	1.16	0.26	-2.15754	2.20934e-05	0.000252896
AT2G17500	0.345	2.325	2.75256	1.47297e-07	3.77462e-06
AT2G17620	1.535	0.5	-1.61824	0.000478923	0.00316694
AT2G17650	3.275	1.5	-1.12653	3.4608e-05	0.000365331
AT2G17880	9.935	2.4	-2.04949	1.92553e-09	8.8776e-08
AT2G17900	2.305	1.135	-1.02207	0.00230444	0.0113264
AT2G18160	14.995	6.315	-1.24763	1.04481e-05	0.000136135
AT2G18193	0.2	0.98	2.29278	6.83997e-05	0.000645326
AT2G18260	2.4	0.72	-1.73697	4.54276e-05	0.000457392
AT2G18480	0.685	0.185	-1.88858	0.00228726	0.0112599
AT2G18660	0.775	2.885	1.8963	0.00698842	0.0274511
AT2G18700	8.655	3.415	-1.34165	4.28025e-09	1.78636e-07
AT2G18740	59.38	26.765	-1.14963	1.16073e-07	3.05055e-06
AT2G18850	5.175	2.145	-1.27058	6.65056e-06	9.53482e-05
AT2G19090	2.01	0.895	-1.16724	0.000208053	0.00160213
AT2G19180	10.035	4.305	-1.22096	1.37546e-05	0.00017165
AT2G19190	0.665	0.22	-1.59585	0.000898917	0.00528644
AT2G19350	5.955	2.82	-1.07841	0.0106387	0.0381886
AT2G19430	8.325	3.935	-1.08109	4.14576e-06	6.40781e-05
AT2G19660	0.41	0.07	-2.5502	0.000583408	0.00371114
AT2G19800	3.095	0.335	-3.20771	0.000760741	0.0046173
AT2G19920	0.645	0.24	-1.42626	0.00317708	0.0146823
AT2G20110	1.79	0.735	-1.28414	0.000350289	0.00245474
AT2G20250	0.935	0.365	-1.35707	0.00747734	0.02895
AT2G20480	6.495	2.155	-1.59164	0.00660493	0.0263185
AT2G20560	1.41	3	1.08927	0.00277633	0.0131975
AT2G20590	4.94	1.475	-1.7438	9.9879e-09	3.73499e-07
AT2G20635	7.82	2.45	-1.67439	4.25995e-13	4.96849e-11
AT2G20800	0.035	0.875	4.64386	2.3887e-09	1.07601e-07
AT2G20820	187.155	88.045	-1.08792	1.63692e-09	7.67823e-08
AT2G20870	12.55	2.245	-2.4829	2.29832e-13	2.86652e-11
AT2G20900	8.86	4.055	-1.1276	6.3668e-07	1.34551e-05
AT2G20980	4.755	1.735	-1.45451	5.11503e-06	7.66438e-05
AT2G20990	98.97	44.625	-1.14914	1.56203e-13	2.04266e-11
AT2G21140	130.325	24.815	-2.39283	8.06271e-37	1.15979e-33
AT2G21190	36.625	15.995	-1.19521	1.35165e-11	1.15733e-09
AT2G21220	2.625	7.385	1.49228	0.000674345	0.00418474
AT2G21500	1.87	0.815	-1.19817	0.00916205	0.0339206
AT2G21510	2.11	0.305	-2.79036	5.85955e-08	1.71316e-06
AT2G21710	2.34	0.95	-1.30051	0.000143078	0.00117816
AT2G21800	1.11	0.48	-1.20945	0.0145932	0.0491919
AT2G22310	3.76	1.52	-1.30666	2.54989e-05	0.000283603
AT2G22425	61.665	28.69	-1.1039	4.40689e-08	1.34876e-06
AT2G22450	1.9	0.895	-1.08604	0.00607659	0.0246317
AT2G22480	14.545	5.345	-1.44426	2.12885e-10	1.27951e-08
AT2G22510	5.63	2.465	-1.19155	0.0103208	0.0372331
AT2G22570	3.75	1.75	-1.09954	0.00184212	0.00942552
AT2G22610	8.865	3.245	-1.4499	2.44372e-13	3.03035e-11
AT2G22840	5.36	1.865	-1.52306	2.6102e-09	1.15647e-07
AT2G22890	7.405	3.34	-1.14865	0.000118717	0.00101408
AT2G23010	9.245	22.675	1.29436	3.4824e-11	2.57328e-09
AT2G23060	0.36	0.001	-8.49185	0.000926581	0.00541919
AT2G23300	0.785	0.315	-1.31734	0.00718574	0.0280587
AT2G23360	2.47	1.135	-1.12182	2.30698e-05	0.00026185
AT2G23530	1.07	0.4	-1.41954	0.00201	0.0101379
AT2G23620	1.495	0.37	-2.01455	0.00274036	0.0130729
AT2G23840	19.04	7.555	-1.33353	1.5415e-10	9.72541e-09
AT2G23980	4.68	2.295	-1.02801	3.52845e-06	5.65628e-05
AT2G24170	3.955	1.755	-1.17221	3.01833e-06	4.97529e-05
AT2G24190	4.32	1.725	-1.32443	0.000100426	0.000883041
AT2G24440	3.935	1.55	-1.3441	0.00157625	0.00829933
AT2G24765	21.855	9.215	-1.24591	1.63576e-08	5.69272e-07
AT2G24850	0.485	3.125	2.6878	9.83083e-09	3.68904e-07
AT2G24970	6.055	0.71	-3.09224	9.87001e-10	4.94119e-08
AT2G25060	89.555	34.155	-1.39068	8.67029e-14	1.2148e-11
AT2G25130	1.33	0.04	-5.05528	6.90002e-11	4.68182e-09
AT2G25220	5.735	1.765	-1.70013	1.09391e-09	5.35221e-08
AT2G25625	2.39	6.01	1.33035	0.000290724	0.00211853
AT2G25735	1.36	0.14	-3.28011	0.0109282	0.0390395
AT2G25810	2.97	0.345	-3.10579	3.29078e-07	7.52174e-06
AT2G25820	1.055	0.04	-4.7211	0.000231069	0.00175309
AT2G25880	29.45	9.815	-1.58521	1.28597e-13	1.73421e-11
AT2G25900	55.825	17.04	-1.71199	4.43247e-21	1.80452e-18
AT2G26400	0.6	1.8	1.58496	0.00916599	0.0339294
AT2G26650	1.665	0.71	-1.22963	9.5027e-05	0.000845176
AT2G26700	1.75	0.735	-1.25154	0.000544808	0.00351745
AT2G26760	15.14	6.325	-1.25923	2.74526e-08	8.89407e-07
AT2G26840	5.33	2.5	-1.09221	0.00190676	0.00969191
AT2G27190	11.65	5.37	-1.11734	2.17661e-07	5.31275e-06
AT2G27480	1.69	0.54	-1.64599	0.00401929	0.0176844
AT2G27590	4.775	2.31	-1.04761	0.00217077	0.0107923
AT2G27810	14.95	7.06	-1.08241	1.02952e-09	5.09494e-08
AT2G27970	41.12	17.79	-1.20877	7.81797e-08	2.17102e-06
AT2G28190	324.08	129.875	-1.31923	1.33231e-14	2.17782e-12
AT2G28210	13.415	0.65	-4.36726	3.66691e-26	2.1978e-23
AT2G28450	10.975	5.435	-1.01387	1.8175e-08	6.26455e-07
AT2G28560	0.885	0.25	-1.82375	0.0022064	0.0109392
AT2G28580	0.25	0.015	-4.05889	0.00507957	0.0213441
AT2G28620	11.5	4.495	-1.35524	1.68787e-13	2.18079e-11
AT2G28630	11.355	5.405	-1.07096	2.26881e-06	3.94155e-05
AT2G28710	1.1	0.19	-2.53343	0.00926731	0.0342398
AT2G28780	0.565	0.17	-1.73272	0.00668104	0.026514
AT2G29090	2.645	1.265	-1.06413	0.00317112	0.0146611
AT2G29300	1.525	3.355	1.1375	0.00330143	0.0151531
AT2G29350	0.425	2.04	2.26303	7.41312e-05	0.000689452
AT2G29490	1.525	6.65	2.12455	1.17203e-08	4.30083e-07
AT2G29500	1.375	17.39	3.66075	2.65485e-07	6.26736e-06
AT2G29550	182.35	84.775	-1.105	1.08227e-11	9.34081e-10
AT2G29570	76.495	32.69	-1.22652	2.3759e-11	1.87783e-09
AT2G29680	3	1.255	-1.25728	4.29041e-05	0.000435665
AT2G29990	3.79	1.745	-1.11897	6.18239e-05	0.000593669
AT2G30410	61.88	30.635	-1.01429	1.41622e-06	2.68995e-05
AT2G30460	5.775	2.745	-1.07301	7.28666e-05	0.000679448
AT2G30600	8.44	2.795	-1.59439	3.73973e-14	5.60362e-12
AT2G30720	3.84	1.42	-1.43522	7.31852e-06	0.000102855
AT2G30750	0.405	1.11	1.45457	0.00448347	0.0193055
AT2G30820	2.895	1.16	-1.31944	0.000423574	0.00286962
AT2G31010	0.645	0.26	-1.31079	0.00882707	0.0329518
AT2G31110	6.955	3.005	-1.21069	9.30659e-07	1.87671e-05
AT2G31220	0.305	0.02	-3.93074	0.00706425	0.0276885
AT2G31280	1.13	0.47	-1.26559	0.0023024	0.0113205
AT2G31350	8	2.935	-1.44664	5.93037e-08	1.72452e-06
AT2G31440	8.69	3.67	-1.24358	2.769e-06	4.62794e-05
AT2G31710	27.07	12.94	-1.06486	2.76233e-05	0.000303632
AT2G31865	0.105	0.395	1.91146	0.0142511	0.0482196
AT2G32250	0.935	0.42	-1.15458	0.00494453	0.0209028
AT2G32290	2.735	1	-1.45154	8.28564e-06	0.000113583
AT2G32390	1.33	0.53	-1.32736	0.00278126	0.0132096
AT2G32550	6.515	13.55	1.05646	1.44986e-06	2.73698e-05
AT2G32590	8.38	2.63	-1.67189	1.01786e-13	1.39888e-11
AT2G32710	12.125	5.54	-1.13003	1.73025e-06	3.12762e-05
AT2G32720	74.535	31.86	-1.22617	1.67103e-12	1.71065e-10
AT2G32760	2.275	1.005	-1.17867	0.00867035	0.0324708
AT2G32765	8.63	2.59	-1.73641	0.000288773	0.00210644
AT2G32940	1.365	0.66	-1.04836	0.0060475	0.0245368
AT2G33220	61.62	28.925	-1.09108	1.02747e-09	5.09494e-08
AT2G33380	21.065	60.32	1.51779	2.27231e-17	5.97922e-15
AT2G33400	10.34	3.815	-1.43848	9.07546e-07	1.83353e-05
AT2G33560	11.14	4.825	-1.20715	4.75403e-07	1.04352e-05
AT2G33620	13.71	5.35	-1.35762	1.36958e-10	8.6916e-09
AT2G33750	0.985	0.28	-1.8147	0.00272024	0.0129827
AT2G33793	8.16	2.135	-1.93433	4.28313e-07	9.51773e-06
AT2G33830	37.4	1.11	-5.07441	3.20338e-07	7.37666e-06
AT2G33850	551.295	78.13	-2.81888	2.32481e-58	1.25406e-54
AT2G34190	9.27	3.92	-1.24172	3.70193e-07	8.38558e-06
AT2G34300	15.93	5.06	-1.65454	4.15793e-19	1.42406e-16
AT2G34810	13.335	34.57	1.3743	1.49091e-16	3.48394e-14
AT2G34920	1.845	0.9	-1.03562	0.00243242	0.0118555
AT2G34960	1.175	0.33	-1.83212	0.000277147	0.00203748
AT2G35190	18.235	8.425	-1.11396	5.10619e-06	7.65645e-05
AT2G35290	0.275	1.97	2.84069	0.00217546	0.0108107
AT2G35310	3.435	0.965	-1.83171	2.8608e-06	4.75192e-05
AT2G35345	0.195	2.395	3.61848	7.61509e-05	0.000704894
AT2G35430	4.52	1.67	-1.43647	3.93974e-05	0.000407321
AT2G35680	24.7	10.775	-1.19682	1.00778e-10	6.56945e-09
AT2G35760	5.775	2.275	-1.34395	0.000135988	0.00113116
AT2G35770	0.27	0.02	-3.75489	0.00812179	0.0308746
AT2G35900	14.555	6.825	-1.09261	5.43999e-06	8.07282e-05
AT2G35930	3.515	0.69	-2.34886	3.27145e-08	1.03653e-06
AT2G36050	12.845	5.62	-1.19256	1.1911e-06	2.31744e-05
AT2G36090	0.385	0.001	-8.58871	0.00143622	0.00772608
AT2G36200	13.285	4.97	-1.41848	5.90325e-12	5.37445e-10
AT2G36340	1.145	2.34	1.03116	0.00393999	0.0174314
AT2G36350	4.1	1.98	-1.05012	1.27009e-06	2.44248e-05
AT2G36380	5.86	2.64	-1.15036	1.8463e-10	1.1331e-08
AT2G36490	7.975	1.945	-2.03571	6.44839e-26	3.76046e-23
AT2G36690	1.575	0.39	-2.01381	0.000106771	0.000930829
AT2G36750	1.02	2.385	1.22542	0.000374483	0.00259647
AT2G36790	0.8	1.705	1.0917	0.00318514	0.0147038
AT2G37000	0.985	0.195	-2.33665	0.012392	0.0431889
AT2G37070	0.97	0.135	-2.84503	5.16413e-06	7.72722e-05
AT2G37080	42.945	12.66	-1.76221	4.06598e-21	1.68715e-18
AT2G37130	3.77	0.85	-2.14903	7.74098e-05	0.000714317
AT2G37195	1.965	0.4	-2.29646	0.00743452	0.0288205
AT2G37390	13.405	3.69	-1.86108	1.76452e-12	1.78568e-10
AT2G37420	6.23	2.125	-1.55177	2.17097e-11	1.75442e-09
AT2G37460	11.92	3.815	-1.64363	2.55061e-13	3.12696e-11
AT2G37470	78.195	32.6	-1.2622	4.78786e-12	4.43381e-10
AT2G37720	1.995	5.465	1.45383	1.59534e-08	5.57e-07
AT2G37760	19.16	49.805	1.37819	5.27944e-15	9.11315e-13
AT2G37770	5.72	21.195	1.88964	1.07327e-18	3.30827e-16
AT2G37870	1.17	4.19	1.84044	0.000293166	0.00212984
AT2G37960	2.18	0.85	-1.35879	8.7802e-05	0.000791354
AT2G38070	0.79	0.225	-1.81193	0.00146213	0.00784004
AT2G38110	25.95	3.6	-2.84967	6.39877e-47	1.72583e-43
AT2G38160	5.545	1.625	-1.77075	2.89852e-05	0.000316385
AT2G38250	0.145	0.65	2.16439	0.0119934	0.0421058
AT2G38310	31.485	15.625	-1.01081	1.19825e-05	0.000152265
AT2G38380	1.8	0.19	-3.24393	0.00277749	0.0131975
AT2G38620	4.805	2.215	-1.11723	5.38506e-05	0.000527912
AT2G38730	21.28	9.18	-1.21293	1.64138e-08	5.70308e-07
AT2G38750	26.615	68.705	1.36818	5.89074e-15	1.00877e-12
AT2G38810	21.14	9.19	-1.20184	0.000117897	0.00100947
AT2G38870	29.395	12.035	-1.28833	2.49062e-06	4.24823e-05
AT2G38880	12.76	6.185	-1.04478	0.000786448	0.00475327
AT2G38995	6.12	0.55	-3.47603	1.1766e-24	6.34686e-22
AT2G39000	15.435	6.98	-1.14491	4.04706e-06	6.26872e-05
AT2G39030	0.3	4.085	3.7673	2.26599e-07	5.51221e-06
AT2G39200	3.77	1.1	-1.77706	6.27894e-10	3.33696e-08
AT2G39240	0.04	0.325	3.02237	0.00260861	0.012561
AT2G39290	9.69	4.505	-1.10497	0.00013235	0.00110859
AT2G39330	0.255	0.94	1.88216	0.00405855	0.0178208
AT2G39350	3.46	1.445	-1.2597	1.27941e-06	2.45822e-05
AT2G39400	4.24	0.515	-3.04142	3.65873e-14	5.55946e-12
AT2G39780	55.105	25.115	-1.13363	2.93356e-11	2.26062e-09
AT2G39980	5.635	2.815	-1.00128	5.07113e-05	0.000501466
AT2G40100	15.085	36.055	1.25708	3.34245e-12	3.16316e-10
AT2G40110	3.785	1.245	-1.60415	0.0095119	0.0349932
AT2G40130	1.52	0.57	-1.41504	0.000269174	0.00198926
AT2G40420	9.15	3.15	-1.53842	2.85316e-09	1.24621e-07
AT2G40460	23.825	10.975	-1.11826	1.51093e-11	1.26853e-09
AT2G40550	16.865	8.16	-1.04739	1.31174e-08	4.72513e-07
AT2G40620	9.31	3.92	-1.24793	1.60448e-07	4.06337e-06
AT2G40670	3.215	0.625	-2.36289	0.000172319	0.00137188
AT2G40800	8.31	3.37	-1.3021	2.9578e-08	9.52243e-07
AT2G40820	14.07	6.595	-1.09318	8.29545e-07	1.69019e-05
AT2G40860	4.105	2.04	-1.00881	2.04123e-05	0.00023756
AT2G41040	18.465	7.835	-1.23679	2.74473e-09	1.20372e-07
AT2G41160	7.87	3.33	-1.24084	1.61684e-06	2.97668e-05
AT2G41420	24.925	11.765	-1.08309	0.000343164	0.00241739
AT2G41450	1.525	0.705	-1.11311	0.00301464	0.0140562
AT2G41460	5.42	2.325	-1.22106	1.86488e-06	3.3255e-05
AT2G41490	4.015	1.565	-1.35924	3.84488e-06	6.03792e-05
AT2G41510	1.2	0.18	-2.73697	9.10716e-08	2.47176e-06
AT2G41705	0.845	0.295	-1.51824	0.00773133	0.0297413
AT2G41710	5.505	1.715	-1.68253	7.32039e-09	2.82562e-07
AT2G41800	0.06	1.36	4.5025	5.92422e-08	1.72452e-06
AT2G41945	4.335	1.97	-1.13784	0.00569701	0.0233741
AT2G41990	4.815	1.515	-1.66822	2.99149e-07	6.93312e-06
AT2G42080	13.035	6.495	-1.00499	8.14063e-06	0.000111951
AT2G42110	13.94	5.955	-1.22706	1.05071e-05	0.000136631
AT2G42120	9.825	4.425	-1.15078	2.04024e-06	3.59072e-05
AT2G42260	2.385	0.75	-1.66903	0.000417633	0.0028382
AT2G42290	5.13	2.275	-1.17309	9.06742e-06	0.000122127
AT2G42540	45.565	165.41	1.86005	1.18421e-22	5.5547e-20
AT2G42570	4.645	1.88	-1.30495	1.07837e-05	0.000139496
AT2G42610	4.645	0.745	-2.64037	5.01825e-07	1.08932e-05
AT2G42750	48.605	22.885	-1.0867	6.73288e-11	4.59732e-09
AT2G42840	1335.12	471.14	-1.50274	1.55006e-18	4.64523e-16
AT2G42870	9.465	3.41	-1.47283	0.00896563	0.0333594
AT2G43040	1.13	0.435	-1.37724	0.00082152	0.0049225
AT2G43060	5.27	0.715	-2.88179	1.27345e-08	4.6258e-07
AT2G43340	8.325	17.7	1.08823	5.057e-05	0.00050091
AT2G43510	1.015	3.905	1.94384	0.00128268	0.00708198
AT2G43810	28.625	14.05	-1.02671	0.00031773	0.00227612
AT2G44190	3.87	1.045	-1.88883	1.82625e-07	4.56605e-06
AT2G44450	3.015	0.985	-1.61396	5.38362e-07	1.15241e-05
AT2G44460	0.255	0.015	-4.08746	0.00295601	0.0138385
AT2G44530	30.865	12.925	-1.25581	7.26477e-13	8.16416e-11
AT2G44580	5.5	1.93	-1.51083	2.61304e-07	6.18668e-06
AT2G44980	1.845	0.655	-1.49405	3.6088e-06	5.75089e-05
AT2G45000	6.795	3.3	-1.04201	6.97313e-06	9.89405e-05
AT2G45170	27.925	9.965	-1.48662	2.17376e-07	5.3118e-06
AT2G45490	6.69	2.03	-1.72053	2.31315e-06	4.00246e-05
AT2G45520	14.26	6.965	-1.03378	2.21522e-05	0.000253033
AT2G45870	3.13	1.295	-1.27321	0.000137419	0.00114174
AT2G45900	1.62	0.63	-1.36257	0.000140984	0.00116507
AT2G46000	2.655	0.84	-1.66025	0.000669521	0.00416298
AT2G46090	9.035	4.185	-1.1103	1.04808e-06	2.0884e-05
AT2G46140	10.49	2.64	-1.9904	7.25367e-10	3.79885e-08
AT2G46210	1.7	0.82	-1.05184	0.0133067	0.0456397
AT2G46440	1.145	0.535	-1.09774	0.00652896	0.0261008
AT2G46500	12.925	5.97	-1.11436	2.71777e-08	8.83152e-07
AT2G46980	3.46	1.705	-1.021	1.44787e-05	0.000179338
AT2G47230	1.89	0.78	-1.27684	0.000222435	0.00169525
AT2G47240	66.65	22.555	-1.56316	4.38867e-18	1.24598e-15
AT2G47500	11.555	5.245	-1.1395	1.94415e-10	1.18166e-08
AT2G47580	37.785	18.365	-1.04085	8.05089e-09	3.07547e-07
AT2G47710	82.595	37.7	-1.13149	4.03001e-11	2.91797e-09
AT2G47750	3.82	7.98	1.06282	2.85328e-06	4.74498e-05
AT2G47760	4.445	1.745	-1.34896	1.68562e-06	3.06977e-05
AT2G47770	0.001	0.95	9.89178	3.01119e-05	0.000326495
AT2G47780	1.59	3.63	1.19094	0.00212268	0.0105849
AT2G47880	13.655	43.655	1.67672	2.12366e-13	2.66408e-11
AT2G47920	4.795	1.495	-1.68139	7.34335e-05	0.000684438
AT2G47940	94.385	46.635	-1.01714	4.33602e-11	3.08773e-09
AT3G01140	11.195	4.215	-1.40925	4.83301e-10	2.62675e-08
AT3G01220	0.955	0.265	-1.84951	0.00748986	0.0289829
AT3G01290	8.535	4.2	-1.023	0.00588384	0.0240074
AT3G01330	4.06	1.06	-1.93742	9.35973e-08	2.53076e-06
AT3G01350	2.19	1.025	-1.09531	0.00263459	0.0126635
AT3G01410	5.18	1.925	-1.42809	3.49383e-06	5.61751e-05
AT3G01420	1.085	0.085	-3.67409	0.00291338	0.0136835
AT3G01600	1.6	3.215	1.00675	0.00326562	0.0150079
AT3G01710	4.685	2.17	-1.11035	0.000339648	0.00239967
AT3G02040	2.86	1.275	-1.16552	0.000733122	0.00447738
AT3G02120	35.895	11.995	-1.58135	3.11888e-10	1.78468e-08
AT3G02210	12.885	5.535	-1.21904	4.80029e-09	1.93239e-07
AT3G02480	5.405	17.28	1.67674	2.76771e-06	4.62794e-05
AT3G02640	64.425	27.28	-1.23978	2.70187e-11	2.11226e-09
AT3G02790	22.21	10.59	-1.06851	1.77723e-05	0.000212868
AT3G02930	2.115	0.92	-1.20095	0.000706684	0.00434296
AT3G03030	2.03	0.66	-1.62094	5.94935e-05	0.000573588
AT3G03160	51.005	25.115	-1.02209	5.16284e-08	1.54077e-06
AT3G03170	2.115	0.62	-1.77032	0.00797574	0.0304373
AT3G03341	2.47	7.54	1.61005	0.00146597	0.00785674
AT3G03440	2.395	1.045	-1.19652	0.00116078	0.00653434
AT3G03520	9.11	3.06	-1.57392	4.902e-13	5.65617e-11
AT3G03830	0.34	1.68	2.30485	0.00960047	0.0352655
AT3G03910	2.695	1.16	-1.21616	0.000314753	0.00225854
AT3G03970	2.545	1.13	-1.17134	0.000304549	0.00219774
AT3G04030	2.525	5.06	1.00285	0.00043224	0.00291552
AT3G04620	5.36	2.405	-1.1562	0.00452622	0.0194702
AT3G04720	4.58	1.165	-1.97502	0.000139815	0.0011563
AT3G04810	4.275	2.1	-1.02554	3.0045e-05	0.000325933
AT3G04980	1.175	0.5	-1.23266	0.00230272	0.0113205
AT3G05330	8.65	3.45	-1.3261	1.28657e-06	2.46758e-05
AT3G05470	3.22	1.35	-1.2541	3.88127e-06	6.08178e-05
AT3G05480	3.005	1.35	-1.15441	0.000210222	0.0016171
AT3G05520	225.395	89.115	-1.33872	0.00395872	0.0174856
AT3G05600	32.15	14.495	-1.14926	1.72917e-10	1.0846e-08
AT3G05680	5.86	1.295	-2.17795	1.5424e-32	1.66402e-29
AT3G05685	0.78	0.11	-2.82597	0.0110279	0.0393197
AT3G05727	27.98	10.055	-1.47648	1.12939e-06	2.21535e-05
AT3G05740	3.665	1.725	-1.08722	0.000269205	0.00198926
AT3G06020	4.8	2.125	-1.17557	0.000410338	0.0027992
AT3G06030	5.675	1.28	-2.14848	8.88323e-13	9.82941e-11
AT3G06040	17.84	7.7	-1.21219	3.03186e-07	7.01915e-06
AT3G06070	27.54	12.74	-1.11216	8.08415e-06	0.000111316
AT3G06145	18.665	8.685	-1.10374	1.77777e-05	0.000212868
AT3G06220	3.54	1.21	-1.54874	0.000611784	0.0038677
AT3G06300	14.005	6.225	-1.1698	7.69961e-08	2.14367e-06
AT3G06600	0.95	0.15	-2.66297	0.00534641	0.0222016
AT3G07060	1.4	0.555	-1.33487	0.000222165	0.00169447
AT3G07195	0.59	0.045	-3.71272	0.00553639	0.0228572
AT3G07200	11.82	5.265	-1.16672	5.24068e-05	0.000516103
AT3G07350	5.515	2.675	-1.04382	0.0012074	0.00675274
AT3G07410	29.645	12.39	-1.25861	1.51912e-08	5.36467e-07
AT3G07440	13.66	6.405	-1.09269	2.65002e-06	4.48467e-05
AT3G07480	122.52	47.94	-1.35372	1.53927e-16	3.53327e-14
AT3G07565	8.175	3.7	-1.14369	2.62541e-05	0.000291102
AT3G08650	13.725	6.345	-1.11311	3.35832e-08	1.06094e-06
AT3G08770	156.685	66.015	-1.247	9.2828e-13	1.02191e-10
AT3G08800	0.65	0.26	-1.32193	0.00512851	0.0214995
AT3G09080	0.3	0.08	-1.90689	0.0058936	0.0240344
AT3G09190	3.33	0.65	-2.35701	3.33384e-07	7.60404e-06
AT3G09430	1.675	0.32	-2.38802	3.67605e-05	0.000383365
AT3G09480	9.185	3.855	-1.25255	0.000206277	0.00159261
AT3G09520	1.645	0.41	-2.00439	7.37181e-07	1.52944e-05
AT3G09700	5.26	2.34	-1.16855	0.0102388	0.0370054
AT3G09730	1.69	0.545	-1.6327	0.000351459	0.00246135
AT3G09735	45.175	22.395	-1.01235	0.000151958	0.00123868
AT3G09920	4.705	2.305	-1.02943	3.03982e-06	4.99925e-05
AT3G09980	40.75	20.36	-1.00106	0.000709927	0.0043604
AT3G10020	21.735	10.485	-1.05169	0.00675542	0.0267256
AT3G10110	2.41	0.425	-2.5035	7.67219e-05	0.000708963
AT3G10220	14.265	6.81	-1.06675	2.33355e-06	4.02278e-05
AT3G10250	9.02	4.19	-1.10618	5.69954e-06	8.36024e-05
AT3G10300	12.06	5.595	-1.10802	1.65715e-06	3.04051e-05
AT3G10310	5.38	1.825	-1.55971	2.1497e-12	2.12771e-10
AT3G10340	10.255	4.515	-1.18353	2.26075e-09	1.02695e-07
AT3G10570	25.205	6.83	-1.88375	8.56748e-22	3.77267e-19
AT3G10600	0.7	0.095	-2.88136	1.47902e-05	0.000182463
AT3G10660	1.18	0.355	-1.7329	6.66266e-05	0.000633305
AT3G10820	1.775	0.785	-1.17705	0.000650561	0.00406168
AT3G10860	117.73	57.25	-1.04013	1.29671e-08	4.67879e-07
AT3G10870	7.435	2.96	-1.32874	2.11987e-06	3.71873e-05
AT3G10880	2.865	1.295	-1.14558	0.00699809	0.0274815
AT3G11030	2.255	1.12	-1.00963	0.0124369	0.0432992
AT3G11040	1.49	0.58	-1.36119	9.21933e-05	0.000824391
AT3G11330	18.17	9	-1.01356	2.4073e-08	7.9544e-07
AT3G11340	0.055	0.405	2.88042	0.00194145	0.00984042
AT3G11600	12.775	5.05	-1.33897	6.85357e-06	9.76102e-05
AT3G11660	25.66	11.425	-1.16733	6.29168e-08	1.81978e-06
AT3G12150	5.535	2.015	-1.4578	4.15219e-06	6.41316e-05
AT3G12170	8.47	3.1	-1.45009	1.04788e-05	0.00013637
AT3G12350	8.075	3.745	-1.1085	1.46914e-05	0.000181371
AT3G12530	5.58	2.355	-1.24454	0.000553027	0.00355774
AT3G12580	59.07	120.75	1.03153	1.16774e-08	4.29239e-07
AT3G12700	8.32	4.12	-1.01394	5.74176e-05	0.000557284
AT3G12740	18.885	8.24	-1.19652	1.83765e-09	8.50881e-08
AT3G12870	11.97	5.21	-1.20007	1.17695e-06	2.29612e-05
AT3G13030	1.2	0.525	-1.19265	0.00836848	0.0315842
AT3G13062	13.855	6.595	-1.07096	4.69615e-07	1.03291e-05
AT3G13170	0.31	0.001	-8.27612	0.00287854	0.0135612
AT3G13175	2.655	0.865	-1.61794	0.0105372	0.0379
AT3G13400	0.04	1.54	5.26679	3.08181e-14	4.71605e-12
AT3G13540	1.31	0.12	-3.44846	4.05536e-05	0.000416198
AT3G13672	0.865	0.045	-4.2647	0.00043574	0.00292987
AT3G13674	6.48	2.62	-1.30643	0.00362267	0.0163289
AT3G13700	5.025	1.825	-1.46123	2.80122e-06	4.67093e-05
AT3G13800	15.075	7.32	-1.04224	4.11259e-07	9.17657e-06
AT3G13845	5.805	2.085	-1.47725	0.00485587	0.0205926
AT3G14000	4.03	1.7	-1.24525	0.00157912	0.00830953
AT3G14190	30.94	12.39	-1.3203	5.92159e-08	1.72452e-06
AT3G14210	133.85	60.845	-1.13741	5.87352e-11	4.07502e-09
AT3G14310	74.9	18.245	-2.03746	2.05586e-27	1.38623e-24
AT3G14540	1.29	0.47	-1.45664	0.000815606	0.00489387
AT3G14550	1.805	0.59	-1.61321	0.000356402	0.00249112
AT3G14595	18.12	7.78	-1.21974	5.14487e-06	7.70374e-05
AT3G14840	20.08	9.115	-1.13944	1.05047e-10	6.82711e-09
AT3G14850	3.615	1.31	-1.46443	9.60136e-05	0.000851324
AT3G15030	8.425	4.06	-1.0532	1.32363e-05	0.00016595
AT3G15220	1.79	0.83	-1.10878	0.00111514	0.00632858
AT3G15395	28.92	14.23	-1.02313	0.000223022	0.0016986
AT3G15450	87.48	12.63	-2.7921	8.90521e-14	1.23172e-11
AT3G15510	1.13	0.425	-1.41079	0.00994014	0.0361562
AT3G15550	11.16	3.155	-1.82263	1.5642e-15	2.86024e-13
AT3G15580	47.71	20.08	-1.24853	1.53969e-08	5.41955e-07
AT3G15620	0.92	0.395	-1.21978	0.00938208	0.0346032
AT3G15630	11.8	0.975	-3.59724	8.71655e-11	5.82282e-09
AT3G15770	3.415	1.275	-1.42139	0.00377738	0.0168433
AT3G15820	14.63	5.43	-1.42991	1.43898e-08	5.11513e-07
AT3G15990	1.535	0.505	-1.60388	2.21388e-05	0.000253013
AT3G16150	12.335	1.715	-2.84648	3.49665e-27	2.21904e-24
AT3G16330	0.915	2.385	1.38215	0.00600334	0.0243898
AT3G16360	2.665	18.21	2.77252	1.39969e-19	5.03352e-17
AT3G16410	14.255	0.745	-4.25808	9.96497e-62	7.16714e-58
AT3G16490	3.79	1.18	-1.68341	4.35995e-06	6.66169e-05
AT3G16565	0.745	0.14	-2.41181	0.0106822	0.0382892
AT3G16620	2.845	1.23	-1.20977	2.9282e-07	6.8231e-06
AT3G16670	110.88	51.61	-1.10328	7.46569e-10	3.88162e-08
AT3G16690	11.085	4.37	-1.3429	6.94357e-08	1.97134e-06
AT3G17160	25.015	9.3	-1.42749	1.60886e-07	4.06969e-06
AT3G17340	5.73	1.98	-1.53303	8.26516e-14	1.1656e-11
AT3G17360	3.4	1.09	-1.64121	7.46225e-16	1.51899e-13
AT3G17420	2.535	1.175	-1.10932	0.000640583	0.00401565
AT3G17440	15.415	6.865	-1.167	4.0025e-07	8.97732e-06
AT3G17520	0.18	1.56	3.11548	2.28955e-06	3.9712e-05
AT3G17640	22.99	11.185	-1.03944	2.07697e-08	7.0023e-07
AT3G17670	8.89	2.37	-1.9073	9.54931e-10	4.81415e-08
AT3G17680	20.035	7.295	-1.45754	4.15768e-12	3.88356e-10
AT3G17800	159.23	75.58	-1.07504	1.68076e-12	1.71065e-10
AT3G17840	54.865	25.925	-1.08154	9.99894e-10	4.98261e-08
AT3G17910	4.485	1.995	-1.16872	6.61374e-05	0.000630251
AT3G17998	21.55	8.025	-1.42511	0.00074725	0.00454693
AT3G18000	68.435	4.925	-3.79654	7.89105e-85	1.70265e-80
AT3G18170	12.205	0.945	-3.69101	3.39354e-28	2.44075e-25
AT3G18290	17.625	8.78	-1.00533	6.91772e-10	3.64948e-08
AT3G18610	0.77	2.685	1.80199	3.63244e-07	8.24156e-06
AT3G18730	2.145	1.03	-1.05833	5.31618e-05	0.000521713
AT3G18773	12.425	4.89	-1.34534	1.21795e-06	2.35904e-05
AT3G18900	0.375	0.955	1.34861	0.00977652	0.0357291
AT3G18960	9.83	3.08	-1.67426	1.77926e-08	6.15243e-07
AT3G19050	4.07	1.785	-1.1891	2.43134e-10	1.43729e-08
AT3G19180	4.02	1.99	-1.01443	1.68225e-05	0.000203236
AT3G19420	22.72	11.005	-1.0458	3.39167e-10	1.92079e-08
AT3G19470	1.985	0.825	-1.26667	0.00132671	0.00725824
AT3G19590	27.54	9.545	-1.52871	1.16923e-15	2.19379e-13
AT3G19660	1.205	0.001	-10.2348	0.0139994	0.0475469
AT3G19820	319.465	158.555	-1.01067	4.11552e-11	2.96949e-09
AT3G19910	30.6	14.74	-1.0538	6.13248e-08	1.78089e-06
AT3G20070	8.105	3.76	-1.10808	0.000105019	0.000918522
AT3G20150	10.37	2.69	-1.94674	8.40141e-24	4.31612e-21
AT3G20200	0.545	0.025	-4.44626	5.35872e-07	1.14821e-05
AT3G20260	3.765	1.53	-1.29912	1.2613e-05	0.000159246
AT3G20490	1.46	0.655	-1.1564	0.00588598	0.0240079
AT3G20670	77.645	34.525	-1.16925	4.4993e-07	9.96729e-06
AT3G20865	1.235	4.34	1.81318	0.00765134	0.029502
AT3G20930	13.68	5.965	-1.19747	4.82698e-09	1.93951e-07
AT3G21150	2.645	5.695	1.10643	0.000560441	0.003599
AT3G21400	4.925	1.845	-1.4165	0.00030034	0.00217756
AT3G21460	23.255	8.25	-1.49507	7.61571e-08	2.12305e-06
AT3G21700	4.37	1.37	-1.67346	2.91658e-06	4.82971e-05
AT3G21865	36.055	13.565	-1.41031	3.74099e-15	6.56255e-13
AT3G21890	15.095	37.275	1.30414	2.45736e-09	1.09777e-07
AT3G22070	5.56	2.125	-1.38762	0.00033173	0.0023522
AT3G22440	29.69	13.94	-1.09075	9.04473e-11	6.00487e-09
AT3G22740	5.53	11.14	1.0104	5.59621e-06	8.22903e-05
AT3G22760	4.355	0.94	-2.21194	8.75394e-14	1.2186e-11
AT3G22790	5.175	2.26	-1.19524	2.99853e-11	2.2943e-09
AT3G22845	59.73	29.7	-1.00799	5.01601e-07	1.08932e-05
AT3G22880	10.585	2.11	-2.32671	1.50163e-16	3.48394e-14
AT3G22930	0.545	1.895	1.79787	0.00819123	0.0310564
AT3G23150	0.155	0.001	-7.27612	0.0115056	0.0406711
AT3G23160	1.97	0.915	-1.10635	0.0012735	0.00705475
AT3G23430	4.71	1.945	-1.27596	2.47118e-08	8.12815e-07
AT3G23510	3.04	1.39	-1.12899	3.3972e-05	0.000359598
AT3G23670	11.23	4.4	-1.35178	3.51795e-12	3.31471e-10
AT3G23730	65.325	23.3	-1.48731	8.81637e-13	9.80571e-11
AT3G23890	22.95	7.615	-1.59158	8.63466e-18	2.35835e-15
AT3G23910	4.12	1.93	-1.09404	0.000327341	0.00232873
AT3G24010	4.63	1.87	-1.30797	0.00015531	0.0012622
AT3G24490	3.27	1.58	-1.04937	0.00273958	0.0130721
AT3G24570	24.235	11	-1.13959	3.27567e-07	7.49513e-06
AT3G24740	4.205	2.01	-1.06491	0.000312091	0.00224167
AT3G24780	0.265	1.015	1.93742	7.39337e-05	0.000687912
AT3G24982	0.03	0.335	3.48113	0.000649553	0.00405773
AT3G25040	42.395	20.715	-1.03322	4.95867e-09	1.98872e-07
AT3G25060	0.02	0.25	3.64386	0.00253442	0.0122612
AT3G25190	5.845	1.835	-1.67142	5.11565e-07	1.10491e-05
AT3G25770	83.72	186.24	1.15352	8.17408e-14	1.16034e-11
AT3G25780	0.42	1.515	1.85086	0.00157337	0.00829024
AT3G25900	8.065	3.265	-1.30459	1.41984e-07	3.64282e-06
AT3G25980	18.95	7.625	-1.31339	4.64953e-06	7.0501e-05
AT3G26050	4.21	1.21	-1.79881	8.08017e-10	4.17095e-08
AT3G26280	31.57	11.2	-1.49506	4.28512e-18	1.24598e-15
AT3G26310	4.79	2.22	-1.10947	0.000398994	0.00273565
AT3G26500	0.685	0.18	-1.92811	0.00502681	0.0211677
AT3G26550	0.22	0.015	-3.87447	0.00806916	0.0307123
AT3G26670	7.445	3.575	-1.05833	8.73928e-06	0.000118745
AT3G26760	3.79	1.875	-1.01531	0.00206197	0.0103492
AT3G27030	9.525	4.73	-1.00988	0.00248195	0.0120588
AT3G27050	27.87	13.655	-1.02928	5.25709e-07	1.13185e-05
AT3G27110	21.465	9.265	-1.21212	2.53211e-10	1.48465e-08
AT3G27120	1.95	0.865	-1.1727	0.00165971	0.00865224
AT3G27190	2.925	1.14	-1.3594	0.000727988	0.00445611
AT3G27210	1.86	0.47	-1.98457	0.00200471	0.0101159
AT3G27250	2.3	5.92	1.36396	3.58604e-05	0.000375612
AT3G27280	18.06	7.535	-1.26112	1.04893e-09	5.16731e-08
AT3G27360	60.885	30.15	-1.01393	0.00040704	0.00278088
AT3G27380	36.775	16.72	-1.13715	4.8809e-11	3.43046e-09
AT3G27460	5.28	2.44	-1.11366	0.000795139	0.00479238
AT3G27660	2.495	0.655	-1.92947	0.000644213	0.00403372
AT3G27730	0.315	0.03	-3.39232	1.50074e-05	0.000184721
AT3G27970	0.705	0.155	-2.18536	0.00977989	0.0357299
AT3G28007	0.52	1.86	1.83872	0.000717192	0.00439877
AT3G28220	45.325	128.435	1.50266	1.83934e-14	2.96175e-12
AT3G28290	4.135	36.84	3.15531	2.90632e-56	1.04516e-52
AT3G28300	4.135	36.84	3.15531	2.85407e-56	1.04516e-52
AT3G28345	1.035	0.46	-1.16993	0.000287087	0.00209769
AT3G28370	2.065	0.555	-1.89558	0.00437624	0.018942
AT3G28570	0.001	0.275	8.10329	0.00146969	0.00787082
AT3G28740	1.635	4.855	1.57018	9.25379e-09	3.49072e-07
AT3G28760	8.54	2.685	-1.66931	1.02358e-11	9.01464e-10
AT3G29130	4.025	1.62	-1.31299	0.0145357	0.0490363
AT3G29180	11.45	4.28	-1.41966	8.1013e-11	5.46255e-09
AT3G29280	4.97	2.335	-1.08982	0.00204214	0.0102664
AT3G29410	1.325	0.3	-2.14296	7.64003e-06	0.000106378
AT3G29670	5.1	1.86	-1.45519	5.91252e-08	1.72452e-06
AT3G30720	0.001	1.235	10.2703	0.0145777	0.0491551
AT3G30775	9.995	1.345	-2.8936	5.83453e-13	6.62588e-11
AT3G32980	24.595	9.045	-1.44317	3.2052e-08	1.01704e-06
AT3G42180	0.535	0.075	-2.83458	0.00967593	0.0354742
AT3G43440	7.275	3.615	-1.00895	0.000286877	0.00209686
AT3G43600	19.73	4.855	-2.02285	2.40258e-32	2.35639e-29
AT3G44010	254.475	118.755	-1.09954	3.30775e-09	1.41892e-07
AT3G44050	7.025	2.77	-1.34261	1.91165e-10	1.16519e-08
AT3G44860	2.67	0.855	-1.64284	0.000286233	0.00209428
AT3G45040	2.125	1.06	-1.0034	0.0030445	0.014179
AT3G45140	129.53	477.37	1.88182	3.88505e-35	4.93104e-32
AT3G45430	3.385	0.015	-7.81805	3.02019e-38	5.01282e-35
AT3G45900	7.08	3.32	-1.09257	4.0178e-05	0.000413607
AT3G45930	104.215	49.72	-1.06766	3.30292e-09	1.41892e-07
AT3G46060	56.045	24.875	-1.17189	2.96062e-12	2.83664e-10
AT3G46230	0.42	7.795	4.21409	3.68938e-05	0.000384198
AT3G46280	1.915	0.94	-1.02661	0.0124571	0.0433386
AT3G46880	2.005	0.385	-2.38067	0.00221216	0.0109577
AT3G46900	2.715	5.835	1.10378	0.0020836	0.0104359
AT3G46950	1.845	0.425	-2.11809	6.18536e-06	8.95715e-05
AT3G47160	5.765	2.135	-1.43308	5.33355e-05	0.0005231
AT3G47380	30.315	10.41	-1.54206	6.13273e-11	4.22767e-09
AT3G47460	2.4	0.775	-1.63077	5.75681e-08	1.68541e-06
AT3G47510	4.625	9.46	1.03239	0.0039507	0.0174681
AT3G47640	5.215	2.47	-1.07816	0.00119487	0.0066948
AT3G48160	2.405	1.195	-1.00903	0.00669943	0.0265723
AT3G48210	4.905	1.9	-1.36825	1.60312e-05	0.000195537
AT3G48360	5.265	1.515	-1.79712	0.00320337	0.0147754
AT3G48490	5.065	2.345	-1.11097	0.00946966	0.0348562
AT3G48540	6.28	1.955	-1.6836	1.07359e-06	2.12668e-05
AT3G48590	13.315	6.34	-1.0705	5.41167e-06	8.03631e-05
AT3G48760	15.49	7.595	-1.02822	2.29729e-08	7.61421e-07
AT3G48890	52.4	23.32	-1.168	2.33425e-09	1.05589e-07
AT3G48900	0.545	0.09	-2.59826	0.000217347	0.00166242
AT3G49060	3.56	1.545	-1.20427	1.12761e-06	2.21388e-05
AT3G49100	37.36	16.29	-1.19751	2.87347e-06	4.76241e-05
AT3G49110	6.735	1.31	-2.36211	4.67658e-10	2.5546e-08
AT3G49250	5.62	2.66	-1.07914	0.000561034	0.00360066
AT3G49750	3.025	0.585	-2.37043	7.4374e-08	2.08141e-06
AT3G49950	1.735	0.78	-1.15339	0.00726261	0.0282897
AT3G50100	8.225	3.52	-1.22444	1.01436e-05	0.000132808
AT3G50210	6.02	2.535	-1.24778	0.000144718	0.00118956
AT3G50350	2.97	1.21	-1.29546	0.0111178	0.0395788
AT3G50360	44.235	19.825	-1.15787	1.67612e-06	3.06748e-05
AT3G50550	4.3	1.435	-1.58329	0.0141391	0.0479385
AT3G50740	9.855	4.81	-1.03482	4.49031e-07	9.9576e-06
AT3G50930	1.35	2.8	1.05247	0.000671081	0.00417048
AT3G50960	6.76	3.27	-1.04773	0.000378841	0.00262164
AT3G51230	3.94	1.615	-1.28666	0.00739728	0.0287089
AT3G51280	22.115	10.61	-1.0596	1.50981e-05	0.000185448
AT3G51290	4.74	1.685	-1.49214	3.84707e-09	1.62443e-07
AT3G51370	12.06	5.665	-1.09008	9.10515e-07	1.83781e-05
AT3G51660	14.655	6.955	-1.07527	0.00155718	0.00822305
AT3G51730	143.805	62.785	-1.19562	1.80859e-14	2.93414e-12
AT3G51740	18.6	6.84	-1.44323	1.7442e-15	3.16257e-13
AT3G51930	3.255	1.21	-1.42765	0.000156068	0.00126675
AT3G52110	13.545	4.77	-1.5057	1.20534e-10	7.74034e-09
AT3G52190	7.895	2.815	-1.4878	4.36581e-09	1.81505e-07
AT3G52290	8.885	4.305	-1.04536	2.21993e-06	3.86286e-05
AT3G52420	10.34	5.025	-1.04104	0.00802083	0.03057
AT3G52430	1.69	0.79	-1.0971	0.00393883	0.0174299
AT3G52450	1.215	0.485	-1.3249	0.00467226	0.0199512
AT3G52540	4.19	2.045	-1.03485	0.00227024	0.0111965
AT3G52550	8.155	3.24	-1.33169	1.31371e-05	0.000164993
AT3G52890	7.135	3.29	-1.11683	3.45463e-07	7.85465e-06
AT3G52910	10.9	2.99	-1.86611	1.227e-12	1.30418e-10
AT3G53000	4.61	2.17	-1.08707	0.00214414	0.0106771
AT3G53190	27.23	13.57	-1.00478	5.1463e-08	1.54011e-06
AT3G53250	0.27	1.98	2.87447	0.000923983	0.00541025
AT3G53270	2.24	0.975	-1.20002	0.0100521	0.0364836
AT3G53370	11.01	4.73	-1.2189	0.00127585	0.00705745
AT3G53380	9.395	4.6	-1.03026	4.60179e-06	6.98753e-05
AT3G53490	5.085	2.37	-1.10136	0.000796953	0.00479848
AT3G53610	19.01	8.76	-1.11776	2.84092e-07	6.63404e-06
AT3G53650	32.005	9.835	-1.7023	3.14934e-10	1.79296e-08
AT3G53800	11.275	4.28	-1.39744	9.62907e-09	3.61962e-07
AT3G53850	9.92	4.25	-1.22288	2.74419e-05	0.000302408
AT3G54510	0.28	0.065	-2.10692	0.0103823	0.0374113
AT3G54580	0.32	0.001	-8.32193	0.00346288	0.0157468
AT3G54710	8.825	3.335	-1.40391	1.11204e-07	2.93715e-06
AT3G54730	0.09	1.33	3.88536	0.000307783	0.00221745
AT3G54740	3.565	1.48	-1.2683	7.5927e-05	0.000703425
AT3G54750	15.055	6.725	-1.16264	3.16324e-09	1.36234e-07
AT3G54880	3.765	0.63	-2.57923	3.47642e-05	0.000366801
AT3G55060	2.82	1.34	-1.07346	9.92709e-05	0.000875345
AT3G55350	5.61	2.675	-1.06846	4.05101e-05	0.000416198
AT3G55470	4.62	1.725	-1.4213	0.000348017	0.002442
AT3G55560	11.59	5.745	-1.0125	4.85338e-06	7.31666e-05
AT3G55660	15.54	3.78	-2.03953	3.30212e-23	1.61931e-20
AT3G55710	2.72	0.505	-2.42925	4.36614e-10	2.40942e-08
AT3G56100	3.99	1.375	-1.53696	3.06628e-07	7.09123e-06
AT3G56130	70.655	35.205	-1.00501	8.99252e-10	4.55473e-08
AT3G56220	2.265	0.4	-2.50144	0.00232089	0.0113891
AT3G56440	1.97	0.75	-1.39323	0.00055704	0.00358143
AT3G56490	37.43	17.465	-1.09973	2.7543e-08	8.89664e-07
AT3G57030	33.715	15.335	-1.13656	4.64219e-11	3.27335e-09
AT3G57060	8.1	2.88	-1.49185	1.96084e-16	4.45359e-14
AT3G57140	0.2	0.025	-3	0.00984634	0.0358997
AT3G57200	1.885	0.545	-1.79024	2.673e-06	4.50588e-05
AT3G57320	6.295	1.74	-1.85512	5.42457e-05	0.000531062
AT3G57520	16.38	7.79	-1.07224	2.72127e-09	1.1983e-07
AT3G57610	98.56	47.895	-1.04113	1.57547e-11	1.31251e-09
AT3G57680	0.745	0.275	-1.43781	0.0109869	0.0392178
AT3G57780	3.08	1.2	-1.3599	1.24966e-06	2.40965e-05
AT3G58100	10.63	4.075	-1.38327	2.5288e-06	4.30315e-05
AT3G58270	1.33	3.92	1.55943	1.83225e-06	3.27815e-05
AT3G58630	5.695	2.4	-1.24666	2.35471e-05	0.000266058
AT3G58650	4.975	2.005	-1.31109	6.7481e-06	9.64263e-05
AT3G59010	17.775	1.62	-3.45578	2.99004e-44	6.4516e-41
AT3G59052	0.305	1.89	2.63151	0.0133359	0.0457107
AT3G59220	1.175	3.73	1.66651	1.24922e-05	0.000157998
AT3G59480	2.415	0.755	-1.67747	3.42246e-05	0.000361637
AT3G59550	4.575	1.64	-1.48008	2.55329e-09	1.13593e-07
AT3G59670	2.07	0.855	-1.27563	0.000193343	0.00150932
AT3G59790	0.595	3.295	2.46932	4.15075e-11	2.96949e-09
AT3G59810	22.565	9.21	-1.29281	4.75894e-06	7.19073e-05
AT3G60140	0.37	0.05	-2.88753	0.00208037	0.0104302
AT3G60190	22.345	11.14	-1.0042	4.41149e-09	1.827e-07
AT3G60220	5.485	2.405	-1.18945	0.0002735	0.0020141
AT3G60660	3.54	1.32	-1.42321	0.000340206	0.00240204
AT3G60900	14.86	3.72	-1.99806	4.28874e-19	1.44591e-16
AT3G60940	0.001	0.535	9.0634	0.000452291	0.00302326
AT3G61060	3.885	0.945	-2.03953	0.000124675	0.00105743
AT3G61310	14.375	6.21	-1.2109	4.59913e-09	1.88027e-07
AT3G61490	22.42	7.33	-1.6129	1.17597e-18	3.57378e-16
AT3G61680	0.37	0.06	-2.62449	0.00209321	0.0104683
AT3G61760	0.83	0.35	-1.24576	0.00788006	0.0301789
AT3G61840	4.04	0.58	-2.80023	5.30238e-08	1.57372e-06
AT3G62000	8.735	3.535	-1.3051	6.08193e-06	8.84298e-05
AT3G62060	5.155	1.145	-2.17062	5.11414e-12	4.71572e-10
AT3G62150	1.16	0.435	-1.41504	0.000274253	0.00201827
AT3G62220	4.595	1.73	-1.40929	5.46219e-06	8.10018e-05
AT3G62400	25.63	12.61	-1.02327	3.96788e-05	0.00040925
AT3G62550	29.295	9.98	-1.55354	2.06211e-06	3.62626e-05
AT3G62560	33.16	12.145	-1.44908	1.82763e-12	1.83417e-10
AT3G62930	14.425	6.59	-1.13022	0.000174207	0.00138499
AT3G62950	28.765	5.5	-2.38681	4.50598e-18	1.26267e-15
AT3G63160	105.145	270.35	1.36245	2.18451e-16	4.9099e-14
AT3G63250	12.035	4.76	-1.3382	4.60112e-09	1.88027e-07
AT3G63480	2.195	0.555	-1.98366	2.83815e-05	0.000310541
AT4G00030	11.42	4.335	-1.39746	1.39779e-07	3.60766e-06
AT4G00200	2.945	1.275	-1.20777	0.00195025	0.00987576
AT4G00335	3.925	1.72	-1.19028	0.002534	0.0122612
AT4G00480	8.515	4.155	-1.03516	3.93148e-06	6.14262e-05
AT4G00525	5.23	1.81	-1.53082	0.000135799	0.00113076
AT4G00560	3.24	1.34	-1.27376	0.00021282	0.00163359
AT4G00970	4.58	1.945	-1.23558	2.30457e-05	0.000261714
AT4G01060	7.405	17.635	1.25187	3.85466e-05	0.000399673
AT4G01250	2.505	0.985	-1.34661	0.00276708	0.0131713
AT4G01580	20.425	9.705	-1.07354	2.29839e-06	3.98333e-05
AT4G01600	0.685	1.76	1.3614	0.0139464	0.047419
AT4G01730	4.295	0.73	-2.55669	3.91418e-13	4.59002e-11
AT4G01790	2.245	0.615	-1.86806	0.00695902	0.0273705
AT4G01897	6.545	3.15	-1.05504	0.00446757	0.0192562
AT4G01960	4.53	2.025	-1.16159	0.00139696	0.00756391
AT4G01995	12.265	6.105	-1.00648	1.63947e-05	0.000198735
AT4G02060	36.81	16.805	-1.13121	7.21304e-12	6.43123e-10
AT4G02150	31.77	14.85	-1.0972	3.2288e-11	2.43594e-09
AT4G02460	1.495	0.725	-1.04409	0.00253157	0.012253
AT4G02800	15.465	6.265	-1.30362	2.33959e-07	5.65301e-06
AT4G03090	3.335	1.645	-1.0196	2.13118e-05	0.000245907
AT4G03100	28.64	9.37	-1.61191	6.94176e-17	1.72164e-14
AT4G03210	216.56	92.46	-1.22787	3.32718e-08	1.05265e-06
AT4G03270	5.795	2.025	-1.51689	5.57802e-06	8.2155e-05
AT4G03410	7.82	2.275	-1.7813	4.43325e-10	2.42783e-08
AT4G03500	0.41	0.07	-2.5502	0.00124233	0.00692474
AT4G04330	3.34	1.05	-1.66946	0.000291993	0.00212562
AT4G04470	13.235	5.41	-1.29066	4.06365e-07	9.07675e-06
AT4G04670	2.13	0.89	-1.25898	1.00445e-05	0.000131832
AT4G04700	5.44	2.355	-1.20788	0.000108759	0.000943963
AT4G04800	16.695	8.245	-1.01782	1.50976e-05	0.000185448
AT4G04810	6.44	2.955	-1.1239	0.0019341	0.0098101
AT4G04860	9.34	4.425	-1.07775	0.000767658	0.00464882
AT4G04955	5.425	2.625	-1.04731	8.97561e-06	0.000121117
AT4G05110	2.44	1.16	-1.07276	0.00240609	0.0117484
AT4G05120	2.505	0.88	-1.50924	4.78561e-05	0.000477609
AT4G05190	9.47	3.14	-1.5926	1.03878e-12	1.13201e-10
AT4G05200	0.14	0.001	-7.12928	0.00869576	0.0325413
AT4G05520	17.22	5.645	-1.60904	4.42163e-15	7.69399e-13
AT4G05590	3.27	1.115	-1.55225	0.0088071	0.0329001
AT4G08240	12.675	5.935	-1.09467	7.75527e-05	0.000714803
AT4G08290	9.275	2.135	-2.11911	5.82864e-16	1.20927e-13
AT4G08300	7.685	2.095	-1.8751	2.28694e-08	7.60329e-07
AT4G08330	5.255	2.57	-1.03192	0.0111451	0.0396437
AT4G08590	4.485	2.08	-1.10852	2.60371e-05	0.000288844
AT4G08870	74.76	156.64	1.06711	8.08573e-11	5.46255e-09
AT4G08950	33.655	14.62	-1.20288	5.97675e-06	8.71943e-05
AT4G09060	2.705	0.89	-1.60375	8.36684e-05	0.000761093
AT4G09160	32.62	13.175	-1.30795	9.31552e-16	1.79465e-13
AT4G09180	2.645	1.18	-1.16448	0.00431266	0.0187028
AT4G09250	5.61	2.325	-1.27077	0.000108362	0.000941843
AT4G09430	0.001	0.105	6.71425	0.00457361	0.0196388
AT4G09550	30.13	12.835	-1.23112	1.52398e-06	2.847e-05
AT4G09760	19.215	8.635	-1.15396	4.61508e-08	1.41048e-06
AT4G09970	2.745	1.33	-1.04538	0.0144606	0.0488466
AT4G10030	15.325	7.005	-1.12943	1.5286e-08	5.38932e-07
AT4G10110	18.12	8.92	-1.02247	6.86892e-06	9.77644e-05
AT4G10250	0.06	1.635	4.76818	0.00870938	0.0325801
AT4G10380	1.755	0.66	-1.41093	0.00261068	0.0125682
AT4G10420	0.71	0.175	-2.02046	0.00812503	0.0308814
AT4G10810	30.645	12.73	-1.26742	8.76101e-07	1.77499e-05
AT4G10925	5.885	2.93	-1.00614	0.000743653	0.00452902
AT4G11080	9.23	3.14	-1.55557	2.79651e-06	4.66669e-05
AT4G11190	10.21	1.285	-2.99014	7.92321e-16	1.56843e-13
AT4G11290	0.94	0.285	-1.7217	0.014764	0.0496978
AT4G11350	0.44	1.01	1.19878	0.0131293	0.0451891
AT4G11460	1.245	0.34	-1.87254	2.75093e-05	0.000302687
AT4G11650	0.665	0.001	-9.37721	0.00445828	0.0192239
AT4G11720	0.29	0.055	-2.39855	0.00445415	0.0192137
AT4G11990	0.695	0.14	-2.31159	0.000240601	0.00181329
AT4G12120	0.95	0.4	-1.24793	0.00647919	0.0259516
AT4G12420	113.085	50.885	-1.1521	1.51545e-13	1.99384e-11
AT4G12440	0.87	0.05	-4.12102	0.00591773	0.0241146
AT4G12470	15.15	6.79	-1.15783	1.58843e-05	0.000194075
AT4G12490	24.575	12.26	-1.00323	1.18374e-05	0.000150903
AT4G12500	4.21	0.895	-2.23386	7.61243e-07	1.56432e-05
AT4G12870	5.64	1.89	-1.57731	1.68255e-06	3.06977e-05
AT4G13180	5.72	11.74	1.03735	5.22412e-05	0.000515123
AT4G13210	1.405	0.09	-3.9645	9.02539e-09	3.4165e-07
AT4G13370	9.68	3.95	-1.29315	5.76567e-09	2.27018e-07
AT4G13570	4.27	0.835	-2.35439	0.000268058	0.00198282
AT4G13680	0.001	1.655	10.6926	3.3406e-13	4.02683e-11
AT4G13690	2.225	0.44	-2.33823	1.57834e-05	0.000193061
AT4G13830	37.21	17.105	-1.12127	1.97308e-09	9.03887e-08
AT4G13870	1.325	0.37	-1.8404	0.00138121	0.00749935
AT4G14120	4.54	2.22	-1.03213	0.00129529	0.00712606
AT4G14130	5.215	1.345	-1.95506	6.7722e-05	0.000640471
AT4G14150	3.645	1.425	-1.35496	3.46709e-08	1.09211e-06
AT4G14190	5.265	2.6	-1.01792	0.000182726	0.00144051
AT4G14200	11.525	5.355	-1.10581	1.03572e-07	2.76923e-06
AT4G14230	11.785	4.32	-1.44785	2.28017e-11	1.82219e-09
AT4G14310	15.725	5.35	-1.55545	2.56601e-14	3.98322e-12
AT4G14330	10.54	3.795	-1.4737	2.73386e-09	1.20139e-07
AT4G14420	93.475	42.275	-1.14478	1.78008e-11	1.4716e-09
AT4G14520	3.73	1.295	-1.52622	0.00017898	0.00141511
AT4G14600	5.14	1.405	-1.8712	0.000101364	0.00089016
AT4G14615	56.795	27.73	-1.03432	1.18251e-06	2.30487e-05
AT4G14650	2.165	0.895	-1.27441	5.89727e-05	0.000569585
AT4G14690	42.91	117.8	1.45695	8.1775e-17	1.98254e-14
AT4G14723	1.825	0.505	-1.85354	0.0132418	0.0454747
AT4G14746	6.46	2.985	-1.1138	0.000249142	0.00186852
AT4G14750	4.865	2.23	-1.1254	0.000209974	0.00161577
AT4G14770	18.715	7.435	-1.33179	1.03019e-14	1.69683e-12
AT4G14905	1.875	0.81	-1.2109	0.00599261	0.0243573
AT4G14965	10.195	4.91	-1.05407	0.000161905	0.00130595
AT4G14970	1.71	0.79	-1.11407	1.45265e-05	0.000179827
AT4G15010	2.745	1.225	-1.16402	0.00189554	0.0096485
AT4G15070	0.49	0.155	-1.66051	0.0025846	0.0124621
AT4G15140	7.78	3.32	-1.22859	0.0012825	0.00708198
AT4G15320	0.25	0.05	-2.32193	0.00726105	0.0282897
AT4G15490	6.31	12.63	1.00114	1.34947e-06	2.58363e-05
AT4G15530	22.765	10.09	-1.17389	1.45975e-11	1.23518e-09
AT4G15540	2.415	0.82	-1.55833	0.00157451	0.00829423
AT4G15670	8.245	3.965	-1.0562	0.00647757	0.0259516
AT4G15830	22.79	10.105	-1.17333	1.77641e-08	6.15241e-07
AT4G15890	1.815	0.905	-1.00398	0.00020324	0.00157348
AT4G15950	4.5	1.225	-1.87714	1.08224e-06	2.13842e-05
AT4G16000	8.26	3.095	-1.4162	0.00072862	0.00445745
AT4G16060	20.265	9.15	-1.14715	2.14795e-08	7.21116e-07
AT4G16265	24.89	9.83	-1.3403	3.16736e-08	1.008e-06
AT4G16442	14.765	5.08	-1.53928	7.06734e-07	1.47335e-05
AT4G16444	10.68	3.92	-1.44599	3.193e-07	7.36062e-06
AT4G16480	4.58	2.03	-1.17387	1.56752e-06	2.9107e-05
AT4G16550	0.001	0.19	7.56986	0.00177538	0.00914259
AT4G16563	1.045	0.355	-1.55761	0.00334205	0.0152973
AT4G16590	1.49	9.65	2.69522	1.20856e-12	1.29094e-10
AT4G16670	0.99	2.005	1.0181	0.00855189	0.0321343
AT4G16820	0.53	0.07	-2.92057	0.000413466	0.00281342
AT4G16970	6.195	2.29	-1.43576	4.29587e-10	2.38897e-08
AT4G17000	5.575	2.39	-1.22196	3.15708e-05	0.000339752
AT4G17030	11.14	30.355	1.44618	4.55784e-14	6.6901e-12
AT4G17100	31.74	13.895	-1.19174	9.5522e-11	6.28894e-09
AT4G17190	28.28	11.055	-1.35508	2.50511e-11	1.96556e-09
AT4G17240	10.705	4.585	-1.22329	1.73262e-05	0.000208272
AT4G17310	4.465	1.765	-1.33899	0.0134944	0.0461547
AT4G17350	1.855	0.61	-1.60454	0.000256563	0.00191236
AT4G17380	0.205	0.015	-3.77259	0.00652975	0.0261008
AT4G17480	4.2	0.75	-2.48543	2.32754e-11	1.84638e-09
AT4G17486	5.095	2.42	-1.07408	0.00149407	0.00796544
AT4G17710	0.001	0.125	6.96578	0.0139902	0.0475229
AT4G17740	22.82	11.38	-1.0038	3.5416e-09	1.51022e-07
AT4G17840	14.78	6.505	-1.18403	1.23134e-07	3.2045e-06
AT4G17860	2.77	0.025	-6.79181	5.46447e-16	1.15192e-13
AT4G18230	8.735	3.49	-1.32358	1.42715e-06	2.70614e-05
AT4G18470	1.605	0.67	-1.26034	0.00180772	0.0092781
AT4G18490	1.27	0.51	-1.31626	0.000526935	0.00342357
AT4G18730	390.215	187.82	-1.05492	2.8054e-12	2.71445e-10
AT4G18750	2.015	1	-1.01078	0.000373983	0.00259467
AT4G18800	8.66	3.455	-1.32568	1.63814e-06	3.01075e-05
AT4G18900	0.001	0.18	7.49185	0.0139645	0.0474658
AT4G19003	18.15	8.5	-1.09443	1.30209e-05	0.000163725
AT4G19030	1.475	5.935	2.00853	3.992e-10	2.23728e-08
AT4G19045	5.31	2.36	-1.16993	0.00043127	0.00291351
AT4G19170	142.655	62.61	-1.18807	1.26198e-12	1.33479e-10
AT4G19350	15.93	7.615	-1.06483	5.51736e-06	8.17077e-05
AT4G19380	7.325	3.235	-1.17906	1.09008e-06	2.15194e-05
AT4G19400	2.41	0.87	-1.46995	0.0145834	0.0491666
AT4G19540	2.31	1.015	-1.18641	0.00558328	0.0230213
AT4G19880	6.95	3.375	-1.04213	2.36682e-05	0.000267021
AT4G19985	3.62	1.73	-1.06522	0.00625623	0.025213
AT4G20040	1.36	0.495	-1.45811	0.00659167	0.0262753
AT4G20325	5.15	2.56	-1.00843	0.00101555	0.00584443
AT4G20430	6.92	2.905	-1.25223	2.04033e-08	6.91116e-07
AT4G20860	9.49	3.735	-1.3453	5.7284e-10	3.07056e-08
AT4G20870	24.58	11.585	-1.08523	5.24944e-06	7.82772e-05
AT4G21270	6.985	2.3	-1.60263	1.16532e-12	1.25096e-10
AT4G21410	0.885	0.305	-1.53687	0.00153603	0.00814522
AT4G21585	3.73	1.215	-1.61822	9.47024e-06	0.000125951
AT4G21700	0.985	0.475	-1.0522	0.0040342	0.0177427
AT4G21760	5.15	2.08	-1.30799	1.19194e-07	3.12118e-06
AT4G21770	20.57	9.445	-1.12292	1.60501e-09	7.57797e-08
AT4G21820	2.465	1.06	-1.21752	1.4736e-06	2.77694e-05
AT4G21850	16.77	3.72	-2.17251	3.33399e-13	4.02683e-11
AT4G21930	1.515	4.18	1.46419	0.00125829	0.00699026
AT4G21980	32.76	13.485	-1.28058	3.68809e-08	1.14997e-06
AT4G22120	14.395	6.19	-1.21756	1.04295e-11	9.14788e-10
AT4G22140	18.425	8.99	-1.03527	3.35683e-05	0.0003568
AT4G22270	1.615	0.375	-2.10657	3.77893e-06	5.95168e-05
AT4G22300	10.525	4.625	-1.18629	3.52631e-06	5.65628e-05
AT4G22470	1.885	0.85	-1.14903	0.00830558	0.0314127
AT4G22860	4.02	0.995	-2.01443	4.14648e-11	2.96949e-09
AT4G22960	0.04	0.49	3.61471	0.000111169	0.000960247
AT4G22970	1.145	0.56	-1.03185	3.96564e-05	0.00040925
AT4G23260	2.4	1.165	-1.0427	0.000411052	0.0028023
AT4G23270	4.73	2.145	-1.14086	2.80458e-05	0.000307492
AT4G23600	12.925	56.925	2.1389	4.09593e-30	3.27326e-27
AT4G23620	8.72	3.635	-1.26237	2.17967e-06	3.80508e-05
AT4G23680	27.925	227.04	3.02332	8.19119e-38	1.26244e-34
AT4G23790	17.05	7.47	-1.19059	1.24608e-09	5.96155e-08
AT4G23800	112.79	43.775	-1.36546	5.94497e-11	4.11137e-09
AT4G23900	9.36	2.27	-2.04382	5.28759e-08	1.57149e-06
AT4G24010	1.115	0.455	-1.29311	0.000791078	0.00477521
AT4G24230	12.945	5.925	-1.12751	4.09828e-05	0.0004187
AT4G24320	0.11	0.485	2.14048	0.00834772	0.0315251
AT4G24500	4.22	1.59	-1.40822	1.04291e-05	0.000135969
AT4G24610	7.27	2.995	-1.2794	1.56466e-10	9.84278e-09
AT4G24760	8.775	3.515	-1.31987	9.08196e-08	2.46803e-06
AT4G25200	0.54	10.055	4.21881	0.00277267	0.0131862
AT4G25490	1.06	3.86	1.86454	0.00101237	0.00582973
AT4G25610	3.515	1.74	-1.01444	0.000396425	0.00272236
AT4G25810	9.065	2.675	-1.76077	3.8047e-09	1.61285e-07
AT4G25970	17.445	8.63	-1.01538	3.02298e-09	1.30978e-07
AT4G25990	3.075	1.18	-1.3818	3.37736e-05	0.000358187
AT4G26210	17.335	7.73	-1.16515	1.20018e-05	0.00015242
AT4G26260	0.435	0.001	-8.76487	0.00371441	0.0166347
AT4G26310	7.235	3.585	-1.01302	0.000328042	0.00233218
AT4G26380	0.32	0.04	-3	0.000220563	0.00168463
AT4G26570	12.645	5.545	-1.18931	3.64609e-06	5.80174e-05
AT4G26660	11.94	4.715	-1.34047	4.5086e-11	3.18958e-09
AT4G27000	93.97	46.585	-1.01233	1.31364e-10	8.36119e-09
AT4G27060	10.65	4.975	-1.09808	1.15224e-09	5.56194e-08
AT4G27100	1.785	0.82	-1.12223	0.00902426	0.0335198
AT4G27120	14.41	7.19	-1.00301	2.67081e-06	4.5057e-05
AT4G27360	0.39	1.82	2.22239	0.00609569	0.0246799
AT4G27410	5.355	2.34	-1.19438	0.000148764	0.00121679
AT4G27450	10.135	2.23	-2.18423	2.24437e-11	1.80315e-09
AT4G27470	14.89	7.08	-1.07252	7.64173e-06	0.000106378
AT4G27570	5.045	0.885	-2.5111	1.90661e-11	1.5583e-09
AT4G27610	2.485	1.215	-1.03229	0.0090551	0.033617
AT4G27730	4.99	1.64	-1.60534	1.50713e-11	1.26853e-09
AT4G27760	18.425	6.98	-1.40037	8.16466e-13	9.12793e-11
AT4G27780	7.18	2.115	-1.76333	3.11859e-09	1.3458e-07
AT4G27900	10.25	4.93	-1.05596	1.55875e-05	0.000191098
AT4G28020	2.16	0.71	-1.60514	0.000347611	0.00244059
AT4G28160	7.895	2.175	-1.85992	1.41369e-06	2.6875e-05
AT4G28190	2.78	1.225	-1.1823	0.00415231	0.0181586
AT4G28230	8.785	4.15	-1.08193	8.91097e-06	0.000120396
AT4G28240	35.32	16.185	-1.12583	3.66039e-06	5.82021e-05
AT4G28260	4.105	1.755	-1.22591	8.55067e-06	0.000116623
AT4G28270	7.23	3.17	-1.18951	0.000101985	0.000894527
AT4G28350	1.365	0.585	-1.22239	0.00138595	0.00751751
AT4G28430	1.665	0.57	-1.54649	0.000510718	0.00334033
AT4G28680	13.31	5.2	-1.35593	2.33147e-10	1.38967e-08
AT4G28703	2.585	0.655	-1.9806	0.00292045	0.0137048
AT4G28860	10.26	3.575	-1.52102	3.4787e-11	2.57328e-09
AT4G28880	21.93	10.105	-1.11784	2.08476e-10	1.2565e-08
AT4G28950	5.285	2.455	-1.10618	0.000884894	0.00522533
AT4G29020	268.67	101.71	-1.40137	2.58462e-17	6.71908e-15
AT4G29030	162.185	74.76	-1.1173	3.08893e-10	1.7726e-08
AT4G29050	0.525	0.17	-1.62678	0.00796549	0.0304143
AT4G29110	5.43	2.63	-1.04589	0.00320883	0.0147974
AT4G29170	4.32	1.615	-1.4195	0.00016375	0.00131641
AT4G29270	4.605	0.67	-2.78097	1.09182e-10	7.07454e-09
AT4G29330	25.115	10.045	-1.32207	3.74976e-11	2.74266e-09
AT4G29390	215.185	106.14	-1.01961	2.74592e-05	0.000302444
AT4G29710	1.725	0.001	-10.7524	3.74546e-06	5.91624e-05
AT4G29735	52.29	19.45	-1.42676	2.70843e-09	1.19509e-07
AT4G29900	8.265	3.82	-1.11344	1.60248e-09	7.57797e-08
AT4G30010	136.23	65.77	-1.05054	8.28986e-08	2.2786e-06
AT4G30110	5.535	0.935	-2.56555	1.59404e-26	9.82704e-24
AT4G30130	1.96	0.7	-1.48543	5.63543e-05	0.000548176
AT4G30140	5.175	0.515	-3.32891	4.6788e-19	1.55315e-16
AT4G30270	69.18	17.305	-1.99917	2.85566e-25	1.57991e-22
AT4G30330	22.56	9.935	-1.18318	2.06419e-05	0.000239328
AT4G30500	5.075	1.66	-1.61222	0.000372739	0.00258854
AT4G30670	2.745	0.265	-3.37274	0.00317818	0.0146843
AT4G30850	2.335	0.99	-1.23792	0.00263783	0.0126732
AT4G30870	1.775	0.825	-1.10535	0.00510091	0.0214129
AT4G31150	2.07	0.82	-1.33593	0.00828858	0.0313759
AT4G31290	83.13	39.275	-1.08176	3.90956e-11	2.84029e-09
AT4G31440	1.265	0.405	-1.64314	0.000847148	0.00504942
AT4G31670	2.645	1.3	-1.02476	0.000407137	0.00278088
AT4G31805	8.88	2.325	-1.93333	3.14532e-12	2.98972e-10
AT4G32120	3.52	1.49	-1.24026	0.000397491	0.00272621
AT4G32460	16.325	7.32	-1.15717	1.17577e-06	2.29589e-05
AT4G32650	0.85	0.275	-1.62803	0.00106005	0.00605738
AT4G32670	3.805	1.72	-1.14549	1.07228e-05	0.000138959
AT4G32710	9.035	4.475	-1.01364	1.15813e-05	0.000148127
AT4G32830	18.495	7.06	-1.3894	1.34533e-11	1.1565e-09
AT4G32840	10	4.805	-1.05739	4.28247e-07	9.51773e-06
AT4G33040	5.605	11.895	1.08557	0.000589473	0.00374641
AT4G33140	4.935	2.335	-1.07963	0.00044584	0.00298847
AT4G33260	13.95	6.125	-1.18748	5.3569e-08	1.58554e-06
AT4G33270	47.585	15.67	-1.6025	1.00177e-18	3.17871e-16
AT4G33380	10.54	4.855	-1.11833	7.62048e-07	1.56448e-05
AT4G33400	16.3	7.36	-1.14709	9.40232e-10	4.75114e-08
AT4G34135	2.805	7.78	1.47177	5.1063e-07	1.10491e-05
AT4G34420	2.06	0.91	-1.17871	0.00367082	0.0165063
AT4G34500	5.765	2.745	-1.07051	3.06982e-05	0.000331519
AT4G34600	5.17	1.755	-1.55869	0.00227358	0.0112079
AT4G34800	1.08	0.085	-3.66742	0.0139585	0.0474529
AT4G34860	6.4	2.285	-1.48588	1.46926e-08	5.19708e-07
AT4G34930	0.13	0.795	2.61244	0.000700849	0.00431078
AT4G34990	3.61	1.675	-1.10784	0.00155572	0.00822135
AT4G35500	1.43	0.695	-1.04093	0.0130491	0.0449632
AT4G35620	4.365	1.815	-1.26601	2.20129e-05	0.000252242
AT4G35730	9.6	3.445	-1.47853	8.66621e-11	5.80717e-09
AT4G35770	51.02	3.575	-3.83505	7.7757e-08	2.16207e-06
AT4G36040	122.645	52.585	-1.22177	1.83626e-11	1.5065e-09
AT4G36120	2.59	1.015	-1.35147	1.2555e-06	2.41875e-05
AT4G36430	1.715	3.58	1.06175	0.00100835	0.00581432
AT4G36570	6.835	1.53	-2.15941	0.00499728	0.0210681
AT4G36670	6.09	2.12	-1.52238	7.33629e-08	2.05845e-06
AT4G36730	18.34	9.045	-1.0198	3.3519e-06	5.44198e-05
AT4G36770	0.445	0.025	-4.15381	0.000290894	0.00211905
AT4G36850	7.52	3.385	-1.15158	3.29973e-06	5.36941e-05
AT4G36880	1.555	0.525	-1.56653	0.00163203	0.00853681
AT4G36930	2.66	1.06	-1.32736	0.000574905	0.0036657
AT4G37200	65.95	31.305	-1.07498	7.57913e-10	3.92842e-08
AT4G37210	16.155	7.4	-1.12638	1.65967e-07	4.1835e-06
AT4G37240	5.16	1.485	-1.79691	0.000186934	0.00146725
AT4G37280	7.225	3.345	-1.11099	2.36739e-05	0.000267021
AT4G37520	7.525	3.73	-1.01252	5.31267e-05	0.000521713
AT4G37610	7.125	2.29	-1.63754	1.13475e-07	2.98956e-06
AT4G37740	6.035	2.4	-1.33032	1.60438e-08	5.59253e-07
AT4G37870	76.805	16.82	-2.19102	1.38405e-31	1.24432e-28
AT4G37980	110.62	254.705	1.20322	4.4755e-14	6.61424e-12
AT4G38070	2.685	1.16	-1.2108	9.3782e-06	0.000125374
AT4G38370	12.315	5.81	-1.08381	8.22904e-06	0.000113022
AT4G38380	2.51	0.81	-1.63169	4.57839e-07	1.01217e-05
AT4G38500	8.38	3.86	-1.11835	8.79278e-07	1.77975e-05
AT4G38540	0.695	0.13	-2.4185	0.00268013	0.0128424
AT4G38550	22.415	10.915	-1.03815	5.08842e-08	1.52784e-06
AT4G39090	83.38	29.33	-1.50732	1.75958e-10	1.09413e-08
AT4G39160	3.54	1.66	-1.09257	0.000116336	0.000997292
AT4G39230	12.17	3.83	-1.66791	3.69318e-11	2.71047e-09
AT4G39235	6.83	2.755	-1.30983	0.00466661	0.019931
AT4G39320	0.865	4.175	2.271	7.61057e-06	0.00010615
AT4G39380	2.45	1.075	-1.18845	0.000286788	0.00209686
AT4G39510	42.575	14.335	-1.57046	6.99965e-20	2.55985e-17
AT4G39630	4.105	1.06	-1.95332	7.30147e-06	0.000102701
AT4G39860	41.58	19	-1.12989	1.07665e-08	3.98587e-07
AT4G39890	0.76	0.125	-2.60407	0.00515662	0.0215754
AT5G01040	1.595	0.54	-1.56253	4.4477e-05	0.000448658
AT5G01300	1.24	3.215	1.37448	0.00706593	0.0276901
AT5G01340	8.67	4.29	-1.01505	0.000111566	0.000962907
AT5G01420	1.68	0.71	-1.24257	0.00601906	0.0244491
AT5G01450	2.57	1.205	-1.09274	0.000942876	0.00549256
AT5G01520	5.87	2.67	-1.13652	0.000694525	0.00427797
AT5G01610	2.11	0.54	-1.96621	0.00148203	0.00792119
AT5G01630	1.59	0.69	-1.20436	0.000216301	0.00165501
AT5G01800	33.88	11.405	-1.57077	1.91869e-14	3.06664e-12
AT5G01950	1.885	0.74	-1.34897	9.10822e-06	0.0001226
AT5G01990	11.975	5.61	-1.09395	2.34815e-07	5.65581e-06
AT5G02100	3.05	1.365	-1.15991	0.000454332	0.00303409
AT5G02370	7.05	2.76	-1.35295	5.60349e-08	1.64723e-06
AT5G02430	0.91	0.305	-1.57706	0.000272346	0.00200697
AT5G02550	15.9	7.635	-1.05833	0.000741609	0.00451898
AT5G02560	11.02	5.44	-1.01845	0.000754038	0.00458049
AT5G03190	5.745	2.775	-1.04982	0.0006798	0.00421178
AT5G03210	1.44	7.075	2.29666	0.00020545	0.00158775
AT5G03220	6.76	3.24	-1.06103	0.000918269	0.00537971
AT5G03390	4.205	1.215	-1.79115	3.48357e-08	1.0957e-06
AT5G03440	7.565	2.865	-1.4008	0.000342454	0.00241328
AT5G03530	7.975	3.485	-1.19433	9.71214e-05	0.000858917
AT5G03870	4.31	1.9	-1.18169	8.05342e-05	0.000738498
AT5G04070	4.28	2.045	-1.06551	0.000853827	0.00507801
AT5G04380	0.055	0.485	3.14048	0.00134528	0.00733936
AT5G04620	1.62	0.59	-1.45721	0.000899782	0.00529008
AT5G04660	15.54	7.215	-1.10692	1.03228e-09	5.09691e-08
AT5G04710	10.83	4.665	-1.21508	1.27607e-08	4.62751e-07
AT5G04750	18.895	9.045	-1.06281	0.000167767	0.00134369
AT5G04770	1.87	0.6	-1.64	1.02516e-05	0.00013406
AT5G04950	69.435	27.52	-1.33518	2.68235e-16	5.84616e-14
AT5G05060	27.19	12.95	-1.07012	2.34862e-07	5.65581e-06
AT5G05110	10.77	5.015	-1.1027	1.05241e-05	0.000136636
AT5G05130	1.32	0.63	-1.06711	0.00128905	0.00710491
AT5G05240	4.95	2.195	-1.17321	0.000169751	0.00135606
AT5G05330	1.65	0.265	-2.6384	8.26305e-05	0.000753877
AT5G05340	0.755	3.055	2.01662	0.00125608	0.00698335
AT5G05460	0.84	0.275	-1.61096	0.00340053	0.0155057
AT5G05510	5.145	1.74	-1.56408	3.99582e-08	1.23699e-06
AT5G05550	4.255	1.855	-1.19774	0.00776135	0.0298355
AT5G05760	3.82	1.555	-1.29666	5.41898e-05	0.000530755
AT5G05930	6.415	2.825	-1.1832	0.000207399	0.0015988
AT5G05960	12.495	5.795	-1.10847	0.000692934	0.00427062
AT5G05965	3.035	0.49	-2.63084	2.81004e-05	0.000307934
AT5G06150	27.06	8.635	-1.64789	2.75919e-17	7.08752e-15
AT5G06330	1.295	0.15	-3.10992	0.000220123	0.00168186
AT5G06590	4.815	2.02	-1.25318	4.42647e-05	0.000447144
AT5G06690	6.7	2.68	-1.32193	0.000404299	0.00276499
AT5G06940	3.675	0.83	-2.14656	3.47579e-11	2.57328e-09
AT5G07010	1.525	0.355	-2.10292	0.000144161	0.00118543
AT5G07280	3.71	1.145	-1.69607	2.18285e-10	1.30832e-08
AT5G07340	33.6	15.445	-1.12132	1.18386e-09	5.67646e-08
AT5G07440	16.75	5.51	-1.60404	0.000330766	0.00234768
AT5G07470	61.245	27.15	-1.17364	1.55898e-11	1.3038e-09
AT5G07630	2.305	0.895	-1.36481	0.000167677	0.00134347
AT5G07660	1.215	0.32	-1.92481	1.51009e-05	0.000185448
AT5G07810	2.465	0.985	-1.32339	2.55402e-07	6.06918e-06
AT5G07830	5.305	2.49	-1.09121	3.6901e-06	5.85882e-05
AT5G07960	49.09	19.025	-1.36753	2.14295e-09	9.75494e-08
AT5G08000	36.2	14.725	-1.29772	1.23908e-10	7.90996e-09
AT5G08070	4.24	1.12	-1.92057	6.37598e-07	1.34613e-05
AT5G08120	14.535	7.065	-1.04077	1.87412e-06	3.33645e-05
AT5G08390	3.37	1.63	-1.04788	1.63022e-05	0.000197948
AT5G09220	6.83	2.625	-1.37957	5.07602e-09	2.02076e-07
AT5G09300	6.005	1.4	-2.10074	2.29552e-11	1.82769e-09
AT5G09390	13.12	5.615	-1.22441	1.68686e-07	4.24708e-06
AT5G09570	0.001	1.695	10.7271	2.14005e-06	3.74805e-05
AT5G10140	5.51	0.11	-5.64648	3.28928e-20	1.22367e-17
AT5G10200	7.07	3.325	-1.08836	5.27592e-07	1.13385e-05
AT5G10320	2.07	0.94	-1.1389	0.00190246	0.0096746
AT5G10400	194.685	77.49	-1.32906	1.0815e-11	9.34081e-10
AT5G10430	17.59	1.305	-3.75263	4.29703e-24	2.26139e-21
AT5G10625	0.855	2.8	1.71143	0.00505493	0.0212488
AT5G10740	1.99	0.84	-1.24431	0.00187856	0.00958245
AT5G10810	34.995	17.48	-1.00144	3.7138e-06	5.88778e-05
AT5G10890	1.57	0.165	-3.25023	2.61179e-07	6.18668e-06
AT5G11150	3.83	1.355	-1.49905	0.000897369	0.00528259
AT5G11160	11.395	4.33	-1.39596	1.09792e-05	0.000141685
AT5G11190	3.2	0.3	-3.41504	6.64907e-08	1.90275e-06
AT5G11340	14.825	7.175	-1.04698	1.57764e-05	0.000193061
AT5G11410	0.505	1.4	1.47107	0.00527248	0.0219538
AT5G11510	3.06	0.965	-1.66493	1.74674e-10	1.09245e-08
AT5G11780	1.885	0.845	-1.15754	0.00147137	0.00787397
AT5G11800	3.505	1.68	-1.06095	0.000434521	0.00292441
AT5G11860	11.375	4.405	-1.36865	1.32423e-08	4.75425e-07
AT5G12020	2.93	26.18	3.15949	4.02737e-08	1.24323e-06
AT5G12030	0.655	12.105	4.20796	0.00132393	0.0072503
AT5G12110	25.37	65.785	1.37464	5.49879e-16	1.15192e-13
AT5G12310	11.995	5.725	-1.06709	4.00847e-06	6.22742e-05
AT5G12420	2.975	0.73	-2.02692	4.38884e-09	1.82111e-07
AT5G12920	2.785	0.665	-2.06625	6.11334e-10	3.25698e-08
AT5G12930	1.735	0.575	-1.5933	0.000125502	0.00106361
AT5G12970	1.025	0.45	-1.18763	0.0142258	0.0481717
AT5G13210	0.05	0.575	3.52356	6.90278e-06	9.81167e-05
AT5G13330	0.245	1.05	2.09954	0.0101968	0.0368907
AT5G13370	7.265	15.945	1.13407	7.35418e-10	3.84216e-08
AT5G13410	51.685	24.78	-1.06057	8.56265e-10	4.3472e-08
AT5G13440	73.19	29.49	-1.31142	2.33404e-15	4.16211e-13
AT5G13520	28.45	12.275	-1.21271	1.43816e-12	1.50637e-10
AT5G13840	6.985	3.05	-1.19545	3.22059e-07	7.39263e-06
AT5G14030	135.33	48.89	-1.46887	2.76816e-19	9.79157e-17
AT5G14070	3.88	1.535	-1.33782	0.00901131	0.0334832
AT5G14105	20.31	6.97	-1.54296	1.49213e-06	2.79962e-05
AT5G14140	4.935	2.295	-1.10456	0.00036038	0.00251729
AT5G14220	10	3.765	-1.40928	5.84519e-10	3.12182e-08
AT5G14230	3.45	1.535	-1.16836	2.86045e-05	0.000312823
AT5G14490	0.001	0.59	9.20457	2.43894e-05	0.000273235
AT5G14530	6.42	2.965	-1.11454	9.93331e-05	0.000875535
AT5G14540	20.62	10.28	-1.0042	2.40051e-09	1.07908e-07
AT5G14620	2.985	1.48	-1.01213	0.000650015	0.00405944
AT5G14710	9.575	4.245	-1.17351	0.00068463	0.00423031
AT5G14890	0.765	1.655	1.1133	0.000629845	0.003961
AT5G15280	0.325	0.105	-1.63005	0.00414716	0.0181508
AT5G15460	3.14	1.31	-1.2612	0.0105056	0.0378053
AT5G15470	4.825	2.41	-1.0015	0.000537317	0.00347741
AT5G15510	7.435	2.17	-1.77664	8.12168e-10	4.18238e-08
AT5G15530	69.96	23.68	-1.56286	1.40894e-15	2.59835e-13
AT5G15730	2.205	0.92	-1.26107	0.00171872	0.00891246
AT5G15800	0.13	0.635	2.28824	0.0113547	0.0402299
AT5G15900	0.96	0.325	-1.56259	0.00957626	0.0351945
AT5G15910	20.77	9.005	-1.2057	1.29603e-08	4.67879e-07
AT5G15960	0.55	4.71	3.09822	6.59882e-05	0.000629177
AT5G15970	42.33	114.29	1.43295	2.41041e-07	5.75963e-06
AT5G16080	2.865	0.805	-1.83147	2.33022e-06	4.02234e-05
AT5G16250	144.085	61.985	-1.21693	2.77374e-12	2.6959e-10
AT5G16310	3.795	1.78	-1.09222	0.000546935	0.00352725
AT5G16410	1.855	0.61	-1.60454	0.00010043	0.000883041
AT5G16540	3.56	1.375	-1.37245	0.000346308	0.00243476
AT5G16570	3.095	1.085	-1.51224	9.38488e-05	0.000836076
AT5G16790	2.595	1.16	-1.16161	0.0127394	0.0441077
AT5G17010	10.295	4.995	-1.04339	5.68707e-07	1.21255e-05
AT5G17060	4.955	2.295	-1.11039	0.00157501	0.00829487
AT5G17160	31.435	10.905	-1.52738	1.38517e-13	1.85639e-11
AT5G17450	3.74	7.63	1.02864	0.0117051	0.0412613
AT5G17620	9.77	4.655	-1.06958	2.42571e-05	0.000272177
AT5G18120	8.44	3.585	-1.23527	1.45922e-05	0.000180433
AT5G18360	0.155	0.01	-3.9542	0.010309	0.0372033
AT5G18700	11.65	5.4	-1.1093	2.70458e-09	1.19509e-07
AT5G18800	86.85	38.57	-1.17105	1.10255e-09	5.3823e-08
AT5G18900	32.92	14.945	-1.1393	2.40561e-10	1.42991e-08
AT5G19030	7.91	2.71	-1.54538	1.12003e-05	0.000143851
AT5G19070	12.59	6.01	-1.06684	1.59532e-06	2.94656e-05
AT5G19080	2.27	1.09	-1.05836	0.0039473	0.0174566
AT5G19110	0.365	0.045	-3.0199	0.0131895	0.0453242
AT5G19120	17.98	4.62	-1.96043	7.56053e-16	1.52461e-13
AT5G19200	2.22	0.74	-1.58496	0.00019514	0.00152057
AT5G19230	8.31	3.765	-1.1422	0.000297968	0.00216182
AT5G19340	4.375	1.91	-1.19571	0.00216859	0.010784
AT5G19430	6.775	3.225	-1.07092	0.000867878	0.00514739
AT5G19470	0.065	0.985	3.92161	7.20116e-06	0.000101555
AT5G19650	1.24	0.295	-2.07155	0.00201596	0.0101537
AT5G19860	41.25	17.16	-1.26534	5.06515e-11	3.5484e-09
AT5G19910	10.5	5.14	-1.03055	7.19469e-05	0.000672616
AT5G19930	7.075	3.35	-1.07857	4.89279e-05	0.00048673
AT5G19970	2.81	1.025	-1.45495	7.24946e-05	0.000676272
AT5G20030	0.795	0.175	-2.1836	0.00598063	0.024325
AT5G20165	18.535	8.63	-1.10282	0.000206301	0.00159261
AT5G20250	20.06	3.265	-2.61917	4.33972e-10	2.40098e-08
AT5G20630	900.865	449.51	-1.00296	8.48266e-09	3.22237e-07
AT5G20635	1.935	0.585	-1.72583	0.000873654	0.00516886
AT5G20710	0.07	0.4	2.51457	0.000355469	0.00248581
AT5G20820	1.625	0.135	-3.58941	0.00243306	0.0118559
AT5G20920	100.31	43.375	-1.20953	5.8078e-12	5.30995e-10
AT5G21010	10.96	5.44	-1.01057	1.15843e-06	2.2641e-05
AT5G21070	8.315	3.525	-1.23809	8.71696e-06	0.000118627
AT5G21140	3.435	1.54	-1.15738	0.000941658	0.00548843
AT5G21170	12.78	3.375	-1.92093	9.7963e-16	1.87057e-13
AT5G21940	15.84	5.495	-1.52738	2.33364e-09	1.05589e-07
AT5G22210	25.195	12.2	-1.04626	0.000370568	0.00257736
AT5G22490	0.285	0.02	-3.83289	0.0103049	0.0371977
AT5G22500	16.76	6.385	-1.39226	2.63293e-12	2.57062e-10
AT5G22580	32.485	15.5	-1.06751	5.5316e-06	8.18277e-05
AT5G22920	15.61	6.085	-1.35914	3.04283e-05	0.000329099
AT5G22940	2.84	0.785	-1.85513	6.71258e-06	9.60409e-05
AT5G23405	6.53	2.975	-1.13419	0.00188675	0.00961512
AT5G23570	8.14	4	-1.02503	1.38108e-06	2.63481e-05
AT5G23575	12.155	5.95	-1.03059	6.31793e-08	1.82492e-06
AT5G23870	2.59	0.995	-1.38018	4.68937e-05	0.000469524
AT5G23910	14.315	4.93	-1.53787	1.14856e-16	2.75361e-14
AT5G23940	191.705	48.585	-1.98031	1.12185e-33	1.34478e-30
AT5G23980	0.685	0.14	-2.29068	0.00126237	0.00700572
AT5G24150	50.8	114.68	1.17471	6.80087e-12	6.13985e-10
AT5G24155	18.235	38.985	1.09621	6.3309e-07	1.34055e-05
AT5G24160	7.92	21.675	1.45246	7.79159e-16	1.55666e-13
AT5G24280	0.755	2.715	1.8464	1.20404e-13	1.63393e-11
AT5G24380	1.675	3.565	1.08974	0.000115983	0.000995503
AT5G24610	21.08	8.245	-1.35428	9.30975e-08	2.52041e-06
AT5G24630	1.745	0.765	-1.1897	0.00516271	0.0215925
AT5G24660	6.015	13.665	1.18385	0.000121822	0.0010369
AT5G24680	2.005	0.825	-1.28114	0.00155673	0.00822268
AT5G24780	6.075	14.415	1.24661	1.93406e-06	3.4234e-05
AT5G25010	0.73	0.07	-3.38247	0.0020204	0.0101691
AT5G25090	22.45	7.44	-1.59334	1.87779e-09	8.67605e-08
AT5G25210	3.525	1.13	-1.6413	0.0026694	0.0128023
AT5G25230	0.105	0.535	2.34915	6.61593e-05	0.000630251
AT5G25265	26.015	11.96	-1.12113	8.63159e-09	3.27318e-07
AT5G25475	3.885	1.2	-1.69488	8.26094e-06	0.000113388
AT5G25480	2.465	1.14	-1.11255	0.00316414	0.014635
AT5G25570	2.24	0.44	-2.34792	0.00534564	0.0222016
AT5G25580	2.685	0.975	-1.46145	2.35515e-05	0.000266058
AT5G25880	4.24	0.58	-2.86994	3.38667e-13	4.05968e-11
AT5G26040	2.225	0.9	-1.30581	0.00102039	0.00586649
AT5G26260	2.83	1.31	-1.11124	0.00126757	0.00702914
AT5G26270	0.425	2.735	2.68601	2.2851e-07	5.54618e-06
AT5G26660	3.105	0.16	-4.27845	5.40647e-14	7.82922e-12
AT5G26940	7.93	3.83	-1.04998	2.44632e-05	0.000273777
AT5G27000	1.025	0.315	-1.7022	2.34551e-05	0.000265385
AT5G27400	7.105	3.36	-1.08037	7.41058e-06	0.000103897
AT5G27410	2.19	0.405	-2.43494	9.75893e-10	4.89694e-08
AT5G27550	11.415	3.925	-1.54017	1.02457e-13	1.39919e-11
AT5G28290	3.87	1.725	-1.16574	3.50347e-05	0.000368933
AT5G28300	6.735	2.87	-1.23063	1.85494e-07	4.62172e-06
AT5G28770	12.97	4.41	-1.55633	3.07491e-11	2.34443e-09
AT5G28830	3.13	1.4	-1.16074	0.000913513	0.00536058
AT5G33300	3.97	1.695	-1.22785	7.66517e-05	0.000708618
AT5G33370	125.375	22.65	-2.46867	2.47939e-40	4.45814e-37
AT5G35520	7.015	3.24	-1.11445	7.44035e-05	0.000690793
AT5G36710	8.55	2.975	-1.52303	4.8283e-07	1.05641e-05
AT5G36800	8.55	2.975	-1.52303	4.83235e-07	1.05641e-05
AT5G37010	12.355	6.155	-1.00526	2.52099e-05	0.000280678
AT5G37290	4.365	2.095	-1.05903	0.00631224	0.0253961
AT5G37630	5.365	2.045	-1.39148	1.96611e-09	9.02612e-08
AT5G37780	131.01	63.485	-1.04519	5.30101e-10	2.86666e-08
AT5G37790	11.965	5.64	-1.08505	4.6044e-07	1.01688e-05
AT5G37890	8.38	4.04	-1.05259	0.000113611	0.000977039
AT5G38020	1.55	0.235	-2.72154	1.08449e-05	0.000140204
AT5G38110	7.415	2.47	-1.58594	1.30683e-07	3.38099e-06
AT5G38210	2.55	0.9	-1.5025	6.09364e-06	8.85404e-05
AT5G38300	5.125	2.355	-1.12182	0.000284041	0.00208177
AT5G38710	4.33	0.535	-3.01676	5.25389e-17	1.31818e-14
AT5G38780	0.69	0.185	-1.89907	0.00751508	0.0290626
AT5G38850	1.585	0.42	-1.91602	4.79421e-09	1.93239e-07
AT5G38900	0.25	1.1	2.1375	0.00799179	0.0304762
AT5G39190	0.53	2.865	2.43447	0.000140496	0.00116149
AT5G39250	1.26	0.33	-1.93289	0.00241807	0.0117962
AT5G39410	4.995	2.385	-1.0665	0.000165758	0.00133007
AT5G39510	50.2	23.5	-1.09503	4.87253e-08	1.47454e-06
AT5G39550	11.285	5.045	-1.16148	4.24509e-08	1.30109e-06
AT5G39580	1.665	0.14	-3.57202	5.79358e-05	0.000561582
AT5G40030	1.26	0.575	-1.13179	0.013887	0.0472692
AT5G40280	4.17	1.93	-1.11145	7.10268e-05	0.000666773
AT5G40330	20.2	7.04	-1.52071	2.89963e-11	2.24249e-09
AT5G40670	30.495	13.57	-1.16815	1.3013e-09	6.19825e-08
AT5G40700	3.48	1.495	-1.21894	0.00608061	0.0246434
AT5G40720	0.615	0.185	-1.73306	0.00325809	0.0149861
AT5G40760	10.585	4.805	-1.13941	6.6401e-08	1.9027e-06
AT5G40800	0.12	1.225	3.35168	9.70734e-06	0.000128464
AT5G41060	11.085	5.06	-1.1314	1.78566e-07	4.47493e-06
AT5G41080	4.25	1.795	-1.24348	0.00238497	0.0116585
AT5G41350	4.175	2.085	-1.00173	0.0107464	0.0384855
AT5G41620	2.41	1.165	-1.0487	0.000652183	0.00407063
AT5G41860	1.61	0.49	-1.71621	0.00911997	0.0337997
AT5G41992	3.145	0.85	-1.88753	0.00587683	0.0239887
AT5G42080	129.155	62.755	-1.0413	6.65071e-12	6.02951e-10
AT5G42190	80.74	32.525	-1.31173	2.08084e-14	3.30135e-12
AT5G42250	3.685	1.4	-1.39624	8.56025e-05	0.000774767
AT5G42300	334.6	156.49	-1.09637	2.30102e-10	1.37532e-08
AT5G42320	5.475	2.33	-1.23253	9.90387e-06	0.000130589
AT5G42360	1.43	0.595	-1.26505	0.00154565	0.00818217
AT5G42860	2.785	0.97	-1.52162	0.00027435	0.00201829
AT5G43020	7.35	3.34	-1.1379	6.446e-07	1.35825e-05
AT5G43060	38.405	17.225	-1.15679	7.99857e-09	3.06812e-07
AT5G43380	0.675	2.095	1.63399	0.000270195	0.00199284
AT5G43460	65.155	32.435	-1.00632	1.22655e-08	4.47047e-07
AT5G43690	1.985	0.64	-1.633	0.000252214	0.00188632
AT5G43780	13.34	5.2	-1.35918	2.49416e-11	1.96411e-09
AT5G44260	1.68	0.59	-1.50967	0.0011087	0.00629374
AT5G44440	0.02	0.495	4.62936	3.96702e-05	0.00040925
AT5G44500	9.305	4.23	-1.13735	0.000115989	0.000995503
AT5G44560	21.84	6.845	-1.67385	2.59944e-09	1.15408e-07
AT5G44572	5.2	2.27	-1.19582	0.0093583	0.0345288
AT5G44575	2.86	0.455	-2.65208	0.0011365	0.00642165
AT5G44582	2.735	0.19	-3.84747	0.000319625	0.00228665
AT5G44710	18.075	8.625	-1.0674	0.000609198	0.003857
AT5G44740	1.305	0.52	-1.32747	0.000575548	0.00366871
AT5G45080	0.055	0.945	4.10281	9.32813e-07	1.8793e-05
AT5G45130	25.85	11.265	-1.19832	1.49671e-07	3.82636e-06
AT5G45550	67.14	30.925	-1.1184	6.26852e-11	4.30751e-09
AT5G45620	55.79	26.1	-1.09596	1.08107e-11	9.34081e-10
AT5G45700	20.195	8.2	-1.3003	7.47186e-07	1.54278e-05
AT5G45830	0.97	0.23	-2.07635	0.00421117	0.0183601
AT5G45840	0.32	0.78	1.2854	0.0107779	0.0385724
AT5G46750	32.995	15.28	-1.1106	3.16235e-11	2.39418e-09
AT5G46871	6.345	0.665	-3.25419	8.66408e-08	2.36939e-06
AT5G47310	22.4	10	-1.1635	2.53477e-08	8.31198e-07
AT5G47455	9.59	3.855	-1.3148	0.000213566	0.00163873
AT5G47500	35.33	8.66	-2.02845	1.6168e-20	6.34286e-18
AT5G47660	4.43	1.945	-1.18754	0.000143419	0.00117977
AT5G47710	10.395	5.045	-1.04296	0.000394121	0.00270913
AT5G47860	8.61	3.81	-1.17622	1.75506e-07	4.40848e-06
AT5G48310	3.385	1.28	-1.40301	8.51105e-08	2.33346e-06
AT5G48340	1.635	0.785	-1.05853	0.00655616	0.0261919
AT5G48360	30.54	14.93	-1.03249	8.35512e-10	4.25185e-08
AT5G48385	37.35	18.635	-1.00309	4.40298e-10	2.42355e-08
AT5G48655	8.795	4.24	-1.05262	0.000909533	0.00534159
AT5G48660	3.515	1.28	-1.45738	0.00032658	0.00232562
AT5G48760	65.115	28.71	-1.18144	1.89499e-12	1.89298e-10
AT5G48790	41.31	19.14	-1.1099	1.4178e-10	8.97123e-09
AT5G48830	6.1	2.635	-1.21101	2.64216e-06	4.4778e-05
AT5G48870	18.95	7.8	-1.28065	1.17499e-05	0.000150105
AT5G49150	1.105	0.52	-1.08746	0.0028115	0.0133327
AT5G49360	50.305	13.765	-1.8697	1.93565e-27	1.34728e-24
AT5G49480	149.92	306.28	1.03066	1.98864e-11	1.6192e-09
AT5G49740	21.88	9.315	-1.23199	1.13422e-09	5.49955e-08
AT5G49830	14.79	7.26	-1.02658	3.98986e-09	1.67815e-07
AT5G49990	6.89	3.375	-1.02962	2.86472e-06	4.75478e-05
AT5G50020	8.045	3.96	-1.02259	9.25472e-06	0.000124339
AT5G50100	22.905	11.34	-1.01424	7.41757e-07	1.53671e-05
AT5G50260	0.29	0.001	-8.17991	0.00813528	0.030904
AT5G50330	1.32	0.6	-1.1375	0.00859939	0.032247
AT5G50770	0.035	0.43	3.61891	0.00480996	0.0204341
AT5G50930	1.19	0.31	-1.94062	0.00334306	0.0152987
AT5G51040	69.06	30.605	-1.17408	4.65219e-12	4.32673e-10
AT5G51050	1.535	0.685	-1.16406	0.00385833	0.0171404
AT5G51070	22.205	9.035	-1.29729	7.2301e-15	1.22838e-12
AT5G51380	1.31	0.43	-1.60716	0.000431499	0.00291351
AT5G51440	1.325	5.26	1.98907	0.000841641	0.00502632
AT5G51480	0.295	0.02	-3.88264	0.00168557	0.00876162
AT5G51560	40.17	19.435	-1.04746	2.51134e-10	1.47649e-08
AT5G51590	6.765	2.505	-1.43328	7.18826e-08	2.03278e-06
AT5G51600	17.12	5.11	-1.74429	8.58475e-18	2.35835e-15
AT5G51620	6.52	2.25	-1.53495	0.00865394	0.0324177
AT5G51850	2.025	1.005	-1.01073	0.00346684	0.0157494
AT5G51910	6.295	3.02	-1.05966	0.00375719	0.0167757
AT5G51920	0.385	1.095	1.508	0.00304596	0.0141827
AT5G52300	1.985	7.325	1.88369	1.12917e-12	1.22433e-10
AT5G52320	4.21	9.795	1.21823	1.05109e-06	2.0922e-05
AT5G52340	0.4	0.11	-1.8625	0.00658656	0.0262647
AT5G52550	2.57	1.17	-1.13526	0.00127474	0.00705739
AT5G52640	7.215	18.455	1.35494	0.000342469	0.00241328
AT5G52860	3.715	1.435	-1.37231	1.52307e-06	2.847e-05
AT5G53210	5.04	1.055	-2.25618	2.88927e-11	2.24249e-09
AT5G53230	0.095	2.26	4.57225	1.00564e-12	1.10146e-10
AT5G53240	0.035	1.275	5.187	1.44964e-08	5.14455e-07
AT5G53320	0.5	0.125	-2	0.00807515	0.0307297
AT5G53330	17.575	7.86	-1.16092	1.02147e-07	2.74133e-06
AT5G53590	1.265	3.935	1.63723	0.000693722	0.00427425
AT5G53650	19.985	9.88	-1.01633	0.000504525	0.00330858
AT5G54080	2.405	0.84	-1.51758	1.97353e-05	0.000231492
AT5G54140	1.55	0.63	-1.29884	0.00604379	0.0245264
AT5G54165	0.245	1.675	2.77331	0.00641031	0.0257331
AT5G54190	1.43	0.52	-1.45943	0.0081313	0.0308998
AT5G54430	36.185	15.765	-1.19867	2.94681e-11	2.26275e-09
AT5G54530	9.995	2.82	-1.82551	2.26485e-08	7.56482e-07
AT5G54610	0.525	1.42	1.4355	0.0125112	0.043485
AT5G54640	36.48	17.875	-1.02916	3.08258e-06	5.05801e-05
AT5G54670	10.89	5.08	-1.1001	4.73578e-09	1.92437e-07
AT5G55160	77.85	34.005	-1.19495	6.30404e-09	2.46417e-07
AT5G55180	93.625	29.935	-1.64506	1.10585e-21	4.77221e-19
AT5G55270	0.09	1.58	4.13386	1.1134e-09	5.41077e-08
AT5G55290	68.58	32.11	-1.09477	2.56226e-06	4.35322e-05
AT5G55340	2.935	0.965	-1.60476	0.000106972	0.000931828
AT5G55520	9.38	3.62	-1.3736	6.57189e-10	3.48407e-08
AT5G55680	1.855	0.49	-1.92057	0.00142156	0.00765866
AT5G55720	5.395	0.68	-2.98802	1.99787e-15	3.59233e-13
AT5G55820	2.985	1.03	-1.53509	1.04713e-08	3.88881e-07
AT5G55830	2.345	0.855	-1.45559	0.000622676	0.00391934
AT5G55940	30.775	13.105	-1.23164	2.46933e-09	1.10084e-07
AT5G55970	1.36	0.54	-1.33258	0.0103605	0.0373577
AT5G55990	4.2	1.895	-1.14819	0.00127346	0.00705475
AT5G56180	3.615	1.76	-1.03842	0.000283121	0.00207715
AT5G56260	12.625	4.975	-1.34351	9.51007e-07	1.91238e-05
AT5G56490	2.29	0.795	-1.52632	4.96905e-06	7.47158e-05
AT5G56530	24.67	11.165	-1.14377	2.67388e-10	1.5551e-08
AT5G56580	12.825	3.5	-1.87353	8.70305e-16	1.70714e-13
AT5G56660	8.15	2.93	-1.4759	2.91823e-09	1.26949e-07
AT5G56870	5.38	1.22	-2.14073	0.000301617	0.00218194
AT5G57060	3.99	1.48	-1.43079	0.00864579	0.0323928
AT5G57110	5.53	2.22	-1.31672	1.61483e-07	4.08e-06
AT5G57123	6.915	1.49	-2.21442	0.00112643	0.00637816
AT5G57250	0.965	0.47	-1.03787	0.00563945	0.0231796
AT5G57370	12.675	6.275	-1.0143	0.000622468	0.00391917
AT5G57560	45.78	18.005	-1.34632	7.35511e-05	0.000684918
AT5G57590	4.66	2.145	-1.11935	1.12367e-06	2.20815e-05
AT5G57760	4.705	19.775	2.07141	1.34507e-08	4.79711e-07
AT5G58320	2.275	0.695	-1.71078	2.5427e-06	4.32338e-05
AT5G58390	11.095	3.8	-1.54584	3.42463e-10	1.92933e-08
AT5G58490	31.6	15.64	-1.01468	2.97158e-09	1.2901e-07
AT5G58520	4.49	1.765	-1.34705	1.02172e-06	2.03938e-05
AT5G58650	14.495	6.64	-1.1263	0.000431132	0.00291351
AT5G58670	3.04	0.605	-2.32906	1.65298e-12	1.70652e-10
AT5G58740	24.9	8.645	-1.52621	1.7323e-11	1.43761e-09
AT5G58787	2.58	1.13	-1.19105	0.0118065	0.0415687
AT5G58930	5.405	2.315	-1.22328	8.01345e-06	0.000110554
AT5G58970	12.61	5.765	-1.12918	2.83644e-07	6.63076e-06
AT5G59050	7.71	3.705	-1.05726	0.000348535	0.00244405
AT5G59080	33.2	12.375	-1.42375	5.27807e-11	3.67371e-09
AT5G59090	1.38	0.4	-1.7866	9.44152e-05	0.000840427
AT5G59310	0.485	2.64	2.44448	0.000511685	0.00334565
AT5G59320	8.44	29.365	1.79878	8.11787e-14	1.16e-11
AT5G59330	1.18	0.001	-10.2046	0.0028785	0.0135612
AT5G59380	6.725	3.28	-1.03584	0.000333351	0.00236136
AT5G59390	0.06	0.46	2.9386	0.000774517	0.00468641
AT5G59460	5.265	2.29	-1.20109	0.000848136	0.00505392
AT5G59600	0.195	0.7	1.84388	0.00324415	0.0149315
AT5G59720	2.71	8.27	1.60959	6.71667e-06	9.60409e-05
AT5G59740	1.625	0.72	-1.17437	0.00968765	0.035485
AT5G59780	2.42	0.995	-1.28224	0.0146635	0.049398
AT5G59845	2.15	5.335	1.31115	0.00798661	0.0304626
AT5G59950	49.14	20.895	-1.23374	3.36986e-10	1.91346e-08
AT5G59990	1.29	0.345	-1.9027	0.00592178	0.0241266
AT5G60150	2.495	0.635	-1.97421	2.35864e-12	2.31329e-10
AT5G60250	0.59	4.475	2.9231	8.70851e-23	4.17564e-20
AT5G60370	4.3	2.14	-1.00673	0.000229473	0.0017422
AT5G60880	3.98	1.155	-1.78488	2.91969e-05	0.000318012
AT5G60930	13.575	4.235	-1.68052	1.04725e-18	3.27485e-16
AT5G61070	1.4	0.17	-3.04182	8.91263e-11	5.93542e-09
AT5G61340	16	6.58	-1.28191	8.71321e-08	2.37981e-06
AT5G61380	1.99	0.76	-1.3887	0.000642027	0.00402353
AT5G61440	4.05	1.47	-1.46211	0.000709419	0.00435853
AT5G61540	1.76	0.47	-1.90484	0.000511991	0.00334663
AT5G61590	19.745	5.775	-1.77359	5.04869e-09	2.01562e-07
AT5G61670	35.94	13.865	-1.37414	1.44154e-11	1.22457e-09
AT5G61840	23.31	11.165	-1.06197	1.69826e-09	7.89729e-08
AT5G61865	1.65	0.275	-2.58496	5.07749e-07	1.09997e-05
AT5G62040	0.115	0.895	2.96025	0.00474127	0.0201899
AT5G62170	2.22	0.97	-1.1945	0.000412436	0.00280907
AT5G62210	44.345	10.175	-2.12374	2.45653e-27	1.6062e-24
AT5G62230	4.4	2.15	-1.03317	9.48004e-06	0.000125955
AT5G62300	267.06	127.175	-1.07035	8.18887e-11	5.5044e-09
AT5G62410	11.67	4.055	-1.52503	2.23401e-14	3.51849e-12
AT5G62550	20.88	7.485	-1.48005	3.85707e-12	3.61843e-10
AT5G62690	388.385	187.17	-1.05314	1.57094e-12	1.62962e-10
AT5G62700	485.965	235.1	-1.04758	3.59781e-11	2.64948e-09
AT5G63030	6.775	2.6	-1.38171	0.00186978	0.009547
AT5G63090	4.035	1.835	-1.13679	0.00391113	0.0173293
AT5G63190	8.585	4.045	-1.08568	3.51641e-08	1.10442e-06
AT5G63300	1.305	0.335	-1.96182	0.00289655	0.0136341
AT5G63400	52.53	23.955	-1.13281	1.40194e-11	1.19564e-09
AT5G63470	18.07	6.95	-1.37851	1.63097e-09	7.66698e-08
AT5G63510	76.575	37.44	-1.03229	1.85292e-10	1.1331e-08
AT5G63550	17.815	5.29	-1.75175	1.43216e-16	3.3958e-14
AT5G63590	1.92	0.7	-1.45568	0.00222745	0.0110157
AT5G63760	1.84	0.795	-1.21068	0.00207793	0.0104244
AT5G63850	16.615	5.475	-1.60156	6.81674e-14	9.80566e-12
AT5G63920	2.495	0.92	-1.43933	5.66608e-08	1.6611e-06
AT5G63990	2.45	1.09	-1.16845	0.00371233	0.0166347
[truncated: 32 more rows]
