# Supplementary material for: N6-methyladenosine RNA modification regulates photosynthesis during photodamage in plants
Source: Nat Commun. 2022 Dec 2;13:7441. doi: 10.1038/s41467-022-35146-z (PMC9718803; doi:10.1038/s41467-022-35146-z)
Supplement: Supplementary file 14 — Supplementary Data 11 [file 41467_2022_35146_MOESM14_ESM.xlsx]

## Sheet: Sheet1
Supplementary Data 11. Differentially translated genes in vir-1 compared to Col-0 seedlings after 4h high light treatment
Gene ID	Col-0_4h_fpkm	vir-1_4h_fpkm	log2(FC)	p value	FDR
AT1G01070	0.885	0.25	-1.82375	0.0055002	0.0166175
AT1G01190	11.33	3.56	-1.6702	4.20466e-25	6.73468e-23
AT1G01240	0.17	0.585	1.7829	0.0144345	0.0383995
AT1G01480	0.001	0.22	7.78136	0.0111081	0.0306799
AT1G01540	10.085	3.59	-1.49016	6.97714e-16	3.02526e-14
AT1G01600	24.615	4.745	-2.37506	5.34551e-60	6.74886e-57
AT1G01710	16.915	7.615	-1.15139	1.70045e-16	8.35164e-15
AT1G01740	0.4	0.075	-2.41504	0.00980972	0.0275187
AT1G01780	2.51	0.99	-1.34219	0.00132734	0.00478241
AT1G01900	7.555	3.52	-1.10186	3.65323e-12	8.38602e-11
AT1G01940	134.795	50.275	-1.42285	1.19012e-25	1.98012e-23
AT1G01990	2.345	0.985	-1.25139	0.00279744	0.00919613
AT1G02065	3.215	1.055	-1.60758	1.29934e-05	7.76382e-05
AT1G02390	4.4	10.92	1.3114	1.99801e-14	6.80686e-13
AT1G02640	5.94	2.805	-1.08246	2.39566e-11	4.72159e-10
AT1G02660	0.785	1.79	1.1892	0.00050068	0.00202642
AT1G02800	2.69	0.71	-1.92172	3.14636e-10	4.99115e-09
AT1G02820	6.405	13.945	1.12248	4.53714e-05	0.000237978
AT1G02850	6.995	41.215	2.55877	1.31276e-78	3.52198e-75
AT1G02880	26.12	11.26	-1.21395	5.71644e-17	3.09048e-15
AT1G03070	43.13	5.115	-3.07589	2.14834e-27	4.34997e-25
AT1G03130	275.02	610.195	1.14973	1.47973e-20	1.34007e-18
AT1G03180	2.83	1.365	-1.0519	0.00335952	0.0107717
AT1G03270	4.385	1.985	-1.14344	2.0699e-06	1.47273e-05
AT1G03445	0.33	0.06	-2.45943	0.00138873	0.004976
AT1G03457	3.38	1.1	-1.61952	1.34415e-08	1.55775e-07
AT1G03760	6.495	2.91	-1.15831	1.43517e-07	1.33289e-06
AT1G03770	0.595	0.19	-1.64689	0.00692266	0.0203285
AT1G03870	24.24	49.605	1.0331	1.01468e-08	1.1999e-07
AT1G03930	4.805	2.03	-1.24306	3.6758e-07	3.10239e-06
AT1G03950	7.5	3.565	-1.07299	1.95522e-05	0.000111877
AT1G04010	2.895	0.74	-1.96797	1.49738e-13	4.42677e-12
AT1G04340	61.52	24.49	-1.32886	3.22457e-24	4.46509e-22
AT1G04555	5.355	1.775	-1.59307	2.11612e-05	0.000120218
AT1G04570	3.345	1.375	-1.28257	5.8667e-05	0.000298877
AT1G04660	0.15	0.845	2.49399	0.00375266	0.0118673
AT1G04700	0.495	0.175	-1.50007	0.00232475	0.00783792
AT1G04760	3.925	1.735	-1.17776	0.000253615	0.00110592
AT1G04920	0.555	0.255	-1.12199	0.00491103	0.015073
AT1G04930	5.795	2.485	-1.22156	1.27363e-07	1.19842e-06
AT1G04970	8.445	3.835	-1.13887	5.85603e-09	7.29048e-08
AT1G04980	51.71	24.035	-1.10531	2.3468e-15	9.15807e-14
AT1G05000	2.845	1.005	-1.50123	0.000451233	0.00185072
AT1G05205	35.83	16.78	-1.09443	1.29509e-07	1.21701e-06
AT1G05240	0.025	0.5	4.32193	0.0147073	0.0390093
AT1G05300	3.17	1.505	-1.07472	8.99491e-05	0.000437574
AT1G05340	2.42	9.34	1.94842	0.00141169	0.00504733
AT1G05440	2.115	0.825	-1.35819	0.000253334	0.00110514
AT1G05490	0.225	0.95	2.078	4.77793e-08	4.94687e-07
AT1G05540	0.545	2.29	2.07102	2.22703e-07	1.97434e-06
AT1G05560	19.7	70.7	1.84351	6.78518e-49	4.41304e-46
AT1G05680	0.205	10.485	5.67656	1.88314e-83	6.73632e-80
AT1G05690	0.285	0.001	-8.15482	0.00192786	0.00666629
AT1G05720	25.345	10.795	-1.23134	1.87448e-13	5.41964e-12
AT1G05785	5.53	2.735	-1.01574	0.00312084	0.0101014
AT1G05810	1.425	0.46	-1.63126	0.00196172	0.00676517
AT1G05820	1.01	0.21	-2.26589	8.88206e-06	5.52087e-05
AT1G05940	15.545	7.35	-1.08063	1.38738e-15	5.67188e-14
AT1G05970	11.205	5.525	-1.0201	9.9148e-06	6.09048e-05
AT1G06080	2.845	1.35	-1.07547	0.000897733	0.00340185
AT1G06100	25.09	8.105	-1.63023	1.29429e-28	2.92413e-26
AT1G06200	83.84	38.82	-1.11084	6.30248e-16	2.75499e-14
AT1G06240	9.455	3.57	-1.40515	7.8937e-14	2.47694e-12
AT1G06640	26.03	9.555	-1.44585	5.21046e-27	9.89664e-25
AT1G06660	2.06	0.33	-2.64211	1.63828e-11	3.31722e-10
AT1G06830	86.655	21.135	-2.03565	2.01825e-42	8.66352e-40
AT1G07080	51.28	24.995	-1.03676	9.96404e-16	4.16067e-14
AT1G07090	7.27	3.455	-1.07327	2.99495e-05	0.000163897
AT1G07350	235.1	96.89	-1.27885	2.29107e-13	6.52164e-12
AT1G07420	29.11	14.2	-1.03562	2.64758e-15	1.02314e-13
AT1G07430	1.205	3.29	1.44905	3.87028e-08	4.08799e-07
AT1G07450	1.14	2.685	1.23589	0.0036234	0.0115145
AT1G07485	0.001	1.02	9.99435	0.00214748	0.00732655
AT1G07490	1.605	0.001	-10.6484	1.94358e-05	0.000111359
AT1G07670	28.105	10.86	-1.3718	1.43608e-26	2.63344e-24
AT1G07985	0.16	1.295	3.01681	0.000604008	0.00239538
AT1G08200	204.41	98.54	-1.05268	1.28139e-17	7.76907e-16
AT1G08300	1.965	0.91	-1.11059	2.60394e-05	0.000144676
AT1G08460	4.16	1.97	-1.07839	1.32267e-05	7.87692e-05
AT1G08470	23.745	11.61	-1.03226	8.10153e-15	2.9175e-13
AT1G08480	123.785	60.485	-1.03319	2.51346e-16	1.18564e-14
AT1G08630	0.425	1.34	1.6567	0.00181761	0.0063289
AT1G08700	2.53	1.185	-1.09425	0.000199797	0.000892266
AT1G08820	19.965	8.87	-1.17047	5.42125e-16	2.40903e-14
AT1G08830	388.915	75.58	-2.36338	4.62281e-74	9.01995e-71
AT1G09020	17.505	8.215	-1.09143	1.36394e-16	6.80798e-15
AT1G09100	17.025	8.345	-1.02867	3.40963e-12	7.89438e-11
AT1G09140	219.45	83.84	-1.38818	4.78695e-18	3.02184e-16
AT1G09170	0.255	0.025	-3.3505	4.92523e-05	0.000256454
AT1G09210	273.48	119.055	-1.19981	2.3778e-24	3.37978e-22
AT1G09330	33.175	15.55	-1.09318	1.25248e-12	3.12219e-11
AT1G09350	0.52	1.455	1.48444	0.00103723	0.00386495
AT1G09470	3.5	1.41	-1.31166	2.98467e-05	0.000163418
AT1G09500	8.98	35.11	1.96709	6.83773e-47	3.66895e-44
AT1G09660	17.69	8.16	-1.11629	1.13481e-12	2.85203e-11
AT1G09700	11.71	5.795	-1.01486	6.81751e-10	1.01473e-08
AT1G09794	6.65	2.015	-1.72257	0.000288016	0.00123857
AT1G09840	4.04	1.685	-1.26161	3.32424e-07	2.83916e-06
AT1G09980	1.53	0.555	-1.46297	3.86505e-06	2.59886e-05
AT1G10030	15.275	7.42	-1.04168	2.66667e-06	1.85106e-05
AT1G10090	7.97	3.94	-1.01638	3.91288e-09	5.07445e-08
AT1G10130	5.205	2.515	-1.04934	8.83517e-09	1.05643e-07
AT1G10500	96.6	43.15	-1.16266	4.69078e-19	3.42443e-17
AT1G10585	0.255	1.43	2.48745	0.00020538	0.000913967
AT1G10600	3.215	1.28	-1.32867	0.00143126	0.00511037
AT1G10640	3.48	1.645	-1.081	6.53925e-06	4.19337e-05
AT1G10660	3.865	1.705	-1.1807	5.75635e-05	0.000293883
AT1G10730	3.245	1.4	-1.21279	3.79725e-05	0.000202485
AT1G10750	0.655	0.235	-1.47883	0.0126014	0.0341235
AT1G10850	3.035	1.34	-1.17946	2.45723e-06	1.72127e-05
AT1G10970	5.025	1.075	-2.22479	7.48098e-13	1.92754e-11
AT1G11000	0.38	0.06	-2.66297	0.000941108	0.00354431
AT1G11080	0.28	0.025	-3.48543	0.00814284	0.0233618
AT1G11100	0.605	0.15	-2.01197	8.10805e-07	6.33503e-06
AT1G11170	0.9	0.365	-1.30203	0.00407733	0.0127661
AT1G11400	9.995	4.245	-1.23544	9.38132e-07	7.22985e-06
AT1G11580	15.595	7.69	-1.02003	1.62694e-14	5.57813e-13
AT1G11600	46.085	17.15	-1.42609	1.66277e-27	3.43154e-25
AT1G11880	2.685	0.925	-1.5374	2.55821e-07	2.23927e-06
AT1G11990	0.66	0.02	-5.04439	7.05685e-08	7.04143e-07
AT1G12030	0.275	0.001	-8.10329	0.0129274	0.0348699
AT1G12380	1.56	0.75	-1.05658	0.000437797	0.00180078
AT1G12390	12.915	3.645	-1.82506	8.07841e-12	1.72868e-10
AT1G12520	41.05	13.67	-1.58637	6.6517e-29	1.53511e-26
AT1G12550	4.29	1.8	-1.25298	2.60559e-06	1.81394e-05
AT1G12570	6.145	1.185	-2.37453	2.9587e-26	5.12118e-24
AT1G12640	16.945	8	-1.08279	2.27418e-15	8.90705e-14
AT1G12730	1.665	0.48	-1.79442	1.81587e-07	1.64378e-06
AT1G12750	0.285	0.001	-8.15482	0.00645913	0.0191164
AT1G12760	14.32	5.72	-1.32394	4.93024e-16	2.22306e-14
AT1G12900	420.25	913.94	1.12085	6.20119e-21	6.07745e-19
AT1G13000	4.33	1.86	-1.21906	8.34062e-06	5.22366e-05
AT1G13280	27.345	11.3	-1.27495	9.07784e-18	5.58274e-16
AT1G13580	1.525	0.71	-1.10292	0.00868838	0.0247286
AT1G13640	4.785	1.53	-1.64499	2.02829e-12	4.8804e-11
AT1G13670	0.105	0.585	2.47805	0.0118563	0.0324456
AT1G13860	3.08	1.19	-1.37197	2.52513e-06	1.76307e-05
AT1G13970	0.325	0.05	-2.70044	0.00703291	0.0205763
AT1G14010	33.78	12.02	-1.49073	3.32632e-25	5.36788e-23
AT1G14250	35.95	14.675	-1.29263	6.4653e-22	7.11614e-20
AT1G14290	6.43	2.56	-1.32867	4.46636e-07	3.70694e-06
AT1G14360	46.68	19.79	-1.23803	6.33777e-16	2.76479e-14
AT1G14370	1.26	0.4	-1.65535	0.000336889	0.00142363
AT1G14390	0.1	0.001	-6.64386	0.0120164	0.0328295
AT1G14430	6.19	1.965	-1.65541	8.14533e-17	4.25361e-15
AT1G14530	2.37	0.57	-2.05585	1.81992e-05	0.00010489
AT1G14590	1.49	0.57	-1.38628	0.00131867	0.00475569
AT1G14750	1.45	0.39	-1.89451	3.55955e-05	0.000191236
AT1G14820	26.645	12.405	-1.10294	1.0565e-11	2.21225e-10
AT1G14830	32.215	15.445	-1.06059	3.76793e-17	2.10055e-15
AT1G14860	0.045	0.665	3.88536	0.0115526	0.0317118
AT1G14870	0.51	2.375	2.21936	0.000208986	0.000927517
AT1G15150	2	0.805	-1.31294	3.5572e-05	0.000191157
AT1G15270	200.18	99.66	-1.00621	1.42961e-14	4.94103e-13
AT1G15310	2.1	0.475	-2.14439	9.21629e-09	1.09845e-07
AT1G15410	4.045	1.17	-1.78963	1.2409e-08	1.44433e-07
AT1G15520	0.04	0.32	3	3.1194e-05	0.000169627
AT1G15570	3.735	0.93	-2.00581	1.42126e-12	3.49821e-11
AT1G15580	0.945	0.215	-2.13598	0.0123457	0.0335751
AT1G15910	5.57	2.66	-1.06625	2.48945e-09	3.34781e-08
AT1G16030	420.53	89.775	-2.22782	1.1236e-10	1.93199e-09
AT1G16040	6.985	3.275	-1.09277	6.7889e-06	4.34049e-05
AT1G16400	24.515	11.945	-1.03726	4.76289e-11	8.8584e-10
AT1G16520	24.48	11.77	-1.05649	4.17421e-12	9.44057e-11
AT1G16570	2.9	1.165	-1.31572	0.0015933	0.00562966
AT1G16590	2.105	0.275	-2.93632	2.18948e-06	1.54887e-05
AT1G16610	38.155	18.745	-1.02537	1.72202e-13	5.02171e-12
AT1G16730	5.085	2.415	-1.07422	0.000629815	0.0024835
AT1G16780	2.75	1.275	-1.10893	2.2433e-06	1.58344e-05
AT1G16825	4.37	2.045	-1.09553	0.00330993	0.0106397
AT1G16890	194.945	93.165	-1.06521	2.16482e-19	1.66536e-17
AT1G16930	1.045	0.465	-1.1682	0.00887294	0.0251705
AT1G17020	0.045	0.375	3.05889	0.00367563	0.0116512
AT1G17147	0.53	1.84	1.79564	0.0138636	0.0371108
AT1G17170	0.57	8.91	3.96639	2.08117e-32	5.72669e-30
AT1G17280	28.82	12.31	-1.22724	7.56847e-17	3.97169e-15
AT1G17380	8.88	3.565	-1.31666	5.10432e-09	6.44918e-08
AT1G17460	4.225	2.1	-1.00856	7.89883e-06	4.97601e-05
AT1G17550	4.58	2.285	-1.00315	1.2796e-06	9.55604e-06
AT1G17610	0.36	0.845	1.23095	0.0153798	0.0405259
AT1G17620	35.825	16.605	-1.10935	5.48173e-16	2.43088e-14
AT1G17730	22.225	10.495	-1.08248	1.50457e-09	2.11477e-08
AT1G17870	68.41	32.99	-1.05218	0.000950927	0.0035769
AT1G18000	2.605	0.001	-11.3471	8.06402e-06	5.06817e-05
AT1G18140	1.115	0.375	-1.57208	0.000351762	0.00148095
AT1G18180	1.61	0.75	-1.1021	0.0122326	0.0333267
AT1G18260	28.855	11.185	-1.36726	1.73649e-21	1.79184e-19
AT1G18500	104.255	48.595	-1.10124	1.19262e-20	1.11292e-18
AT1G18600	11.55	4.705	-1.29563	1.33539e-11	2.75063e-10
AT1G18680	3.375	1.525	-1.14608	0.0031119	0.0100755
AT1G18710	1.525	3.665	1.265	0.00293782	0.00958711
AT1G18810	4.77	11.73	1.29814	1.95441e-12	4.70791e-11
AT1G18830	0.175	2.71	3.95287	1.73914e-40	6.91244e-38
AT1G18840	6.39	2.97	-1.10535	1.24122e-09	1.77013e-08
AT1G19200	0.36	1.275	1.82443	0.00340083	0.010883
AT1G19300	13.775	6.15	-1.16339	1.68357e-12	4.11087e-11
AT1G19570	1724.16	656.665	-1.39267	2.06121e-31	5.3301e-29
AT1G19630	0.59	0.125	-2.23879	0.00105167	0.00391468
AT1G19680	2.085	0.965	-1.11145	0.000644458	0.00253333
AT1G19730	3.14	1.245	-1.33462	0.0134982	0.0362322
AT1G19910	171.145	62.98	-1.44225	4.49767e-26	7.66138e-24
AT1G19940	0.54	0.12	-2.16993	0.00269337	0.00890448
AT1G19950	17.13	6.735	-1.34678	2.53397e-17	1.4388e-15
AT1G20190	5.89	12.67	1.10508	5.45148e-10	8.27477e-09
AT1G20270	9.92	2.82	-1.81464	2.48857e-17	1.41677e-15
AT1G20510	27.93	13.585	-1.0398	1.31757e-14	4.5833e-13
AT1G20575	9.86	4.545	-1.11731	4.4638e-07	3.70625e-06
AT1G20640	10.93	3.89	-1.49045	1.1107e-21	1.19195e-19
AT1G20840	29.46	11.65	-1.33843	1.42602e-22	1.6725e-20
AT1G20880	1.24	0.31	-2	0.000741259	0.0028666
AT1G21370	1.935	0.5	-1.95233	6.46841e-06	4.15415e-05
AT1G21460	66.19	29.745	-1.15397	1.29622e-18	8.80403e-17
AT1G21480	5.955	2.305	-1.36933	4.28282e-11	8.02814e-10
AT1G21550	184.035	59.99	-1.61719	3.29338e-14	1.09083e-12
AT1G21560	1.495	0.63	-1.24672	0.00358958	0.0114155
AT1G21630	16.62	8.255	-1.00958	2.06498e-15	8.19235e-14
AT1G21730	4.075	1.925	-1.08194	1.65831e-08	1.88919e-07
AT1G21740	1.045	0.52	-1.00692	0.00159667	0.00563918
AT1G21790	2.05	0.88	-1.22005	0.00380185	0.0120016
AT1G22070	5.495	2.475	-1.15069	1.23422e-06	9.24613e-06
AT1G22150	0.255	0.001	-7.99435	3.23391e-05	0.000175321
AT1G22180	1.675	0.82	-1.03047	0.00192955	0.00666999
AT1G22470	0.895	2.945	1.71831	0.000325954	0.00138369
AT1G22510	6.305	1.3	-2.27798	3.30899e-11	6.3355e-10
AT1G22520	24.135	8.605	-1.48788	1.33966e-10	2.26225e-09
AT1G22540	4.295	1.48	-1.53706	3.31488e-12	7.68329e-11
AT1G22570	2.985	1.005	-1.57054	1.18266e-08	1.37879e-07
AT1G22640	2.97	7.505	1.33739	5.16569e-09	6.518e-08
AT1G22730	4.255	1.655	-1.36233	6.81794e-12	1.47812e-10
AT1G22750	34.095	15.395	-1.1471	9.6074e-17	4.9331e-15
AT1G22885	1.76	4.425	1.3301	0.0104816	0.0291748
AT1G22910	6.995	3.175	-1.13957	7.66392e-06	4.83796e-05
AT1G23010	7.81	16.48	1.07732	8.46665e-13	2.16849e-11
AT1G23020	4.685	2.19	-1.09712	9.45944e-10	1.3746e-08
AT1G23040	4.78	2.265	-1.0775	0.00235207	0.00791759
AT1G23140	1.12	0.14	-3	0.00115512	0.00424163
AT1G23340	1.045	0.12	-3.1224	7.17771e-07	5.66171e-06
AT1G23390	3.175	7.67	1.27247	1.36084e-10	2.28978e-09
AT1G23860	29.425	14.6	-1.01107	3.45352e-11	6.58285e-10
AT1G23935	0.145	0.815	2.49075	2.313e-07	2.04212e-06
AT1G23940	0.38	1.405	1.8865	1.63687e-06	1.19173e-05
AT1G23960	16.005	7.785	-1.03975	2.49494e-09	3.3531e-08
AT1G24180	39.11	17.465	-1.16307	1.43789e-20	1.31326e-18
AT1G24265	2.905	1.365	-1.08964	0.00144834	0.00516631
AT1G24350	5.33	2.265	-1.23462	5.68328e-05	0.000290637
AT1G24580	2.32	5.84	1.33184	0.000195991	0.000877464
AT1G24793	1.84	0.8	-1.20163	0.00370148	0.0117297
AT1G25145	1.63	0.8	-1.0268	0.0158499	0.0416283
AT1G25370	3.21	1.42	-1.17668	0.000535115	0.00214998
AT1G25450	39.28	17.915	-1.13263	7.5801e-18	4.70207e-16
AT1G25520	18.31	8.17	-1.16422	1.21616e-11	2.52197e-10
AT1G25540	10.16	4.99	-1.02579	5.4783e-15	2.01682e-13
AT1G26150	2.84	0.96	-1.56478	4.1985e-11	7.89076e-10
AT1G26580	1.81	0.675	-1.42303	3.64623e-05	0.00019516
AT1G26620	1.03	0.51	-1.01408	0.00218651	0.00744789
AT1G26680	0.02	0.135	2.75489	0.00603154	0.0179799
AT1G26740	43.6	21.43	-1.0247	6.36065e-10	9.50687e-09
AT1G26940	5.39	2.11	-1.35304	3.0296e-06	2.08144e-05
AT1G27340	4.555	2.15	-1.08311	5.70136e-07	4.61071e-06
AT1G27350	167.84	63.685	-1.39806	4.12109e-28	9.0256e-26
AT1G27440	2.58	1.185	-1.12248	0.000465236	0.00190125
AT1G27500	1.485	0.59	-1.33168	3.1489e-05	0.000171058
AT1G27530	68.86	26.81	-1.36089	2.8573e-25	4.64593e-23
AT1G27940	3.27	1.535	-1.09105	8.99039e-11	1.57648e-09
AT1G28050	5.65	2.675	-1.07871	3.96382e-07	3.32196e-06
AT1G28240	1.665	0.785	-1.08476	0.00377253	0.0119143
AT1G28290	76.775	32.93	-1.22123	9.90887e-23	1.18152e-20
AT1G28410	2.09	0.995	-1.07073	0.00803532	0.0230996
AT1G28570	6.52	3.07	-1.08663	6.10339e-08	6.16456e-07
AT1G29040	8.965	4.065	-1.14105	1.9511e-05	0.000111719
AT1G29050	7.065	1.765	-2.00102	6.91641e-19	4.89924e-17
AT1G29310	29.825	14.895	-1.00169	4.47897e-15	1.66607e-13
AT1G29330	8.465	2.76	-1.61684	1.19883e-09	1.71309e-08
AT1G29410	0.725	2.485	1.77719	0.000362326	0.00152184
AT1G29550	9.995	3.655	-1.45134	1.09424e-09	1.57517e-08
AT1G29590	2.95	1.335	-1.14388	0.0019872	0.00684061
AT1G29910	1268.91	3331.84	1.39273	1.44782e-26	2.63344e-24
AT1G29920	299.15	958.36	1.6797	2.24566e-42	9.4507e-40
AT1G29970	15.815	6.38	-1.30967	0.000197194	0.000881745
AT1G30090	7.5	2.945	-1.34862	2.84401e-10	4.54512e-09
AT1G30100	2.105	0.775	-1.44155	2.64815e-05	0.000146892
AT1G30130	18.91	9.335	-1.01843	2.62941e-11	5.14917e-10
AT1G30160	0.455	1.285	1.49783	0.000771153	0.0029699
AT1G30170	0.001	0.295	8.20457	0.00513691	0.0156499
AT1G30220	0.195	0.53	1.44252	0.0145146	0.0385697
AT1G30300	4.74	1.39	-1.7698	3.5171e-10	5.502e-09
AT1G30490	2.12	1.025	-1.04844	1.24655e-05	7.47758e-05
AT1G30500	5.94	2.125	-1.483	7.31552e-07	5.75983e-06
AT1G30610	3.78	7.805	1.04601	1.09302e-14	3.8458e-13
AT1G30620	8.345	4.15	-1.0078	2.76067e-07	2.40082e-06
AT1G30640	1.2	0.53	-1.17897	0.00167882	0.00589632
AT1G30845	2.995	1.265	-1.24342	0.0123218	0.0335229
AT1G31150	1.725	0.735	-1.23078	2.46521e-05	0.000137825
AT1G31160	28.42	12.77	-1.15415	7.07093e-13	1.82668e-11
AT1G31280	18.335	7.695	-1.25261	4.0814e-14	1.33332e-12
AT1G31290	0.11	0.555	2.33498	2.01461e-07	1.7994e-06
AT1G31300	6.835	3.375	-1.01805	1.30211e-05	7.77558e-05
AT1G31550	14.3	4.65	-1.62071	4.13078e-23	5.09535e-21
AT1G31650	9.545	4.19	-1.18779	1.81643e-12	4.40024e-11
AT1G31690	26.925	4.01	-2.74727	8.083e-80	2.47836e-76
AT1G31710	37.365	12.755	-1.55062	1.94346e-33	5.87499e-31
AT1G31760	18.605	7.72	-1.26902	9.46152e-09	1.12568e-07
AT1G32050	75.975	35.83	-1.08436	5.02969e-13	1.34102e-11
AT1G32090	31.25	15.44	-1.01718	8.85652e-16	3.72721e-14
AT1G32260	11.045	4.705	-1.23113	9.43435e-09	1.12307e-07
AT1G32310	8.65	4.155	-1.05785	0.000861647	0.00327667
AT1G32360	6.865	2.73	-1.33036	8.2612e-11	1.46537e-09
AT1G32410	13.82	6.795	-1.02421	3.15343e-06	2.15754e-05
AT1G32780	3.15	1.055	-1.57811	1.25407e-07	1.18261e-06
AT1G32790	34.09	15.5	-1.13708	1.00657e-18	6.96901e-17
AT1G32930	4.78	1.985	-1.26787	2.24586e-07	1.98775e-06
AT1G32940	0.135	0.41	1.60266	0.00500002	0.0152958
AT1G32960	0.02	0.21	3.39232	0.00110502	0.00408563
AT1G33080	0.805	0.375	-1.1021	0.0194201	0.0495852
AT1G33230	10.96	5.355	-1.03329	1.29512e-09	1.8421e-08
AT1G33330	10.485	3.51	-1.57878	2.36633e-12	5.65574e-11
AT1G33700	0.645	1.575	1.28798	8.52969e-07	6.62107e-06
AT1G33720	0.19	0.555	1.54649	0.00903597	0.0255924
AT1G33960	0.16	0.73	2.18982	0.00191272	0.0066214
AT1G34065	1.925	0.845	-1.18784	0.00139337	0.00499015
AT1G34120	1.26	0.505	-1.31907	0.000700283	0.00272531
AT1G34130	30.425	14.905	-1.02946	7.0383e-14	2.22479e-12
AT1G34210	2.86	1.295	-1.14306	5.47049e-06	3.56554e-05
AT1G34245	17.63	4.95	-1.83253	2.28885e-14	7.69993e-13
AT1G34355	2.17	1.005	-1.1105	3.42045e-09	4.47914e-08
AT1G34360	7.605	3.55	-1.09913	2.86663e-10	4.57786e-09
AT1G34470	1.04	0.3	-1.79355	0.000990611	0.00370797
AT1G35140	1.48	4.065	1.45766	0.00360722	0.0114665
AT1G35310	2.88	1.075	-1.42173	0.00393005	0.0123588
AT1G35560	2.605	1.14	-1.19225	0.000529693	0.00212963
AT1G35710	0.335	0.78	1.21931	0.00273641	0.00902254
AT1G36050	8.25	3.575	-1.20645	2.63086e-10	4.24557e-09
AT1G36180	0.365	4.905	3.74828	1.66722e-70	2.98196e-67
AT1G38065	2.21	0.23	-3.26434	0.00161669	0.00569957
AT1G42540	8.42	4.01	-1.07022	1.12902e-14	3.95951e-13
AT1G43620	10.19	4.7	-1.11642	2.80562e-11	5.44458e-10
AT1G44350	17.62	8.025	-1.13464	9.5883e-17	4.9331e-15
AT1G44414	9.73	1.325	-2.87645	8.40721e-09	1.01089e-07
AT1G44800	3.6	0.985	-1.8698	3.72172e-09	4.84411e-08
AT1G44820	9.04	2.515	-1.84576	1.51774e-22	1.76083e-20
AT1G44960	7.67	3.41	-1.16945	3.30425e-07	2.82884e-06
AT1G45050	5.66	2.695	-1.07052	0.000944272	0.00355497
AT1G45191	22.93	5.89	-1.9609	7.24179e-40	2.82601e-37
AT1G46768	0.45	1.67	1.89185	0.00696984	0.0204363
AT1G47310	4.545	1.76	-1.3687	1.95209e-08	2.18559e-07
AT1G47330	8.035	3.77	-1.09173	2.61175e-10	4.22108e-09
AT1G47380	2.005	0.86	-1.22119	0.000358754	0.00150772
AT1G47395	8.685	4.02	-1.11133	0.0186392	0.0478761
AT1G47480	1.595	0.195	-3.03201	1.35096e-07	1.26232e-06
AT1G47510	1.07	2.89	1.43346	0.000908554	0.00343739
AT1G47580	4.725	11.17	1.24124	4.72071e-09	6.00596e-08
AT1G47760	0.545	2.505	2.20048	8.37938e-06	5.24334e-05
AT1G47830	56.04	26.445	-1.08346	5.44641e-13	1.44138e-11
AT1G47840	3.055	1.315	-1.21611	9.96852e-06	6.11998e-05
AT1G48100	9.545	21.45	1.16816	4.81214e-12	1.0744e-10
AT1G48140	6.91	2.59	-1.41573	0.000109041	0.000521582
AT1G48230	6.42	3.08	-1.05964	8.60553e-07	6.67271e-06
AT1G48240	7.015	2.66	-1.39902	1.07834e-05	6.57136e-05
AT1G48270	4.91	2.2	-1.15822	1.13756e-05	6.88537e-05
AT1G48440	158.16	78.755	-1.00594	8.48537e-14	2.63562e-12
AT1G48540	0.715	0.27	-1.40498	0.0003903	0.00162692
AT1G48720	0.915	0.001	-9.83763	0.00387109	0.0121969
AT1G48745	0.965	2.395	1.31142	0.0123911	0.0336826
AT1G48960	3.57	1.735	-1.04099	0.00403543	0.0126527
AT1G49130	0.35	1.585	2.17906	0.00184	0.00639544
AT1G49160	0.265	0.825	1.6384	0.00873558	0.0248333
AT1G49170	1.975	0.545	-1.85752	0.00468972	0.0144703
AT1G49300	61.135	28.99	-1.07644	1.62193e-17	9.48543e-16
AT1G49450	0.325	0.99	1.60699	0.000439525	0.00180719
AT1G49580	4.93	2.125	-1.21412	5.8028e-10	8.74003e-09
AT1G49920	0.45	1.105	1.29605	7.28197e-05	0.000361789
AT1G50400	2.985	6.2	1.05454	1.35009e-05	7.99806e-05
AT1G50510	11.465	4.115	-1.47827	4.7142e-16	2.14821e-14
AT1G50630	2.655	1.19	-1.15775	0.00013853	0.000643563
AT1G51200	65.4	32.305	-1.01753	7.83976e-11	1.40104e-09
AT1G51760	45.76	16.715	-1.45294	2.78186e-29	6.56122e-27
AT1G51800	0.46	0.195	-1.23816	0.011577	0.0317664
AT1G51850	0.33	0.115	-1.52083	0.0141011	0.0376574
AT1G52000	14.44	38.685	1.4217	3.01361e-29	7.03055e-27
AT1G52030	2.395	0.67	-1.83779	6.90572e-10	1.02573e-08
AT1G52040	6.58	14.485	1.1384	6.73859e-11	1.2164e-09
AT1G52100	14.75	56.495	1.93741	2.86809e-49	1.92368e-46
AT1G52150	1.375	0.655	-1.06986	0.000286254	0.00123148
AT1G52260	3.055	1.42	-1.10528	1.01919e-05	6.23568e-05
AT1G52280	14.86	5.09	-1.5457	5.71666e-14	1.83129e-12
AT1G52315	0.135	0.49	1.85982	0.0147031	0.0390028
AT1G52420	3.965	1.605	-1.30475	3.57248e-10	5.57779e-09
AT1G52550	2.71	1.05	-1.3679	0.0112097	0.0308889
AT1G52560	66.27	18.39	-1.84943	8.16729e-12	1.74422e-10
AT1G52630	2.57	1.03	-1.31912	1.16798e-05	7.0496e-05
AT1G52690	0.955	17.095	4.16193	1.9947e-47	1.09775e-44
AT1G52720	74.02	36.885	-1.00488	6.39048e-15	2.33661e-13
AT1G52827	8.31	20.035	1.2696	3.67415e-05	0.000196458
AT1G52870	43.125	21.005	-1.03779	6.36329e-16	2.77029e-14
AT1G52910	3.085	1.01	-1.61092	0.000377842	0.00158175
AT1G52920	0.115	0.445	1.95217	0.00810787	0.0232771
AT1G52990	0.33	1.16	1.81359	0.00100977	0.00376983
AT1G53080	0.225	1.195	2.40901	8.73172e-05	0.00042622
AT1G53140	5.65	2.11	-1.42101	2.42626e-15	9.43384e-14
AT1G53170	3.355	9.505	1.50237	1.8155e-09	2.52208e-08
AT1G53190	7.045	3.35	-1.07244	2.40651e-09	3.24237e-08
AT1G53390	2.29	0.845	-1.43832	5.25879e-11	9.70502e-10
AT1G53400	9.475	4.405	-1.10498	0.000141129	0.000653737
AT1G53470	0.13	0.34	1.38702	0.0182129	0.0469047
AT1G53540	2681.28	922.24	-1.53971	5.10707e-05	0.000264702
AT1G53770	1.13	0.525	-1.10593	0.00494947	0.0151758
AT1G53885	6.255	1.46	-2.09904	5.38975e-08	5.52173e-07
AT1G53903	6.255	1.46	-2.09904	5.36709e-08	5.50114e-07
AT1G54010	599.745	220.985	-1.4404	6.02997e-25	9.37835e-23
AT1G54020	1.835	0.55	-1.73828	7.48028e-05	0.000370698
AT1G54040	24.695	55.02	1.15574	7.96219e-20	6.4732e-18
AT1G54050	1151.08	477.8	-1.2685	1.92411e-08	2.16062e-07
AT1G54217	2.955	1.105	-1.41911	0.0158291	0.041589
AT1G54340	15.92	7.61	-1.06487	1.70158e-13	4.97562e-12
AT1G54650	1.9	0.89	-1.09412	0.0143255	0.0381616
AT1G55130	8.735	3.985	-1.13223	1.47629e-13	4.37648e-12
AT1G55310	45.745	22.07	-1.05153	8.11005e-16	3.44685e-14
AT1G55510	7.895	3.115	-1.34171	1.94747e-10	3.19806e-09
AT1G55535	2.88	1.065	-1.43522	6.1547e-05	0.00031204
AT1G55650	0.025	0.36	3.848	0.00623423	0.01853
AT1G55680	27.865	12.005	-1.21482	3.31744e-20	2.87105e-18
AT1G55690	4.72	2.02	-1.22443	2.0338e-10	3.3271e-09
AT1G55730	2.085	0.82	-1.34635	4.25164e-05	0.000224706
AT1G55760	0.84	0.11	-2.93289	0.000240758	0.00105586
AT1G55880	2.15	0.815	-1.39946	5.55031e-05	0.000284651
AT1G55940	0.425	0.13	-1.70895	0.00610678	0.0181764
AT1G55980	0.155	0.001	-7.27612	0.0110387	0.0305197
AT1G55990	0.875	0.001	-9.77314	0.000495763	0.00201031
AT1G56340	489.575	224.515	-1.12472	2.23446e-20	1.98175e-18
AT1G56440	16.135	6.435	-1.32618	6.19558e-20	5.1342e-18
AT1G56460	3.63	1.71	-1.08597	3.61696e-06	2.44353e-05
AT1G56600	2.94	1.295	-1.18286	0.00383514	0.012096
AT1G56710	0.13	0.625	2.26534	0.000610342	0.0024156
AT1G57540	7.98	3.4	-1.23085	0.000175149	0.000795772
AT1G57620	22.56	10.86	-1.05474	3.82923e-09	4.97514e-08
AT1G57750	0.085	0.93	3.4517	9.05022e-08	8.79334e-07
AT1G57765	7.75	3.79	-1.032	0.000947974	0.00356766
AT1G57800	0.24	0.79	1.71882	0.000202915	0.000904122
AT1G57820	46.55	18.955	-1.2962	5.90091e-20	4.92806e-18
AT1G57990	1.93	5.28	1.45194	3.56423e-05	0.000191439
AT1G58170	7.315	3	-1.2859	3.52072e-06	2.38526e-05
AT1G58270	18.72	41.23	1.13911	2.29488e-09	3.10954e-08
AT1G58280	5.63	1.48	-1.92754	2.1521e-12	5.16095e-11
AT1G58350	1.1	0.265	-2.05344	1.81233e-07	1.64249e-06
AT1G59560	2.77	1.23	-1.17123	0.00152808	0.00542549
AT1G59580	7.54	3.695	-1.02899	6.18271e-06	3.98258e-05
AT1G59600	12.895	6.295	-1.03453	6.32418e-09	7.78302e-08
AT1G59650	3.045	1.52	-1.00237	6.2774e-05	0.000317165
AT1G59720	2.31	5.12	1.14825	7.06772e-10	1.04834e-08
AT1G59740	8.525	2.82	-1.596	6.12732e-19	4.39835e-17
AT1G59860	1419.42	630.33	-1.17113	8.39968e-06	5.25452e-05
AT1G59960	3.345	1.38	-1.27734	1.5777e-05	9.2017e-05
AT1G59980	1.13	0.265	-2.09226	0.000120511	0.000568467
AT1G60440	4.415	1.815	-1.28244	2.71923e-07	2.36766e-06
AT1G60630	0.72	0.285	-1.33703	0.0132332	0.0356144
AT1G60890	1.585	0.61	-1.3776	3.34863e-06	2.27658e-05
AT1G60960	3.585	1.205	-1.57294	5.85597e-08	5.94826e-07
AT1G60989	2.215	6.55	1.56419	7.0981e-05	0.000353801
AT1G61000	4.49	1.865	-1.26754	4.18024e-08	4.37874e-07
AT1G61120	0.065	0.23	1.82312	0.0121347	0.033102
AT1G61250	57.005	23.895	-1.25438	3.99409e-23	4.95521e-21
AT1G61320	0.001	0.32	8.32193	0.000415722	0.00171787
AT1G61340	23.585	8.155	-1.53211	2.42645e-12	5.77371e-11
AT1G61450	2.25	0.665	-1.7585	0.00315902	0.0102081
AT1G61470	0.935	2.585	1.46713	0.000623873	0.00246189
AT1G61560	1.845	0.215	-3.10121	1.80963e-13	5.25741e-12
AT1G61640	4.465	1.82	-1.29472	2.13968e-08	2.37825e-07
AT1G61790	36.565	16.955	-1.10875	2.99003e-18	1.96856e-16
AT1G61820	1.53	4.5	1.55639	3.49689e-07	2.97007e-06
AT1G61930	2.22	0.935	-1.24752	0.00950699	0.0267745
AT1G62045	1.6	5.725	1.8392	0.00340991	0.0109044
AT1G62430	27.415	13.3	-1.04354	6.47498e-17	3.45703e-15
AT1G62570	4.52	19.535	2.11167	6.02446e-43	2.69381e-40
AT1G62690	0.16	1.435	3.16491	0.000250449	0.00109367
AT1G62760	5.89	2.835	-1.05492	3.30063e-05	0.000178622
AT1G62880	9.57	2.165	-2.14415	1.1904e-12	2.97434e-11
AT1G62950	0.735	0.295	-1.31703	0.00801811	0.0230613
AT1G63100	0.68	0.11	-2.62803	8.0316e-06	5.04928e-05
AT1G63110	7.48	3.45	-1.11644	5.36622e-08	5.50114e-07
AT1G63220	6.07	2.745	-1.14489	0.000614503	0.00243027
AT1G63460	11.165	4.775	-1.22541	2.47473e-07	2.17596e-06
AT1G63530	1.89	0.74	-1.35279	5.28291e-05	0.000272107
AT1G63710	3.215	0.825	-1.96235	5.32999e-12	1.18057e-10
AT1G63930	0.075	0.565	2.91329	0.017892	0.0461717
AT1G64090	50.97	25.21	-1.01565	1.16711e-15	4.82651e-14
AT1G64110	0.03	0.245	3.02975	0.00252099	0.00841492
AT1G64140	7.35	2.71	-1.43945	1.60634e-17	9.44971e-16
AT1G64170	0.44	0.135	-1.70454	0.00259402	0.00862784
AT1G64200	84.035	34.445	-1.2867	3.11323e-19	2.33633e-17
AT1G64260	0.225	0.05	-2.16993	0.0124936	0.0338959
AT1G64300	0.675	0.225	-1.58496	0.00304494	0.00988559
AT1G64360	2.485	8.425	1.76143	4.7738e-06	3.15359e-05
AT1G64440	2.5	1.12	-1.15843	0.000388044	0.00161877
AT1G64660	6.065	15.015	1.30782	2.43276e-15	9.44203e-14
AT1G64690	1.02	2.155	1.07912	0.0128614	0.0347268
AT1G64840	1.9	0.795	-1.25697	0.000762421	0.00293944
AT1G64990	3.33	1.58	-1.0756	0.000896623	0.00339824
AT1G65280	6.14	3.04	-1.01417	6.10835e-09	7.5477e-08
AT1G65450	6.82	2.05	-1.73415	1.17545e-17	7.1859e-16
AT1G65500	4.67	1.68	-1.47496	0.00298103	0.00971041
AT1G65590	13.395	6.625	-1.0157	4.14355e-13	1.12289e-11
AT1G65620	9.01	1.49	-2.59621	9.40406e-19	6.59606e-17
AT1G65720	149.85	67.79	-1.14437	2.66274e-20	2.33267e-18
AT1G65790	0.395	0.14	-1.49643	0.0124615	0.0338341
AT1G65840	17.615	8.35	-1.07696	1.85589e-15	7.43152e-14
AT1G65845	5.055	1.095	-2.20678	1.49362e-05	8.75891e-05
AT1G65870	2.005	4.61	1.20116	0.000193864	0.000869572
AT1G65880	0.345	0.73	1.0813	0.0153066	0.0403694
AT1G65980	307.49	121.78	-1.33626	4.60694e-27	8.82846e-25
AT1G65985	0.285	0.915	1.68281	0.000453648	0.00185849
AT1G66050	1.67	0.78	-1.0983	0.01645	0.0429947
AT1G66080	116.35	46.845	-1.3125	2.49736e-09	3.35424e-08
AT1G66090	4.5	1.995	-1.17354	2.96454e-05	0.000162482
AT1G66230	1.48	3.155	1.09204	0.00437577	0.0135954
AT1G66250	14.25	7.105	-1.00406	8.1373e-11	1.44698e-09
AT1G66320	0.001	0.19	7.56986	0.0111049	0.030675
AT1G66460	0.485	0.075	-2.69302	0.00085819	0.00326584
AT1G66940	8.855	2.91	-1.60547	8.19799e-15	2.94236e-13
AT1G67060	1.61	0.41	-1.97336	0.000762171	0.002939
AT1G67090	27623.8	58044.4	1.07125	1.29238e-19	1.02355e-17
AT1G67360	430.89	127.12	-1.76113	2.0367e-14	6.91674e-13
AT1G67370	3.955	1.09	-1.85935	1.90578e-12	4.59592e-11
AT1G67440	13.03	5.75	-1.1802	6.11793e-12	1.34126e-10
AT1G67710	0.295	0.045	-2.71272	0.00859211	0.0244822
AT1G67785	110.505	45.265	-1.28764	5.57814e-17	3.03867e-15
AT1G67810	1.075	2.335	1.11909	0.00255876	0.00852511
AT1G67940	4.27	1.465	-1.54334	3.20324e-07	2.75224e-06
AT1G68100	13.065	6.08	-1.10356	1.45881e-13	4.33062e-12
AT1G68160	1.57	0.445	-1.81889	0.000521305	0.0020996
AT1G68300	34.31	13.055	-1.39403	1.6675e-12	4.07626e-11
AT1G68390	2.1	0.24	-3.12928	2.30627e-12	5.51834e-11
AT1G68400	8.925	3.94	-1.17966	1.94687e-15	7.75243e-14
AT1G68600	17.015	5.93	-1.5207	2.67916e-27	5.22752e-25
AT1G68690	0.4	0.12	-1.73697	0.00434219	0.0135048
AT1G68725	15.17	3.73	-2.02397	9.995e-25	1.48974e-22
AT1G68740	2.615	1.135	-1.20412	1.61934e-07	1.48657e-06
AT1G68840	2.25	5.475	1.28293	6.93465e-06	4.42708e-05
AT1G69360	1.08	0.535	-1.01342	0.00273035	0.00900869
AT1G69450	1.625	0.605	-1.42543	3.58417e-06	2.4229e-05
AT1G69480	0.02	0.27	3.75489	0.000936102	0.00352816
AT1G69510	19.51	9.025	-1.11221	2.06144e-08	2.29604e-07
AT1G69720	1.595	0.105	-3.9251	1.76638e-08	2.00527e-07
AT1G69750	4.475	0.81	-2.46589	0.00383247	0.0120894
AT1G69880	0.36	5.59	3.95678	2.94101e-16	1.36926e-14
AT1G69900	0.79	1.88	1.25081	0.00150794	0.00535755
AT1G69960	5.9	2.92	-1.01475	1.91437e-05	0.000109832
AT1G70220	0.695	0.055	-3.65951	0.0018431	0.00640417
AT1G70440	0.125	0.995	2.99277	3.05994e-05	0.000167002
AT1G70650	0.755	1.64	1.11915	0.00788868	0.022739
AT1G70700	97.91	46.75	-1.06649	1.16385e-12	2.91478e-11
AT1G70800	14.215	5.35	-1.4098	4.34167e-11	8.13135e-10
AT1G70810	34.26	11	-1.63902	1.0185e-22	1.20774e-20
AT1G70850	0.06	2.22	5.20945	1.34854e-07	1.26116e-06
AT1G71050	3.635	1.605	-1.17938	0.00442831	0.0137408
AT1G71070	11.175	5.31	-1.07349	1.12428e-10	1.93199e-09
AT1G71190	5.835	2.165	-1.43037	1.44596e-08	1.66495e-07
AT1G71400	0.9	0.295	-1.60921	2.18478e-05	0.000123595
AT1G71410	6.965	2.13	-1.70927	2.31272e-17	1.32016e-15
AT1G71430	9.11	18.635	1.03249	1.07336e-07	1.02892e-06
AT1G71790	5.91	2.485	-1.24991	3.67981e-06	2.48286e-05
AT1G71800	1.99	0.93	-1.09747	0.000491481	0.00199559
AT1G71830	3.07	1.285	-1.25647	8.4909e-08	8.29496e-07
AT1G71870	0.695	0.29	-1.26096	0.0170628	0.0444118
AT1G71950	47.665	23.63	-1.01231	8.31547e-13	2.13232e-11
AT1G72020	202.345	90.49	-1.16099	1.5408e-17	9.13541e-16
AT1G72120	2.375	1.13	-1.0716	0.000632822	0.00249353
AT1G72125	0.145	0.001	-7.17991	0.00620881	0.0184596
AT1G72170	28.605	13.495	-1.08384	6.03824e-09	7.47829e-08
AT1G72260	0.001	0.6	9.22882	0.0110544	0.030555
AT1G72280	1.93	0.655	-1.55903	6.53787e-05	0.000328009
AT1G72416	151.055	38.79	-1.96132	1.72432e-31	4.51331e-29
AT1G72470	4.33	1.87	-1.21133	1.40358e-09	1.98192e-08
AT1G72660	12.99	4.425	-1.55365	3.43263e-06	2.33073e-05
AT1G72670	6.655	3.165	-1.07223	1.06821e-07	1.0249e-06
AT1G72740	19.71	8.265	-1.25384	1.9537e-13	5.60592e-12
AT1G72900	3.16	8.79	1.47594	2.60516e-10	4.2136e-09
AT1G72930	24.135	65.54	1.44125	3.41449e-21	3.40861e-19
AT1G73120	0.61	9.165	3.90925	1.3395e-19	1.05698e-17
AT1G73200	8.905	3.35	-1.41045	7.95973e-21	7.62677e-19
AT1G73250	14.61	6.765	-1.11079	8.14864e-10	1.19873e-08
AT1G73260	0.255	1.485	2.54189	0.00362418	0.0115153
AT1G73325	51.405	9.01	-2.51231	1.87345e-56	1.82772e-53
AT1G73330	57.83	26.555	-1.12283	3.60496e-17	2.01493e-15
AT1G73430	7.63	3.805	-1.00379	4.09868e-12	9.28934e-11
AT1G73620	7.805	3.365	-1.21379	1.40455e-07	1.30711e-06
AT1G73690	1.23	0.305	-2.01178	4.58399e-05	0.000240318
AT1G73700	0.405	0.055	-2.88042	0.00145597	0.00519093
AT1G73930	2.18	1.03	-1.08168	9.07005e-05	0.00044063
AT1G73950	1.215	0.425	-1.51542	0.00321783	0.0103794
AT1G74000	2.89	9.425	1.70542	4.79757e-16	2.17696e-14
AT1G74210	6.745	2.265	-1.57431	6.22299e-13	1.62092e-11
AT1G74310	1334.26	556.7	-1.26107	0.00020667	0.000918453
AT1G74340	21.18	7.4	-1.51711	3.32343e-08	3.5541e-07
AT1G74400	0.365	1.515	2.05335	8.99516e-07	6.94972e-06
AT1G74420	1.495	0.68	-1.13654	0.0018903	0.00654906
AT1G74530	15.105	7.515	-1.00718	1.97048e-10	3.23337e-09
AT1G74670	6.73	18.355	1.44749	1.38704e-08	1.60312e-07
AT1G74680	0.42	0.08	-2.39232	0.00353926	0.0112729
AT1G74780	5.515	2.12	-1.3793	6.32432e-12	1.37666e-10
AT1G74810	0.845	0.34	-1.31342	0.00155953	0.00552255
AT1G74890	2.285	0.865	-1.40142	0.00365046	0.0115851
AT1G75240	4.235	1.725	-1.29577	2.63582e-05	0.000146258
AT1G75300	0.83	0.075	-3.46815	0.000369174	0.00154818
AT1G75400	4.295	1.985	-1.11352	5.55572e-06	3.6145e-05
AT1G75630	24.23	9.715	-1.31851	2.07765e-13	5.93777e-12
AT1G75750	161.2	54.145	-1.57395	1.18096e-21	1.23643e-19
AT1G75780	12.785	5.92	-1.11078	7.81248e-14	2.45504e-12
AT1G75900	15.625	35.205	1.17192	1.94221e-13	5.5879e-12
AT1G76020	7.165	2.345	-1.61138	2.68124e-08	2.92416e-07
AT1G76150	16.255	7.83	-1.0538	1.1457e-11	2.38045e-10
AT1G76260	2.98	1.46	-1.02934	0.000513729	0.0020722
AT1G76310	4.83	1.9	-1.34602	3.25143e-09	4.26864e-08
AT1G76390	3.19	1.48	-1.10796	3.08508e-08	3.32239e-07
AT1G76400	26.945	13.425	-1.0051	3.40535e-15	1.28905e-13
AT1G76460	4.96	1.265	-1.9712	3.63208e-11	6.89871e-10
AT1G76610	1.455	0.425	-1.77548	0.00210106	0.00718417
AT1G76680	22.94	53.03	1.20894	1.1753e-16	5.94942e-15
AT1G76790	88.6	31.745	-1.48078	3.51206e-28	7.77106e-26
AT1G76960	30.355	8.47	-1.8415	7.80372e-13	2.00829e-11
AT1G77000	3.845	1.585	-1.2785	1.84861e-06	1.33099e-05
AT1G77090	66.035	32.975	-1.00186	8.49926e-14	2.63612e-12
AT1G77120	3.65	7.335	1.0069	2.01722e-07	1.80023e-06
AT1G77330	0.155	0.55	1.82716	0.0124296	0.0337623
AT1G77370	13.245	5.855	-1.17771	7.60865e-07	5.96873e-06
AT1G77380	0.81	0.31	-1.38565	0.00580355	0.0174017
AT1G77410	1.6	0.24	-2.73697	1.63468e-13	4.79962e-12
AT1G77420	3.835	1.24	-1.62889	6.12787e-09	7.56747e-08
AT1G77450	18.625	43.18	1.21312	2.12286e-16	1.01931e-14
AT1G77610	9.245	3.135	-1.56021	9.25264e-13	2.36416e-11
AT1G77710	82.2	35.725	-1.2022	2.16018e-17	1.24634e-15
AT1G77960	0.23	1.625	2.82073	9.00046e-08	8.75688e-07
AT1G78000	1.985	0.815	-1.28427	1.23408e-05	7.40691e-05
AT1G78050	8.755	4.125	-1.08571	8.0409e-09	9.7284e-08
AT1G78090	0.385	1.17	1.60358	0.00432698	0.0134692
AT1G78140	22.175	10.44	-1.08681	1.46158e-15	5.96387e-14
AT1G78240	12.435	5.35	-1.2168	9.20701e-17	4.77319e-15
AT1G78260	1.245	0.31	-2.00581	0.000551655	0.00220775
AT1G78400	1.29	0.03	-5.42626	3.52393e-11	6.70516e-10
AT1G78490	38.54	8.295	-2.21604	1.51715e-57	1.5506e-54
AT1G78660	21.41	7.23	-1.56622	1.21464e-26	2.26695e-24
AT1G78670	15.625	7.15	-1.12784	1.79243e-12	4.35191e-11
AT1G78680	77.665	35.34	-1.13596	4.23892e-18	2.70773e-16
AT1G78770	5.21	2.29	-1.18594	2.14907e-09	2.9286e-08
AT1G78790	10.01	4.275	-1.22745	0.000193993	0.000869803
AT1G78870	79.15	38.08	-1.05556	7.81906e-16	3.33639e-14
AT1G78880	6.79	3.015	-1.17125	2.5158e-09	3.37479e-08
AT1G78895	8.265	2.5	-1.72509	2.38592e-09	3.22069e-08
AT1G78950	0.095	0.001	-6.56986	0.0111532	0.0307529
AT1G79030	0.93	0.355	-1.38941	0.0104692	0.0291474
AT1G79530	26.04	12.54	-1.05419	2.27e-13	6.47026e-12
AT1G79590	9.54	4.475	-1.0921	9.79935e-07	7.5223e-06
AT1G79790	16.56	8.195	-1.01489	2.5212e-07	2.21319e-06
AT1G79820	3.95	1.59	-1.31283	2.05511e-07	1.83252e-06
AT1G79840	18.485	3.44	-2.42587	4.57278e-68	6.54304e-65
AT1G79990	16.505	7.6	-1.11883	5.43935e-11	9.98673e-10
AT1G80030	45.85	21.59	-1.08656	1.98258e-18	1.3215e-16
AT1G80080	24.585	6.13	-2.00382	1.5245e-45	7.98058e-43
AT1G80280	4	1.065	-1.90915	3.98062e-17	2.20196e-15
AT1G80400	1.72	0.81	-1.08641	0.00261625	0.0086883
AT1G80530	26.675	13.09	-1.02702	1.16065e-12	2.91017e-11
AT1G80670	49.705	24.745	-1.00625	1.85641e-13	5.38435e-12
AT1G80760	5.09	1.705	-1.57789	1.65253e-07	1.51574e-06
AT1G80830	8.96	2.835	-1.66015	7.43318e-19	5.24797e-17
AT1G80890	74.975	27.175	-1.46413	1.44918e-18	9.8119e-17
AT1G80900	1.915	0.715	-1.42133	0.000181397	0.00081982
AT1G80910	5.435	2.665	-1.02814	1.902e-07	1.70878e-06
AT1G80920	8.2	18.955	1.20888	0.000180734	0.000817338
AT1G80950	7.725	3.645	-1.08362	3.21628e-08	3.44983e-07
AT1G80980	0.001	0.955	9.89936	0.00310911	0.010068
AT2G01008	1.125	2.735	1.28162	0.00351556	0.0112116
AT2G01070	13.5	6.295	-1.10068	1.26138e-13	3.78643e-12
AT2G01080	1.905	0.68	-1.48618	0.00304808	0.00989277
AT2G01100	19.715	6.975	-1.49903	3.00866e-15	1.14902e-13
AT2G01170	10.785	4.265	-1.33841	2.11814e-14	7.17061e-13
AT2G01180	12.21	5.965	-1.03347	1.78964e-09	2.48776e-08
AT2G01340	0.325	1.215	1.90244	0.00320138	0.0103294
AT2G01480	1.385	0.475	-1.54389	0.000514522	0.00207501
AT2G01730	0.855	1.81	1.08199	0.000203092	0.000904723
AT2G01755	9.09	18.705	1.04107	3.39483e-08	3.62323e-07
AT2G01890	2.285	7.675	1.74797	1.58777e-15	6.44203e-14
AT2G02760	63.93	25.385	-1.33252	1.87168e-23	2.41999e-21
AT2G02810	10.95	4.79	-1.19283	8.64399e-11	1.5207e-09
AT2G02870	3.83	1.84	-1.05764	5.96256e-06	3.85349e-05
AT2G02950	2.13	4.8	1.17218	6.53088e-07	5.21281e-06
AT2G02960	2.245	0.98	-1.19586	0.00192588	0.00666051
AT2G02970	3.2	1.35	-1.24511	6.51902e-07	5.20527e-06
AT2G02990	0.435	1.885	2.11548	0.00280707	0.00922355
AT2G03120	70.86	33.555	-1.07844	1.18504e-18	8.10016e-17
AT2G03350	18.35	8.505	-1.1094	1.4388e-09	2.02898e-08
AT2G03480	5.93	2.695	-1.13775	3.26207e-10	5.15186e-09
AT2G03520	0.04	0.395	3.30378	0.0017857	0.00622992
AT2G03760	5.675	11.545	1.02458	1.11315e-08	1.30555e-07
AT2G04032	7.955	0.1	-6.31379	8.25098e-53	6.55892e-50
AT2G04040	0.205	1.13	2.46263	8.41694e-07	6.55965e-06
AT2G04050	0.07	1.16	4.05063	4.28317e-10	6.62317e-09
AT2G04170	0.42	1.57	1.9023	0.000379764	0.00158886
AT2G04305	1.79	0.645	-1.47259	0.000135395	0.000630367
AT2G04940	21.33	8	-1.41481	2.45116e-24	3.46113e-22
AT2G05210	1.065	0.36	-1.56478	0.00263366	0.00873667
AT2G05260	2.525	1.07	-1.23867	7.1245e-05	0.000354869
AT2G05380	81.53	209.425	1.36103	1.56576e-19	1.21321e-17
AT2G05440	0.265	2.915	3.45943	0.00072978	0.00282628
AT2G05540	2.68	11.565	2.10946	1.6012e-12	3.92313e-11
AT2G05810	4.19	1.93	-1.11835	1.39445e-06	1.03168e-05
AT2G06050	98.11	35.54	-1.46496	2.45434e-27	4.87755e-25
AT2G06420	0.001	0.34	8.40939	0.0125567	0.0340284
AT2G07170	2.64	1.16	-1.18641	3.70172e-07	3.12303e-06
AT2G07180	3.98	1.63	-1.2879	1.69962e-07	1.55428e-06
AT2G07815	0.115	0.565	2.29662	0.012632	0.0341806
AT2G12190	2.24	7.885	1.81561	1.14776e-21	1.21352e-19
AT2G12465	0.875	0.001	-9.77314	0.0113336	0.0311869
AT2G14247	5	1.945	-1.36216	0.0143865	0.0383002
AT2G14460	5.96	1.43	-2.0593	0.000678346	0.00265041
AT2G14530	2.77	0.8	-1.79181	7.1699e-07	5.65763e-06
AT2G14560	2.365	0.92	-1.36213	0.00739459	0.0214705
AT2G14610	2.235	0.515	-2.11763	0.000550547	0.00220439
AT2G14835	13.635	6.285	-1.11733	7.38764e-10	1.09202e-08
AT2G14900	2.975	0.31	-3.26255	1.53391e-05	8.97311e-05
AT2G14910	35.605	13.98	-1.34872	1.69433e-22	1.95512e-20
AT2G15230	3.37	1.52	-1.14868	3.56803e-05	0.000191595
AT2G15240	14.97	3.575	-2.06606	7.5428e-25	1.14008e-22
AT2G15280	2.845	1.245	-1.19228	0.00247866	0.00829429
AT2G15490	0.07	1.015	3.85798	3.27231e-08	3.50293e-07
AT2G15570	8.145	3.265	-1.31883	1.80478e-05	0.000104101
AT2G15790	11.46	4.51	-1.34541	1.59276e-11	3.23726e-10
AT2G16380	4.92	2.32	-1.08453	2.4051e-07	2.11907e-06
AT2G16570	0.8	1.69	1.07895	0.0053223	0.0161482
AT2G16990	2.045	0.75	-1.44714	1.3352e-05	7.92956e-05
AT2G17150	0.82	0.3	-1.45066	0.000179267	0.000811902
AT2G17260	0.29	0.09	-1.68806	0.0144946	0.0385261
AT2G17280	4.39	10.065	1.19705	3.40489e-07	2.89882e-06
AT2G17340	31.975	14.615	-1.12949	6.25033e-16	2.74337e-14
AT2G17380	60.4	26.875	-1.16828	1.21085e-18	8.25033e-17
AT2G17440	0.645	0.095	-2.7633	4.71363e-05	0.000246452
AT2G17442	4.405	1.63	-1.43427	0.000653629	0.00256375
AT2G17500	0.64	2.805	2.13186	1.62187e-08	1.85259e-07
AT2G17520	6.49	2.77	-1.22833	1.82245e-14	6.21865e-13
AT2G17570	2.405	0.985	-1.28784	0.000876992	0.00332971
AT2G17720	14.075	6.845	-1.04001	2.59337e-10	4.19769e-09
AT2G17780	0.72	0.275	-1.38857	0.014154	0.037761
AT2G17900	5.57	2.445	-1.18784	8.26126e-09	9.95413e-08
AT2G18030	4.77	2.36	-1.0152	0.000821906	0.00314561
AT2G18150	0.19	0.65	1.77444	0.0162214	0.0424664
AT2G18193	0.34	1.98	2.54189	4.0239e-10	6.23124e-09
AT2G18280	1.605	0.72	-1.1565	0.00683989	0.020113
AT2G18290	4.3	1.73	-1.31356	0.000150809	0.000694445
AT2G18300	10.095	23.58	1.22392	2.17363e-16	1.04135e-14
AT2G18390	2.69	1.085	-1.30991	0.00217523	0.00741415
AT2G18500	0.305	0.85	1.47865	0.0128766	0.0347549
AT2G18650	0.93	0.345	-1.43063	0.00796147	0.0229181
AT2G18730	16.18	6.645	-1.28387	1.15942e-15	4.80396e-14
AT2G18770	22.78	11.195	-1.02491	2.50049e-12	5.92361e-11
AT2G19180	9.82	4.415	-1.15331	8.58261e-07	6.65734e-06
AT2G19190	0.225	0.055	-2.03242	0.0104704	0.0291474
AT2G19340	6.25	2.045	-1.61176	5.36211e-07	4.35605e-06
AT2G19450	7.61	3.55	-1.10008	5.67069e-09	7.0844e-08
AT2G19460	6.03	1.68	-1.8437	9.85716e-06	6.06201e-05
AT2G19690	2.87	0.945	-1.60266	0.00110756	0.00409229
AT2G19800	0.17	1.025	2.59202	0.00312291	0.0101066
AT2G19910	0.43	0.18	-1.25634	0.0125353	0.0339836
AT2G20110	0.805	0.24	-1.74595	0.000927106	0.0034971
AT2G20130	21.925	10.195	-1.10472	1.11559e-11	2.32692e-10
AT2G20340	57.195	25.21	-1.18189	6.7248e-20	5.488e-18
AT2G20400	1.065	0.43	-1.30844	0.00578346	0.0173512
AT2G20500	4.01	1.44	-1.47753	0.00129657	0.00468725
AT2G20560	370.86	172.62	-1.10328	0.000444816	0.00182859
AT2G20635	3.5	1.545	-1.17975	7.58623e-07	5.95332e-06
AT2G20670	0.71	2.28	1.68314	0.0148967	0.0393996
AT2G20680	0.925	0.34	-1.44392	0.00643547	0.0190591
AT2G20780	2.485	1.095	-1.18231	2.74374e-05	0.000151619
AT2G20800	0.07	0.995	3.82927	4.93342e-11	9.14387e-10
AT2G20840	6.31	3.125	-1.01378	1.99525e-05	0.000113925
AT2G20870	5.085	1.405	-1.85568	1.11988e-05	6.78597e-05
AT2G20990	51.805	22.01	-1.23493	1.02557e-22	1.20945e-20
AT2G21140	61.825	14.72	-2.07041	1.44792e-53	1.24307e-50
AT2G21180	2.1	4.415	1.07202	0.0152084	0.0401448
AT2G21190	39.2	14.155	-1.46954	9.13749e-30	2.20357e-27
AT2G21220	1.295	3.915	1.59606	0.00136628	0.00491068
AT2G21230	7.06	3.265	-1.11259	3.4533e-08	3.68015e-07
AT2G21260	0.155	0.7	2.17509	0.00895041	0.0253735
AT2G21430	0.55	0.035	-3.974	0.000489146	0.00198686
AT2G21500	1.665	0.58	-1.5214	0.000313622	0.00133716
AT2G21510	1.2	0.315	-1.92961	0.000202692	0.00090332
AT2G21730	0.3	0.94	1.6477	0.00403825	0.0126567
AT2G21940	8.46	3.67	-1.20488	8.02088e-08	7.86823e-07
AT2G22330	21.455	10.27	-1.06288	3.34576e-11	6.39448e-10
AT2G22425	42.425	19.885	-1.09323	7.20134e-11	1.29449e-09
AT2G22480	10.505	3.67	-1.51722	3.09558e-21	3.10469e-19
AT2G22560	1.16	0.55	-1.07662	0.000433713	0.00178534
AT2G22590	0.355	1.07	1.59172	0.000759593	0.00293328
AT2G22650	1.765	3.765	1.09298	0.000139471	0.000647374
AT2G22830	1.16	0.34	-1.77052	1.51512e-05	8.87287e-05
AT2G22840	3.145	0.995	-1.66029	1.35641e-09	1.91909e-08
AT2G22860	4.125	1.41	-1.5487	0.00743465	0.0215781
AT2G22900	8.93	3.19	-1.4851	1.81756e-16	8.88618e-15
AT2G22980	1.055	2.595	1.29849	1.2699e-05	7.60272e-05
AT2G22990	25.42	53.87	1.08352	1.63075e-17	9.51107e-16
AT2G23120	68.335	145.67	1.09201	1.24251e-16	6.23082e-15
AT2G23310	12.525	5.125	-1.28919	3.78815e-10	5.88741e-09
AT2G23360	1.325	0.415	-1.67481	7.12705e-08	7.09828e-07
AT2G23770	0.23	0.585	1.3468	0.0129989	0.035032
AT2G23840	7.845	3.77	-1.05721	4.9823e-06	3.27519e-05
AT2G23940	15.335	7.285	-1.07383	5.87169e-08	5.9614e-07
AT2G24100	22.535	8.235	-1.45233	2.75082e-15	1.05619e-13
AT2G24290	2.965	1.3	-1.18952	0.0140016	0.0374288
AT2G24440	4.39	2.07	-1.08459	0.00538743	0.0163251
AT2G24700	0.335	0.835	1.31762	0.00631551	0.0187508
AT2G24765	17.32	4.81	-1.84833	8.84622e-19	6.22513e-17
AT2G24850	3.935	1.855	-1.08494	0.00122805	0.004475
AT2G25080	127.625	63.105	-1.01608	6.50221e-17	3.46295e-15
AT2G25110	73.37	29.475	-1.3157	4.77393e-19	3.47332e-17
AT2G25140	74.44	22.32	-1.73774	5.78766e-07	4.67522e-06
AT2G25220	4.16	1.685	-1.30383	1.11034e-06	8.41797e-06
AT2G25300	0.92	0.355	-1.37381	0.0145899	0.0387442
AT2G25470	1.04	0.385	-1.43365	1.68403e-05	9.77664e-05
AT2G25610	51.955	25.11	-1.049	1.05749e-12	2.68286e-11
AT2G25625	1.93	5.305	1.45875	1.18645e-05	7.14903e-05
AT2G25737	7.915	3.22	-1.29753	1.07277e-12	2.71839e-11
AT2G25760	8.25	3.575	-1.20645	1.61961e-14	5.56188e-13
AT2G25820	1.205	0.055	-4.45346	0.000217135	0.000960705
AT2G25880	14.91	7.285	-1.03328	1.00803e-09	1.45987e-08
AT2G26440	5.7	1.505	-1.9212	1.06586e-19	8.56796e-18
AT2G26650	1.25	0.52	-1.26534	9.60113e-05	0.000464434
AT2G26710	2.475	0.64	-1.95128	5.6652e-10	8.54374e-09
AT2G26740	28.66	10.655	-1.42751	2.09307e-26	3.69812e-24
AT2G27060	4.17	1.915	-1.1227	1.33758e-09	1.89495e-08
AT2G27110	2.005	0.76	-1.39953	7.64375e-05	0.000377839
AT2G27190	11.26	4.96	-1.18279	1.20626e-13	3.63624e-12
AT2G27230	6.135	2.24	-1.45356	1.38199e-15	5.66062e-14
AT2G27290	40.99	17.715	-1.2103	4.25858e-19	3.11952e-17
AT2G27310	2.015	0.9	-1.16278	0.00121446	0.00443451
AT2G27340	1.62	0.385	-2.07306	0.000715117	0.00277752
AT2G27360	5.66	2.155	-1.39311	2.06244e-09	2.83032e-08
AT2G27430	0.165	2.13	3.69032	3.83084e-12	8.71913e-11
AT2G27450	20.375	7.285	-1.4838	2.34587e-21	2.38623e-19
AT2G27580	74.38	36.35	-1.03296	2.69918e-09	3.5916e-08
AT2G27730	137.27	66.695	-1.04137	5.20966e-16	2.32948e-14
AT2G27920	7.78	3.73	-1.06059	2.58331e-08	2.83175e-07
AT2G27950	2.475	1.05	-1.23704	5.56463e-08	5.68191e-07
AT2G28060	21.655	8.72	-1.3123	9.2173e-09	1.09845e-07
AT2G28190	315.87	88.115	-1.84187	2.65344e-48	1.53921e-45
AT2G28210	16.5	0.88	-4.22882	3.48526e-52	2.67157e-49
AT2G28230	4.4	2.115	-1.05685	0.000649847	0.00255171
AT2G28250	1.01	0.305	-1.72747	0.00040983	0.00169647
AT2G28400	1.345	3.68	1.4521	0.00172513	0.00604219
AT2G28480	1.355	0.52	-1.38171	0.00173165	0.00606305
AT2G28500	1.93	4.795	1.31293	5.65771e-06	3.67195e-05
AT2G28710	0.79	0.001	-9.62571	0.000495409	0.00200925
AT2G28840	22.575	10.19	-1.14757	1.53897e-17	9.13541e-16
AT2G29050	1.115	0.5	-1.15704	0.0117471	0.0321714
AT2G29350	0.81	2.09	1.36751	0.00157667	0.00557774
AT2G29390	40.145	17.335	-1.21153	2.23245e-17	1.28115e-15
AT2G29400	13.07	5.035	-1.3762	4.41519e-15	1.64806e-13
AT2G29420	13.44	34.42	1.35671	1.1131e-18	7.63273e-17
AT2G29460	0.105	1.225	3.54432	9.47743e-06	5.84691e-05
AT2G29490	3.07	21.34	2.79725	7.18474e-38	2.5701e-35
AT2G29500	3627.47	1668.6	-1.12033	0.000452183	0.00185426
AT2G29995	3.5	1.21	-1.53235	0.0163066	0.0426504
AT2G30000	42.33	18.665	-1.18134	2.7152e-13	7.61781e-12
AT2G30210	0.001	0.32	8.32193	8.95442e-05	0.000435703
AT2G30250	1.625	3.3	1.02203	0.00120113	0.0043911
AT2G30270	4.6	2.125	-1.11417	0.00333967	0.0107176
AT2G30410	50.945	22.36	-1.18802	2.27859e-15	8.90808e-14
AT2G30460	4.155	2.01	-1.04765	0.00136724	0.00491213
AT2G30700	2.77	1.305	-1.08584	6.11964e-05	0.000310364
AT2G30720	2.145	0.78	-1.45943	8.49969e-06	5.31089e-05
AT2G30740	13.975	6.05	-1.20784	6.36399e-14	2.02513e-12
AT2G30760	7.635	3.295	-1.21235	0.00111327	0.00410621
AT2G30766	78.575	27.325	-1.52385	1.4224e-17	8.52767e-16
AT2G30830	1.57	0.44	-1.83519	7.37387e-05	0.000365847
AT2G31010	0.34	0.08	-2.08746	0.00313353	0.0101333
AT2G31350	6.025	2.18	-1.46663	1.19519e-09	1.70902e-08
AT2G31390	25.665	12.09	-1.08599	2.77465e-16	1.29462e-14
AT2G31440	4.895	1.735	-1.49637	2.33685e-06	1.64069e-05
AT2G31490	156.79	76.01	-1.04457	1.65241e-15	6.67902e-14
AT2G32120	181.18	35.97	-2.33256	3.57334e-10	5.57779e-09
AT2G32180	54.755	123.745	1.17631	1.16639e-19	9.30641e-18
AT2G32210	3.12	6.61	1.0831	0.00671538	0.0197794
AT2G32250	0.535	0.215	-1.3152	0.0058769	0.0175971
AT2G32290	3.945	0.955	-2.04645	7.67061e-15	2.7763e-13
AT2G32390	3.22	1.545	-1.05945	4.16456e-07	3.48204e-06
AT2G32510	0.86	0.065	-3.72583	5.24742e-06	3.4337e-05
AT2G32520	69.97	34.92	-1.00268	2.65044e-15	1.02314e-13
AT2G32550	1.265	2.93	1.21176	0.000186094	0.000837851
AT2G32990	7.57	2.67	-1.50345	2.08217e-16	1.00652e-14
AT2G33220	77.075	36.39	-1.08272	1.21275e-16	6.12455e-15
AT2G33470	45.45	21.68	-1.06792	3.9809e-16	1.82569e-14
AT2G33490	1.725	0.715	-1.27058	0.000812301	0.00311107
AT2G33570	10.945	4.6	-1.25057	1.04111e-14	3.67521e-13
AT2G33610	6.21	2.96	-1.069	1.6156e-06	1.17864e-05
AT2G33793	6.5	2.645	-1.29717	3.03888e-06	2.08715e-05
AT2G33830	7.23	23.2	1.68206	4.1968e-09	5.40347e-08
AT2G33840	20.245	10.065	-1.00822	3.65139e-14	1.20199e-12
AT2G33850	434.595	80.88	-2.42582	2.00559e-76	4.7829e-73
AT2G34300	13.005	3.375	-1.94611	1.37127e-43	6.39815e-41
AT2G34470	54.715	23.79	-1.20158	9.79862e-22	1.05682e-19
AT2G34490	80.03	25.29	-1.66197	8.47438e-42	3.4978e-39
AT2G34600	2.25	0.315	-2.8365	0.000512591	0.00206799
AT2G34690	60.955	29.255	-1.05906	1.91302e-17	1.10971e-15
AT2G34770	20.315	10.03	-1.01822	9.0409e-08	8.78826e-07
AT2G34930	9.02	1.745	-2.3699	5.97718e-48	3.37601e-45
AT2G35155	3.79	1	-1.9222	2.07153e-15	8.2032e-14
AT2G35210	1.81	0.715	-1.33997	0.000635682	0.00250388
AT2G35300	0.001	1.27	10.3106	0.000502606	0.00203344
AT2G35340	0.75	0.37	-1.01937	0.00403581	0.0126527
AT2G35610	5.69	2.075	-1.45532	1.34296e-12	3.33224e-11
AT2G35650	2.675	0.8	-1.74147	1.14893e-09	1.64616e-08
AT2G35860	107.99	52.62	-1.03721	6.68379e-15	2.43143e-13
AT2G35930	6.395	1.22	-2.39006	1.14477e-21	1.21352e-19
AT2G35950	0.475	1.63	1.77887	0.00390161	0.0122822
AT2G36100	1.14	0.115	-3.30933	0.000109794	0.000524134
AT2G36130	41.895	17.985	-1.21998	9.03286e-12	1.91763e-10
AT2G36220	22.605	10.92	-1.04967	3.10003e-12	7.20866e-11
AT2G36480	4.485	1.895	-1.24291	3.46293e-12	8.00053e-11
AT2G36490	6.42	1.615	-1.99104	5.24661e-36	1.656e-33
AT2G36750	17.5	35.99	1.04024	6.85499e-17	3.6418e-15
AT2G36770	0.001	0.495	8.95128	2.94984e-06	2.03055e-05
AT2G36780	0.001	1.835	10.8416	4.68724e-20	3.96072e-18
AT2G36790	0.88	2.525	1.52071	1.86945e-06	1.34464e-05
AT2G36800	9.5	28.62	1.59102	1.80542e-36	5.87118e-34
AT2G36960	3.105	1.53	-1.02106	2.00217e-06	1.43004e-05
AT2G37080	19.545	8.935	-1.12926	3.06096e-19	2.30517e-17
AT2G37120	19.5	7.175	-1.44242	1.9595e-08	2.1916e-07
AT2G37160	3.375	1.675	-1.01073	1.18072e-05	7.11846e-05
AT2G37195	1.535	0.43	-1.83583	0.0153254	0.0404039
AT2G37200	5.665	2.36	-1.26329	0.000165173	0.000754922
AT2G37250	68.49	32.235	-1.08727	1.5536e-11	3.16665e-10
AT2G37390	8.54	3.585	-1.25226	8.26457e-09	9.95413e-08
AT2G37460	2.12	0.84	-1.3356	9.92288e-05	0.000478918
AT2G37550	18.685	8.09	-1.20767	6.9036e-19	4.89924e-17
AT2G37590	3.275	1.215	-1.43054	1.0326e-05	6.31414e-05
AT2G37720	0.255	1.455	2.51245	1.43719e-07	1.33419e-06
AT2G37770	51.465	140.835	1.45234	7.06839e-29	1.61392e-26
AT2G37870	0.98	3.785	1.94944	0.00026143	0.00113561
AT2G38110	15.41	2.72	-2.50219	1.1428e-49	8.17596e-47
AT2G38220	0.001	0.3	8.22882	0.0146444	0.0388759
AT2G38240	0.495	0.035	-3.822	0.00258265	0.00859403
AT2G38250	0.33	1.165	1.81979	0.00196668	0.00677867
AT2G38310	91.465	42.34	-1.1112	1.0113e-13	3.09637e-12
AT2G38500	0.445	0.07	-2.66838	0.00713399	0.0208266
AT2G38870	39.92	11.855	-1.75162	1.27101e-15	5.22013e-14
AT2G38940	3.145	1.09	-1.52873	7.61382e-07	5.9706e-06
AT2G38960	5.03	1.99	-1.33779	1.53355e-07	1.41824e-06
AT2G38995	1.915	0.505	-1.92299	1.95302e-07	1.74949e-06
AT2G39000	4.695	2.295	-1.03263	0.000584918	0.00232699
AT2G39030	0.51	1.895	1.89363	0.00131813	0.0047548
AT2G39050	18.265	7.085	-1.36624	8.50925e-16	3.59516e-14
AT2G39170	2.965	0.99	-1.58253	5.08259e-05	0.000263497
AT2G39200	0.495	0.105	-2.23704	0.00105575	0.0039278
AT2G39310	63.045	26.545	-1.24794	2.06424e-17	1.1942e-15
AT2G39330	2.685	0.54	-2.31389	1.0647e-10	1.84437e-09
AT2G39400	0.87	0.23	-1.91938	0.00698982	0.0204883
AT2G39510	2.29	0.395	-2.53542	2.68346e-10	4.31747e-09
AT2G39750	12.69	5.4	-1.23266	3.41539e-20	2.93218e-18
AT2G39770	84.075	36.17	-1.21688	6.15007e-20	5.11624e-18
AT2G39780	29.875	11.25	-1.40901	7.79368e-22	8.49116e-20
AT2G39800	18.14	41.475	1.19307	1.81234e-23	2.35747e-21
AT2G39805	14.835	6.035	-1.29758	1.5473e-12	3.7954e-11
AT2G40070	11.275	5.235	-1.10687	2.7739e-14	9.25914e-13
AT2G40130	2.27	0.76	-1.57862	7.9236e-07	6.20899e-06
AT2G40420	3.5	1.425	-1.29639	8.24166e-06	5.16771e-05
AT2G40460	10.18	4.435	-1.19873	1.27202e-15	5.22013e-14
AT2G40520	5.25	11.9	1.18057	1.93873e-15	7.73437e-14
AT2G40610	1.19	3.12	1.39058	0.000292752	0.00125692
AT2G40620	5.86	2.325	-1.33367	2.26733e-09	3.07415e-08
AT2G40670	2.66	1.005	-1.40423	0.00243243	0.00816248
AT2G40800	5.68	2.255	-1.33276	9.03742e-09	1.07941e-07
AT2G40820	7.58	3.31	-1.19537	2.81049e-09	3.73046e-08
AT2G40830	20.05	8.375	-1.25944	1.27588e-11	2.64326e-10
AT2G40935	1.765	0.695	-1.34458	0.00881475	0.0250303
AT2G40940	2.01	0.9	-1.1592	7.16315e-05	0.000356546
AT2G41040	30.895	14.01	-1.14092	2.86912e-18	1.90061e-16
AT2G41160	14.295	4.815	-1.5699	2.49184e-12	5.90965e-11
AT2G41170	4.845	1.765	-1.45683	3.58806e-07	3.03789e-06
AT2G41240	1.115	0.15	-2.89401	0.000257858	0.00112146
AT2G41290	3.18	1.36	-1.22542	2.51741e-05	0.00014045
AT2G41300	1.48	0.375	-1.98063	9.25926e-06	5.72219e-05
AT2G41420	30.54	14.48	-1.07664	6.95167e-07	5.51177e-06
AT2G41440	3.655	1.545	-1.24226	0.00601225	0.0179423
AT2G41490	4.085	1.6	-1.35226	4.86091e-08	5.0231e-07
AT2G41510	0.505	0.085	-2.57075	0.00030978	0.00132235
AT2G41640	2.085	6.01	1.52732	1.15573e-07	1.09808e-06
AT2G41705	1.1	0.42	-1.38904	0.00193514	0.00668715
AT2G41800	0.215	0.66	1.61813	0.0184552	0.0474545
AT2G41820	3.88	1.795	-1.11207	1.72013e-09	2.4036e-08
AT2G41980	2.66	0.605	-2.13642	5.51939e-08	5.6384e-07
AT2G41990	2.745	1.265	-1.11767	0.00438375	0.0136143
AT2G42030	4.175	2	-1.06178	0.00224137	0.00760217
AT2G42200	0.53	0.13	-2.02748	0.01157	0.0317531
AT2G42270	2.785	1.125	-1.30775	6.05656e-11	1.10444e-09
AT2G42290	3.31	1.395	-1.24657	1.29474e-07	1.21701e-06
AT2G42310	159.995	69.79	-1.19693	6.34439e-20	5.2373e-18
AT2G42330	1.805	0.85	-1.08646	7.79318e-05	0.00038434
AT2G42530	1039.88	2209.75	1.08747	1.75723e-20	1.57805e-18
AT2G42560	0.01	0.235	4.55459	0.00061	0.00241513
AT2G42570	2.675	1.225	-1.12676	0.000642685	0.00252868
AT2G42610	5.03	1.265	-1.99142	2.59545e-08	2.84071e-07
AT2G42750	19.155	9.265	-1.04786	1.69966e-09	2.37809e-08
AT2G42800	1.475	0.555	-1.41016	0.000314875	0.0013417
AT2G42840	512.33	247	-1.05256	5.42814e-18	3.40655e-16
AT2G42880	11.42	5.09	-1.16583	2.16128e-15	8.49589e-14
AT2G43020	30.755	9.995	-1.62154	2.40894e-28	5.38574e-26
AT2G43040	0.655	0.155	-2.07923	5.97288e-05	0.000303638
AT2G43060	2.18	0.75	-1.53937	0.00722186	0.021038
AT2G43160	31.54	14.435	-1.12761	3.34603e-18	2.17514e-16
AT2G43240	2.485	1.24	-1.00291	0.00567688	0.0170887
AT2G43320	10.735	4.735	-1.18089	1.3613e-10	2.28978e-09
AT2G43420	4.895	2.125	-1.20385	2.24278e-09	3.04856e-08
AT2G43430	19.06	8.865	-1.10436	1.63377e-13	4.79962e-12
AT2G43490	0.745	0.15	-2.31228	1.30779e-05	7.79942e-05
AT2G43510	2.375	5.245	1.14302	0.00642991	0.0190457
AT2G43520	3.905	1.73	-1.17455	0.0140574	0.0375545
AT2G43535	66.685	26.97	-1.30601	2.17901e-16	1.04161e-14
AT2G43540	4.385	2.165	-1.01821	0.00432802	0.0134704
AT2G43570	3.705	7.585	1.03368	4.52488e-05	0.000237451
AT2G43620	34.765	12.94	-1.4258	2.10652e-20	1.87603e-18
AT2G43810	34.46	15.825	-1.12272	7.24864e-08	7.20266e-07
AT2G43820	3.365	28.43	3.07874	2.6419e-90	1.13406e-86
AT2G43970	8.38	4.165	-1.00863	1.20543e-07	1.14075e-06
AT2G44190	1.485	0.595	-1.3195	0.00045056	0.00184831
AT2G44450	1.755	0.73	-1.2655	0.000126147	0.000592318
AT2G44520	18.92	8.83	-1.09943	2.60074e-16	1.22412e-14
AT2G44530	42.215	16.995	-1.31265	3.25428e-24	4.47735e-22
AT2G44660	5.455	1.89	-1.52919	5.87238e-13	1.53706e-11
AT2G44790	0.385	1.635	2.08636	0.00386902	0.0121939
AT2G44910	0.525	1.14	1.11864	0.0176479	0.0456633
AT2G44970	3.71	1.81	-1.03543	9.87071e-06	6.06861e-05
AT2G45310	7.03	3.25	-1.11308	3.02946e-08	3.26577e-07
AT2G45330	17.58	8.095	-1.11883	2.56184e-12	6.04893e-11
AT2G45380	6.865	1.81	-1.92327	8.04625e-11	1.43198e-09
AT2G45490	3.715	1.63	-1.18849	0.000101045	0.000486604
AT2G45510	0.91	0.335	-1.44171	0.00170402	0.00597411
AT2G45570	0.275	2.545	3.21016	6.69152e-20	5.48168e-18
AT2G45880	2.37	1.145	-1.04954	0.000238186	0.00104565
AT2G45900	1.51	0.48	-1.65344	1.70549e-07	1.55898e-06
AT2G46000	1.96	0.86	-1.18845	0.0158734	0.0416849
AT2G46140	14.015	1.915	-2.87156	1.9394e-24	2.85105e-22
AT2G46150	1.955	0.865	-1.1764	0.0123717	0.0336418
AT2G46200	0.695	0.225	-1.62709	0.00964589	0.0271017
AT2G46210	1.265	0.27	-2.22811	7.35996e-06	4.66529e-05
AT2G46240	516.01	101.44	-2.34677	4.75129e-12	1.06226e-10
AT2G46310	5.075	2.515	-1.01285	0.000157892	0.000724577
AT2G46390	41.52	16.555	-1.32654	5.95693e-10	8.94081e-09
AT2G46410	8.685	3.22	-1.43147	4.79637e-05	0.000250412
AT2G46500	13.395	6.575	-1.02663	1.75313e-11	3.53309e-10
AT2G46660	12.81	5.445	-1.23427	1.68931e-16	8.31598e-15
AT2G46680	2.705	6.725	1.31391	1.96551e-07	1.75994e-06
AT2G46930	15.78	6.87	-1.19972	1.493e-16	7.40051e-15
AT2G47050	0.001	0.435	8.76487	0.0125715	0.0340621
AT2G47160	2.235	1.095	-1.02934	0.000194621	0.000872237
AT2G47180	494.955	132.455	-1.9018	2.53836e-12	6.0001e-11
AT2G47260	1.035	2.485	1.26362	0.000129577	0.000606354
AT2G47485	0.855	2.14	1.32361	0.0152657	0.0402764
AT2G47560	0.995	2.42	1.28224	0.00597341	0.0178413
AT2G47710	101.79	47.06	-1.11302	4.51341e-18	2.87208e-16
AT2G47750	0.865	2.86	1.72524	3.07232e-10	4.88453e-09
AT2G47760	4.79	1.06	-2.17596	1.15808e-16	5.87611e-15
AT2G47770	0.155	1.815	3.54963	1.39724e-07	1.30104e-06
AT2G47850	16.345	7.735	-1.07938	2.91373e-13	8.12174e-12
AT2G47870	4.9	1.855	-1.40136	0.00105408	0.00392226
AT2G47900	13.1	6.055	-1.11337	1.34347e-08	1.55775e-07
AT2G47920	2.51	1.12	-1.16419	0.00505179	0.0154247
AT2G48020	2.15	8.72	2.01999	9.4036e-21	8.89116e-19
AT3G01015	0.365	0.05	-2.8679	0.00219372	0.00746888
AT3G01040	2.54	1.18	-1.10604	6.6579e-05	0.000333641
AT3G01050	3.84	1.555	-1.30419	0.00359582	0.0114336
AT3G01100	5.41	2.455	-1.13991	1.23457e-10	2.09632e-09
AT3G01140	7.985	2.825	-1.49904	1.71905e-12	4.19273e-11
AT3G01330	3.905	1.68	-1.21686	4.017e-06	2.6966e-05
AT3G01410	4.045	1.435	-1.49509	1.28428e-06	9.58433e-06
AT3G01600	0.83	2.695	1.6991	1.01431e-06	7.76394e-06
AT3G01720	2.39	1.13	-1.08069	4.03105e-06	2.70308e-05
AT3G01770	2.67	0.69	-1.95217	1.00727e-10	1.75053e-09
AT3G01860	13.155	5.875	-1.16295	8.31443e-11	1.47117e-09
AT3G01930	36.495	9.97	-1.87203	1.66916e-44	8.14207e-42
AT3G02030	0.685	0.13	-2.39759	2.52173e-05	0.000140655
AT3G02040	8.155	0.94	-3.11695	8.58252e-22	9.30337e-20
AT3G02210	7.355	3.545	-1.05294	1.37308e-08	1.58956e-07
AT3G02350	38.075	18.175	-1.06689	3.85161e-16	1.77779e-14
AT3G02480	2.055	23.495	3.51514	2.10208e-26	3.69812e-24
AT3G02550	0.78	2.28	1.54749	0.000203391	0.000905867
AT3G02930	2.15	1	-1.10434	4.28407e-05	0.000226085
AT3G03160	44.305	20.265	-1.12848	1.50827e-10	2.51922e-09
AT3G03310	3.785	1.805	-1.06829	1.1475e-05	6.93573e-05
AT3G03341	1.275	4.94	1.95401	0.000399901	0.00165953
AT3G03420	13.415	6.675	-1.00701	1.07401e-05	6.54874e-05
AT3G03520	29.295	4.595	-2.67252	4.03942e-58	4.33491e-55
AT3G03570	5.915	2.945	-1.00611	4.13067e-08	4.33316e-07
AT3G03590	3.685	0.725	-2.34561	1.90311e-06	1.36702e-05
AT3G03790	3.73	1.7	-1.13364	2.47174e-08	2.71361e-07
AT3G03860	31.055	15.33	-1.01847	9.91115e-15	3.5045e-13
AT3G03930	0.001	0.345	8.43045	0.00323607	0.010433
AT3G04000	6.1	25.175	2.04511	3.57983e-36	1.14677e-33
AT3G04090	78.21	38.07	-1.0387	4.1236e-15	1.54459e-13
AT3G04160	1.755	0.83	-1.08029	0.000130552	0.000610069
AT3G04510	0.96	0.115	-3.0614	0.00425179	0.0132736
AT3G04710	82.36	40.03	-1.04086	5.64759e-10	8.52434e-09
AT3G04810	1.64	0.65	-1.33518	9.05919e-05	0.000440402
AT3G04890	15.73	7.765	-1.01846	7.06397e-09	8.62914e-08
AT3G04950	7.49	3.475	-1.10795	7.11689e-06	4.53533e-05
AT3G05000	15.64	4.895	-1.67586	3.41557e-15	1.29064e-13
AT3G05040	5.88	2.73	-1.10692	1.76e-14	6.01511e-13
AT3G05070	60.205	27.075	-1.15292	2.7165e-15	1.04675e-13
AT3G05170	2.03	0.925	-1.13395	0.00311649	0.0100889
AT3G05230	27.88	12.375	-1.1718	9.08909e-11	1.59248e-09
AT3G05320	1.215	0.44	-1.46538	0.000919953	0.00347439
AT3G05470	2.99	1.23	-1.28149	1.16569e-08	1.36196e-07
AT3G05520	21.89	50.295	1.20014	9.80795e-07	7.5262e-06
AT3G05600	28.76	12.655	-1.18436	5.02895e-16	2.25808e-14
AT3G05630	0.75	0.355	-1.07907	0.00336722	0.0107931
AT3G05660	0.3	0.815	1.44184	0.000554169	0.00221616
AT3G05680	6.275	1.635	-1.94032	7.87403e-39	2.86441e-36
AT3G05727	26.14	9.815	-1.4132	7.57966e-06	4.79041e-05
AT3G05990	5.4	2.335	-1.20954	4.56795e-08	4.73632e-07
AT3G06020	6.125	2.695	-1.18442	1.27577e-05	7.63364e-05
AT3G06030	2.06	0.63	-1.70922	9.71589e-07	7.47159e-06
AT3G06120	2.525	1.11	-1.18572	0.0181975	0.0468705
AT3G06140	5.385	2.605	-1.04766	5.35827e-06	3.50197e-05
AT3G06145	15.21	4.685	-1.6989	1.52447e-10	2.54232e-09
AT3G06170	26.665	12.365	-1.10869	3.41294e-17	1.92262e-15
AT3G06220	1.835	0.675	-1.44282	0.0127837	0.0345389
AT3G06300	17.03	6.49	-1.39179	8.46601e-15	3.01656e-13
AT3G06400	34.595	15.705	-1.13934	1.35868e-17	8.19137e-16
AT3G06550	92.365	40.7	-1.18232	4.21752e-21	4.17146e-19
AT3G06620	2.475	1.13	-1.13111	1.0179e-06	7.78867e-06
AT3G06690	3.12	0.63	-2.30812	1.06202e-06	8.08019e-06
AT3G06910	1.27	0.61	-1.05795	0.0058953	0.0176418
AT3G07150	8.3	2.495	-1.73407	2.36122e-08	2.60426e-07
AT3G07410	20.25	9.66	-1.06783	1.87495e-10	3.08132e-09
AT3G07480	127.285	51.69	-1.30011	2.13373e-24	3.05309e-22
AT3G07568	100.175	37.435	-1.42006	4.96343e-18	3.12405e-16
AT3G07570	4.975	2.315	-1.10368	8.90575e-06	5.53086e-05
AT3G07580	6.73	1.455	-2.20959	8.81428e-10	1.29046e-08
AT3G07940	1.935	0.885	-1.12858	0.00125691	0.00456465
AT3G08590	636.31	257.78	-1.30359	2.66098e-20	2.33267e-18
AT3G08650	11.33	2.72	-2.05847	1.34217e-37	4.72244e-35
AT3G08660	0.11	0.385	1.80735	0.0110023	0.0304385
AT3G08680	7.735	3.745	-1.04644	5.20748e-10	7.92568e-09
AT3G08690	198.5	89.72	-1.14564	5.14239e-10	7.84399e-09
AT3G08700	4.57	1.33	-1.78077	5.89578e-06	3.81263e-05
AT3G08770	153.395	55.15	-1.47582	1.81874e-27	3.71769e-25
AT3G08970	93.875	22.86	-2.03792	9.09378e-10	1.32325e-08
AT3G09150	4.965	11.795	1.24831	6.17839e-14	1.97038e-12
AT3G09190	2.13	0.965	-1.14225	0.000972787	0.0036478
AT3G09270	0.915	2.94	1.68397	8.77782e-05	0.000428069
AT3G09410	3.905	1.605	-1.28275	2.06737e-07	1.8404e-06
AT3G09450	1.255	0.415	-1.5965	4.15941e-06	2.77937e-05
AT3G09470	5.69	2.815	-1.01529	2.88897e-06	1.9912e-05
AT3G09520	3.21	0.595	-2.43161	6.07121e-15	2.22746e-13
AT3G09540	17.805	8.84	-1.01016	3.56841e-12	8.2265e-11
AT3G09640	42.265	12.125	-1.80148	1.02597e-10	1.77871e-09
AT3G09680	1.285	8.385	2.70604	8.46583e-11	1.49426e-09
AT3G09690	4	1.605	-1.31743	5.49224e-08	5.61601e-07
AT3G09710	2.465	0.815	-1.59672	1.63816e-06	1.19227e-05
AT3G09760	3.515	1.75	-1.00617	1.88224e-05	0.000108046
AT3G10020	501.335	209.445	-1.2592	8.2799e-07	6.45989e-06
AT3G10030	3.12	1.505	-1.05178	4.47446e-05	0.000235208
AT3G10120	2.93	6.235	1.08949	0.000141146	0.000653737
AT3G10300	26.51	11.24	-1.23789	2.2727e-19	1.72975e-17
AT3G10570	12.95	4.495	-1.52656	3.27833e-22	3.68392e-20
AT3G10600	0.65	0.085	-2.9349	7.96662e-05	0.000391271
AT3G10660	0.455	0.075	-2.6009	0.000609567	0.00241386
AT3G10800	11.61	3.855	-1.59057	5.37957e-27	1.01282e-24
AT3G10810	7.305	3.06	-1.25535	5.29917e-10	8.05497e-09
AT3G10870	4.9	2.01	-1.28559	2.79897e-06	1.93289e-05
AT3G10960	3.15	1.32	-1.25481	3.67307e-07	3.1013e-06
AT3G11040	1.295	0.585	-1.14644	0.00136238	0.00489876
AT3G11320	2.22	0.99	-1.16506	0.00549844	0.0166145
AT3G11330	21.505	8.05	-1.41761	8.62801e-28	1.83349e-25
AT3G11340	0.18	1.395	2.9542	1.65526e-09	2.3205e-08
AT3G11530	12.78	5.05	-1.33953	4.95233e-07	4.05694e-06
AT3G11540	4.925	2.43	-1.01917	6.7783e-09	8.3038e-08
AT3G11730	28.95	13.85	-1.06368	3.00523e-13	8.34427e-12
AT3G11850	1.065	0.46	-1.21115	0.0125354	0.0339836
AT3G11930	23.515	52.2	1.15047	1.40669e-13	4.19913e-12
AT3G12040	1.305	0.52	-1.32747	0.0106335	0.0295708
AT3G12060	0.515	0.16	-1.6865	0.00706596	0.0206589
AT3G12145	56.445	18.66	-1.5969	1.40498e-33	4.30787e-31
AT3G12180	14.745	7.03	-1.06863	1.0773e-05	6.56689e-05
AT3G12730	3.47	1.625	-1.0945	0.000972838	0.0036478
AT3G12740	16.645	8.235	-1.01525	3.69792e-12	8.47048e-11
AT3G12750	2.265	0.92	-1.29981	0.000278137	0.00119945
AT3G12760	26.495	11.92	-1.15234	3.45499e-14	1.14084e-12
AT3G12900	0.29	0.001	-8.17991	0.00172208	0.0060325
AT3G13050	3.39	1.13	-1.58496	6.92891e-09	8.47863e-08
AT3G13275	3.485	1.09	-1.67683	0.00632707	0.0187825
AT3G13400	0.06	2.03	5.08037	6.18782e-25	9.55462e-23
AT3G13540	0.695	0.095	-2.87101	0.0032926	0.0105887
AT3G13610	0.001	0.71	9.47168	8.66877e-07	6.71423e-06
AT3G13650	3.35	1.335	-1.32732	0.000645702	0.00253729
AT3G13680	0.305	0.03	-3.34577	0.012107	0.033039
AT3G14210	117.265	58.405	-1.00561	8.4472e-16	3.57598e-14
AT3G14270	2.665	1.315	-1.01907	3.26133e-10	5.15186e-09
AT3G14310	98.29	39.93	-1.29957	3.5832e-26	6.15249e-24
AT3G14330	5.085	11.215	1.14111	5.59492e-17	3.0401e-15
AT3G14370	0.6	0.155	-1.95269	0.00146599	0.00522495
AT3G14395	7.105	2.175	-1.70782	0.000234327	0.00103132
AT3G14595	8.33	3.85	-1.11346	0.000125473	0.000589544
AT3G14740	0.845	3.03	1.84229	7.31849e-07	5.76005e-06
AT3G14850	2.925	1.24	-1.2381	0.000822659	0.00314692
AT3G14860	10.845	5.155	-1.07299	2.04895e-12	4.92459e-11
AT3G14910	2.46	1.16	-1.08453	0.000195587	0.000875834
AT3G14960	4.68	1.945	-1.26674	1.39654e-06	1.03287e-05
AT3G14990	27.62	64.345	1.22011	1.44996e-20	1.31867e-18
AT3G15040	7.54	3.61	-1.06257	2.08155e-05	0.000118411
AT3G15340	5.15	1.72	-1.58216	9.98887e-12	2.09982e-10
AT3G15357	18.415	47.87	1.37824	1.1985e-20	1.11357e-18
AT3G15420	2.445	4.975	1.02486	0.00942101	0.0265707
AT3G15450	3.325	13.67	2.03959	0.00110816	0.00409229
AT3G15540	2.245	0.965	-1.21811	0.0118637	0.0324618
AT3G15580	32.63	15.775	-1.04856	7.14993e-10	1.05907e-08
AT3G15640	124.06	55.37	-1.16386	9.04537e-17	4.70075e-15
AT3G15750	0.001	0.41	8.67948	0.0159669	0.0418987
AT3G15760	2.065	5.05	1.29014	0.000900833	0.00341118
AT3G15770	3.455	1.445	-1.25762	0.00511999	0.0156012
AT3G15780	2.39	0.595	-2.00605	0.00870763	0.0247736
AT3G15790	29.555	14.07	-1.07078	1.70372e-11	3.44321e-10
AT3G15820	4.505	1.365	-1.72263	5.81487e-09	7.24451e-08
AT3G15990	4.17	0.68	-2.61644	4.00063e-22	4.47216e-20
AT3G16050	334.435	144.81	-1.20756	2.77854e-08	3.01801e-07
AT3G16150	4.975	0.855	-2.5407	2.66671e-16	1.24968e-14
AT3G16200	11.745	4.14	-1.50434	4.11273e-20	3.50284e-18
AT3G16360	1.84	22.685	3.62396	7.07375e-49	4.46541e-46
AT3G16410	5.67	0.8	-2.82528	4.96634e-25	7.89575e-23
AT3G16470	183.39	80.415	-1.18938	2.01652e-24	2.92436e-22
AT3G16620	2.76	1.15	-1.26303	6.75746e-10	1.00649e-08
AT3G16690	8.775	3.75	-1.22651	1.76885e-07	1.60936e-06
AT3G16760	41.81	20.245	-1.04628	1.79888e-16	8.81495e-15
AT3G16860	7.3	3.51	-1.05643	8.46953e-09	1.01643e-07
AT3G16980	2.42	0.8	-1.59694	0.0100311	0.0280738
AT3G17130	12.645	6.105	-1.0505	7.38103e-05	0.000366033
AT3G17330	13.655	5.92	-1.20576	1.19894e-13	3.61926e-12
AT3G17365	5.45	1.65	-1.72379	1.36005e-08	1.57533e-07
AT3G17400	0.045	0.705	3.96963	0.00562096	0.0169371
AT3G17420	1.725	0.76	-1.18253	0.00121594	0.00443913
AT3G17520	0.025	0.73	4.8679	6.35837e-06	4.08592e-05
AT3G17611	50.875	18.22	-1.48143	3.24522e-18	2.12354e-16
AT3G17668	3.27	1.54	-1.08636	0.0112746	0.0310479
AT3G17670	5.855	2.33	-1.32934	2.56307e-06	1.7884e-05
AT3G17780	27.88	9.48	-1.55627	1.43735e-16	7.14116e-15
AT3G17920	1.235	0.605	-1.0295	0.000111184	0.000529594
AT3G17998	25.845	9.945	-1.37784	4.23086e-05	0.000223718
AT3G18040	5.47	2.335	-1.22812	1.89656e-07	1.7046e-06
AT3G18170	7.66	0.63	-3.60392	1.01757e-32	2.91201e-30
AT3G18215	7.695	3.58	-1.10396	1.31768e-05	7.84942e-05
AT3G18270	3.28	1.46	-1.16773	7.70361e-05	0.00038036
AT3G18290	22.13	9.61	-1.2034	3.28816e-18	2.1451e-16
AT3G18440	12.42	5.665	-1.13252	2.61128e-16	1.22639e-14
AT3G18820	78.72	38.44	-1.03412	7.00833e-16	3.03266e-14
AT3G19260	3.135	1.025	-1.61284	1.35395e-06	1.00483e-05
AT3G19350	0.5	4.265	3.09255	1.78974e-08	2.02709e-07
AT3G19420	15.445	7.645	-1.01455	1.52559e-15	6.21322e-14
AT3G19515	9.335	4.36	-1.09832	1.68911e-13	4.95264e-12
AT3G19910	20.135	9.475	-1.08751	7.99075e-13	2.05396e-11
AT3G19950	22.645	9.465	-1.25852	1.35599e-17	8.19137e-16
AT3G20080	0.685	0.225	-1.60618	0.0147393	0.039076
AT3G20100	6.81	14.18	1.05813	3.36198e-13	9.27484e-12
AT3G20130	0.115	0.45	1.96829	0.0023238	0.00783592
AT3G20260	2.76	0.755	-1.87012	2.51779e-09	3.37535e-08
AT3G20510	17.5	8.655	-1.01575	1.35164e-06	1.00416e-05
AT3G21400	7.15	2.215	-1.69064	7.08346e-08	7.06141e-07
AT3G21620	0.205	0.015	-3.77259	0.00282025	0.00926258
AT3G21700	2.595	1.12	-1.21224	0.000755685	0.00291976
AT3G21865	27.2	12.79	-1.08859	6.00079e-15	2.20539e-13
AT3G21890	10.595	22.02	1.05543	5.31158e-07	4.31991e-06
AT3G22180	3.165	1.44	-1.13614	2.14199e-07	1.90446e-06
AT3G22210	37.08	97.935	1.40118	5.33641e-17	2.92182e-15
AT3G22231	10.555	3.435	-1.61954	2.16157e-06	1.53115e-05
AT3G22235	147.69	28.735	-2.36169	1.20326e-19	9.56503e-18
AT3G22275	0.965	0.095	-3.34453	0.0122748	0.0334119
AT3G22290	10.185	4.61	-1.14361	2.08564e-09	2.8585e-08
AT3G22620	0.27	2.44	3.17585	2.73575e-05	0.000151216
AT3G22760	2.83	1.015	-1.47932	4.93037e-08	5.08508e-07
AT3G22845	77.665	36.95	-1.07169	6.32272e-17	3.38415e-15
AT3G22860	0.02	0.35	4.12928	1.31432e-06	9.80167e-06
AT3G22880	8.29	3.14	-1.40061	4.81562e-12	1.0744e-10
AT3G22910	0.295	1.06	1.84528	9.16048e-09	1.0935e-07
AT3G23090	4.105	1.91	-1.10381	5.01432e-05	0.000260397
AT3G23150	0.23	0.045	-2.35364	0.0136484	0.0365942
AT3G23230	0.995	0.165	-2.59223	0.0189135	0.0484704
AT3G23400	388.995	172.835	-1.17036	1.78557e-23	2.33681e-21
AT3G23430	1.005	0.335	-1.58496	3.30503e-05	0.00017877
AT3G23600	104.16	48.14	-1.11349	6.64665e-20	5.46579e-18
AT3G23890	14.62	7.105	-1.04104	3.9612e-17	2.19688e-15
AT3G23910	2.195	0.785	-1.48346	1.87022e-05	0.000107478
AT3G23980	4.405	2.025	-1.12122	2.61199e-09	3.48639e-08
AT3G24010	4.34	2.095	-1.05074	0.000503961	0.00203777
AT3G24040	33.16	15.025	-1.14208	8.1131e-17	4.24711e-15
AT3G24360	1.255	0.53	-1.24362	0.00266405	0.00882248
AT3G24490	1.105	0.475	-1.21805	0.0168018	0.0438067
AT3G24500	842.295	343.045	-1.29593	1.17823e-08	1.37437e-07
AT3G24550	28.055	13.45	-1.06065	1.30776e-10	2.2136e-09
AT3G24670	2.13	1.025	-1.05523	0.00109701	0.0040588
AT3G24750	2.145	5.695	1.40872	4.47255e-06	2.97062e-05
AT3G24770	6.2	2.375	-1.38434	0.000385368	0.00161011
AT3G24820	3.165	1.335	-1.24537	0.00135156	0.00486394
AT3G24929	0.845	0.09	-3.23095	0.0122372	0.033335
AT3G24982	0.12	0.78	2.70044	4.13119e-06	2.76309e-05
AT3G25040	49.715	22.05	-1.1729	4.60537e-20	3.90692e-18
AT3G25110	33.435	14.92	-1.16411	4.01746e-18	2.57393e-16
AT3G25140	48.865	22.575	-1.11408	6.69467e-16	2.90866e-14
AT3G25210	1.745	0.87	-1.00414	0.00768435	0.0222217
AT3G25290	1.7	0.59	-1.52675	0.000141403	0.000654784
AT3G25585	8.595	3.815	-1.17181	9.95578e-09	1.1786e-07
AT3G25670	1.325	3.645	1.45993	9.75015e-08	9.42086e-07
AT3G25760	63.83	19.32	-1.72414	2.1551e-39	7.97497e-37
AT3G26280	6.95	3.11	-1.1601	1.26205e-08	1.46816e-07
AT3G26370	4.565	2.275	-1.00475	7.53078e-07	5.9163e-06
AT3G26670	7.45	3.295	-1.17696	1.90178e-09	2.63172e-08
AT3G26782	0.67	0.225	-1.57424	0.00533286	0.0161757
AT3G26830	1.695	0.58	-1.54716	2.28281e-05	0.000128835
AT3G26890	0.975	0.4	-1.2854	0.000863139	0.00328176
AT3G26920	0.285	0.001	-8.15482	0.0074811	0.021707
AT3G27025	0.16	1.045	2.70736	7.84494e-05	0.000386361
AT3G27030	10.415	4.255	-1.29143	6.26233e-07	5.02403e-06
AT3G27100	8.69	4.07	-1.09433	0.000397829	0.00165285
AT3G27110	21.32	6.565	-1.69934	1.93735e-30	4.77946e-28
AT3G27190	3.4	1.24	-1.45519	6.62783e-08	6.65668e-07
AT3G27210	4.395	1.995	-1.13947	0.000136224	0.000633675
AT3G27250	0.365	2.005	2.45763	3.90343e-07	3.27647e-06
AT3G27470	1.665	0.8	-1.05745	0.0195012	0.0497628
AT3G27630	0.22	1.37	2.6386	0.00909291	0.0257434
AT3G27690	18.34	45.66	1.31594	7.16411e-24	9.70385e-22
AT3G27970	2.91	0.545	-2.41669	5.42546e-11	9.96974e-10
AT3G28050	18.27	7.72	-1.2428	9.30749e-17	4.80208e-15
AT3G28290	16.03	66.945	2.0622	1.85024e-48	1.11435e-45
AT3G28300	16.03	66.945	2.0622	1.86911e-48	1.11435e-45
AT3G28370	5.82	2.6	-1.16251	8.27516e-05	0.00040487
AT3G28500	0.645	0.001	-9.33316	0.0111453	0.0307392
AT3G28550	0.01	0.195	4.2854	0.0154962	0.0407992
AT3G28690	5.285	2.495	-1.08286	4.37456e-05	0.000230295
AT3G28710	183.285	87.53	-1.06624	1.61766e-17	9.48543e-16
AT3G28740	2.43	13.865	2.51242	7.29204e-31	1.81987e-28
AT3G28760	9.705	4.32	-1.1677	1.98938e-11	3.96823e-10
AT3G28840	1.185	0.47	-1.33415	0.0043298	0.013474
AT3G28960	0.195	0.001	-7.60733	0.0124335	0.0337669
AT3G29180	6.355	2.895	-1.13433	7.39423e-10	1.09224e-08
AT3G29270	2.84	0.91	-1.64195	0.000163395	0.000747748
AT3G29280	4.23	2.05	-1.04503	0.00339208	0.0108614
AT3G29810	11.505	3.595	-1.6782	5.72081e-18	3.57976e-16
AT3G30720	0.12	1.595	3.73245	0.0115323	0.031664
AT3G30775	10.535	4.54	-1.21443	3.25175e-09	4.26864e-08
AT3G41762	11.08	22.595	1.02805	7.39234e-07	5.81179e-06
AT3G43600	15.86	3.465	-2.19447	7.44467e-53	6.14557e-50
AT3G44200	5.185	2.33	-1.15401	3.51732e-11	6.69851e-10
AT3G44280	4.905	1.775	-1.46643	0.000632601	0.00249353
AT3G44300	0.46	1.75	1.92765	7.7035e-05	0.00038036
AT3G44860	9.98	0.98	-3.34819	3.69406e-41	1.49596e-38
AT3G45040	1.38	0.67	-1.04244	0.00200822	0.00690302
AT3G45160	12.235	3.91	-1.64577	4.79156e-08	4.9563e-07
AT3G45240	2.885	0.895	-1.68861	7.03067e-08	7.01857e-07
AT3G45430	2.515	0.055	-5.51498	2.01647e-26	3.63692e-24
AT3G45650	1.63	0.68	-1.26127	0.000136366	0.000634061
AT3G45870	0.345	0.001	-8.43045	0.000910776	0.00344458
AT3G45970	3.71	8.97	1.27369	1.60036e-05	9.32595e-05
AT3G46060	43.015	16.875	-1.34995	2.90736e-23	3.67062e-21
AT3G46090	0.415	0.001	-8.69697	0.0112413	0.0309721
AT3G46230	2109.61	706.485	-1.57825	1.71103e-05	9.91731e-05
AT3G46600	5.4	13.14	1.28293	4.8063e-15	1.77858e-13
AT3G46660	0.06	1.33	4.47032	1.39959e-10	2.345e-09
AT3G46880	3.36	0.3	-3.48543	1.10598e-08	1.29855e-07
AT3G46900	0.485	1.625	1.74438	0.00537233	0.0162862
AT3G47340	0.39	1.775	2.18627	0.000880416	0.00334094
AT3G47420	6.83	2.06	-1.72924	1.15362e-10	1.97765e-09
AT3G47640	11.93	5.55	-1.10403	7.58262e-08	7.48601e-07
AT3G47833	90.205	43.095	-1.06569	3.08098e-16	1.43132e-14
AT3G47980	0.845	0.19	-2.15295	0.00459	0.0141912
AT3G48040	7.765	3.6	-1.10899	4.86758e-06	3.20764e-05
AT3G48140	409.53	203.88	-1.00625	1.70614e-15	6.87032e-14
AT3G48360	9.44	20.85	1.14319	2.97182e-13	8.2622e-12
AT3G48440	4.395	2.17	-1.01817	0.000865941	0.00329067
AT3G48660	2.46	0.875	-1.4913	0.0189583	0.0485736
AT3G48680	66.07	31.105	-1.08685	1.36898e-17	8.23035e-16
AT3G48780	10.735	5.025	-1.09513	2.96808e-11	5.74426e-10
AT3G48890	61.245	25.37	-1.27147	1.03516e-23	1.37998e-21
AT3G48980	2.295	1.1	-1.06099	0.000129523	0.000606317
AT3G49050	0.895	0.335	-1.41773	0.00310378	0.0100553
AT3G49110	7.97	1.485	-2.42412	1.24158e-23	1.64494e-21
AT3G49120	46.7	23.085	-1.01647	2.7986e-10	4.48257e-09
AT3G49300	1.27	0.125	-3.34483	0.0122495	0.0333576
AT3G49390	8.995	2.44	-1.88224	8.11683e-18	5.0205e-16
AT3G49420	2.965	1.325	-1.16204	0.0116178	0.0318661
AT3G49500	2.64	1.225	-1.10776	1.56129e-07	1.44191e-06
AT3G49570	10.13	1.035	-3.29093	5.2756e-14	1.70271e-12
AT3G49580	1.26	0.001	-10.2992	0.000353017	0.00148565
AT3G49780	25.895	11.9	-1.12171	2.06456e-07	1.83942e-06
AT3G49960	0.19	0.84	2.14439	0.0181537	0.0467634
AT3G50000	18.86	8.535	-1.14387	1.09588e-15	4.55831e-14
AT3G50080	1.41	0.685	-1.04152	0.00251324	0.00839297
AT3G50350	2.965	1.315	-1.17297	0.00393149	0.01236
AT3G50430	0.855	0.42	-1.02554	0.0138418	0.0370616
AT3G50790	7.995	3.65	-1.1312	1.70684e-09	2.38658e-08
AT3G50910	7.77	2.895	-1.42435	1.95381e-09	2.696e-08
AT3G50970	1.525	18.665	3.61345	2.46784e-24	3.46191e-22
AT3G51030	6.97	2.2	-1.66366	2.12782e-06	1.50873e-05
AT3G51050	19.795	8.895	-1.15407	1.00269e-18	6.96901e-17
AT3G51370	9.94	4.025	-1.30426	5.17236e-13	1.37394e-11
AT3G51390	6.095	2.465	-1.30604	1.76223e-08	2.00226e-07
AT3G51450	22.08	3.65	-2.59677	4.70913e-55	4.21134e-52
AT3G51480	0.87	0.385	-1.17616	0.000612606	0.00242366
AT3G51520	27.26	13.41	-1.02348	9.38548e-15	3.33511e-13
AT3G51610	28.635	14.165	-1.01545	6.11411e-10	9.16391e-09
AT3G51640	11.635	5.215	-1.15773	5.67065e-07	4.58934e-06
AT3G51660	24.035	8.525	-1.49537	1.58104e-13	4.66125e-12
AT3G51860	0.51	3.215	2.65625	5.3672e-14	1.72708e-12
AT3G51895	3.135	1.5	-1.0635	1.32219e-06	9.85008e-06
AT3G51910	18.08	5.915	-1.61194	8.17839e-12	1.74486e-10
AT3G52030	2.035	0.96	-1.08392	0.00186203	0.00645947
AT3G52190	7.29	3.225	-1.17662	5.36955e-09	6.75538e-08
AT3G52240	3.14	1.415	-1.14996	1.31595e-07	1.23284e-06
AT3G52290	6.65	1.88	-1.82262	7.37579e-17	3.88007e-15
AT3G52370	31.515	14.455	-1.12447	4.74995e-16	2.15992e-14
AT3G52550	4.055	1.59	-1.35068	0.000147664	0.000680842
AT3G52570	3.315	1.05	-1.65862	2.63676e-07	2.30052e-06
AT3G52730	295.475	145.305	-1.02395	4.17912e-17	2.29991e-15
AT3G52910	6.25	2.15	-1.53952	1.51108e-11	3.08879e-10
AT3G53120	15.46	6.33	-1.28826	5.45707e-10	8.27739e-09
AT3G53140	0.16	0.71	2.14975	0.00118612	0.00434359
AT3G53190	14.235	6.25	-1.18751	1.03358e-15	4.30751e-14
AT3G53250	0.065	1.045	4.00692	0.00623598	0.0185327
AT3G53370	15.945	5.875	-1.44044	3.15101e-06	2.15657e-05
AT3G53410	2.9	1.255	-1.20837	0.000188166	0.000846312
AT3G53610	13.89	5.745	-1.27367	3.318e-11	6.34709e-10
AT3G53830	9.525	4.06	-1.23024	1.49304e-06	1.09631e-05
AT3G53980	1.78	3.89	1.12789	0.00934024	0.0263602
AT3G54250	1.875	0.505	-1.89254	1.13368e-06	8.57369e-06
AT3G54270	0.525	0.145	-1.85626	0.0177781	0.0459338
AT3G54580	0.001	0.195	7.60733	0.00487426	0.0149794
AT3G54610	6.62	2.95	-1.16612	1.67433e-10	2.77714e-09
AT3G54826	32.11	15.855	-1.01808	5.27017e-12	1.16853e-10
AT3G54850	5.425	2.225	-1.28582	2.80909e-12	6.5677e-11
AT3G55030	10.12	4.82	-1.0701	2.35946e-07	2.08057e-06
AT3G55390	2.53	0.795	-1.67011	0.000233952	0.00103001
AT3G55470	5.935	2.875	-1.04569	0.00259119	0.00862109
AT3G55490	9.77	2.83	-1.78756	3.586e-12	8.24934e-11
AT3G55530	3.165	1.41	-1.16651	0.000295075	0.00126436
AT3G55640	6.06	2.78	-1.12423	3.64542e-07	3.08159e-06
AT3G55660	7.56	2.74	-1.46421	1.21885e-16	6.12941e-15
AT3G55710	0.855	0.265	-1.68993	0.0024362	0.0081711
AT3G56100	1.635	0.81	-1.0133	0.000728127	0.0028209
AT3G56200	17.24	3.51	-2.29622	5.91605e-45	2.95293e-42
AT3G56210	18.3	6.73	-1.44317	4.26509e-13	1.14912e-11
AT3G56270	1.01	0.355	-1.50846	0.00181818	0.00632987
AT3G56320	0.795	0.305	-1.38215	0.00338433	0.0108398
AT3G56570	1.12	0.395	-1.50357	0.00057376	0.00228684
AT3G56590	4.805	1.105	-2.12049	6.09799e-18	3.79366e-16
AT3G56740	7.89	2.94	-1.42421	1.55707e-08	1.78516e-07
AT3G56750	5.17	2.305	-1.1654	4.22407e-07	3.52493e-06
AT3G56850	4.365	1.385	-1.6561	1.8429e-08	2.0807e-07
AT3G57010	3.17	6.52	1.04039	1.88748e-07	1.69725e-06
AT3G57020	15.79	36.995	1.22832	1.61542e-18	1.08349e-16
AT3G57090	74.65	33.605	-1.15147	2.18054e-19	1.67146e-17
AT3G57200	0.785	0.31	-1.34042	0.0115096	0.0316057
AT3G57280	36.395	16.41	-1.14917	1.65071e-15	6.67902e-14
AT3G57320	4.05	1.945	-1.05815	0.0179162	0.0462238
AT3G57650	44.955	19.595	-1.198	6.03989e-21	5.94652e-19
AT3G57680	0.39	0.07	-2.47805	0.00261531	0.00868727
AT3G57780	1.57	0.55	-1.51326	1.70365e-05	9.87986e-05
AT3G57810	25.695	12.45	-1.04534	9.92163e-08	9.55352e-07
AT3G57880	38.945	16.135	-1.27124	4.46042e-14	1.45272e-12
AT3G57890	62.76	31.165	-1.00992	1.21943e-16	6.12941e-15
AT3G58020	4.145	2.035	-1.02634	0.000683928	0.00266797
AT3G58090	1.905	0.64	-1.57365	0.000816876	0.00312747
AT3G58100	10.71	5.185	-1.04654	3.8545e-06	2.59258e-05
AT3G58130	2.335	1.03	-1.18078	0.00226655	0.0076696
AT3G58150	0.245	0.915	1.90099	0.01091	0.0302151
AT3G58270	2.64	5.44	1.04307	7.84411e-05	0.000386361
AT3G58630	6.87	2.88	-1.25424	3.7639e-08	3.98542e-07
AT3G58650	2.425	1.085	-1.16029	2.20326e-06	1.5576e-05
AT3G58710	1.085	0.225	-2.2697	0.000745698	0.002883
AT3G59010	27.11	1.95	-3.79728	6.25223e-104	3.35479e-100
AT3G59090	7.345	3.445	-1.09226	6.10085e-08	6.16456e-07
AT3G59140	6.46	13.85	1.10028	3.26637e-16	1.51417e-14
AT3G59220	1.075	2.41	1.1647	0.00715535	0.0208775
AT3G59340	0.675	0.075	-3.16993	0.000201844	0.000899914
AT3G59520	6.49	2.32	-1.48409	1.08078e-07	1.03511e-06
AT3G59660	2.37	0.705	-1.74919	3.14845e-09	4.15081e-08
AT3G59760	96.245	30.18	-1.67312	6.17749e-43	2.70587e-40
AT3G59790	2.86	9.255	1.69422	1.57864e-18	1.06214e-16
AT3G59810	22.67	9.42	-1.26699	4.15444e-09	5.35858e-08
AT3G59950	3.475	1.565	-1.15085	0.000184159	0.000830553
AT3G60010	1.45	4.935	1.767	1.69714e-06	1.23268e-05
AT3G60300	2.075	0.6	-1.79008	2.41922e-06	1.69519e-05
AT3G60520	11.415	5.015	-1.18661	2.38026e-05	0.000133807
AT3G60580	0.85	0.29	-1.55141	0.0187969	0.0482349
AT3G60600	41.25	19.7	-1.0662	6.60178e-15	2.40567e-13
AT3G60800	6.98	3.455	-1.01454	2.85347e-05	0.000157036
AT3G60900	9.45	2.05	-2.20469	1.28639e-27	2.70685e-25
AT3G60940	0.605	0.001	-9.24079	4.78961e-05	0.00025012
AT3G61170	0.04	0.24	2.58496	0.00349119	0.0111406
AT3G61280	0.22	0.035	-2.65208	0.0148369	0.0392753
AT3G61760	0.57	0.205	-1.47534	0.00467902	0.0144394
AT3G61840	1.685	0.53	-1.66868	0.0159623	0.0418928
AT3G61880	5.785	1.475	-1.9716	6.47738e-19	4.61874e-17
AT3G61990	0.855	0.165	-2.37346	0.00154613	0.00548192
AT3G62220	4.05	1.865	-1.11875	8.82878e-05	0.000430077
AT3G62460	22.435	45.455	1.01869	2.76294e-11	5.37146e-10
AT3G62550	45.095	98.41	1.12584	3.00537e-15	1.14902e-13
AT3G62560	38.13	15.66	-1.28384	2.22581e-19	1.70009e-17
AT3G62600	56.94	25.07	-1.18348	1.00121e-20	9.425e-19
AT3G62660	9.88	4.205	-1.23241	2.25238e-09	3.05666e-08
AT3G62880	3.41	1.28	-1.41363	0.00267865	0.008864
AT3G63120	7.89	3.4	-1.21449	2.23133e-06	1.57591e-05
AT3G63210	0.545	1.46	1.42164	0.00393663	0.0123707
AT3G63250	11.445	4.765	-1.26417	9.4869e-11	1.65408e-09
AT3G63350	2.435	0.425	-2.51839	8.07933e-06	5.07631e-05
AT3G63430	1.03	0.34	-1.59904	0.000397322	0.00165138
AT3G63440	5.49	2.235	-1.29653	4.10983e-11	7.74445e-10
AT4G00030	8.97	4.26	-1.07425	4.83251e-06	3.18746e-05
AT4G00200	1.71	0.725	-1.23794	0.00580284	0.0174017
AT4G00390	0.001	0.27	8.07682	0.00784325	0.0226212
AT4G00480	11.385	4.415	-1.36665	8.8717e-18	5.47165e-16
AT4G00560	1.595	0.375	-2.08859	0.000339587	0.00143461
AT4G00740	35.57	16.17	-1.13734	3.64774e-18	2.35818e-16
AT4G00750	1.1	3.505	1.67191	1.36352e-11	2.80587e-10
AT4G00860	454.01	199.015	-1.18985	4.90874e-23	5.98615e-21
AT4G00900	16.43	7.905	-1.0555	1.80534e-15	7.24262e-14
AT4G00905	2.375	1.185	-1.00304	0.00617317	0.0183638
AT4G01080	124.68	26.875	-2.21389	1.25024e-55	1.16669e-52
AT4G01120	12.475	5.98	-1.06082	8.26965e-11	1.46566e-09
AT4G01250	3.07	1.495	-1.03809	0.0189845	0.0486291
AT4G01390	2.885	6.28	1.12219	1.80748e-06	1.304e-05
AT4G01450	6.955	3.105	-1.16346	1.14844e-09	1.64616e-08
AT4G01480	4.785	2.275	-1.07265	0.000577034	0.00229775
AT4G01700	6.145	1.9	-1.69341	8.78031e-09	1.05046e-07
AT4G01730	2.055	0.725	-1.50309	1.00405e-05	6.15535e-05
AT4G01810	12.32	5.195	-1.24581	1.16323e-21	1.22384e-19
AT4G01870	2.305	5.355	1.21612	4.71166e-12	1.0545e-10
AT4G01895	0.87	3.98	2.19368	1.44047e-06	1.06131e-05
AT4G01960	2.69	1.265	-1.08847	0.00457254	0.0141413
AT4G01995	18.885	5.075	-1.89576	8.23923e-26	1.39243e-23
AT4G02075	3.005	1.1	-1.44986	0.000507854	0.0020512
AT4G02130	8.985	3.955	-1.18384	1.87083e-05	0.000107478
AT4G02150	38.545	17.465	-1.14208	1.60702e-17	9.44971e-16
AT4G02270	0.001	0.49	8.93664	0.0178027	0.0459601
AT4G02290	9.395	4.525	-1.05398	7.23739e-11	1.29988e-09
AT4G02360	8.39	2.285	-1.87648	7.07177e-08	7.05303e-07
AT4G02425	3.75	1.565	-1.26073	9.69764e-05	0.000468785
AT4G02550	2.77	1.04	-1.4133	0.000463301	0.00189423
AT4G02640	12.97	5.56	-1.22202	3.28944e-15	1.25179e-13
AT4G02730	3.77	1.61	-1.2275	5.94489e-05	0.000302573
AT4G02980	31.745	12.675	-1.32454	8.47498e-15	3.01656e-13
AT4G03030	1.325	0.66	-1.00545	0.0124705	0.0338441
AT4G03240	5.995	2.97	-1.0133	0.000362911	0.0015234
AT4G03260	3.64	1.385	-1.39405	1.3667e-10	2.29707e-09
AT4G03410	8.1	2.025	-2	6.27918e-16	2.75041e-14
AT4G03500	0.235	0.02	-3.55459	0.00269388	0.00890479
AT4G03560	34.99	14.435	-1.27737	6.58114e-22	7.20668e-20
AT4G04210	39.525	17.79	-1.1517	2.23308e-16	1.06272e-14
AT4G04320	7.655	3.3	-1.21394	4.61853e-12	1.03582e-10
AT4G04450	0.715	0.235	-1.60528	0.00353203	0.0112558
AT4G04470	16.6	7.735	-1.10171	2.37526e-08	2.6184e-07
AT4G04710	0.105	0.385	1.87447	0.0113614	0.0312508
AT4G04800	20.675	9.11	-1.18236	1.57445e-11	3.20611e-10
AT4G04810	6.965	2.46	-1.50147	3.76508e-05	0.00020087
AT4G04830	37.435	16.62	-1.17147	5.05788e-13	1.34686e-11
AT4G04955	1.05	0.415	-1.33921	0.00132946	0.00478843
AT4G05100	0.365	1.01	1.46839	0.00589531	0.0176418
AT4G05370	0.055	1.02	4.21299	0.000180642	0.000817097
AT4G05390	33.52	16.255	-1.04414	1.16964e-13	3.54576e-12
AT4G05475	0.36	1.84	2.35364	4.74684e-07	3.905e-06
AT4G05590	4.14	0.84	-2.30117	6.63734e-06	4.25246e-05
AT4G08040	0.09	0.425	2.23947	0.00974096	0.027342
AT4G08180	2.56	1.22	-1.06926	2.29552e-05	0.000129416
AT4G08230	98.975	38.025	-1.38012	3.05525e-19	2.30517e-17
AT4G08290	4.105	0.515	-2.99474	1.00536e-17	6.16515e-16
AT4G08300	10.255	1.14	-3.16922	1.56135e-37	5.40503e-35
AT4G08330	5.135	2.435	-1.07644	0.00106661	0.00396411
AT4G08555	0.51	2.81	2.462	0.000910633	0.00344458
AT4G08570	1.885	4.335	1.20147	0.00382825	0.0120779
AT4G08590	6.04	1.565	-1.94839	1.63894e-16	8.08657e-15
AT4G08870	230.67	99.005	-1.22026	1.82738e-25	3.01701e-23
AT4G09150	75.78	29.635	-1.35452	1.63646e-08	1.86628e-07
AT4G09160	18.35	7.45	-1.30047	1.98358e-24	2.89617e-22
AT4G09200	1.435	0.385	-1.89812	0.000109697	0.000523786
AT4G09310	1.435	0.385	-1.89812	0.00010955	0.000523435
AT4G09560	3.345	1.335	-1.32517	6.18887e-07	4.97252e-06
AT4G09820	3.935	1.855	-1.08494	7.95863e-05	0.000391154
AT4G10110	24.51	11.755	-1.0601	1.07863e-10	1.86699e-09
AT4G10140	7.79	3.29	-1.24354	1.21697e-05	7.3185e-05
AT4G10250	495.96	108.78	-2.18881	2.02443e-09	2.7835e-08
AT4G10340	2548.68	5268.1	1.04754	1.44637e-19	1.13297e-17
AT4G10380	1.495	0.395	-1.92022	0.000257393	0.00112012
AT4G10390	1.345	0.465	-1.5323	0.00638472	0.0189301
AT4G10810	33.035	7.74	-2.09359	1.35766e-20	1.25062e-18
AT4G10940	2.19	0.985	-1.15274	0.0115366	0.0316718
AT4G11190	6.615	0.765	-3.11221	8.35376e-16	3.54341e-14
AT4G11210	1.13	0.19	-2.57225	0.00185824	0.00644841
AT4G11220	58.39	27.995	-1.06055	1.28135e-09	1.82371e-08
AT4G11270	4.92	2.145	-1.19768	3.82057e-17	2.12437e-15
AT4G11360	4.865	10.165	1.0631	5.11707e-05	0.000265028
AT4G11680	8.375	4.095	-1.03223	1.02972e-08	1.21567e-07
AT4G11810	0.05	0.26	2.37851	0.00337513	0.0108136
AT4G11860	7.3	3.605	-1.0179	1.08241e-10	1.87177e-09
AT4G11911	3.36	0.53	-2.6644	2.27524e-11	4.50493e-10
AT4G11960	36.8	17.515	-1.07111	7.71386e-10	1.13789e-08
AT4G12090	0.001	0.605	9.24079	0.0184128	0.0473516
AT4G12120	0.835	0.41	-1.02615	0.013395	0.0359687
AT4G12230	7.725	3.675	-1.07179	3.63775e-08	3.85947e-07
AT4G12410	8.89	3.485	-1.35102	3.11666e-06	2.13511e-05
AT4G12470	9.59	3.4	-1.496	7.12413e-09	8.69768e-08
AT4G12480	49.23	20.155	-1.2884	2.95425e-09	3.90919e-08
AT4G12490	33.68	14.335	-1.23235	1.79069e-07	1.6251e-06
AT4G12570	2.835	1.415	-1.00255	9.08553e-07	7.01701e-06
AT4G12760	1.26	2.615	1.05339	0.00302977	0.00984646
AT4G12870	3.83	0.685	-2.48317	6.85444e-10	1.01952e-08
AT4G13520	110.67	45.45	-1.28391	4.74927e-13	1.27258e-11
AT4G13680	0.045	1.13	4.65025	5.37273e-09	6.75541e-08
AT4G14110	18.995	9.28	-1.03342	2.60962e-08	2.85475e-07
AT4G14145	12.945	5.455	-1.24674	3.10704e-06	2.12987e-05
AT4G14147	6.93	3.195	-1.11704	9.34137e-05	0.000453093
AT4G14190	3.555	1.47	-1.27403	1.66479e-07	1.52568e-06
AT4G14230	28.28	12.555	-1.17152	1.2622e-20	1.16769e-18
AT4G14240	20.25	9.4	-1.10719	2.19704e-17	1.26421e-15
AT4G14290	0.745	0.175	-2.08989	0.00132456	0.00477318
AT4G14310	8.8	3.645	-1.27158	5.22673e-16	2.33225e-14
AT4G14420	137.055	61.965	-1.14523	4.13427e-16	1.88795e-14
AT4G14550	8.61	19.035	1.14457	4.55814e-10	6.99794e-09
AT4G14580	1.53	0.715	-1.09752	0.00318044	0.0102667
AT4G14600	3.99	1.86	-1.10109	0.00441183	0.0136976
AT4G14615	70.34	32.245	-1.12527	1.15711e-13	3.51272e-12
AT4G14690	129.835	382.075	1.55718	9.48847e-37	3.18205e-34
AT4G14750	1.12	0.38	-1.55943	0.00166947	0.00586541
AT4G14819	2.13	0.435	-2.29177	0.00297055	0.00967922
AT4G14840	0.105	0.465	2.14684	0.00118467	0.00433976
AT4G14850	0.62	0.145	-2.09622	0.000104708	0.00050254
AT4G15010	2.25	0.905	-1.31394	0.000112572	0.000535254
AT4G15080	7.79	3.495	-1.15633	2.38226e-14	7.98912e-13
AT4G15093	5.815	2.585	-1.16961	2.72061e-05	0.000150613
AT4G15210	37.815	2.615	-3.85408	5.09056e-109	3.64196e-105
AT4G15240	3.655	1.61	-1.18281	8.50276e-07	6.60256e-06
AT4G15420	34.22	12.135	-1.49567	9.19438e-09	1.09694e-07
AT4G15470	143.61	63.085	-1.18679	3.89787e-20	3.33306e-18
AT4G15530	8.855	3.49	-1.34327	2.70593e-11	5.27977e-10
AT4G15540	1.625	0.42	-1.95198	5.05921e-05	0.000262411
AT4G15610	0.92	2.275	1.30616	0.00546806	0.0165367
AT4G15760	6.705	15.885	1.24436	3.4592e-17	1.93851e-15
AT4G15910	5.625	1.09	-2.36752	3.76765e-07	3.17616e-06
AT4G15920	66.805	28.335	-1.23737	4.75465e-23	5.83138e-21
AT4G15930	50.815	18.585	-1.45112	1.95454e-20	1.74793e-18
AT4G16060	17.76	8.76	-1.01963	3.56524e-10	5.57325e-09
AT4G16150	13.385	5.205	-1.36265	1.94158e-23	2.49533e-21
AT4G16260	0.025	0.385	3.94486	0.0171905	0.0447053
AT4G16265	27.305	13.005	-1.0701	6.01464e-09	7.459e-08
AT4G16330	9.445	3.905	-1.27423	6.62298e-09	8.1228e-08
AT4G16444	6.84	2.58	-1.40663	1.25626e-06	9.39478e-06
AT4G16515	8.215	2.83	-1.53746	2.4293e-05	0.000136171
AT4G16563	6.6	2.625	-1.33015	8.41528e-11	1.48779e-09
AT4G16566	5.835	1.995	-1.54834	2.0977e-05	0.000119266
AT4G16590	71.86	16.19	-2.15009	9.76336e-60	1.16417e-56
AT4G16660	85.54	41.605	-1.03984	3.32042e-16	1.53591e-14
AT4G16695	6.185	2.39	-1.37176	0.0130766	0.0352282
AT4G16820	0.665	0.115	-2.53172	0.000263968	0.00114525
AT4G16920	0.001	0.07	6.12928	0.0110262	0.0304929
AT4G17030	11.34	22.93	1.01582	1.29789e-11	2.68368e-10
AT4G17050	27.165	11.895	-1.19139	8.24801e-13	2.11755e-11
AT4G17100	46.19	22.675	-1.02648	3.83404e-15	1.44115e-13
AT4G17250	12.975	5.29	-1.29439	1.24594e-15	5.13276e-14
AT4G17440	4.23	1.82	-1.21672	0.000283451	0.00122089
AT4G17470	58.315	6.86	-3.08759	1.15479e-69	1.90655e-66
AT4G17480	4.33	1.67	-1.37452	1.85261e-06	1.33342e-05
AT4G17486	3.945	1.875	-1.07313	0.00365164	0.0115871
AT4G17710	0.001	0.155	7.27612	0.0051382	0.0156516
AT4G17810	5.62	15.21	1.43638	1.00532e-13	3.08245e-12
AT4G17840	6.57	3.01	-1.12613	1.10861e-08	1.30094e-07
AT4G17860	2.855	0.105	-4.76503	3.65292e-19	2.71297e-17
AT4G17970	3.31	1.6	-1.04876	4.75488e-05	0.000248367
AT4G18210	0.375	1.065	1.50589	0.0114644	0.0315017
AT4G18400	4.05	2.01	-1.01073	0.0183119	0.0471371
AT4G18440	419.025	147.43	-1.50701	7.61722e-35	2.3694e-32
AT4G18490	1.835	0.445	-2.0439	2.12467e-09	2.90088e-08
AT4G18580	6.175	2.18	-1.50211	5.12102e-05	0.000265105
AT4G18820	2.875	1.425	-1.0126	7.05702e-07	5.58087e-06
AT4G18900	0.001	0.575	9.16742	5.21511e-07	4.24467e-06
AT4G18930	20.64	9.68	-1.09236	1.54867e-06	1.13367e-05
AT4G19045	3.96	1.105	-1.84145	1.12359e-06	8.50941e-06
AT4G19110	5.935	2.03	-1.54777	1.8778e-13	5.41964e-12
AT4G19230	1.875	0.685	-1.45271	0.000106465	0.000510172
AT4G19350	16.055	5.425	-1.56533	6.48533e-13	1.68517e-11
AT4G19490	5.04	2.38	-1.08246	6.31511e-12	1.37605e-10
AT4G19700	0.935	2.385	1.35095	0.00056975	0.00227254
AT4G19830	7.075	1.98	-1.83723	3.11779e-11	6.00693e-10
AT4G20040	1.07	0.43	-1.3152	0.00305458	0.00991089
AT4G20380	9.375	4.375	-1.09954	1.2915e-05	7.7213e-05
AT4G20820	0.88	3.315	1.91343	3.69923e-09	4.81776e-08
AT4G20870	19	9.435	-1.0099	1.03788e-09	1.50008e-08
AT4G21270	4.395	1.655	-1.40903	5.7539e-13	1.51343e-11
AT4G21320	72.345	25.495	-1.50468	3.38614e-10	5.3282e-09
AT4G21450	16.275	7.95	-1.03363	2.81554e-10	4.50634e-09
AT4G21534	1.19	0.475	-1.32496	0.0014018	0.00501699
AT4G21570	40.565	19.82	-1.03328	4.53526e-15	1.68409e-13
AT4G21585	1.305	0.48	-1.44294	0.00413987	0.0129412
AT4G21700	1.13	0.435	-1.37724	2.72686e-05	0.000150881
AT4G21760	8.73	3.17	-1.4615	9.88936e-17	5.06576e-15
AT4G21850	5.87	2.27	-1.37067	5.34933e-05	0.00027533
AT4G21865	2.545	1.14	-1.15863	0.0124563	0.0338245
AT4G21930	0.63	2.9	2.20263	5.57027e-06	3.62177e-05
AT4G21980	34.89	13.145	-1.4083	1.31575e-13	3.94413e-12
AT4G22120	11.65	5.215	-1.15959	1.50293e-18	1.01438e-16
AT4G22270	1.66	0.56	-1.56768	5.65007e-05	0.000289214
AT4G22280	1.045	0.37	-1.49791	0.00174326	0.0060997
AT4G22330	27.245	12.68	-1.10344	2.57853e-13	7.29156e-12
AT4G22470	0.965	0.16	-2.59246	2.933e-05	0.000160877
AT4G22485	42.13	19.425	-1.11693	1.08477e-14	3.82305e-13
AT4G22505	21.05	8.535	-1.30236	1.00371e-11	2.10789e-10
AT4G22520	4.525	1.93	-1.22932	0.00281968	0.00926214
AT4G22530	2.24	6.945	1.63248	1.31066e-10	2.21675e-09
AT4G22560	2.425	1.05	-1.2076	0.00124956	0.00454101
AT4G22570	35.48	17.69	-1.00407	1.39893e-12	3.4483e-11
AT4G22740	39.115	13.12	-1.57595	1.49013e-22	1.73818e-20
AT4G22770	7.195	3.455	-1.05831	2.27232e-06	1.60062e-05
AT4G22840	2.44	1.075	-1.18254	0.000237676	0.00104362
AT4G22850	1.965	0.95	-1.04853	0.015943	0.0418524
AT4G22860	2.485	0.86	-1.53084	7.15788e-06	4.55631e-05
AT4G22960	0.065	0.375	2.52838	0.00237732	0.00799128
AT4G23493	81.92	13.805	-2.56902	2.10882e-21	2.16562e-19
AT4G23600	591.44	207.195	-1.51324	1.58042e-32	4.40527e-30
AT4G23640	19.03	8.525	-1.1585	3.06162e-20	2.66039e-18
AT4G23680	130.28	452.085	1.79498	1.3914e-49	9.63339e-47
AT4G23790	13.865	6.395	-1.11643	1.00565e-12	2.56042e-11
AT4G23900	9.32	1.155	-3.01244	6.23364e-24	8.52183e-22
AT4G24000	0.01	0.59	5.88264	7.28106e-11	1.30663e-09
AT4G24010	1.425	0.43	-1.72855	3.42152e-06	2.32466e-05
AT4G24030	3.2	7.08	1.14568	0.00126471	0.00458598
AT4G24170	0.075	0.001	-6.22882	0.0123417	0.0335686
AT4G24520	20.41	8.065	-1.33953	4.70979e-20	3.96417e-18
AT4G24530	1.965	0.76	-1.37046	1.19644e-05	7.20316e-05
AT4G24580	0.09	0.001	-6.49185	0.0108449	0.0300767
AT4G24660	5.84	2.82	-1.05027	0.000600183	0.00238154
AT4G24760	6.96	2.705	-1.36346	8.93131e-10	1.30403e-08
AT4G24900	3.635	1.475	-1.30124	4.35408e-06	2.90222e-05
AT4G24920	182.52	85.87	-1.08783	5.42792e-15	2.00171e-13
AT4G25100	1505.8	3067.26	1.02642	5.90493e-18	3.68423e-16
AT4G25180	2.145	0.895	-1.26102	0.0010283	0.00383435
AT4G25200	2972.03	1044.26	-1.50897	1.16643e-06	8.79658e-06
AT4G25225	8.83	3.525	-1.32479	0.00270019	0.00892288
AT4G25280	4.535	1.49	-1.60579	2.35355e-07	2.07621e-06
AT4G25470	5.105	15.495	1.60182	1.92711e-07	1.72916e-06
AT4G25480	10.81	22.83	1.07856	1.02386e-08	1.20941e-07
AT4G25610	4.405	2.18	-1.01481	2.93447e-05	0.000160916
AT4G25660	11.58	5.705	-1.02134	4.00129e-08	4.20567e-07
AT4G25760	1.235	0.265	-2.22045	0.00868445	0.0247207
AT4G25970	22.095	8.72	-1.34132	2.1378e-18	1.42055e-16
AT4G26010	0.05	0.465	3.21723	0.0143096	0.0381241
AT4G26100	11.28	5.18	-1.12274	1.90293e-11	3.8278e-10
AT4G26210	34.945	10.72	-1.70478	2.90898e-22	3.30346e-20
AT4G26270	17.67	5.515	-1.67987	1.62412e-23	2.13856e-21
AT4G26288	0.145	0.98	2.75673	0.00487085	0.0149711
AT4G26530	132.88	271.415	1.03038	3.70411e-14	1.21748e-12
AT4G26550	3.095	1.175	-1.39728	0.000249543	0.00109038
AT4G26650	7.405	3.165	-1.22629	4.13107e-11	7.77765e-10
AT4G26720	9.31	4.53	-1.03927	4.8042e-06	3.17171e-05
AT4G26850	25.455	11.97	-1.08853	7.73871e-16	3.30869e-14
AT4G26910	22.945	9.41	-1.28591	1.12712e-21	1.20355e-19
AT4G26965	12.35	5.115	-1.2717	7.03817e-07	5.57212e-06
AT4G26990	3.765	1.16	-1.69853	2.13289e-10	3.47068e-09
AT4G27500	85.225	42.06	-1.01883	2.34754e-16	1.11472e-14
AT4G27570	5.91	2.33	-1.34283	1.0971e-10	1.89285e-09
AT4G27730	1.22	0.555	-1.13632	0.00128758	0.00465948
AT4G27760	15.55	5.99	-1.37629	1.67523e-19	1.29336e-17
AT4G27780	6.36	1.58	-2.0091	2.12976e-15	8.40275e-14
AT4G27860	6.435	2.78	-1.21086	1.83336e-07	1.65821e-06
AT4G28020	1.55	0.665	-1.22084	0.0163462	0.0427435
AT4G28060	74.045	33.735	-1.13416	4.28466e-15	1.60212e-13
AT4G28160	7.745	1.625	-2.25283	4.55277e-08	4.72286e-07
AT4G28300	32.32	15.635	-1.04765	1.09188e-16	5.56651e-15
AT4G28390	3.35	1.635	-1.03487	0.000940176	0.00354142
AT4G28480	45.47	22.3	-1.02787	2.61555e-12	6.16218e-11
AT4G28540	10.425	4.29	-1.281	7.58049e-12	1.627e-10
AT4G28680	4.055	1.59	-1.35068	1.83379e-08	2.07479e-07
AT4G28880	12.725	5.385	-1.24065	5.67549e-12	1.25065e-10
AT4G28910	11.955	5.12	-1.2234	8.37182e-14	2.6079e-12
AT4G29200	0.001	0.21	7.71425	0.00627208	0.0186296
AT4G29210	17.295	8.125	-1.08992	2.67923e-13	7.54651e-12
AT4G29270	2.78	0.42	-2.72662	1.88211e-09	2.60617e-08
AT4G29330	90.755	20.965	-2.11399	3.78767e-45	1.93559e-42
AT4G29360	26.525	12.86	-1.04446	5.62407e-17	3.04822e-15
AT4G29540	1.995	0.765	-1.38286	0.000488616	0.00198508
AT4G29690	1.805	0.025	-6.17393	4.78266e-18	3.02184e-16
AT4G29700	16.735	6.485	-1.36769	2.24243e-21	2.29187e-19
AT4G29735	42.945	16.775	-1.35618	4.08459e-12	9.27698e-11
AT4G29770	1.72	0.785	-1.13164	0.00762615	0.0220771
AT4G29850	1.595	0.33	-2.27302	0.00911249	0.0257887
AT4G29890	1.89	0.875	-1.11103	0.00232994	0.00785417
AT4G29930	0.45	0.001	-8.81378	0.001169	0.00428745
AT4G29960	22.5	7.22	-1.63985	2.25041e-27	4.51408e-25
AT4G30110	2.495	0.31	-3.0087	1.95765e-25	3.20741e-23
AT4G30140	3.725	0.45	-3.04924	4.97624e-10	7.61805e-09
AT4G30170	0.001	0.52	9.02237	0.00169858	0.00595793
AT4G30230	9.81	3.235	-1.60049	4.1515e-12	9.39912e-11
AT4G30260	29.97	11.275	-1.41039	9.79054e-19	6.84477e-17
AT4G30270	100.145	44.415	-1.17297	3.10832e-12	7.22013e-11
AT4G30390	15.88	6.96	-1.19005	2.27803e-06	1.60411e-05
AT4G30410	1.2	2.425	1.01495	0.0185042	0.0475578
AT4G30450	10.26	4.745	-1.11255	0.000778643	0.00299445
AT4G30500	11.865	5.105	-1.21673	2.54648e-07	2.23082e-06
AT4G30850	1.055	0.445	-1.24537	0.0168814	0.044009
AT4G30870	1.985	0.97	-1.03308	0.000115034	0.000545389
AT4G31080	12.675	5.7	-1.15295	4.09286e-12	9.28594e-11
AT4G31100	0.36	0.12	-1.58496	0.0187535	0.0481352
AT4G31340	54.55	25.25	-1.1113	6.97122e-17	3.6944e-15
AT4G31350	5.09	2.365	-1.10583	1.00489e-06	7.69732e-06
AT4G31440	1.035	0.19	-2.44556	6.33051e-05	0.000318798
AT4G31670	3.93	1.875	-1.06764	1.55219e-06	1.13586e-05
AT4G31805	2.705	1.275	-1.08513	0.000693294	0.00269959
AT4G32130	25.125	10.905	-1.20413	5.46396e-14	1.75558e-12
AT4G32150	23.88	8.885	-1.42636	3.23688e-18	2.12354e-16
AT4G32208	6.945	2.635	-1.39817	3.65016e-05	0.000195321
AT4G32350	3.84	1.72	-1.1587	3.22686e-09	4.24375e-08
AT4G32410	72.55	32.94	-1.13914	6.08026e-16	2.67419e-14
AT4G32470	416.545	173.23	-1.26578	2.70609e-26	4.72202e-24
AT4G32650	0.835	0.16	-2.3837	6.57828e-07	5.24868e-06
AT4G32670	4.72	2.325	-1.02156	1.13712e-08	1.33076e-07
AT4G32760	23.35	11.125	-1.06962	2.10667e-16	1.0138e-14
AT4G32770	27.86	13.81	-1.01248	3.35644e-15	1.27278e-13
AT4G32810	0.285	0.04	-2.83289	0.00494555	0.0151659
AT4G32830	13.125	4.94	-1.40973	1.26067e-12	3.13532e-11
AT4G32870	6.73	3.205	-1.07028	0.000549228	0.00219968
AT4G32980	3.655	1.625	-1.16943	1.51194e-05	8.85904e-05
AT4G33140	5.81	1.755	-1.72707	7.78425e-12	1.6674e-10
AT4G33420	1.81	3.695	1.02958	0.000181613	0.000820278
AT4G33440	4.765	2.145	-1.1515	4.98621e-07	4.08314e-06
AT4G33467	0.875	2.46	1.4913	0.0165574	0.0432377
AT4G33490	14.42	4.38	-1.71907	5.28607e-28	1.14601e-25
AT4G33550	3.98	8.925	1.16508	5.27725e-05	0.000271881
AT4G33660	126.945	62.79	-1.0156	4.29312e-12	9.68908e-11
AT4G33666	13.72	66.605	2.27935	5.0076e-25	7.90281e-23
AT4G33770	3.46	1.1	-1.65327	3.63878e-06	2.4575e-05
AT4G33930	0.33	0.855	1.37346	0.015658	0.0411796
AT4G33940	7.33	3.485	-1.07265	2.63218e-06	1.82949e-05
AT4G34131	0.655	3.53	2.4301	9.85161e-14	3.03364e-12
AT4G34135	13.05	26.545	1.02439	9.99629e-14	3.07379e-12
AT4G34138	30.935	68.05	1.13736	2.47364e-21	2.50433e-19
AT4G34160	3.725	1.2	-1.63421	7.4144e-09	9.01617e-08
AT4G34180	18.24	8.665	-1.07383	9.56517e-12	2.02064e-10
AT4G34470	0.001	0.575	9.16742	0.00663406	0.0195748
AT4G34480	28.425	13.115	-1.11594	3.42907e-17	1.92665e-15
AT4G34500	4.05	1.985	-1.02878	9.87541e-06	6.06976e-05
AT4G34510	0.995	0.125	-2.99277	4.69094e-07	3.86791e-06
AT4G34580	0.995	2.245	1.17395	1.46201e-05	8.59466e-05
AT4G34588	14.555	6.315	-1.20466	0.00132413	0.00477241
AT4G34640	16.62	8.295	-1.00261	2.15689e-11	4.28642e-10
AT4G34900	0.38	0.775	1.0282	0.000335148	0.00141739
AT4G34930	0.26	0.88	1.75899	0.00219351	0.00746888
AT4G35040	17.37	7.615	-1.18968	2.61329e-11	5.12229e-10
AT4G35410	10.34	5.095	-1.02108	0.000101546	0.000488671
AT4G35600	6.715	2.98	-1.17208	9.66361e-08	9.34701e-07
AT4G35750	81.855	40.665	-1.00928	2.65232e-12	6.2283e-11
AT4G35770	1.65	6.885	2.06099	0.00447234	0.0138573
AT4G35860	52.25	23.41	-1.15831	5.36856e-16	2.39057e-14
AT4G35880	5.075	2.04	-1.31484	5.95237e-10	8.94022e-09
AT4G35900	1.05	0.34	-1.62678	0.0142362	0.0379514
AT4G35920	13.72	6.78	-1.01692	5.92838e-10	8.91041e-09
AT4G36180	8.79	4.27	-1.04163	1.73202e-15	6.96149e-14
AT4G36360	113.265	52.78	-1.10164	6.65086e-21	6.45916e-19
AT4G36470	1.96	4.13	1.07529	3.26036e-05	0.000176576
AT4G36570	26.305	8.295	-1.66502	2.90699e-10	4.63886e-09
AT4G36720	7.5	3.74	-1.00385	0.000217192	0.000960759
AT4G36730	14.295	5.325	-1.42466	2.70534e-14	9.04436e-13
AT4G36850	0.04	0.495	3.62936	0.00110803	0.00409229
AT4G36860	2.66	1.09	-1.2871	1.07092e-06	8.14502e-06
AT4G36880	2.675	0.485	-2.46348	1.39108e-10	2.33438e-09
AT4G36930	5.42	2.375	-1.19037	1.70279e-06	1.23636e-05
AT4G36988	5.745	0.52	-3.46572	5.83925e-05	0.000297549
AT4G36990	13.21	4.03	-1.71278	3.07699e-17	1.73793e-15
AT4G37200	54.925	26.97	-1.02611	3.92169e-16	1.80625e-14
AT4G37410	21.98	3.675	-2.58038	5.62473e-50	4.16288e-47
AT4G37430	4.1	1.665	-1.3001	6.18903e-08	6.24519e-07
AT4G37870	68.15	13.445	-2.34164	3.79664e-68	5.82052e-65
AT4G37980	63.03	175.22	1.47506	2.80537e-32	7.62173e-30
AT4G37990	0.425	2.275	2.42033	7.03271e-09	8.59585e-08
AT4G38070	1.64	0.73	-1.16773	1.62709e-08	1.85757e-07
AT4G38160	50.045	122.075	1.28647	3.12744e-24	4.35872e-22
AT4G38240	4.14	1.675	-1.30547	1.60861e-07	1.47866e-06
AT4G38270	4.5	2.165	-1.05556	7.9558e-07	6.22968e-06
AT4G38580	53.25	23.805	-1.16152	1.00283e-13	3.07923e-12
AT4G38640	5.57	2.63	-1.08261	5.70094e-09	7.11805e-08
AT4G38730	2.105	1.04	-1.01724	0.00408677	0.0127938
AT4G39030	3.37	1.2	-1.48971	1.85017e-09	2.56526e-08
AT4G39210	60.685	30.02	-1.01542	4.87882e-16	2.20916e-14
AT4G39220	22.435	10.42	-1.1064	1.42848e-09	2.01574e-08
AT4G39320	0.735	2.98	2.0195	0.000760563	0.00293544
AT4G39510	13.56	5.21	-1.38	5.36258e-19	3.87532e-17
AT4G39630	2.24	0.77	-1.54057	0.00136638	0.00491068
AT4G39820	6.05	2.935	-1.04357	4.69844e-07	3.87112e-06
AT4G40010	0.27	1	1.88897	0.00116513	0.004274
AT5G01020	8.31	2.99	-1.4747	1.17145e-10	2.00501e-09
AT5G01300	0.175	0.985	2.49277	0.014487	0.0385107
AT5G01420	1.075	0.365	-1.55837	0.0056599	0.0170424
AT5G01450	7.095	3.115	-1.18757	5.64768e-10	8.52434e-09
AT5G01800	17.445	6.04	-1.53019	5.62649e-16	2.48992e-14
AT5G01950	1.37	0.35	-1.96875	5.4626e-10	8.27993e-09
AT5G01970	1	0.38	-1.39593	0.0114938	0.0315705
AT5G01990	18.475	5.335	-1.79201	2.35277e-31	6.01162e-29
AT5G02100	2.005	0.925	-1.11608	0.00120068	0.0043909
AT5G02170	0.31	0.05	-2.63227	0.00812302	0.0233143
AT5G02190	6.805	2.755	-1.30454	1.58212e-11	3.21868e-10
AT5G02220	1.76	4.365	1.31041	0.0172539	0.0448329
AT5G02320	1.65	0.645	-1.35509	6.71816e-05	0.000336347
AT5G02370	3.27	1.57	-1.05853	9.09167e-06	5.62509e-05
AT5G02400	0.71	0.185	-1.94029	0.000253853	0.00110673
AT5G02420	2.34	0.4	-2.54844	0.00060948	0.00241386
AT5G02430	2.4	0.67	-1.8408	2.61142e-13	7.37487e-12
AT5G02480	3.01	1.205	-1.32073	1.12541e-06	8.52013e-06
AT5G02540	5.18	1.935	-1.42062	4.99272e-06	3.27807e-05
AT5G02560	14.985	6.94	-1.11051	8.67193e-08	8.45642e-07
AT5G03050	4.91	1.98	-1.31022	0.000615816	0.00243501
AT5G03200	6.805	3.095	-1.13666	6.98312e-08	6.97759e-07
AT5G03204	3.62	0.785	-2.20523	0.0138921	0.0371779
AT5G03340	60.21	26.17	-1.20209	2.10081e-12	5.04359e-11
AT5G03440	12.525	4.935	-1.34369	4.99171e-06	3.27807e-05
AT5G03455	27.535	13.695	-1.00762	7.78624e-10	1.14778e-08
AT5G03460	23.095	11.105	-1.05637	1.37434e-06	1.01785e-05
AT5G03530	6.365	2.55	-1.31966	2.773e-05	0.000153078
AT5G03540	15.67	7.11	-1.14008	2.31066e-17	1.32016e-15
AT5G03630	105.89	50.925	-1.05612	3.65303e-19	2.71297e-17
AT5G03640	0.115	0.001	-6.84549	0.00169814	0.00595737
AT5G03760	33	15.785	-1.06391	8.72917e-16	3.68083e-14
AT5G03990	42.97	13.72	-1.64705	5.60315e-31	1.41483e-28
AT5G04000	1.87	4.225	1.17591	0.00571839	0.0171872
AT5G04060	9.81	4.79	-1.03423	6.26188e-12	1.36622e-10
AT5G04340	26.95	10.11	-1.4145	8.39762e-21	8.01059e-19
AT5G04370	0.12	0.435	1.85798	0.0126378	0.0341878
AT5G04380	0.001	0.22	7.78136	0.0177927	0.0459601
AT5G04460	2.06	0.975	-1.07917	3.29028e-06	2.24117e-05
AT5G04660	5.645	2.155	-1.38929	4.67609e-12	1.04763e-10
AT5G04750	23.26	9.495	-1.29261	1.40906e-08	1.62682e-07
AT5G04770	2.305	0.655	-1.8152	1.45629e-09	2.05094e-08
AT5G04840	21.265	5.61	-1.92241	1.22419e-17	7.44326e-16
AT5G04870	9.525	4.045	-1.23558	9.02056e-16	3.78881e-14
AT5G04920	3.805	1.74	-1.12881	0.000319111	0.00135814
AT5G04980	1.785	0.51	-1.80735	3.24643e-06	2.21411e-05
AT5G05340	0.59	1.415	1.26202	0.00740742	0.021502
AT5G05390	0.16	0.001	-7.32193	0.00582474	0.0174555
AT5G05510	2.555	1.225	-1.06054	0.000146669	0.000676545
AT5G05550	2.73	1.36	-1.00529	0.00716949	0.020916
AT5G05600	7.125	3.22	-1.14583	7.52379e-08	7.43723e-07
AT5G05670	39.07	18.7	-1.06302	2.88034e-15	1.10394e-13
AT5G05820	5.73	2.67	-1.1017	6.15723e-06	3.96855e-05
AT5G05850	5.67	2.375	-1.25542	3.31413e-07	2.83286e-06
AT5G05987	7.615	3.76	-1.01811	3.41888e-05	0.000184463
AT5G06330	2.05	0.185	-3.47003	1.20269e-07	1.13865e-06
AT5G06390	39.635	17.61	-1.17038	3.91805e-18	2.52532e-16
AT5G06400	0.285	0.68	1.25457	0.00115601	0.00424344
AT5G06510	0.77	1.71	1.15107	0.0183365	0.0471948
AT5G06710	3.06	1.115	-1.45649	1.8984e-05	0.000108945
AT5G06720	1.045	0.435	-1.26442	0.0177535	0.0458813
AT5G06760	0.48	6.38	3.73245	4.06571e-16	1.8606e-14
AT5G06870	11.68	4.895	-1.25466	1.39937e-12	3.4483e-11
AT5G06940	3.105	1.255	-1.30691	8.82743e-10	1.2915e-08
AT5G06980	0.835	2.15	1.36449	0.000561703	0.00224462
AT5G07280	2.015	0.81	-1.31479	1.14578e-09	1.64385e-08
AT5G07470	55.325	22.72	-1.28397	4.10577e-21	4.07973e-19
AT5G07630	1.865	0.87	-1.10009	0.000466121	0.00190414
AT5G07660	0.515	0.235	-1.13191	0.00639354	0.018951
AT5G07700	0.78	1.91	1.29203	0.00148991	0.00530052
AT5G07830	3.885	1.47	-1.4021	4.40755e-07	3.66806e-06
AT5G07910	4.85	2.2	-1.14048	3.73801e-05	0.000199624
AT5G07960	33.605	12.78	-1.39479	3.25446e-13	8.98977e-12
AT5G07990	124.19	46.07	-1.43065	4.56105e-32	1.22367e-29
AT5G08000	45.755	22.705	-1.01092	8.75547e-10	1.28272e-08
AT5G08100	13.69	6.09	-1.16861	1.29236e-10	2.18926e-09
AT5G08160	24.365	10.26	-1.24778	3.38443e-20	2.91727e-18
AT5G08350	1.845	4.03	1.12716	0.000415054	0.00171545
AT5G08390	1.28	0.62	-1.0458	0.00496006	0.0151974
AT5G08430	2.155	0.82	-1.39399	2.33767e-06	1.64072e-05
AT5G08750	1.615	0.57	-1.5025	0.000936164	0.00352816
AT5G09570	1.15	2.915	1.34186	0.00309614	0.0100336
AT5G09670	0.25	0.02	-3.64386	0.00778914	0.0224793
AT5G09740	9.05	4.285	-1.07862	1.37387e-07	1.28206e-06
AT5G09850	7.045	3.3	-1.09413	8.56942e-07	6.64951e-06
AT5G10140	4.765	0.07	-6.08898	1.03734e-19	8.37011e-18
AT5G10190	2.7	0.955	-1.49939	2.3519e-06	1.64964e-05
AT5G10260	1.29	2.585	1.00279	0.0147273	0.0390527
AT5G10430	16.415	1.545	-3.40934	5.57966e-28	1.19756e-25
AT5G10695	191.265	29.385	-2.70242	2.4229e-63	3.25016e-60
AT5G10740	1.25	0.55	-1.18442	0.0127165	0.0343763
AT5G10840	68.92	32.61	-1.07961	2.09506e-16	1.01048e-14
AT5G10890	0.675	0.16	-2.07682	0.0119005	0.0325501
AT5G11070	40.115	91.585	1.19097	6.17167e-22	6.82796e-20
AT5G11190	1.61	0.25	-2.68706	0.000110325	0.000526199
AT5G11340	23.925	10.025	-1.25492	1.42274e-11	2.91933e-10
AT5G11410	0.535	2.49	2.21853	1.1284e-06	8.53978e-06
AT5G11412	0.045	0.605	3.74894	0.0102026	0.0285016
AT5G11500	24.04	10.06	-1.25681	6.56591e-11	1.18723e-09
AT5G11510	1.48	0.62	-1.25526	9.5403e-06	5.88231e-05
AT5G11540	1.29	0.59	-1.12858	0.00134899	0.00485631
AT5G11680	84.89	31.74	-1.41929	9.56067e-25	1.43497e-22
AT5G11780	1.25	0.485	-1.36587	0.000462977	0.00189346
AT5G11810	17.06	6.25	-1.44869	7.51261e-16	3.23132e-14
AT5G11840	22.52	9.27	-1.28057	5.92492e-17	3.18713e-15
AT5G11850	5.215	2.225	-1.22886	2.15259e-11	4.28184e-10
AT5G11900	81.06	39.42	-1.04006	2.70941e-16	1.26693e-14
AT5G11930	7.345	3.38	-1.11974	8.70044e-05	0.00042479
AT5G11960	5.065	1.555	-1.70365	2.19691e-09	2.9919e-08
AT5G12020	4884.1	2328.41	-1.06875	0.00137785	0.00494281
AT5G12030	2811.55	1214.65	-1.21082	2.61805e-05	0.00014531
AT5G12230	6.88	2.8	-1.29698	9.45954e-06	5.83755e-05
[truncated: 496 more rows]
