# Supplementary material for: N6-methyladenosine RNA modification regulates photosynthesis during photodamage in plants
Source: Nat Commun. 2022 Dec 2;13:7441. doi: 10.1038/s41467-022-35146-z (PMC9718803; doi:10.1038/s41467-022-35146-z)
Supplement: Supplementary file 15 — Supplementary Data 12 [file 41467_2022_35146_MOESM15_ESM.xlsx]

## Sheet: Sheet1
Supplementary Data 12. Differential TE genes in vir-1 compared to Col-0 seedlings under growth light conditions
Gene ID	TE_Col-0_0h	TE_vir-1_0h	log2(FC)	p value	FDR
AT1G01060	0.501617	0.197457	-1.345	0.000790023	0.0182642
AT1G01710	1.42852	0.56471	-1.339	1.27514e-07	1.33227e-05
AT1G02110	0.43532	0.188238	-1.21	0.000180621	0.00616557
AT1G02880	0.61754	0.237321	-1.38	0.00221492	0.0380785
AT1G02930	4.26506	1.88779	-1.176	0.00093224	0.0204995
AT1G04800	0.834062	4.20961	2.335	1.11022e-16	1.10502e-13
AT1G05310	3.39855	15.6	2.199	1.03764e-05	0.00060378
AT1G05820	0.85941	0.22973	-1.903	0.00262311	0.0426772
AT1G06350	6.96	0.802761	-3.116	6.06148e-06	0.000396639
AT1G06590	0.27191	0.106333	-1.355	0.00160383	0.0304213
AT1G06640	0.363488	0.101793	-1.836	1.96043e-10	4.16558e-08
AT1G07600	494.991	2087.89	2.077	0.000303982	0.00908771
AT1G08590	0.069193	0.007609	-3.185	0.0029646	0.0465257
AT1G09880	2.65217	88	5.052	0.00162421	0.0306541
AT1G10070	5.08333	0.086294	-5.88	0.00161136	0.0305335
AT1G11915	1.86842	105.5	5.819	0.00023553	0.00756214
AT1G12520	1.06906	0.43062	-1.312	0.00125638	0.0253839
AT1G12680	0.323026	0.1341	-1.268	0.00300815	0.0470141
AT1G13640	0.251151	0.115182	-1.125	0.00219343	0.0378467
AT1G13990	2.09474	0.491304	-2.092	0.00026433	0.00823516
AT1G14040	0.615385	0.06599	-3.221	2.96454e-09	4.81112e-07
AT1G14190	2.60773	6.2027	1.25	0.00222653	0.0381423
AT1G14830	1.15898	0.573021	-1.016	8.90373e-07	7.3208e-05
AT1G15125	2.01786	0.068966	-4.871	0.00236144	0.0396248
AT1G15940	0.368115	0.072005	-2.354	0	0
AT1G16960	2.64987	5.50746	1.055	0.0025024	0.0415114
AT1G18460	1.17709	0.567129	-1.053	1.33958e-05	0.000730054
AT1G18690	0.320652	0.078345	-2.033	0.000987692	0.0213349
AT1G19400	0.382754	0.170642	-1.165	0.00030963	0.00920663
AT1G19620	1.03937	20	4.266	0.000162681	0.00567612
AT1G20560	0.653077	0.315636	-1.049	0.000132417	0.00476978
AT1G20850	7.70881	17.7928	1.207	0.000148301	0.00523233
AT1G21310	2.10135	0.837486	-1.327	0.00176332	0.0323436
AT1G21510	1.1948	4.13415	1.791	0.00191775	0.0343449
AT1G21560	0.103094	0.02925	-1.817	0.000113496	0.00418388
AT1G21651	0.004454	0.235431	5.724	1.27373e-08	1.77114e-06
AT1G22510	1.2346	0.329327	-1.906	0.00191965	0.0343449
AT1G24020	1.22621	0.578624	-1.084	0.000111796	0.00414542
AT1G24070	0.528881	0.135894	-1.96	6.1297e-06	0.00039972
AT1G24577	5.76282	37.8571	2.716	0.00168607	0.0314033
AT1G25150	30.7959	1204	5.289	4.38701e-06	0.000299504
AT1G26580	0.030776	0.008085	-1.928	0.000863753	0.0194225
AT1G27590	2.10808	7.55219	1.841	7.84928e-14	4.63868e-11
AT1G28130	0.961935	0.4532	-1.086	0.000280561	0.00859327
AT1G28290	1.16504	0.549131	-1.085	0.000311292	0.0092415
AT1G29418	0.895132	0.153771	-2.541	1.0893e-05	0.000624232
AT1G29550	0.796074	0.169168	-2.234	2.71646e-08	3.35758e-06
AT1G29952	7.86788	19.993	1.345	0.000147455	0.0052122
AT1G30490	0.243739	0.115227	-1.081	0.00149342	0.0286721
AT1G30760	7.46667	0.681818	-3.453	0.00215578	0.0373029
AT1G31360	0.351611	0.113998	-1.625	0.000167595	0.00580475
AT1G31430	1.13907	0.127358	-3.161	0.000107832	0.00403007
AT1G31710	6.73288	2.42314	-1.474	1.19116e-12	4.79276e-10
AT1G31835	29.7576	9.04477	-1.718	2.20518e-10	4.53284e-08
AT1G33420	0.771491	0.287364	-1.425	0.000248129	0.00791292
AT1G33440	8.71545	20.6071	1.241	0.00203908	0.0358581
AT1G33800	3.26804	6.81053	1.059	0.00249566	0.0414723
AT1G34060	0.17094	0.016284	-3.392	0.000538277	0.0139826
AT1G34470	0.185767	0.049651	-1.904	0.00106499	0.0223871
AT1G35190	2.74306	1.02686	-1.418	1.6675e-05	0.000880839
AT1G35290	0.883387	0.225418	-1.97	0.00198012	0.0351275
AT1G35310	5	0.192	-4.703	0.000235137	0.00756214
AT1G35350	0.851301	0.280919	-1.6	0.000620757	0.0154259
AT1G36180	0.055441	0.374131	2.755	0	0
AT1G38065	0.318792	0.090255	-1.821	0.000105317	0.00395169
AT1G44820	1.52562	0.649635	-1.232	2.44137e-05	0.00121817
AT1G47410	0.593631	1.66772	1.49	0.00257914	0.0422652
AT1G48840	0.637133	0.311754	-1.031	0.00313865	0.0485324
AT1G50520	0.073248	0.001341	-5.771	0.000940667	0.0206608
AT1G51460	0.741176	0.260549	-1.508	9.52162e-05	0.00365657
AT1G53542	18.2258	0.118421	-7.266	0.000123849	0.00450404
AT1G53590	0.663347	0.325681	-1.026	0.00109371	0.0227747
AT1G54000	72.25	0.811321	-6.477	0.000955697	0.0209423
AT1G54110	0.483089	0.170681	-1.501	0.00171793	0.0317885
AT1G54360	0.58916	0.186364	-1.661	7.13859e-07	6.02669e-05
AT1G54770	0.602008	0.217619	-1.468	0.00324587	0.0495821
AT1G56430	4.73635	1.80128	-1.395	2.28848e-06	0.000169053
AT1G56510	0.352537	0.080729	-2.127	1.11022e-16	1.10502e-13
AT1G56670	1.01697	0.371538	-1.453	0.000786605	0.0182074
AT1G58684	38.0553	8.20155	-2.214	0	0
AT1G58983	38.0553	8.20155	-2.214	0	0
AT1G59740	6.56853	2.23897	-1.553	0.000262713	0.00819873
AT1G59860	0.396694	1.59278	2.005	0.00116503	0.0238441
AT1G60200	0.165085	0.073949	-1.159	2.07498e-07	2.03316e-05
AT1G60890	0.256107	0.106476	-1.266	0.00304014	0.0474358
AT1G61360	0.559659	0.129845	-2.108	0.000483551	0.0127538
AT1G61600	0.67551	1.7301	1.357	9.53462e-05	0.00365657
AT1G62250	0.243122	0.097281	-1.321	0.000396349	0.0110772
AT1G62290	2.98205	1.37356	-1.118	0.000584578	0.0147793
AT1G62560	4.2499	1.74017	-1.288	1.0741e-07	1.15411e-05
AT1G64440	0.138005	0.022636	-2.608	2.6777e-11	7.44677e-09
AT1G64680	0.434972	0.206651	-1.074	0.00210124	0.0365562
AT1G65800	0.747222	0.328714	-1.185	0.000190772	0.00640798
AT1G65860	3.04871	1.31895	-1.209	0.000294751	0.00891846
AT1G66910	1.63308	0.557527	-1.55	7.49981e-08	8.4422e-06
AT1G67320	0.776245	0.291353	-1.414	7.07055e-06	0.000450206
AT1G69230	2.06881	17.6111	3.09	0.00167799	0.0313872
AT1G69450	1.67323	0.518219	-1.691	0.00143271	0.0278635
AT1G69510	0.200327	0.078787	-1.346	0.000451613	0.0121832
AT1G70250	0.456204	0.216295	-1.077	0.00277063	0.0445161
AT1G70830	2.99166	1.46728	-1.028	0.000206748	0.00678787
AT1G70850	22.5172	0.493548	-5.512	0.000224254	0.0072867
AT1G72300	1.18661	0.524341	-1.178	0.000818708	0.018744
AT1G72730	1.85342	0.906773	-1.031	8.7215e-05	0.00340067
AT1G73080	0.820669	0.377705	-1.12	1.28077e-05	0.000704089
AT1G73680	2.11123	1.02326	-1.045	0.0019843	0.0351688
AT1G74330	0.443794	0.09943	-2.158	1.65938e-06	0.000128084
AT1G74810	0.597333	2.26316	1.922	0.000962001	0.0210317
AT1G75780	5.18358	2.01082	-1.366	4.29851e-05	0.00194472
AT1G76420	5	0.711744	-2.812	0.000246527	0.00788844
AT1G76570	1.03692	0.474923	-1.127	0.000203502	0.00670459
AT1G76930	3.04818	0.977583	-1.641	0.00152202	0.0291077
AT1G77990	1.97515	0.794608	-1.314	0.000876654	0.0196194
AT1G78010	0.397202	0.178388	-1.155	9.49492e-05	0.00365657
AT1G78490	3.65521	1.27692	-1.517	6.11655e-07	5.21037e-05
AT1G78530	0.523985	1.90411	1.862	0.00146808	0.0283189
AT1G78860	0.650391	3.44898	2.407	1.43852e-06	0.000113823
AT1G78970	1.25108	0.359862	-1.798	0.000135244	0.00485314
AT1G79380	0.687083	0.31503	-1.125	9.93028e-06	0.000588688
AT1G79840	1.90253	0.84763	-1.166	0.000427989	0.01173
AT1G79910	0.40884	2.05	2.326	0.000381252	0.010713
AT1G80520	2.23429	7.52841	1.753	8.83222e-06	0.000537061
AT1G80850	0.183973	0.068103	-1.434	0.000592093	0.0148706
AT2G02570	0.463393	0.231327	-1.002	0.000308155	0.0091772
AT2G03450	0.411765	0.119543	-1.784	0.00213284	0.0370039
AT2G07698	6.5	0.748792	-3.118	0.000431438	0.0117733
AT2G07718	0.237569	1.60377	2.755	0.00191861	0.0343449
AT2G14530	0.3853	0.129595	-1.572	2.03468e-05	0.00103994
AT2G18160	0.38233	0.117576	-1.701	2.31283e-06	0.000169527
AT2G18860	0.406905	0.166541	-1.289	0.00161698	0.0306093
AT2G21430	0.193333	0.008085	-4.58	3.84783e-06	0.00026557
AT2G22840	0.258251	0.112485	-1.199	0.00285018	0.0452179
AT2G23840	0.64	0.297324	-1.106	0.000330878	0.0097162
AT2G23980	0.338272	0.147778	-1.195	0.000427336	0.0117291
AT2G24190	0.721805	0.198962	-1.859	6.9799e-05	0.00285091
AT2G25220	1.13903	0.393973	-1.532	0.000190367	0.00640576
AT2G26470	0.442319	0.191446	-1.208	0.00294805	0.0463974
AT2G27190	1.35781	0.547401	-1.311	0.00026805	0.00829638
AT2G27920	1.17132	0.494167	-1.245	0.00190922	0.0342954
AT2G28315	3.93878	17.8824	2.183	3.76116e-05	0.0017519
AT2G28440	0.268859	0.015424	-4.124	2.52566e-07	2.35285e-05
AT2G28450	1.07125	0.37226	-1.525	2.7157e-09	4.50496e-07
AT2G28670	0.761384	0.282051	-1.433	0.0009873	0.0213349
AT2G29120	3.60897	1.4026	-1.363	0.0014077	0.0275579
AT2G29300	0.033531	0.118426	1.82	2.24592e-07	2.16217e-05
AT2G29500	0.186314	1.98856	3.416	4.72634e-05	0.00208345
AT2G29940	1.91071	8.44444	2.144	0.000178359	0.00609936
AT2G31710	1.40295	0.603545	-1.217	0.00155712	0.0296409
AT2G32150	0.625283	0.281574	-1.151	0.000360663	0.0103341
AT2G32290	1.13251	0.362976	-1.642	0.000732627	0.0173184
AT2G32300	33.1667	0.728682	-5.508	0.000635616	0.0156106
AT2G33830	12.0064	0.546798	-4.457	0.00164769	0.0309878
AT2G33840	0.776273	0.362782	-1.097	0.000235337	0.00756214
AT2G33850	4.46755	1.71094	-1.385	3.32906e-06	0.000234037
AT2G34300	1.43902	0.285634	-2.333	0	0
AT2G35345	0.093976	0.981557	3.385	0.00165634	0.0310745
AT2G35585	0.325444	9.21429	4.823	0.000164133	0.00571102
AT2G35680	0.583028	0.289301	-1.011	0.000378182	0.0106584
AT2G38220	0.682927	0.052101	-3.712	0.000462986	0.0124016
AT2G38300	1.30719	4.15686	1.669	0.00223519	0.038184
AT2G38530	4.03048	1.07023	-1.913	1.3709e-12	5.40107e-10
AT2G38870	0.331118	0.092541	-1.839	6.01499e-08	6.93595e-06
AT2G39310	1.37819	0.46819	-1.558	6.78012e-05	0.0027753
AT2G40010	0.0141	0.001352	-3.383	0.00132108	0.0263239
AT2G40270	1.20278	0.593111	-1.02	0.000922118	0.0203165
AT2G40710	1.30786	0.091245	-3.841	0.000441987	0.0120265
AT2G40960	0.052413	0.016417	-1.675	0.000378043	0.0106584
AT2G41640	0.170732	0.056882	-1.586	0.00262459	0.0426772
AT2G43200	0.433846	0.13464	-1.688	8.80179e-06	0.000537061
AT2G43520	1.69971	6.46	1.926	0.00152517	0.0291338
AT2G43970	0.060122	0.023372	-1.363	7.12223e-06	0.000451975
AT2G44290	2.14194	0.741047	-1.531	1.66523e-05	0.000880839
AT2G44570	1	27	4.755	0.00142002	0.027713
AT2G45290	1.45281	0.505256	-1.524	1.49463e-07	1.52783e-05
AT2G45750	3.70755	9.57778	1.369	0.000357104	0.0102788
AT2G46070	2	4.02694	1.01	4.28194e-06	0.00029339
AT2G46140	6.35758	1.82069	-1.804	0.00298598	0.0467837
AT2G46440	1.3237	0.277202	-2.256	0.000542816	0.0140427
AT2G46830	0.443992	0.193316	-1.2	5.10518e-05	0.00218921
AT2G47180	3.13991	1.34094	-1.227	0.0011676	0.0238707
AT3G01420	4.42857	0.087179	-5.667	0.000616524	0.0153409
AT3G01600	2.33577	0.415375	-2.491	3.48291e-06	0.000242152
AT3G01680	3.97549	1.85665	-1.098	0.000998433	0.0214561
AT3G02790	0.324945	0.135787	-1.259	0.000325599	0.00959098
AT3G02860	0.240339	0.076243	-1.656	6.23599e-08	7.1472e-06
AT3G03030	0.435622	0.137643	-1.662	0.00262352	0.0426772
AT3G05030	0.622158	0.253696	-1.294	3.60771e-05	0.00168458
AT3G05680	0.709014	0.137037	-2.371	0	0
AT3G05727	7.27698	2.30355	-1.659	0.00168715	0.0314033
AT3G05935	0.435754	0.968062	1.152	0.0027993	0.0447108
AT3G08660	3.98113	0.798611	-2.318	0.00259902	0.042476
AT3G08770	1.14456	0.472616	-1.276	1.17446e-05	0.000661019
AT3G09260	2.32245	1.02779	-1.176	0.000591585	0.0148706
AT3G10080	0.85569	1.77378	1.052	0.000640472	0.0157094
AT3G10250	0.81592	0.362143	-1.172	0.00133577	0.0265066
AT3G10450	2.31448	1.04703	-1.144	0.0020508	0.0359432
AT3G10500	0.568584	0.219926	-1.37	0.000446329	0.0120751
AT3G10820	0.471448	0.157	-1.586	0.00107611	0.0225363
AT3G11600	0.538575	0.202202	-1.413	0.00252707	0.0418471
AT3G12410	19.1667	0.181818	-6.72	0.00013782	0.00491845
AT3G12990	0.508114	0.222254	-1.193	0.00242094	0.0404795
AT3G13224	0.602217	0.230061	-1.388	7.39408e-05	0.00298781
AT3G13672	1.36221	0.035156	-5.276	0.000371531	0.0105496
AT3G15220	0.177228	0.058637	-1.596	0.000267598	0.00829598
AT3G16170	1.17761	0.540517	-1.123	0.00194018	0.0345965
AT3G16410	1.94475	0.579767	-1.746	6.78079e-06	0.000433215
AT3G16450	1.6304	0.63179	-1.368	8.65377e-06	0.000533066
AT3G17070	9.3375	21.1897	1.182	1.03471e-05	0.00060378
AT3G17310	0.435858	0.213745	-1.028	0.00222724	0.0381423
AT3G18000	8.56508	1.41931	-2.593	0	0
AT3G18170	4.2305	0.851351	-2.313	2.15651e-05	0.00109335
AT3G18610	3.94872	0.964093	-2.034	0.00198998	0.0352364
AT3G19510	0.277094	0.134698	-1.041	0.00314832	0.0485525
AT3G19620	4.6087	9.45238	1.036	9.56105e-05	0.00365657
AT3G19710	8.18312	3.94593	-1.052	0.000661578	0.0160193
AT3G20100	2.76863	1.16711	-1.246	0.000834571	0.018987
AT3G20200	0.115834	0.00423	-4.775	2.30086e-06	0.000169306
AT3G21240	4.0073	1.61937	-1.307	0.000559369	0.0143142
AT3G21700	0.439196	0.15986	-1.458	0.00310973	0.0483619
AT3G22930	0.964602	16.4783	4.094	5.60439e-05	0.00237102
AT3G23840	2.08721	5.66667	1.441	1.01618e-10	2.34354e-08
AT3G24000	0.461538	0.085766	-2.428	0.0027788	0.0445716
AT3G24740	0.237169	0.077457	-1.614	1.93074e-05	0.000997604
AT3G25020	1.33956	0.442748	-1.597	0.000182765	0.00620515
AT3G25560	0.513562	0.226549	-1.181	0.00197357	0.0350772
AT3G26080	0.520766	0.200092	-1.38	1.94705e-05	0.00100329
AT3G26310	0.361101	0.144156	-1.325	0.0028368	0.0450813
AT3G28080	0.154545	0.050715	-1.608	0.000594719	0.0149161
AT3G28430	0.456576	0.22611	-1.014	0.00317168	0.0486617
AT3G28690	0.423183	0.178177	-1.248	8.18721e-05	0.00323909
AT3G43600	1.99293	0.397625	-2.325	0	0
AT3G44220	1.86354	4.41225	1.243	0.000457487	0.0122891
AT3G44970	1.06456	0.465512	-1.193	0.00322359	0.0493214
AT3G45430	1.63527	0.006865	-7.896	0	0
AT3G45610	0.432888	0.956311	1.143	0.00119483	0.0243485
AT3G46230	0.095781	1.78784	4.222	0.000213872	0.00699745
AT3G46490	2.58307	0.753705	-1.777	7.18297e-11	1.76412e-08
AT3G47400	3.32692	8.25581	1.311	0.0006716	0.0162205
AT3G47510	2.56944	6.18301	1.267	0.00211437	0.0367507
AT3G48280	2.80465	1.25525	-1.16	0.000130093	0.00470129
AT3G48310	1.99369	0.790848	-1.334	8.69889e-05	0.00339886
AT3G48760	0.867058	0.407785	-1.088	0.000189034	0.00637224
AT3G49110	5.49796	1.23005	-2.16	0.00114174	0.0234945
AT3G50220	5.68182	142.5	4.648	0.00224935	0.038322
AT3G51030	1.3653	2.85241	1.063	0.00170678	0.031644
AT3G51760	2.32258	9.25	1.994	0.000653654	0.0159295
AT3G52900	0.467362	0.948326	1.021	0.00224386	0.0382629
AT3G52910	0.504863	0.200739	-1.331	0.00099016	0.0213349
AT3G53130	1.21265	0.40198	-1.593	4.18443e-13	2.02902e-10
AT3G53140	25.5	0.015159	-10.716	2.44582e-13	1.2848e-10
AT3G53650	2.01733	4.15856	1.044	8.81867e-05	0.00343148
AT3G53720	3.88889	11.3478	1.545	3.44791e-06	0.000241267
AT3G54480	0.250579	0.113605	-1.141	0.00178132	0.032642
AT3G55500	9.91899	42.781	2.109	1.28564e-13	6.94649e-11
AT3G55990	5.53691	12.8182	1.211	4.51567e-05	0.00201233
AT3G56200	2.81476	1.13131	-1.315	0.00225648	0.0383574
AT3G57520	1.36216	0.645937	-1.076	0.000265115	0.00823604
AT3G59300	0.903382	0.434539	-1.056	0.000106661	0.00399419
AT3G60140	0.496644	0.032787	-3.921	0.00106581	0.0223871
AT3G61250	1.11142	0.351708	-1.66	0.000561104	0.0143392
AT3G61630	0.56066	0.205661	-1.447	0.00190229	0.0342285
AT3G61990	0.308824	0.068214	-2.179	0.000522819	0.013675
AT3G62920	1.3515	2.73322	1.016	0.00103115	0.0219595
AT4G00560	0.188099	0.067354	-1.482	0.0017224	0.031809
AT4G01080	2.16099	0.775706	-1.478	0.00153968	0.0293517
AT4G01600	0.182911	0.667932	1.869	0.000233956	0.00755007
AT4G01700	1.51602	0.434503	-1.803	4.48743e-05	0.00201233
AT4G02290	1.2224	0.419487	-1.543	1.13328e-08	1.59936e-06
AT4G02410	0.943723	0.356239	-1.406	0.00248428	0.0413558
AT4G02850	1.56046	0.690481	-1.176	0.000704665	0.0167813
AT4G03500	0.138047	0.017011	-3.021	0.00288213	0.0456356
AT4G04810	14	2.09574	-2.74	0.000333837	0.00973675
AT4G04830	1.48849	0.519557	-1.518	0.000199439	0.00661819
AT4G08290	7.10728	1.80932	-1.974	6.61991e-05	0.0027215
AT4G08540	0.296913	0.1441	-1.043	0.00321278	0.0491958
AT4G10120	1.28344	0.597689	-1.103	0.00136514	0.02692
AT4G10420	0.226475	0.020492	-3.466	0.000379733	0.0106862
AT4G11190	4.63039	0.79321	-2.545	3.56291e-05	0.00167191
AT4G11320	3.98353	1.89631	-1.071	8.10458e-05	0.00321312
AT4G11900	1.52727	0.621019	-1.298	0.00100198	0.021508
AT4G12460	0.232545	0.095138	-1.289	0.000188903	0.00637224
AT4G12470	8.55932	2.7885	-1.618	0.00181633	0.0329641
AT4G12900	2.38296	4.80355	1.011	2.21358e-06	0.000164807
AT4G13570	1.08929	0.114384	-3.251	1.46356e-05	0.00078629
AT4G13770	3.42958	1.52904	-1.165	0.000114592	0.00421607
AT4G14480	3.57778	10.2632	1.52	7.48298e-07	6.23395e-05
AT4G15530	4.16941	1.6958	-1.298	0.000368919	0.010507
AT4G15910	0.173542	0.043601	-1.993	3.14013e-05	0.00149957
AT4G16444	1.44422	0.537354	-1.426	0.000700348	0.0167226
AT4G17480	1.44578	0.319829	-2.176	0.000830418	0.0189433
AT4G18050	1.87851	5.19444	1.467	0.000271282	0.00835539
AT4G18780	7.67416	24.8182	1.693	1.38388e-05	0.000749871
AT4G18830	0.155431	0.518692	1.739	0.00229784	0.0388681
AT4G19050	3	60	4.322	0.000675352	0.0162695
AT4G19450	1.16877	0.52526	-1.154	0.000648945	0.0158351
AT4G19540	0.271286	0.08212	-1.724	0.00137243	0.0270073
AT4G19880	0.742918	0.277094	-1.423	3.23351e-05	0.0015364
AT4G21410	0.157895	0.035735	-2.144	0.000657308	0.0159371
AT4G21910	0.946963	0.427767	-1.146	3.81919e-05	0.00177456
AT4G22130	0.656524	0.262448	-1.323	5.9635e-06	0.000392947
AT4G22485	75.5076	17.9301	-2.074	0.00227065	0.038477
AT4G22490	4.95273	1.23004	-2.01	1.99587e-06	0.000149186
AT4G22505	27.3611	5.33745	-2.358	0.000270979	0.00835539
AT4G22513	12.9839	3.30246	-1.975	0.000609278	0.0152392
AT4G22880	1.54574	0.642373	-1.267	0.00162134	0.0306541
AT4G23250	0.521421	0.224228	-1.217	2.38486e-05	0.00119629
AT4G23290	0.878358	0.368469	-1.253	4.4983e-05	0.00201233
AT4G23900	1.59184	0.321302	-2.309	3.83124e-05	0.0017758
AT4G24010	1.57042	0.40625	-1.951	0.00309635	0.0481936
AT4G24140	9.21429	99.3333	3.43	0.000657338	0.0159371
AT4G24500	0.490698	0.177753	-1.465	0.00293192	0.0462432
AT4G24810	0.232599	0.097464	-1.255	1.1333e-05	0.000647488
AT4G25200	0.175325	4.27872	4.609	0.0020744	0.0361892
AT4G25280	0.046565	0.00284	-4.035	5.55112e-16	5.24886e-13
AT4G25290	0.304741	0.064633	-2.237	0	0
AT4G25980	0.299242	0.019231	-3.96	0.000164285	0.00571102
AT4G27120	0.667903	0.283741	-1.235	0.000113325	0.00418388
AT4G27300	1.56825	0.591489	-1.407	0.000396556	0.0110772
AT4G27570	2.2323	0.469496	-2.249	5.74477e-05	0.00241421
AT4G27650	0.683073	0.297755	-1.198	0.000854626	0.0192862
AT4G27670	0.155039	4.80702	4.954	0.00223073	0.0381423
AT4G27780	2.02253	0.127602	-3.986	0	0
AT4G27820	0.196964	0.079066	-1.317	1.97657e-05	0.00101573
AT4G27970	20	0.202899	-6.623	0.00249984	0.0415052
AT4G28020	0.5625	0.090619	-2.634	1.33747e-06	0.000106721
AT4G28600	0.603784	0.299366	-1.012	0.00270542	0.0435793
AT4G28860	0.258829	0.0808	-1.68	9.93182e-09	1.42288e-06
AT4G29030	0.491634	0.186278	-1.4	9.33303e-08	1.01719e-05
AT4G29330	1.69182	0.64453	-1.392	2.88618e-06	0.00020753
AT4G29920	0.559126	1.22887	1.136	1.8095e-07	1.82018e-05
AT4G30140	5.53476	0.911504	-2.602	0.000371139	0.0105496
AT4G30910	0.675052	0.199245	-1.76	3.08253e-12	9.89525e-10
AT4G32650	4.04762	0.585106	-2.79	0.00108467	0.0226654
AT4G33380	0.13758	0.066208	-1.055	0.000690186	0.0165636
AT4G33490	0.416125	0.146209	-1.509	0.000549282	0.0141395
AT4G33810	5.34483	35.8571	2.746	0.00258391	0.0423067
AT4G34000	0.132006	0.060465	-1.126	0.000477395	0.0126443
AT4G34610	0.12832	0.054528	-1.235	4.10237e-05	0.00187391
AT4G35810	1.03665	0.120718	-3.102	0.000348053	0.0100643
AT4G36105	0.918239	0.059378	-3.951	2.94306e-05	0.00142628
AT4G36690	0.221376	0.095506	-1.213	5.03969e-07	4.39196e-05
AT4G36850	1.15426	0.381839	-1.596	9.72967e-06	0.000578609
AT4G37310	0.586079	0.279119	-1.07	0.000108086	0.00403158
AT4G37410	3.08889	0.592105	-2.383	9.59025e-06	0.000573205
AT4G37870	3.37976	1.19886	-1.495	2.7673e-09	4.55065e-07
AT4G38340	3.8	0.116071	-5.033	0.00034886	0.0100722
AT4G38380	0.731778	0.244713	-1.58	0.000702693	0.0167574
AT4G38420	4.98827	13.9192	1.48	3.75943e-09	5.92454e-07
AT4G38730	0.856965	0.363104	-1.239	0.00187551	0.0337789
AT5G01450	0.306317	0.109297	-1.487	0.00184312	0.0333224
AT5G01520	0.934713	0.246537	-1.923	3.21772e-05	0.00153275
AT5G01710	0.423242	0.188049	-1.17	0.00017244	0.00595074
AT5G01810	0.064735	0.023395	-1.468	0.0014927	0.0286721
AT5G01920	0.991718	0.380891	-1.381	0.00113606	0.0234543
AT5G01950	0.187283	0.069549	-1.429	0.00155798	0.0296409
AT5G02800	0.884229	0.41311	-1.098	0.00183318	0.0331744
AT5G03190	0.212032	0.080657	-1.394	0.000733996	0.0173291
AT5G04700	3.32759	0.387841	-3.101	2.67671e-06	0.000193203
AT5G04830	0.615547	0.284292	-1.114	0.000137845	0.00491845
AT5G04950	6.67644	1.8557	-1.847	2.80886e-14	1.83167e-11
AT5G06930	1.33929	0.368421	-1.862	0.00246079	0.0410732
AT5G07690	0.416432	0.174597	-1.254	0.00170048	0.0315581
AT5G07990	1.95	0.627485	-1.636	0.000670291	0.0162095
AT5G08000	1.77625	0.780132	-1.187	0.000320501	0.00947787
AT5G08350	0.68	1.75772	1.37	0.000117013	0.00428016
AT5G10430	1.91092	0.480663	-1.991	0.000262727	0.00819873
AT5G12020	0.448355	3.81355	3.088	2.53546e-05	0.00125519
AT5G12030	0.124762	3.02247	4.598	0.00160236	0.0304213
AT5G12920	0.842663	0.228916	-1.88	8.85413e-05	0.00343683
AT5G13170	2.99757	0.676898	-2.147	9.59267e-08	1.03661e-05
AT5G13240	1.20507	0.569483	-1.081	0.00279573	0.0447108
AT5G13560	0.975955	0.484682	-1.01	6.01483e-05	0.00248898
AT5G14220	0.475511	0.210865	-1.173	0.000328195	0.0096524
AT5G14580	1.05283	0.494799	-1.089	0.00224112	0.0382508
AT5G14890	1.15038	0.213273	-2.431	3.79177e-08	4.56727e-06
AT5G15950	0.234928	0.100799	-1.221	0.000393873	0.0110512
AT5G16210	0.463374	0.218876	-1.082	0.000478982	0.0126686
AT5G16540	0.086776	0.026598	-1.706	0.00101341	0.0216793
AT5G16570	2.89252	12.0556	2.059	0.000759984	0.0177652
AT5G18360	0.219858	0.004525	-5.603	0.00045678	0.0122876
AT5G18430	3.09118	6.76087	1.129	0.000202114	0.00667048
AT5G19230	3.30417	0.854711	-1.951	0.00104101	0.0220954
AT5G19320	0.986277	0.458436	-1.105	0.00105963	0.0223646
AT5G19580	11.2609	103.8	3.204	1.17104e-05	0.000661019
AT5G19970	0.667458	0.219721	-1.603	0.00283574	0.0450813
AT5G20580	1.26368	0.602608	-1.068	0.000743774	0.0174944
AT5G20960	2.75138	0.997917	-1.463	1.07541e-05	0.00061815
AT5G22580	3.76419	1.4678	-1.359	0.000143294	0.0050841
AT5G22860	2.73431	5.77189	1.078	9.57116e-05	0.00365657
AT5G23940	1.68665	0.811644	-1.055	0.000252551	0.00797327
AT5G24120	1.19614	0.489419	-1.289	5.43266e-05	0.0023087
AT5G24280	1.11852	0.454774	-1.298	0.00179865	0.032769
AT5G24770	10.9878	4.43107	-1.31	0.00112276	0.0232303
AT5G25475	0.356259	0.061935	-2.524	1.43947e-07	1.47945e-05
AT5G25490	0.579973	1.2307	1.085	0.000247148	0.00789495
AT5G25540	1.53706	0.655671	-1.229	0.000745092	0.0175036
AT5G25830	0.461832	1.77885	1.946	0.000976125	0.0212178
AT5G25840	2.50488	6.11594	1.288	0.000420332	0.0115704
AT5G26680	0.737821	0.346243	-1.091	0.0020691	0.03613
AT5G27350	2.25976	1.11792	-1.015	0.000852414	0.019276
AT5G27410	0.254208	0.014934	-4.089	0	0
AT5G37020	0.281562	0.132756	-1.085	0.000333255	0.00973675
AT5G37180	3.14493	32.5	3.369	2.52473e-06	0.000183635
AT5G38210	0.930657	0.280374	-1.731	0.00178753	0.0326619
AT5G38850	0.486196	0.163424	-1.573	0.00115589	0.0236961
AT5G39580	23.7857	0.28866	-6.365	0.000445126	0.0120751
AT5G40280	0.548684	0.216732	-1.34	0.000872728	0.0195779
AT5G42530	13.4157	4.97995	-1.43	0.00175958	0.0323062
AT5G42800	1.88085	0.786318	-1.258	5.69542e-05	0.00240415
AT5G44530	0.323991	0.136288	-1.249	4.61756e-07	4.09966e-05
AT5G45970	1.54667	69.5	5.49	0.00139443	0.0273266
AT5G46530	3.39752	11.3889	1.745	0.000705469	0.0167813
AT5G47560	1.90576	0.818247	-1.22	0.000166526	0.0057783
AT5G47970	0.481666	0.232303	-1.052	0.00117293	0.0239539
AT5G48545	0.906335	0.423908	-1.096	0.00234094	0.0393858
AT5G49110	0.609023	0.157233	-1.954	0.000419442	0.0115628
AT5G50020	0.350545	0.151376	-1.211	0.000176186	0.00604692
AT5G50580	6.79182	572	6.396	3.21965e-15	2.64725e-12
AT5G50820	0.564583	3.3718	2.578	9.60848e-06	0.000573205
AT5G52050	1.02071	0.357784	-1.512	0.000192477	0.00645377
AT5G53090	0.185464	0.032196	-2.526	0.000400789	0.0111461
AT5G53290	0.557692	0.140748	-1.986	0.00257136	0.0422476
AT5G54080	0.533259	0.17004	-1.649	0.00260099	0.042476
AT5G57785	1.28774	0.634461	-1.021	0.00242722	0.0405487
AT5G58350	0.408845	0.084884	-2.268	4.55191e-13	2.09954e-10
AT5G58930	0.21521	0.09273	-1.215	0.00254445	0.0419512
AT5G59360	2.03819	6.24528	1.615	0.000430303	0.0117593
AT5G60610	0.62963	0.095175	-2.726	0.000989176	0.0213349
AT5G60650	2.37619	9.98361	2.071	0.000521146	0.0136691
AT5G60720	5.67347	18.9444	1.739	0.00313248	0.0485163
AT5G61340	2.61011	0.997726	-1.387	0.000634618	0.0156063
AT5G61350	1.89404	0.391813	-2.273	1.22341e-07	1.29977e-05
AT5G61540	0.361768	0.079594	-2.184	0.00124657	0.0252396
AT5G62210	1.4851	0.656663	-1.177	0.000624633	0.0154816
AT5G62940	1.12278	2.52405	1.169	2.91397e-05	0.00141661
AT5G63450	1.34505	0.531373	-1.34	0.00294906	0.0463974
AT5G63580	0.3	38	6.985	0.00167477	0.031358
AT5G63760	0.338858	0.096189	-1.817	0.000795068	0.0183584
AT5G64100	372.5	2.42	-7.266	0.00240488	0.0402822
AT5G64120	19.75	7.80962	-1.339	0.000399911	0.0111461
AT5G65210	0.292473	0.085175	-1.78	0.00181243	0.032925
AT5G65630	0.099488	0.045994	-1.113	0.00126783	0.0255335
AT5G66160	0.529804	0.186497	-1.506	4.52244e-05	0.00201233
AT5G66170	0.140351	0.02653	-2.403	0.00202703	0.035692
AT5G66250	0.656089	0.177404	-1.887	1.29427e-05	0.000707395
AT5G66280	1.73519	0.276744	-2.648	7.88682e-05	0.00315323
AT5G66460	0.589104	0.170135	-1.792	3.92513e-08	4.69798e-06
AT5G66630	0.3125	0.049261	-2.665	0.00293951	0.0463242
AT5G66930	0.415288	0.151243	-1.457	0.000223059	0.00726036
AT5G67060	1.18333	6.53125	2.465	0.000799542	0.0183943
ATCG00190	0.787044	0.29033	-1.439	0.00133345	0.0264882
ATMG00410	1.632	99	5.923	8.05949e-06	0.000501358
ATMG00580	10.5	2.35714	-2.155	0.00255238	0.0420087
ATMG00590	0.237569	1.60377	2.755	0.00191861	0.0343449
ATMG00690	8.83495	71.375	3.014	0.00241264	0.0403765
