# Supplementary material for: N6-methyladenosine RNA modification regulates photosynthesis during photodamage in plants
Source: Nat Commun. 2022 Dec 2;13:7441. doi: 10.1038/s41467-022-35146-z (PMC9718803; doi:10.1038/s41467-022-35146-z)
Supplement: Supplementary file 16 — Supplementary Data 13 [file 41467_2022_35146_MOESM16_ESM.xlsx]

## Sheet: Sheet1
Supplementary Data 13. Differential TE genes in vir-1 compared to Col-0 seedlings after 4h high light treatment
Gene ID	TE_Col-0_4h	TE_vir-1_4h	log2(FC)	p value	FDR
AT1G01210	0.169106	0.073841	-1.195	0.00132013	0.0232422
AT1G01250	3.36961	1.38101	-1.287	0.00261488	0.0373692
AT1G01470	10.2737	4.72865	-1.119	4.37353e-07	4.38453e-05
AT1G01600	5.21504	1.625	-1.682	3.73541e-06	0.000255576
AT1G03530	0.542108	0.258764	-1.067	6.79958e-06	0.00041253
AT1G04010	0.369732	0.141221	-1.389	0.000505444	0.0116551
AT1G05030	0.383123	0.189189	-1.018	0.0010602	0.0199098
AT1G05370	0.427885	1.05473	1.302	0.00376813	0.0483844
AT1G05540	0.105416	0.419414	1.992	3.92254e-06	0.000266435
AT1G05820	0.583815	0.122449	-2.253	0.00115512	0.0212029
AT1G06100	2.07699	0.680521	-1.61	5.83854e-05	0.00237042
AT1G06350	2.288	0.48834	-2.228	0.000569436	0.0126334
AT1G06640	0.196661	0.067097	-1.551	4.55191e-15	4.74082e-12
AT1G07590	0.023256	0.008159	-1.511	0.00230531	0.0341102
AT1G08160	5.58609	14.6058	1.387	0.000306258	0.00810936
AT1G08700	0.103371	0.038865	-1.411	0.00023424	0.00674547
AT1G09840	0.371494	0.142374	-1.384	0.000275195	0.00757574
AT1G09980	0.129332	0.056748	-1.188	0.00394962	0.0498274
AT1G10090	0.640161	0.292502	-1.13	0.000192032	0.00592578
AT1G10690	0.89372	3.84173	2.104	0.00216712	0.0328167
AT1G10970	0.805934	0.225603	-1.837	9.56824e-05	0.00345915
AT1G11600	2.87582	0.989328	-1.539	1.37603e-11	6.61448e-09
AT1G12080	4.83862	1.88041	-1.364	0.000218255	0.00644081
AT1G12200	24.9412	9.7911	-1.349	0.0032874	0.0440836
AT1G12520	0.951443	0.47342	-1.007	4.36144e-06	0.000288918
AT1G12730	0.209302	0.076312	-1.456	0.00193422	0.030117
AT1G13280	2.01288	1.00578	-1.001	0.00118408	0.021559
AT1G13640	0.093539	0.032536	-1.524	2.16701e-06	0.000167181
AT1G13710	1.71146	0.824792	-1.053	0.00189555	0.0297372
AT1G14205	0.26513	0.582167	1.135	0.00287443	0.0400646
AT1G14430	1.41002	0.577941	-1.287	5.17707e-05	0.00216486
AT1G14820	0.644923	0.316777	-1.026	1.31292e-05	0.000714378
AT1G15520	0.181818	1.30612	2.845	0.000637541	0.0138173
AT1G15940	0.314644	0.13613	-1.209	4.44872e-09	8.17649e-07
AT1G16060	0.502128	0.194203	-1.37	0.0013692	0.023789
AT1G16400	15.3699	6.00251	-1.356	0.00188634	0.0296423
AT1G18000	0.552492	0.002558	-7.755	0.00294619	0.0407918
AT1G20060	0.157641	0.403974	1.358	0.000666708	0.014268
AT1G20510	1.5802	0.762346	-1.052	0.000252357	0.00708224
AT1G21310	1.46662	0.423378	-1.792	3.33067e-16	4.16267e-13
AT1G21830	0.315138	0.643406	1.03	0.000278659	0.00765985
AT1G22680	22.25	1.21905	-4.19	0.00241481	0.0352561
AT1G23130	7.03435	2.49667	-1.494	4.41004e-05	0.00189621
AT1G25450	2.15824	1.0059	-1.101	0.0011047	0.0204643
AT1G26150	0.064232	0.024362	-1.399	4.58372e-06	0.000301512
AT1G27590	1.33777	4.22359	1.659	1.26275e-07	1.55742e-05
AT1G28130	0.795827	0.389974	-1.029	0.000649498	0.014044
AT1G28290	0.827317	0.341934	-1.275	2.66718e-07	2.82495e-05
AT1G28570	0.474009	0.222222	-1.093	0.0015074	0.0253219
AT1G28580	0.308072	0.14648	-1.073	5.82219e-05	0.00237042
AT1G29395	4.37931	2.06165	-1.087	8.02817e-05	0.00304049
AT1G29410	0.110182	0.343232	1.639	0.000195773	0.00598721
AT1G29550	0.820608	0.317274	-1.371	0.000274157	0.00755828
AT1G30250	5.86685	2.67147	-1.135	5.92262e-07	5.77427e-05
AT1G31710	6.10041	2.26152	-1.432	2.676e-08	4.18058e-06
AT1G32230	0.477174	0.236382	-1.013	6.45891e-06	0.000397001
AT1G32940	0.036885	0.133333	1.854	0.00058371	0.0128891
AT1G34420	0.228916	0.004458	-5.682	5.68698e-05	0.00234316
AT1G35190	3.39779	1.45776	-1.221	1.31928e-06	0.000111912
AT1G36180	0.189119	0.423758	1.164	2.42965e-05	0.00117372
AT1G44820	0.626256	0.255589	-1.293	2.68346e-05	0.00127682
AT1G45191	0.673224	0.258901	-1.379	2.07747e-11	9.43539e-09
AT1G47580	0.144121	0.306489	1.089	1.95724e-07	2.15838e-05
AT1G47760	0.420849	1.93436	2.2	0.000934585	0.0180625
AT1G48750	140	0.507495	-8.108	2.5116e-05	0.0012073
AT1G49240	0.910628	0.377959	-1.269	4.87325e-09	8.7845e-07
AT1G49580	0.175507	0.080922	-1.117	2.37709e-05	0.0011605
AT1G52280	0.73528	0.289781	-1.343	0.000331584	0.00862411
AT1G52690	0.146136	0.414877	1.505	0.00282092	0.039495
AT1G52770	0.397993	0.951163	1.257	0.00041991	0.0101838
AT1G53860	0.195513	0.718919	1.879	0.00248702	0.0360032
AT1G53920	0.075797	0.208132	1.457	0.00109678	0.0203577
AT1G56280	0.103297	0.050923	-1.02	5.4062e-06	0.000340101
AT1G56510	0.564005	0.180365	-1.645	1.23929e-10	4.55549e-08
AT1G56580	2.46604	1.04045	-1.245	5.14299e-06	0.000330191
AT1G58280	1.22926	0.4625	-1.41	0.000599131	0.0131367
AT1G58350	0.12068	0.037642	-1.681	0.00152097	0.0255042
AT1G58370	4.18182	13.8462	1.727	0.000116111	0.003994
AT1G60960	0.395041	0.170198	-1.215	0.00360505	0.0468032
AT1G62360	1.38426	0.437313	-1.662	0.00325562	0.0438141
AT1G62500	0.65771	0.229879	-1.517	0.00204893	0.0314331
AT1G62560	5.82516	2.53492	-1.2	3.39583e-11	1.4147e-08
AT1G62880	1.12061	0.437374	-1.357	0.00108619	0.0202395
AT1G64140	0.25481	0.097412	-1.387	4.44454e-09	8.17649e-07
AT1G64670	1.28604	0.625926	-1.039	6.37274e-07	6.0954e-05
AT1G64710	2.93422	1.23141	-1.253	9.40736e-12	4.76648e-09
AT1G65620	1.07904	0.275162	-1.971	0.00012029	0.00410761
AT1G65860	3.11865	1.21746	-1.357	5.00499e-07	4.99088e-05
AT1G66910	1.42216	0.657143	-1.114	4.9933e-06	0.000326165
AT1G67710	4.21429	0.173077	-4.606	0.00325091	0.0437822
AT1G67865	11.0673	4.38033	-1.337	1.31467e-05	0.000714378
AT1G67870	13.2359	3.69856	-1.839	1.7345e-12	1.04893e-09
AT1G68470	1.87217	0.705438	-1.408	0.00359977	0.0467814
AT1G68725	4.73323	1.54451	-1.616	7.87908e-05	0.00300222
AT1G68740	4.84259	1.60993	-1.589	0.000313969	0.00824594
AT1G69510	0.235799	0.075904	-1.635	1.61014e-09	3.50991e-07
AT1G69870	1.64672	0.662222	-1.314	3.04285e-07	3.18684e-05
AT1G69960	0.272895	0.127734	-1.095	0.000547005	0.0122664
AT1G70710	1.43002	0.642857	-1.153	4.75475e-05	0.00202125
AT1G70830	2.46372	0.83493	-1.561	0	0
AT1G71070	0.522929	0.261126	-1.002	0.000234069	0.00674547
AT1G71140	3.57621	1.26296	-1.502	3.60515e-05	0.00162857
AT1G71410	0.816052	0.348894	-1.226	0.000100389	0.00357114
AT1G72730	1.94381	0.748049	-1.378	3.4628e-09	6.69249e-07
AT1G73080	0.616865	0.293941	-1.069	7.78858e-06	0.000463532
AT1G73200	0.766681	0.363933	-1.075	1.00528e-05	0.000575034
AT1G74330	0.350053	0.122694	-1.513	2.43546e-05	0.00117372
AT1G75780	4.78839	1.97663	-1.276	0.000153311	0.00496408
AT1G76460	0.557303	0.175939	-1.663	3.0765e-05	0.00142057
AT1G76740	0.505929	1.17318	1.213	2.10543e-06	0.00016446
AT1G76780	0.006711	0.1875	4.804	0.00170017	0.0275481
AT1G76960	2.87453	0.86121	-1.739	0.00150219	0.0252612
AT1G77120	5	1.47734	-1.759	5.80842e-06	0.000361762
AT1G77410	0.528926	0.167832	-1.656	0.00293494	0.0407003
AT1G78490	4.98577	1.61068	-1.63	6.10623e-15	5.72367e-12
AT1G79840	2.75279	0.690763	-1.995	1.06093e-12	6.85836e-10
AT1G79880	0.023138	0.065182	1.494	0.000683119	0.0144706
AT1G80980	0.001711	0.153168	6.484	0.00167303	0.0273447
AT2G01100	0.174469	0.076619	-1.187	0.000311143	0.00819241
AT2G02850	5.34713	1.32883	-2.009	2.34457e-10	7.84887e-08
AT2G05250	0.421399	0.186574	-1.175	0.000197799	0.00602948
AT2G05540	0.964029	0.37403	-1.366	0.00138259	0.023955
AT2G07671	0.967933	15.1711	3.97	1.3666e-10	4.92685e-08
AT2G07674	0.20121	1.64865	3.035	0.00213828	0.0325158
AT2G07698	0.570815	3.99242	2.806	0	0
AT2G07707	2.8764	40.4103	3.812	5.187e-08	7.42295e-06
AT2G07718	0.114894	1.17647	3.356	0.00244532	0.0355093
AT2G07725	0.47205	3.96875	3.072	0.00268102	0.0379903
AT2G07734	0.855422	16.5	4.27	3.23188e-06	0.000228634
AT2G07776	0.822581	5.26804	2.679	7.17218e-05	0.00280118
AT2G07787	0.154255	3.30769	4.422	0.000922603	0.0179328
AT2G14460	0.293668	0.040562	-2.856	0.000149353	0.00489498
AT2G14530	0.217682	0.076702	-1.505	0.00115825	0.0212029
AT2G15240	0.945374	0.413056	-1.195	0.00252277	0.0364083
AT2G16380	0.86014	0.413179	-1.058	0.00191665	0.0299179
AT2G16630	5.74786	1.97379	-1.542	1.98551e-07	2.17675e-05
AT2G16740	16.987	7.37291	-1.204	7.3518e-05	0.00285942
AT2G17520	1.60644	0.732804	-1.132	0.000283149	0.00772663
AT2G20340	3.63028	1.72908	-1.07	2.24138e-07	2.44298e-05
AT2G20500	2.52201	0.268657	-3.231	1.01133e-07	1.28976e-05
AT2G21060	1.26066	0.623809	-1.015	2.89698e-05	0.00136115
AT2G21430	0.054482	0.001359	-5.325	1.38466e-05	0.000745925
AT2G22650	0.065286	0.136068	1.059	0.00016742	0.00531968
AT2G22900	1.54231	0.668063	-1.207	0.00261874	0.0373692
AT2G24762	6.7063	2.8518	-1.234	0.000857235	0.0171328
AT2G27990	1.98148	0.640867	-1.628	0.000705946	0.0148534
AT2G28450	1.043	0.384202	-1.441	3.12007e-08	4.75545e-06
AT2G28760	7.16406	20.6424	1.527	8.51278e-08	1.11601e-05
AT2G28840	0.24016	0.10913	-1.138	5.52479e-11	2.15778e-08
AT2G29440	0.662069	2.55027	1.946	6.61341e-05	0.00261576
AT2G30770	0.108642	0.931034	3.099	0.00333054	0.0443483
AT2G31160	2.97595	0.83601	-1.832	1.39133e-06	0.000115926
AT2G32290	2.35522	0.672535	-1.808	0.00010163	0.00360162
AT2G32990	0.724055	0.16589	-2.126	0	0
AT2G33850	4.02645	0.962342	-2.065	9.37496e-09	1.61241e-06
AT2G34300	1.11823	0.350467	-1.674	1.28386e-12	8.02285e-10
AT2G34585	1.65971	0.794676	-1.062	0.000166072	0.0052948
AT2G34930	0.980968	0.289147	-1.762	1.81599e-12	1.06389e-09
AT2G35155	0.214306	0.063633	-1.752	1.2575e-08	2.10485e-06
AT2G35610	0.549228	0.247466	-1.15	0.000240323	0.00686522
AT2G36770	0.071429	2.475	5.115	0.0013506	0.0236411
AT2G36780	0.058824	1.12923	4.263	0.00196677	0.0305224
AT2G36870	1.98983	0.847438	-1.231	7.88258e-15	7.03689e-12
AT2G37100	0.188309	0.403888	1.101	0.000121886	0.004147
AT2G37540	2.67249	1.33255	-1.004	8.2812e-05	0.00309876
AT2G38110	2.40406	0.793003	-1.6	5.99629e-05	0.00241747
AT2G38360	2.81767	1.40756	-1.001	7.02359e-06	0.00042338
AT2G38530	2.95042	0.792159	-1.897	2.22045e-16	2.97334e-13
AT2G38870	0.423532	0.150741	-1.49	1.94351e-06	0.000153088
AT2G39310	0.834591	0.239922	-1.799	1.11022e-16	1.60103e-13
AT2G40960	0.114434	0.046846	-1.289	0.000126548	0.00428229
AT2G41330	0.263969	0.533385	1.015	0.000178416	0.00557459
AT2G41340	0.308176	0.635565	1.044	8.51998e-05	0.00316913
AT2G41980	0.156195	0.041087	-1.927	0.000580464	0.0128325
AT2G42800	1.05735	0.259346	-2.028	0.000371438	0.00932176
AT2G42840	1.95032	0.657912	-1.568	5.10703e-15	5.03902e-12
AT2G43018	0.152826	0.617441	2.014	4.98433e-05	0.0020998
AT2G43100	12.9851	4.79926	-1.436	0	0
AT2G43200	0.378218	0.118712	-1.672	0.00088026	0.0174074
AT2G43940	1.84971	0.446761	-2.05	5.02528e-06	0.000327114
AT2G43970	0.032045	0.01181	-1.44	1.89676e-09	3.99534e-07
AT2G46140	4.40723	1.28094	-1.783	0.000745061	0.0153998
AT2G46150	3.31356	0.527439	-2.651	0.0003431	0.00882317
AT2G46210	0.910072	0.2	-2.186	0.00193028	0.0300805
AT2G46410	1.20625	0.368421	-1.711	0.000639187	0.013837
AT2G47680	2.61161	0.889091	-1.555	1.89008e-06	0.000150141
AT2G47760	0.332986	0.116804	-1.511	6.32441e-05	0.00252263
AT3G01140	0.282605	0.105234	-1.425	1.53008e-05	0.000801241
AT3G01470	1.42895	0.552955	-1.37	6.99299e-07	6.58782e-05
AT3G01472	2.69712	1.09401	-1.302	0.00140334	0.024188
AT3G01520	1.52195	0.681889	-1.158	5.61153e-06	0.000350665
AT3G01930	2.61145	1.25963	-1.052	1.04358e-06	9.18495e-05
AT3G02020	1.53728	0.648692	-1.245	8.6367e-10	2.04952e-07
AT3G02040	1.79034	0.502674	-1.833	0.00075175	0.015521
AT3G02110	0.744916	0.341497	-1.125	2.51412e-06	0.000189286
AT3G04720	0.635762	2.65468	2.062	0.00116675	0.0212773
AT3G05520	0.706471	2.38083	1.753	3.64759e-07	3.75722e-05
AT3G05600	1.38837	0.582643	-1.253	3.29234e-06	0.000231167
AT3G05640	0.66176	0.310522	-1.092	1.12459e-06	9.76352e-05
AT3G05660	0.35503	1.10884	1.643	0.000587726	0.0129472
AT3G05680	0.836109	0.215699	-1.955	0	0
AT3G05727	9.30249	1.42972	-2.702	9.0623e-05	0.00331818
AT3G06620	0.323529	0.136227	-1.248	0.000355787	0.00906241
AT3G06690	0.313096	0.050623	-2.629	4.3436e-05	0.00188494
AT3G07130	3.2	0.964523	-1.73	0.00213075	0.0324757
AT3G07500	0.237586	0.583166	1.295	0.00106173	0.0199098
AT3G08650	0.44206	0.188235	-1.232	6.78847e-07	6.42745e-05
AT3G08720	0.21527	0.068046	-1.662	0.00168055	0.0274047
AT3G08730	0.144225	0.066676	-1.113	5.20523e-06	0.000331913
AT3G08770	1.19681	0.391065	-1.614	2.58254e-08	4.06847e-06
AT3G09260	1.38336	0.498986	-1.471	1.79252e-08	2.92212e-06
AT3G09710	0.60122	0.168215	-1.838	7.42591e-05	0.00288227
AT3G10120	1.11407	2.78971	1.324	0.000271834	0.00751634
AT3G10180	0.263158	0.61976	1.236	0.000482669	0.0112825
AT3G10300	3.16726	1.48285	-1.095	0.000234229	0.00674547
AT3G10340	2.00332	0.793333	-1.336	0.00386324	0.0491466
AT3G12145	3.65932	1.37509	-1.412	5.29576e-14	4.13665e-11
AT3G12730	2.56089	0.717439	-1.836	0.000427517	0.0103009
AT3G14060	7.59677	0.981191	-2.953	0.00146999	0.0249618
AT3G14940	13.9153	5.55417	-1.325	0.000412724	0.0100591
AT3G14990	7.62983	3.74862	-1.025	3.64198e-05	0.00163732
AT3G15990	2.57407	0.786127	-1.711	0.000451873	0.010764
AT3G16180	2.3493	1.1156	-1.074	0.00137921	0.0239186
AT3G16410	1.72866	0.399002	-2.115	5.80244e-07	5.72517e-05
AT3G16450	1.06343	0.468356	-1.183	7.08097e-07	6.60432e-05
AT3G16460	9.86862	4.42248	-1.158	2.4757e-07	2.63704e-05
AT3G16470	1.95919	0.918609	-1.093	1.23707e-07	1.53585e-05
AT3G16650	4.11937	1.70247	-1.275	2.1866e-06	0.000168001
AT3G16920	6.54799	14.3497	1.132	0.000206426	0.00621167
AT3G18170	3.94845	0.479087	-3.043	4.74961e-10	1.36986e-07
AT3G18900	0.471869	1.28169	1.442	0.000586879	0.0129438
AT3G19710	7.16269	3.30151	-1.117	1.28786e-14	1.09743e-11
AT3G20130	0.089844	0.576923	2.683	0.000215368	0.00638846
AT3G21090	0.668693	0.160465	-2.059	7.06437e-05	0.00276484
AT3G21240	3.75664	1.36671	-1.459	0.000969701	0.0186643
AT3G22550	0.868509	0.397372	-1.128	1.13653e-06	9.81865e-05
AT3G22740	2.24506	1.03089	-1.123	0.000525963	0.01201
AT3G23090	3.36475	0.952618	-1.821	6.40533e-05	0.00254408
AT3G23290	4.61879	1.11455	-2.051	1.04838e-12	6.85836e-10
AT3G24982	0.042705	0.208	2.284	7.22937e-06	0.000433
AT3G25760	8.72591	3.72613	-1.228	1.01127e-06	8.98498e-05
AT3G26100	0.29426	0.133625	-1.139	0.00165804	0.0271866
AT3G28050	0.405459	0.198995	-1.027	2.59664e-06	0.000191313
AT3G28180	0.776517	0.371681	-1.063	0.000794877	0.0162503
AT3G43600	1.98996	0.369206	-2.43	0	0
AT3G44220	1.75915	4.45116	1.339	0.000792764	0.0162248
AT3G44300	0.334545	1.34615	2.009	0.000500528	0.0115701
AT3G45240	0.136536	0.051645	-1.403	0.00263009	0.0374195
AT3G45430	1.44957	0.035831	-5.338	1.51656e-13	1.13724e-10
AT3G46490	5.0885	1.58416	-1.684	1.54975e-07	1.83455e-05
AT3G47580	2.41739	0.837288	-1.53	0.000300312	0.00801307
AT3G48310	2.04618	0.927158	-1.142	0.000233518	0.00674547
AT3G48540	0.609844	1.52806	1.325	0.000405343	0.00992033
AT3G49110	5.3311	1.67797	-1.668	0.000871074	0.0173171
AT3G49645	0.301953	0.627561	1.055	0.00354702	0.046371
AT3G49780	5.56284	2.25166	-1.305	0.00146357	0.0249411
AT3G51450	0.811317	0.374936	-1.114	0.00173072	0.0278682
AT3G51970	0.515439	1.44737	1.49	0.00206106	0.0315879
AT3G52290	0.291987	0.138848	-1.072	0.000775105	0.0159364
AT3G52570	0.721436	0.261519	-1.464	0.00314031	0.0427534
AT3G53130	1.412	0.617021	-1.194	1.08574e-11	5.35643e-09
AT3G53140	16	0.13667	-6.871	0.000117236	0.00402532
AT3G53190	0.343343	0.169056	-1.022	2.5321e-06	0.000189877
AT3G53960	4.95703	2.38552	-1.055	0.000910237	0.0178496
AT3G54730	1.41667	0.108527	-3.706	8.09531e-05	0.00305358
AT3G54850	0.815177	0.38132	-1.096	8.41197e-05	0.00314142
AT3G55490	1.32835	0.52456	-1.34	0.00227398	0.0338874
AT3G56590	0.296605	0.101283	-1.55	8.02283e-06	0.000474461
AT3G56750	0.206717	0.102948	-1.006	0.001134	0.0208833
AT3G57780	0.294559	0.099188	-1.57	0.00345016	0.0455025
AT3G58710	0.481153	0.05625	-3.097	0.000451622	0.010764
AT3G59010	11.2723	4.0625	-1.472	0.00118626	0.0215701
AT3G59530	0.012333	0.062245	2.335	0.00337023	0.044688
AT3G60420	1.37037	0.355801	-1.945	0.00144237	0.0247393
AT3G61990	0.290816	0.030612	-3.248	0.000428038	0.0103009
AT3G62270	0.764069	0.337915	-1.177	0.00235369	0.0346348
AT3G62660	0.864014	0.364385	-1.246	3.74704e-05	0.00167651
AT4G00380	0.608777	0.276644	-1.138	0.00178571	0.0284908
AT4G01080	2.33746	1.16367	-1.006	3.02113e-05	0.00140171
AT4G01700	1.24267	0.384226	-1.693	0.000262114	0.00729058
AT4G01995	0.621524	0.299764	-1.052	0.000680468	0.0144634
AT4G02290	0.727449	0.240308	-1.598	2.45652e-08	3.90275e-06
AT4G02380	1.79853	0.779045	-1.207	0.00156643	0.0260532
AT4G02850	1.37718	0.565548	-1.284	2.45501e-07	2.62995e-05
AT4G03260	0.05954	0.023192	-1.36	1.91777e-06	0.000151698
AT4G04830	0.664684	0.309843	-1.101	8.431e-05	0.00314226
AT4G05020	8.07612	2.72245	-1.569	1.77898e-07	2.00907e-05
AT4G08150	0.970696	0.381919	-1.346	6.99368e-05	0.00274865
AT4G09990	0.943182	0.198413	-2.249	0.00372907	0.0480034
AT4G10120	1.4574	0.665879	-1.13	1.60175e-07	1.86509e-05
AT4G11140	0.431909	0.877666	1.023	0.000142052	0.00468847
AT4G11190	4.39535	0.87931	-2.322	0.00190347	0.029799
AT4G12000	0.82464	0.351284	-1.231	0.00148109	0.0250822
AT4G13180	0.817128	0.349342	-1.226	0.000700866	0.0147797
AT4G13680	0.016544	0.146468	3.146	0.00112806	0.0208147
AT4G13770	1.81012	0.861581	-1.071	4.00911e-06	0.000269386
AT4G14440	1.00866	0.481607	-1.067	2.66955e-05	0.00127579
AT4G15093	8.48905	1.84643	-2.201	8.18188e-05	0.00308003
AT4G15233	0.083624	0.009695	-3.109	0.00322548	0.0434709
AT4G15530	5.75	1.66986	-1.784	4.81354e-05	0.00203701
AT4G15690	23.245	8.66783	-1.423	0.000913492	0.0178574
AT4G15910	0.111419	0.016428	-2.762	8.20311e-05	0.00308184
AT4G16590	2.66296	1.07718	-1.306	1.26371e-06	0.000107685
AT4G17840	0.299112	0.134676	-1.151	4.17376e-05	0.00181544
AT4G18280	0.834278	0.342246	-1.285	2.29675e-08	3.6801e-06
AT4G18670	2.08631	0.88928	-1.23	1.32063e-05	0.000715543
AT4G18910	1.819	0.80719	-1.172	0.000240294	0.00686522
AT4G19050	2.68421	22	3.035	0.000997792	0.0189905
AT4G19110	0.092989	0.027031	-1.782	7.62658e-10	1.9321e-07
AT4G19112	1106	10.0033	-6.789	0.000835627	0.0168265
AT4G19350	0.616788	0.294197	-1.068	0.00224719	0.0335994
AT4G19420	0.521994	0.240602	-1.117	0.000917873	0.0178951
AT4G19830	0.63029	0.272165	-1.212	0.00360087	0.0467814
AT4G19840	5.3344	2.29102	-1.219	0.00173407	0.0278682
AT4G21310	0.483122	2.6129	2.435	4.02441e-05	0.00177102
AT4G21534	0.736842	0.16184	-2.187	0.000244609	0.006948
AT4G22130	0.38376	0.18831	-1.027	0.000527747	0.0120361
AT4G22280	0.238857	0.066847	-1.837	0.00255068	0.036698
AT4G22485	31.3234	7.88033	-1.991	8.31519e-10	2.02448e-07
AT4G22490	3.96964	0.763186	-2.379	2.11386e-11	9.43539e-09
AT4G22505	27.3377	1.61038	-4.085	0	0
AT4G22513	11.8963	1.49747	-2.99	2.71584e-11	1.15713e-08
AT4G22517	20.145	2.84912	-2.822	2.78056e-05	0.00131634
AT4G22520	56.5625	2.27059	-4.639	0.000834736	0.0168265
AT4G23600	8.11415	3.4355	-1.24	1.54348e-10	5.35843e-08
AT4G23900	1.92363	0.273697	-2.813	3.54659e-10	1.10813e-07
AT4G24010	1.35714	0.432161	-1.651	0.00262541	0.0374002
AT4G25280	0.126517	0.012473	-3.342	0	0
AT4G25290	0.30418	0.126055	-1.271	1.56837e-05	0.000819003
AT4G27570	1.64167	0.536249	-1.614	1.72847e-06	0.000139671
AT4G27780	0.940133	0.150476	-2.643	9.78995e-13	6.79749e-10
AT4G28680	0.964328	0.438621	-1.137	0.00192971	0.0300805
AT4G29030	0.359114	0.153573	-1.226	1.16899e-05	0.000648372
AT4G29920	0.54386	1.61353	1.569	1.06246e-08	1.79441e-06
AT4G30020	1.06243	0.515636	-1.043	3.64901e-06	0.0002515
AT4G30140	13.7963	0.918367	-3.909	3.1275e-06	0.000223783
AT4G30910	0.429487	0.111323	-1.948	9.10938e-12	4.74371e-09
AT4G31100	1.46939	0.220183	-2.738	0.00363201	0.0470061
AT4G32150	0.516101	0.244396	-1.078	1.39083e-05	0.000747105
AT4G32460	0.901562	0.400115	-1.172	0.00135878	0.02371
AT4G32980	0.130443	0.049034	-1.412	1.22817e-05	0.000679189
AT4G33490	0.633429	0.263142	-1.267	1.36658e-06	0.000114372
AT4G34530	3.14351	12.6741	2.011	5.30898e-12	2.84364e-09
AT4G34710	0.27699	0.122447	-1.178	1.33276e-09	2.97785e-07
AT4G36030	0.109318	0.243094	1.153	0.00270632	0.0382333
AT4G36140	0.120357	0.253482	1.075	0.000174716	0.00548644
AT4G37410	3.20642	1.19707	-1.421	8.54355e-06	0.000503666
AT4G37430	0.571031	0.244493	-1.224	0.000283053	0.00772663
AT4G37870	3.2883	0.906608	-1.859	1.11022e-16	1.60103e-13
AT4G37900	0.73913	0.147287	-2.327	0.00260322	0.0372539
AT4G38800	0.198333	0.09312	-1.091	1.68776e-07	1.94114e-05
AT4G39510	1.83243	0.886809	-1.047	0.0018623	0.0293629
AT4G39790	0.196825	0.569832	1.534	0.00218164	0.0329279
AT5G01020	0.174672	0.084979	-1.039	0.000551593	0.0123398
AT5G01180	1.0402	2.14523	1.044	0.00013356	0.00445524
AT5G01870	0.513233	0.138824	-1.886	0.00336575	0.0446868
AT5G01950	0.118256	0.041322	-1.517	0.000433809	0.0104131
AT5G02030	2.0028	0.938959	-1.093	6.26573e-05	0.00250991
AT5G02480	0.062299	0.016462	-1.92	1.33019e-09	2.97785e-07
AT5G03760	0.941109	0.464743	-1.018	1.37191e-08	2.27604e-06
AT5G04460	0.36014	0.179724	-1.003	0.00244398	0.0355093
AT5G04660	1.57024	0.579301	-1.439	3.43022e-05	0.00156463
AT5G04690	1.26389	4.96667	1.974	0.00386236	0.0491466
AT5G04950	9.16349	2.77658	-1.723	2.42321e-09	4.88472e-07
AT5G05410	0.780088	0.384785	-1.02	0.000326807	0.00852107
AT5G07690	0.255114	0.106729	-1.257	0.000112672	0.00388283
AT5G07770	0.939873	0.332039	-1.501	0.00317949	0.0430057
AT5G08350	1.27682	3.85646	1.595	0.000288801	0.00781211
AT5G09220	0.825621	0.287879	-1.52	9.027e-06	0.000530499
AT5G10170	19.2989	6.49704	-1.571	1.10304e-05	0.000617273
AT5G10430	2.39635	0.641079	-1.902	0.000296397	0.00793793
AT5G11540	3.26582	59	4.175	0.00335836	0.0446202
AT5G13150	0.017391	0.45614	4.713	0.00148718	0.025158
AT5G13700	0.811715	0.245495	-1.725	0.00384176	0.0490275
AT5G13930	2.02265	1.01051	-1.001	6.43082e-10	1.70744e-07
AT5G14380	4.23423	0.782101	-2.437	0.00284521	0.0397757
AT5G15230	0.443616	0.148663	-1.577	2.283e-09	4.6521e-07
AT5G15960	2.43565	0.931568	-1.387	1.4519e-05	0.00076889
AT5G16210	0.439156	0.208031	-1.078	1.44582e-05	0.000767841
AT5G16450	3	0.736386	-2.026	1.66393e-05	0.00085697
AT5G16980	1.94203	0.877487	-1.146	3.97632e-06	0.000268144
AT5G17650	5.0604	1.06035	-2.255	1.0321e-07	1.30735e-05
AT5G18360	0.22093	0.015106	-3.87	0.00325845	0.0438208
AT5G18670	1.31781	2.79217	1.083	3.43369e-06	0.000239299
AT5G19320	1.04683	0.360366	-1.538	5.42172e-11	2.15778e-08
AT5G20150	0.285144	0.572809	1.006	0.000532337	0.0120966
AT5G22410	0.036364	9.66667	8.054	0.00363704	0.0470061
AT5G22580	2.72446	0.74231	-1.876	1.00267e-06	8.95094e-05
AT5G22800	1.5372	0.6758	-1.186	4.42502e-12	2.43988e-09
AT5G23010	7.13465	3.03874	-1.231	1.00562e-10	3.77049e-08
AT5G23530	1.62573	0.668172	-1.283	9.65459e-07	8.70166e-05
AT5G23940	1.84083	0.831189	-1.147	2.15771e-06	0.000167151
AT5G25475	0.165782	0.050353	-1.719	0.000338214	0.00874552
AT5G25620	0.33557	0.672249	1.002	0.00149781	0.0252612
AT5G26340	3.41473	1.37457	-1.313	7.4809e-07	6.9428e-05
AT5G27350	2.6285	1.30658	-1.008	4.79132e-06	0.000314066
AT5G27410	0.271779	0.01153	-4.559	0	0
AT5G27690	1.85405	0.767334	-1.273	0.00252195	0.0364083
AT5G27830	0.553719	0.222222	-1.317	0.00104013	0.019617
AT5G33370	3.62923	1.27481	-1.509	2.58765e-06	0.000191313
AT5G35450	0.153011	0.052445	-1.545	0.00136484	0.0237353
AT5G37020	0.187457	0.086796	-1.111	0.000701943	0.0147858
AT5G37990	1.77297	0.272727	-2.701	0.000973797	0.0187047
AT5G38120	1.38172	0.164216	-3.073	1.29538e-07	1.58722e-05
AT5G38850	0.762712	0.07932	-3.265	3.01057e-09	5.87907e-07
AT5G38940	8.8625	1.28571	-2.785	4.58767e-09	8.35e-07
AT5G40240	0.198376	0.009211	-4.429	0.000572412	0.0126694
AT5G40330	2.71246	0.755315	-1.844	7.58076e-08	1.01512e-05
AT5G40540	0.451572	0.185848	-1.281	0.00340943	0.0451069
AT5G41460	1.78887	0.857739	-1.06	6.51578e-06	0.000399188
AT5G42650	6.18833	2.98461	-1.052	3.95162e-11	1.61046e-08
AT5G42920	0.16243	0.329128	1.019	9.61612e-11	3.67905e-08
AT5G43170	0.129839	0.00135	-6.588	0.00365273	0.0471285
AT5G44580	1.12942	0.479079	-1.237	1.23682e-05	0.000681962
AT5G44680	0.47227	1.28716	1.447	3.9369e-07	3.98947e-05
AT5G45290	0.262013	0.090082	-1.54	5.64623e-05	0.0023315
AT5G45670	0.859967	0.428463	-1.005	1.12494e-06	9.76352e-05
AT5G46250	0.053073	0.020383	-1.381	1.67821e-05	0.000861955
AT5G46690	0.27758	0.595076	1.1	1.72902e-07	1.97646e-05
AT5G47180	1.14833	0.547744	-1.068	0.00105417	0.0198618
AT5G47430	0.509204	0.2	-1.348	1.97903e-10	6.7456e-08
AT5G47500	0.052937	0.109034	1.042	8.6711e-07	7.89113e-05
AT5G47540	0.535078	0.245853	-1.122	0.00159943	0.0265116
AT5G47750	0.168842	0.061956	-1.446	1.29183e-05	0.000708128
AT5G48650	1.50658	0.491468	-1.616	0.00286966	0.0400445
AT5G49560	0.077543	0.244278	1.655	9.11516e-05	0.00332455
AT5G49890	2.06219	1.02809	-1.004	6.71026e-06	0.000408433
AT5G50130	0.636951	1.36268	1.097	0.00172278	0.0278187
AT5G50160	0.55293	1.29117	1.224	8.22538e-10	2.02448e-07
AT5G50670	0.068927	0.364964	2.405	0.0033359	0.0443848
AT5G51070	2.49902	1.18032	-1.082	6.93261e-06	0.000419244
AT5G51750	1.73824	0.779746	-1.157	3.73653e-10	1.14834e-07
AT5G53210	0.61344	0.20902	-1.553	0.00195715	0.0304234
AT5G53370	1.78319	0.7054	-1.338	0.000209349	0.00625942
AT5G54510	8.76078	2.95776	-1.567	1.09717e-09	2.53934e-07
AT5G55120	0.034239	0.012363	-1.47	0.00175111	0.0280103
AT5G55270	8	0.345081	-4.535	0.000990161	0.0189221
AT5G57130	0.264928	0.665906	1.33	3.18085e-10	1.0107e-07
AT5G57350	4.12765	2.00716	-1.04	0.00168986	0.0274047
AT5G57780	0.261708	0.555131	1.085	0.000511924	0.0117611
AT5G57785	1.06868	0.531555	-1.008	0.000395118	0.00972083
AT5G57840	0.267016	0.008726	-4.935	0.00234935	0.034598
AT5G58310	3.10075	1.50177	-1.046	5.00876e-05	0.00210536
AT5G58390	15.9123	3.39	-2.231	0.000722989	0.0150766
AT5G59130	2.34914	1.10294	-1.091	1.68641e-09	3.63392e-07
AT5G59320	1.75778	0.799882	-1.136	0.00316597	0.042944
AT5G60020	12.2866	37.1818	1.598	2.36266e-05	0.00115647
AT5G60100	0.109401	0.041387	-1.402	1.16148e-06	9.98823e-05
AT5G60120	0.225557	0.10668	-1.08	7.85355e-05	0.00299859
AT5G60250	6.17647	1.47288	-2.068	1.866e-06	0.000148859
AT5G60550	0.344457	0.147871	-1.22	0.00124341	0.0222639
AT5G60570	0.073179	0.026866	-1.446	0.00338263	0.0448156
AT5G61290	3.15725	1.32813	-1.249	3.82227e-08	5.59814e-06
AT5G61350	1.67683	0.823529	-1.026	0.00327999	0.0440473
AT5G61380	0.097716	0.045178	-1.113	4.4269e-08	6.43341e-06
AT5G61420	0.228517	0.112637	-1.021	0.00168587	0.0274047
AT5G61980	0.483029	0.121547	-1.991	3.44338e-05	0.00156682
AT5G62380	2	10.4524	2.386	3.18011e-05	0.00146474
AT5G63450	1.38621	0.544688	-1.348	0.00206294	0.0315879
AT5G63780	0.298825	0.117098	-1.352	1.06192e-05	0.000599632
AT5G63930	0.125828	0.02815	-2.16	0.000544877	0.012248
AT5G64110	20.85	1.72549	-3.595	0.000981933	0.018784
AT5G64550	0.31296	0.109237	-1.519	0.00015358	0.00496408
AT5G64560	0.410075	0.197631	-1.053	0.00350221	0.0459904
AT5G64667	1.59697	0.376812	-2.083	0.00252868	0.0364655
AT5G64813	0.294711	0.116163	-1.343	0.00100139	0.0190396
AT5G65290	0.914611	0.38699	-1.241	1.02779e-05	0.000583877
AT5G65310	0.133057	0.066232	-1.006	2.22022e-05	0.00110698
AT5G66040	0.552427	0.258747	-1.094	5.86943e-08	8.27324e-06
AT5G66170	0.217086	0.038724	-2.487	0.0013111	0.0231661
AT5G66310	0.262489	0.112491	-1.222	0.000242089	0.00689733
AT5G67390	0.203482	0.470895	1.211	0.000365915	0.00923258
ATCG00670	7.95554	3.15572	-1.334	0.000554356	0.0123868
ATCG01110	40.036	150.516	1.911	7.64535e-05	0.00293704
ATCG01300	226.78	0.019231	-13.526	1.893e-11	8.872e-09
ATMG00040	0.079832	3.92308	5.619	4.73612e-05	0.00201791
ATMG00080	0.292398	4.98649	4.092	2.82488e-06	0.000206063
ATMG00090	1.07792	3.46552	1.685	0.000660133	0.0141596
ATMG00160	1.24912	3.34802	1.422	0.00206407	0.0315879
ATMG00180	0.418455	2.17333	2.377	0.000348479	0.00892478
ATMG00410	0.294444	6.73626	4.516	0	0
ATMG00480	2.8764	40.4103	3.812	5.187e-08	7.42295e-06
ATMG00520	1.35128	3.232	1.258	0.000171704	0.00541907
ATMG00590	0.114894	1.17647	3.356	0.00244532	0.0355093
ATMG00640	1.8463	8.15033	2.142	1.35096e-06	0.000113816
ATMG00670	0.210101	7.21739	5.102	9.62998e-08	1.24506e-05
ATMG00690	0.415008	3.76712	3.182	2.84541e-06	0.000206755
ATMG00830	0.531532	3.48387	2.712	0.00214887	0.0326189
ATMG01000	0.713147	8.60135	3.592	1.2019e-07	1.50213e-05
ATMG01080	1.42335	11.7484	3.045	5.45036e-09	9.73123e-07
ATMG01090	0.050847	0.584906	3.524	0.00292666	0.0406587
ATMG01170	1.3154	16.1667	3.619	8.5463e-10	2.04952e-07
ATMG01190	5.38034	28.3784	2.399	0.000299268	0.0080034
ATMG01280	2.32639	95.5556	5.36	1.46627e-09	3.23391e-07
ATMG01360	7.86228	27.3133	1.797	2.41795e-05	0.00117372
