# Supplementary material for: N6-methyladenosine RNA modification regulates photosynthesis during photodamage in plants
Source: Nat Commun. 2022 Dec 2;13:7441. doi: 10.1038/s41467-022-35146-z (PMC9718803; doi:10.1038/s41467-022-35146-z)
Supplement: Supplementary file 17 — Supplementary Data 14 [file 41467_2022_35146_MOESM17_ESM.xlsx]

## Sheet: Protein_quant
Supplementary Data 14. MS identified information
Protein accession	Protein description	Gene name	MW [kDa]	Coverage [%]	MS/MS Counts	Peptides	Unique peptides	Razor + unique peptides	MS/MS count IgG_1	MS/MS count IgG_2	MS/MS count VIR_1	MS/MS count VIR_2	Peptides IgG_1	Peptides IgG_2	Peptides VIR_1	Peptides VIR_2	Unique peptides IgG_1	Unique peptides IgG_2	Unique peptides VIR_1	Unique peptides VIR_2	Razor + unique peptides IgG_1	Razor + unique peptides IgG_2	Razor + unique peptides VIR_1	Razor + unique peptides VIR_2	iBAQ IgG_1	iBAQ IgG_2	iBAQ VIR_1	iBAQ VIR_2	IgG_1	IgG_2	VIR_1	VIR_2	VIR/IgG Ratio	VIR/IgG CV
A0A178UQ15	Tesmin/TSO1-like CXC domain-containing protein OS=Arabidopsis thaliana OX=3702 GN=AT5G25790 PE=1 SV=1	AT5G25790	50.886	1.8	0	1	1	1	0	0	0	0	0	0	0	1	0	0	0	1	0	0	0	1	0	0	0	0
A0A1P8B5Z2	Acetamidase/Formamidase family protein OS=Arabidopsis thaliana OX=3702 GN=AT4G37550 PE=1 SV=1	AT4G37550	35.235	4.7	2	1	1	1	0	0	1	1	0	0	1	1	0	0	1	1	0	0	1	1	0	0	3256300	2317700			1.16839	0.831611
A0A178W0D3	Plastid transcriptionally active 4 OS=Arabidopsis thaliana OX=3702 GN=AT1G65260 PE=1 SV=1	AT1G65260	28.912	64.5	49	16	16	16	0	0	23	26	0	0	14	15	0	0	14	15	0	0	14	15	0	0	592050000	387060000			1.20936	0.790636
A0A1I9LM56	Beta-galactosidase OS=Arabidopsis thaliana OX=3702 GN=AT3G52840 PE=1 SV=1	AT3G52840	88.405	1.8	1	1	1	1	1	0	0	0	1	0	0	0	1	0	0	0	1	0	0	0	5650500	0	0	0	1.29235
A0A1I9LMY7	40S ribosomal protein S24 OS=Arabidopsis thaliana OX=3702 GN=AT3G04920 PE=1 SV=1	AT3G04920	12.909	32.1	3	3	3	3	0	0	0	3	0	0	0	3	0	0	0	3	0	0	0	3	0	0	0	37475000				1
A0A1I9LN83	Rhamnose biosynthesis 3 OS=Arabidopsis thaliana OX=3702 GN=AT3G14790 PE=1 SV=1	AT3G14790	75.286	5.8	4	3	3	3	0	0	3	1	0	0	3	1	0	0	3	1	0	0	3	1	0	0	2765800	645300			1.62165	0.378353
A0A1I9LNS4	Prolyl-tRNA synthetase OS=Arabidopsis thaliana OX=3702 GN=AT3G62120 PE=1 SV=1	AT3G62120	59.173	4.8	1	2	2	2	0	0	0	1	0	0	0	2	0	0	0	2	0	0	0	2	0	0	0	155590				1
A0A1I9LQB3	Carbonic anhydrase OS=Arabidopsis thaliana OX=3702 GN=AT3G01500 PE=1 SV=1	AT3G01500	28.198	31.3	19	7	4	7	3	4	6	6	3	4	6	6	2	1	3	4	3	4	6	6	17261000	18758000	33938000	27580000	0.914823	0.99979	1.3918	1.13106	1.326	0.207973
A0A1I9LQE5	DNA topoisomerase-like protein OS=Arabidopsis thaliana OX=3702 GN=AT3G15950 PE=1 SV=1	AT3G15950	63.185	2.6	1	1	1	1	1	0	0	0	1	0	0	0	1	0	0	0	1	0	0	0	225460	0	0	0	1.29235
A8MRZ7	Eukaryotic translation initiation factor 4A1 OS=Arabidopsis thaliana OX=3702 GN=AT3G13920 PE=1 SV=1	AT3G13920	45.7	40	26	13	13	13	4	3	13	6	4	3	12	9	4	3	12	9	4	3	12	9	3496100	2489100	30422000	20065000	0.320029	0.229139	2.15483	1.42123	6.467	0.0580555
A0A1I9LT16	Ribosomal protein L18 OS=Arabidopsis thaliana OX=3702 GN=AT3G05590 PE=1 SV=1	AT3G05590	14.857	34.3	9	4	4	4	1	0	5	3	1	0	4	3	1	0	4	3	1	0	4	3	4558800	0	51671000	63243000	0.147939		1.29747	1.58805	8.77
A0A1I9LTP8	Cyanase OS=Arabidopsis thaliana OX=3702 GN=AT3G23490 PE=1 SV=1	AT3G23490	15.599	42.8	6	4	4	4	0	0	3	3	0	0	4	3	0	0	4	3	0	0	4	3	0	0	29374000	25770000			1.06536	0.934644
A0A1P8ANC0	Hydroxypyruvate reductase OS=Arabidopsis thaliana OX=3702 GN=AT1G68010 PE=1 SV=1	AT1G68010	39.761	6.7	3	2	2	2	1	0	1	1	1	0	1	1	1	0	1	1	1	0	1	1	624600	0	914210	1114000	0.912846		1.03386	1.2598	1.133
A0A1P8ANK1	PATELLIN 2 OS=Arabidopsis thaliana OX=3702 GN=AT1G22530 PE=1 SV=1	AT1G22530	72.385	1.5	2	1	1	1	0	0	1	1	0	0	1	1	0	0	1	1	0	0	1	1	0	0	0	398890				1
Q9LPW0	Glyceraldehyde-3-phosphate dehydrogenase GAPA2, chloroplastic OS=Arabidopsis thaliana OX=3702 GN=AT1G12900 PE=2 SV=1	AT1G12900	42.846	31.8	3	12	3	3	0	0	1	2	7	8	11	11	0	0	2	2	0	0	2	2	0	0	5415300	4100800			1.13813	0.861866
A0A1P8ATD8	p-loop containing nucleoside triphosphate hydrolases superfamily protein OS=Arabidopsis thaliana OX=3702 GN=AT1G73110 PE=1 SV=1	AT1G73110	38.115	12.2	3	3	3	3	0	0	3	0	0	0	3	0	0	0	3	0	0	0	3	0	0	0	1709000	0			1
A0A1P8ATL1	2-oxoglutarate decarboxylase/hydro-lyase/magnesium ion-binding protein OS=Arabidopsis thaliana OX=3702 GN=AT1G68890 PE=1 SV=1	AT1G68890	151.4	1.1	0	1	1	1	0	0	0	0	0	0	0	1	0	0	0	1	0	0	0	1	0	0	0	0
A0A1P8ATL2	Chloroplast RNA binding protein OS=Arabidopsis thaliana OX=3702 GN=AT1G09340 PE=1 SV=1	AT1G09340	43.266	5.8	3	2	2	2	1	0	2	0	1	0	2	0	1	0	2	0	1	0	2	0	1267200	0	1944600	0	1.01978		1.21091		1.187
B9DG18	Catalase OS=Arabidopsis thaliana OX=3702 GN=AT1G20620 PE=1 SV=1	AT1G20620	55.967	27	8	11	6	6	3	1	3	1	5	4	6	6	3	1	3	1	3	1	3	1	5278900	817110	1730200	2033500	2.76771	0.430833	0.701927	0.824974	1.084	1.08299
A0A1P8AXM8	Mechanosensitive ion channel protein OS=Arabidopsis thaliana OX=3702 GN=AT2G17010 PE=1 SV=1	AT2G17010	76.368	1.2	0	1	1	1	0	0	0	0	0	0	0	1	0	0	0	1	0	0	0	1	0	0	0	0
A0A1P8AY36	Ribosomal protein L18ae/LX family protein OS=Arabidopsis thaliana OX=3702 GN=AT2G34480 PE=1 SV=1	AT2G34480	25.73	4.1	5	1	1	1	0	1	2	2	0	1	1	1	0	1	1	1	0	1	1	1	0	1098400	12192000	14025000		0.156785	1.33902	1.54034	9.825
A0A1P8AYU4	Asparagine synthase family protein OS=Arabidopsis thaliana OX=3702 GN=AT2G03667 PE=1 SV=1	AT2G03667	66.622	2.7	0	1	1	1	0	0	0	0	0	0	1	0	0	0	1	0	0	0	1	0	0	0	0	0
A0A1P8AYZ1	Ypt/Rab-GAP domain of gyp1p superfamily protein OS=Arabidopsis thaliana OX=3702 GN=AT2G37290 PE=1 SV=1	AT2G37290	100.93	1.5	3	1	1	1	1	0	1	1	1	0	1	1	1	0	1	1	1	0	1	1	4137400	0	5162400	6725400	1.00098		0.966428	1.25903	0.965
A0A1P8B073	Proteasome subunit alpha type OS=Arabidopsis thaliana OX=3702 GN=AT2G05840 PE=1 SV=1	AT2G05840	22.77	4.9	1	1	1	1	0	0	0	1	0	0	0	1	0	0	0	1	0	0	0	1	0	0	0	0
A0A1P8B1N1	Phosphopyruvate hydratase OS=Arabidopsis thaliana OX=3702 GN=AT2G36530 PE=1 SV=1	AT2G36530	46.516	11.1	5	4	4	4	3	1	0	1	3	1	0	1	3	1	0	1	3	1	0	1	1272600	937270	0	706050	1.69207	1.25326		0.726409	0.58
A0A1P8B4I3	Plastid transcriptionally active 5 OS=Arabidopsis thaliana OX=3702 GN=AT4G13670 PE=1 SV=1	AT4G13670	39.816	54	38	16	16	16	0	0	21	17	0	0	15	14	0	0	15	14	0	0	15	14	0	0	266550000	186180000			1.17752	0.822477
A0A1P8B4Z4	Topoisomerase II-associated protein PAT1 OS=Arabidopsis thaliana OX=3702 GN=AT4G14990 PE=1 SV=1	AT4G14990	78.141	1.1	0	1	1	1	0	0	0	0	0	1	0	0	0	1	0	0	0	1	0	0	0	0	0	0
A0A1P8B543	Cruciferin 3 OS=Arabidopsis thaliana OX=3702 GN=AT4G28520 PE=1 SV=1	AT4G28520	41.972	21.2	11	5	5	5	3	4	4	0	3	4	4	0	3	4	4	0	3	4	4	0	6053800	10302000	11277000	0	0.849386	1.45362	1.22431		1.441
P25819	Catalase-2 OS=Arabidopsis thaliana OX=3702 GN=AT4G35090 PE=1 SV=3	AT4G35090	56.931	39.6	23	14	7	10	2	4	8	9	3	7	10	12	1	3	6	6	2	5	7	9	6760200	8981400	34264000	33390000	0.419041	0.559877	1.64344	1.60152	3.391	0.221453
Q683K3	Ribosomal protein S24/S35 OS=Arabidopsis thaliana OX=3702 GN=AT4G21460 PE=1 SV=1	AT4G21460	47.554	5.8	2	2	2	2	0	0	1	1	0	0	1	1	0	0	1	1	0	0	1	1	0	0	5133900	2204000			1.39928	0.600717
A0A1P8B6K2	Modifier of snc1 OS=Arabidopsis thaliana OX=3702 GN=AT4G24680 PE=1 SV=1	AT4G24680	151.21	1.4	1	2	2	2	0	0	1	0	0	0	1	1	0	0	1	1	0	0	1	1	0	0	0	281800				1
A0A1P8B9E7	1,3-beta-glucan synthase OS=Arabidopsis thaliana OX=3702 GN=AT5G36870 PE=3 SV=1	AT5G36870	202.11	0.6	0	1	1	1	0	0	0	0	0	0	1	0	0	0	1	0	0	0	1	0	0	0	0	0
A0A1P8BBW6	Uncharacterized protein OS=Arabidopsis thaliana OX=3702 GN=AT5G66595 PE=4 SV=1	AT5G66595	14.277	13.2	0	1	1	1	0	0	0	0	0	0	0	1	0	0	0	1	0	0	0	1	0	0	0	0
Q93Z83	AT5g26280/T19G15_130 OS=Arabidopsis thaliana OX=3702 GN=AT5G26280 PE=1 SV=1	AT5G26280	39.445	30.3	20	10	10	10	0	0	10	10	0	0	8	9	0	0	8	9	0	0	8	9	0	0	29602000	32624000			0.951435	1.04856
A0A1P8BAB8	D-aminoacid aminotransferase-like PLP-dependent enzymes superfamily protein OS=Arabidopsis thaliana OX=3702 GN=AT5G27410 PE=1 SV=1	AT5G27410	52.71	3.4	0	1	1	1	0	0	0	0	0	0	0	1	0	0	0	1	0	0	0	1	0	0	0	0
A0A1P8BC24	Tudor/PWWP/MBT domain-containing protein OS=Arabidopsis thaliana OX=3702 GN=AT5G23150 PE=1 SV=1	AT5G23150	145.36	0.9	0	1	1	1	0	0	0	0	1	0	0	0	1	0	0	0	1	0	0	0	0	0	0	0
A0A1P8BD89	Ferric reduction oxidase 8 OS=Arabidopsis thaliana OX=3702 GN=AT5G50160 PE=1 SV=1	AT5G50160	62.821	2.9	0	1	1	1	0	0	0	0	1	0	0	0	1	0	0	0	1	0	0	0	0	0	0	0
Q9M1P5	ADP-ribosylation factor A1E OS=Arabidopsis thaliana OX=3702 GN=AT3G62290 PE=1 SV=1	AT3G62290	20.607	4.4	0	1	1	1	0	0	0	0	0	0	1	0	0	0	1	0	0	0	1	0	0	0	802050	0			1
A0A1P8BF32	Heat shock protein 70 (Hsp 70) family protein OS=Arabidopsis thaliana OX=3702 GN=AT5G42020 PE=1 SV=1	AT5G42020	74.374	9.7	4	7	4	4	2	0	2	0	4	1	4	2	2	0	2	0	2	0	2	0	280840	0	1887500	0	0.334767		1.74096		5.201
A0A1R7T3H8	High molecular weight subunit-like glutenin OS=Arabidopsis thaliana OX=3702 GN=AT5G44780 PE=1 SV=1	AT5G44780	63.173	2.2	0	1	1	1	0	0	0	0	0	0	1	0	0	0	1	0	0	0	1	0	0	0	232870	0			1
A0A2H1ZEA9	Aminomethyltransferase OS=Arabidopsis thaliana OX=3702 GN=AT1G11860 PE=1 SV=1	AT1G11860	46.352	7.1	5	2	2	2	1	1	2	1	1	1	2	1	1	1	2	1	1	1	2	1	1080800	848830	1510300	0	1.21814	0.962109	1.31715		1.081
A0A2P2CLF3	Ribosomal protein S3 OS=Arabidopsis thaliana OX=3702 GN=rps3 PE=3 SV=2	rps3	64.775	7.4	4	4	4	4	0	0	0	4	0	0	0	4	0	0	0	4	0	0	0	4	0	0	0	4446300				1
A0A2P2CLF5	Ribosomal protein S7 OS=Arabidopsis thaliana OX=3702 GN=rps7 PE=3 SV=1	rps7	17.227	10.8	2	1	1	1	0	0	0	2	0	0	0	1	0	0	0	1	0	0	0	1	0	0	0	3826000				1
A0A2P2CLF9	ATP synthase subunit alpha OS=Arabidopsis thaliana OX=3702 GN=atp1 PE=3 SV=1	atp1	55.103	21.9	13	9	9	9	0	0	6	7	0	0	5	6	0	0	5	6	0	0	5	6	0	0	4824600	17874000			0.425101	1.5749
A8MQA1	60S ribosomal protein L13 OS=Arabidopsis thaliana OX=3702 GN=AT3G49010 PE=1 SV=1	AT3G49010	23.539	27	12	5	5	5	2	0	6	4	2	0	4	4	2	0	4	4	2	0	4	4	7588800	0	48708000	25266000	0.36073		1.79155	0.929321	4.966
A8MQR4	60S acidic ribosomal protein P0 OS=Arabidopsis thaliana OX=3702 GN=AT3G09200 PE=1 SV=1	AT3G09200	30.618	16	3	3	3	3	0	0	2	1	0	0	2	1	0	0	2	1	0	0	2	1	0	0	26996000	6585500			1.60779	0.39221
F4KDZ4	Malate dehydrogenase OS=Arabidopsis thaliana OX=3702 GN=AT5G09660 PE=1 SV=1	AT5G09660	34.975	16.8	9	4	4	4	2	2	3	2	3	2	4	3	3	2	4	3	3	2	4	3	2731600	3145400	6180200	4409000	0.857559	0.993057	1.50131	1.07104	1.415	0.335813
A8MRX2	Ribosomal protein S5 domain 2-like superfamily protein OS=Arabidopsis thaliana OX=3702 GN=AT5G18380 PE=3 SV=1	AT5G18380	16.544	27.1	7	4	4	4	2	1	1	3	2	1	1	3	2	1	1	3	2	1	1	3	4168500	2006600	5258500	24661000	0.597006	0.289008	0.582746	2.73293	5.216	1.14959
A8MS28	Ribosomal L27e protein family OS=Arabidopsis thaliana OX=3702 GN=AT4G15000 PE=1 SV=1	AT4G15000	15.035	14.5	2	2	2	2	0	0	0	2	0	0	0	2	0	0	0	2	0	0	0	2	0	0	0	34399000				1
A8MS37	(S)-2-hydroxy-acid oxidase OS=Arabidopsis thaliana OX=3702 GN=AT3G14420 PE=1 SV=1	AT3G14420	39.462	49.7	38	16	6	16	5	2	17	14	5	2	13	13	0	0	5	4	5	2	13	13	8528500	4067800	56883000	56492000	0.349979	0.167873	1.80622	1.79381	7.923	0.493002
A8MS83	Ribosomal protein L23AB OS=Arabidopsis thaliana OX=3702 GN=AT3G55280 PE=3 SV=1	AT3G55280	16.744	23.6	3	3	3	3	1	0	1	1	1	0	1	1	1	0	1	1	1	0	1	1	6747200	0	19631000	15452000	0.625368		1.40791	1.1082	2.251
B3DNP3	At3g27180 OS=Arabidopsis thaliana OX=3702 GN=AT3G27180 PE=1 SV=1	AT3G27180	57.845	2.7	0	1	1	1	0	0	0	0	1	0	0	1	1	0	0	1	1	0	0	1	0	0	0	0
F4IHJ8	40S ribosomal protein S25 OS=Arabidopsis thaliana OX=3702 GN=AT2G21580 PE=1 SV=1	AT2G21580	11.941	11.2	2	1	1	1	0	0	1	1	0	0	1	1	0	0	1	1	0	0	1	1	0	0	2365400	1649500			1.17831	0.821689
B3H631	Ribosomal protein S13/S18 family OS=Arabidopsis thaliana OX=3702 GN=AT5G14320 PE=1 SV=1	AT5G14320	14.412	17.2	1	2	2	2	0	0	0	1	0	0	1	1	0	0	1	1	0	0	1	1	0	0	1864300	2245900			0.907158	1.09284
B9DFF8	Tubulin alpha chain OS=Arabidopsis thaliana OX=3702 GN=AT4G14960 PE=1 SV=1	AT4G14960	47.235	22.2	17	8	3	8	3	0	7	7	3	0	6	5	1	0	1	2	3	0	6	5	5243500	0	33139000	23707000	0.32742		1.60119	1.14546	4.89
B9DG17	40S ribosomal protein SA OS=Arabidopsis thaliana OX=3702 GN=AT1G72370 PE=1 SV=1	AT1G72370	31.981	19.7	7	5	5	5	0	0	3	4	0	0	4	4	0	0	4	4	0	0	4	4	0	0	8741000	15220000			0.729602	1.2704
Q56WH1	Tubulin alpha-3 chain OS=Arabidopsis thaliana OX=3702 GN=AT5G19770 PE=1 SV=2	AT5G19770	49.654	19.1	8	7	2	2	1	1	3	3	3	1	7	5	1	1	2	2	1	1	2	2	834610	988010	9547900	7779300	0.2253	0.268219	1.99436	1.62493	7.455	0.265011
F4HPB7	Uncharacterized protein OS=Arabidopsis thaliana OX=3702 GN=AT1G26750 PE=1 SV=1	AT1G26750	22.046	5.1	2	1	1	1	0	0	1	1	0	0	1	1	0	0	1	1	0	0	1	1	0	0	3266900	4737600			0.816266	1.18373
F4HU93	L-ascorbate peroxidase OS=Arabidopsis thaliana OX=3702 GN=AT1G07890 PE=1 SV=1	AT1G07890	27.52	7.2	3	1	1	1	2	1	0	0	1	1	0	0	1	1	0	0	1	1	0	0	6984900	883650	0	0	2.29444	0.291909
F4HUA0	GTP binding Elongation factor Tu family protein OS=Arabidopsis thaliana OX=3702 GN=AT1G07930 PE=1 SV=1	AT1G07930	41.374	25.8	34	8	8	8	8	5	12	9	6	4	8	7	6	4	8	7	6	4	8	7	48490000	35452000	99170000	58807000	1.03615	0.761838	1.63972	0.972342	1.43	0.151859
F4HVZ5	Protein COP1 SUPPRESSOR 2 OS=Arabidopsis thaliana OX=3702 GN=AT1G02330 PE=1 SV=1	AT1G02330	32.349	27.2	13	8	8	8	0	0	7	6	0	0	7	6	0	0	7	6	0	0	7	6	0	0	30948000	24710000			1.11208	0.887923
F4HWB0	Hydroxyproline-rich glycoprotein family protein OS=Arabidopsis thaliana OX=3702 GN=AT1G14710 PE=1 SV=1	AT1G14710	66.203	11.3	7	7	7	7	0	0	3	4	0	0	4	4	0	0	4	4	0	0	4	4	0	0	2880000	4164500			0.817659	1.18234
F4HWQ5	GF14 protein phi chain OS=Arabidopsis thaliana OX=3702 GN=AT1G35160 PHI PE=1 SV=1	AT1G35160	33.356	7.5	2	2	1	2	0	0	2	0	0	0	2	1	0	0	1	0	0	0	2	1	0	0	2134700	1011700			1.35692	0.643084
F4HY34	NAD kinase 2 OS=Arabidopsis thaliana OX=3702 GN=AT1G21640 PE=1 SV=1	AT1G21640	110.9	1.1	0	1	1	1	0	0	0	0	0	0	1	1	0	0	1	1	0	0	1	1	0	0	0	0
F4HZE0	ATP-dependent Clp protease proteolytic subunit OS=Arabidopsis thaliana OX=3702 GN=AT1G09130 PE=1 SV=1	AT1G09130	40.919	2.4	2	1	1	1	0	0	1	1	0	0	1	1	0	0	1	1	0	0	1	1	0	0	529490	463810			1.06612	0.933877
F4I2F8	NADPH-protochlorophyllide oxidoreductase OS=Arabidopsis thaliana OX=3702 GN=AT1G03630 C PE=1 SV=1	AT1G03630	43.625	5.8	4	2	2	2	0	0	2	2	0	0	1	2	0	0	1	2	0	0	1	2	0	0	361480	1773200			0.338674	1.66133
P50318	Phosphoglycerate kinase 2, chloroplastic OS=Arabidopsis thaliana OX=3702 GN=AT1G56190 PE=1 SV=3	AT1G56190	49.938	7.5	1	3	1	1	0	0	1	0	1	1	3	0	0	0	1	0	0	0	1	0	0	0	508750	0			1
F4I4Z2	Alanine--tRNA ligase OS=Arabidopsis thaliana OX=3702 GN=AT1G50200 PE=1 SV=2	AT1G50200	111.32	1.4	1	1	1	1	1	0	0	0	1	0	0	0	1	0	0	0	1	0	0	0	51099	0	0	0	1.29235
F4I562	AP-3 complex subunit mu OS=Arabidopsis thaliana OX=3702 GN=AT1G56590 PE=1 SV=1	AT1G56590	46.312	4.3	1	1	1	1	1	0	0	0	1	0	0	0	1	0	0	0	1	0	0	0	8079800	0	0	0	1.29235
F4I736	ARM repeat superfamily protein OS=Arabidopsis thaliana OX=3702 GN=AT1G77600 PE=1 SV=2	AT1G77600	158.37	0.7	0	1	1	1	0	0	0	0	1	1	1	1	1	1	1	1	1	1	1	1	0	0	0	0
F4IFG1	Dynamin related protein OS=Arabidopsis thaliana OX=3702 GN=AT2G14120 PE=1 SV=1	AT2G14120	86.691	52.2	53	37	29	29	0	0	28	25	0	0	30	31	0	0	22	25	0	0	22	25	0	0	56398000	54307000			1.01889	0.981112
F4IFQ0	Serine/threonine-protein phosphatase OS=Arabidopsis thaliana OX=3702 GN=AT2G27210 PE=1 SV=1	AT2G27210	107.02	5.2	6	4	4	4	0	0	4	2	0	0	4	2	0	0	4	2	0	0	4	2	0	0	2318000	1882900			1.10357	0.896427
F4IGL5	Fructose-bisphosphate aldolase OS=Arabidopsis thaliana OX=3702 GN=AT2G21330 PE=1 SV=1	AT2G21330	41.807	19.3	6	7	2	2	2	1	2	1	3	2	7	3	2	1	2	1	2	1	2	1	2638500	1149500	6397800	1731000	1.14456	0.501466	2.14749	0.581028	1.518	0.334099
F4IGR3	60S acidic ribosomal protein family OS=Arabidopsis thaliana OX=3702 GN=AT2G27710 PE=1 SV=1	AT2G27710	10.243	25.5	5	3	3	3	0	2	1	2	0	2	1	2	0	2	1	2	0	2	1	2	0	1234300	1923000	10524000		0.35176	0.42167	2.30768	6.56
F4II66	Eukaryotic translation initiation factor 3 subunit I OS=Arabidopsis thaliana OX=3702 GN=AT2G46290 PE=1 SV=1	AT2G46290	38.995	3.4	1	1	1	1	0	0	0	1	0	0	0	1	0	0	0	1	0	0	0	1	0	0	0	613050				1
F4IIV0	Myosin heavy chain-like protein OS=Arabidopsis thaliana OX=3702 GN=AT2G34730 PE=1 SV=1	AT2G34730	94.729	1.7	1	1	1	1	1	0	0	0	1	0	0	0	1	0	0	0	1	0	0	0	8457500	0	0	0	1.29235
F4IN69	Mediator of RNA polymerase II transcription subunit 33B OS=Arabidopsis thaliana OX=3702 GN=AT2G48110 PE=1 SV=1	AT2G48110	139.56	0.5	1	1	1	1	0	1	0	0	0	1	0	0	0	1	0	0	0	1	0	0	0	410520	0	0		1.29967
F4IT48	Ribosomal protein L30/L7 family protein OS=Arabidopsis thaliana OX=3702 GN=AT2G44120 PE=1 SV=1	AT2G44120	28.519	41.3	13	8	4	8	2	0	7	4	2	0	6	4	0	0	3	2	2	0	6	4	2856300	0	28590000	11605000	0.257228		1.99227	0.808686	7.745
F4IVR2	Heat shock protein 60-2 OS=Arabidopsis thaliana OX=3702 GN=AT2G33210 PE=1 SV=1	AT2G33210	61.477	14.5	1	6	2	2	0	1	0	0	4	4	0	0	0	2	0	0	0	2	0	0	0	1341400	0	0		1.29967
F4IVZ7	Rubisco activase OS=Arabidopsis thaliana OX=3702 GN=AT2G39730 PE=1 SV=1	AT2G39730	48.5	59.6	92	19	19	19	15	14	35	28	13	11	19	16	13	11	19	16	13	11	19	16	124180000	142340000	394300000	377510000	0.61824	0.712661	1.51898	1.4543	2.249	0.130794
F4IX28	Peptidyl-prolyl cis-trans isomerase OS=Arabidopsis thaliana OX=3702 GN=AT3G62030 PE=1 SV=1	AT3G62030	28.079	8.1	2	2	2	2	0	1	0	1	0	1	0	1	0	1	0	1	0	1	0	1	0	669880	0	0		1.29967
F4J0U9	Magnesium-protoporphyrin IX monomethyl ester (oxidative) cyclase OS=Arabidopsis thaliana OX=3702 GN=AT3G56940 PE=1 SV=1	AT3G56940	39.178	3	3	1	1	1	0	0	2	1	0	0	1	1	0	0	1	1	0	0	1	1	0	0	954290	1563500			0.758038	1.24196
F4J8G7	Protein virilizer homolog OS=Arabidopsis thaliana OX=3702 GN=AT3G05680 PE=1 SV=1	AT3G05680	234.22	5	14	9	9	9	0	0	7	7	0	0	6	7	0	0	6	7	0	0	6	7	0	0	2144700	2471700			0.929166	1.07083
F4J8V9	Actin 2 OS=Arabidopsis thaliana OX=3702 GN=AT3G18780 PE=1 SV=1	AT3G18780	41.232	46.9	36	13	6	13	7	5	15	9	6	5	11	7	2	1	4	3	6	5	11	7	11642000	11284000	82433000	43545000	0.404167	0.393956	2.21439	1.16975	4.224	0.420179
Q8VYJ4	AT3g25150/MJL12_9 OS=Arabidopsis thaliana OX=3702 GN=AT3G25150 PE=1 SV=1	AT3G25150	52.874	5.3	3	2	2	2	0	0	1	2	0	0	1	1	0	0	1	1	0	0	1	1	0	0	1258800	2352100			0.697222	1.30278
F4JBY2	Transketolase OS=Arabidopsis thaliana OX=3702 GN=AT3G60750 PE=1 SV=1	AT3G60750	79.838	4.9	0	3	3	3	0	0	0	0	1	0	1	1	1	0	1	1	1	0	1	1	217720	0	266260	793350	0.660841		0.625351	1.8633	0.946
F4JD96	Ribosomal protein L13 family protein OS=Arabidopsis thaliana OX=3702 GN=AT3G07110 PE=1 SV=1	AT3G07110	23.594	16.9	8	3	3	3	2	1	2	3	2	1	1	2	2	1	1	2	2	1	1	2	3741900	0	6996000	14115000	0.583737		0.844489	1.70382	1.447
F4JK85	Monooxygenase 1 OS=Arabidopsis thaliana OX=3702 GN=AT4G15760 PE=1 SV=2	AT4G15760	48.339	3.2	1	1	1	1	1	0	0	0	1	0	0	0	1	0	0	0	1	0	0	0	0	0	0	0
F4JKH6	Protein TSS OS=Arabidopsis thaliana OX=3702 GN=AT4G28080 PE=1 SV=1	AT4G28080	199.11	3.4	5	6	6	6	0	0	3	2	0	0	4	3	0	0	4	3	0	0	4	3	0	0	917990	401350			1.39159	0.60841
F4JLP5	Dihydrolipoyl dehydrogenase 2, chloroplastic OS=Arabidopsis thaliana OX=3702 GN=AT4G16155 PE=2 SV=2	AT4G16155	60.144	12.5	7	6	6	6	0	3	2	2	0	3	2	2	0	3	2	2	0	3	2	2	0	2366600	692560	1422500		2.05892	0.463596	0.952214	0.462
F4JTV5	Adenosylhomocysteinase OS=Arabidopsis thaliana OX=3702 GN=AT4G13940 PE=1 SV=1	AT4G13940	40.019	8.8	5	3	3	3	2	1	0	2	2	1	0	2	2	1	0	2	2	1	0	2	3294900	1138100	0	2901200	1.74177	0.605035		1.18671	1.961
F4JUD2	Transcriptional corepressor LEUNIG OS=Arabidopsis thaliana OX=3702 GN=AT4G32551 PE=1 SV=1	AT4G32551	106.52	2.4	3	2	2	2	0	0	2	1	0	0	2	1	0	0	2	1	0	0	2	1	0	0	1182600	655850			1.28652	0.713481
F4JVC0	Cold, circadian rhythm, and RNA binding 1 OS=Arabidopsis thaliana OX=3702 GN=AT4G39260 PE=1 SV=1	AT4G39260	10.23	10.9	2	1	1	1	1	0	1	0	1	0	1	0	1	0	1	0	1	0	1	0	2405200	0	3105800	0	1.12806		1.12713		0.999
F4JVN6	Tripeptidyl-peptidase 2 OS=Arabidopsis thaliana OX=3702 GN=AT4G20850 PE=1 SV=1	AT4G20850	152.37	2.6	3	3	3	3	1	2	0	0	1	3	0	0	1	3	0	0	1	3	0	0	0	1148200	0	0		1.29967
F4JW69	Phenylalanine ammonia-lyase OS=Arabidopsis thaliana OX=3702 GN=AT5G04230 PE=1 SV=1	AT5G04230	76.673	50	55	31	28	31	0	0	28	27	0	0	25	24	0	0	24	21	0	0	25	24	0	0	83829000	102320000			0.900666	1.09933
F4JYE0	Biotin carboxylase OS=Arabidopsis thaliana OX=3702 GN=AT5G35360 PE=1 SV=1	AT5G35360	60.77	3.2	2	1	1	1	0	1	1	0	0	1	1	0	0	1	1	0	0	1	1	0	0	924770	631660	0		1.54442	0.811678
F4K180	RNA helicase OS=Arabidopsis thaliana OX=3702 GN=AT5G26742 PE=1 SV=1	AT5G26742	70.892	14.2	11	8	8	8	0	0	8	3	0	0	8	3	0	0	8	3	0	0	8	3	0	0	5945900	3390900			1.27365	0.726352
Q9FFV2	Trafficking protein particle complex subunit OS=Arabidopsis thaliana OX=3702 GN=AT5G54750 PE=1 SV=1	AT5G54750	20.759	14	3	2	2	2	0	0	1	2	0	0	1	2	0	0	1	2	0	0	1	2	0	0	928530	6147800			0.262433	1.73757
F4K4D5	Eukaryotic translation initiation factor 3 subunit B OS=Arabidopsis thaliana OX=3702 GN=AT5G27640 PE=1 SV=1	AT5G27640	84.913	1.9	1	1	1	1	0	0	0	1	0	0	1	1	0	0	1	1	0	0	1	1	0	0	658320	0			1
F4K5C7	40S ribosomal protein S4 OS=Arabidopsis thaliana OX=3702 GN=AT5G07090 PE=3 SV=1	AT5G07090	27.707	33.6	15	7	7	7	2	0	5	8	2	0	5	6	2	0	5	6	2	0	5	6	2480000	0	26336000	40468000	0.138778		1.14035	1.75227	8.217
F4K7T6	1-deoxy-D-xylulose-5-phosphate reductoisomerase OS=Arabidopsis thaliana OX=3702 GN=AT5G62790 PE=1 SV=1	AT5G62790	54.228	8.9	4	4	4	4	0	0	3	1	0	0	3	1	0	0	3	1	0	0	3	1	0	0	678140	708900			0.977823	1.02218
F4KC80	Photosystem I reaction center subunit PSI-N, chloroplast, putative / PSI-N, putative (PSAN) OS=Arabidopsis thaliana OX=3702 GN=AT5G64040 PE=1 SV=1	AT5G64040	19.347	5.5	1	1	1	1	0	1	0	0	0	1	0	0	0	1	0	0	0	1	0	0	0	6086900	0	0		1.29967
F4KDR2	Ribosomal L29 family protein OS=Arabidopsis thaliana OX=3702 GN=AT5G02610 PE=1 SV=1	AT5G02610	17.021	13	3	2	2	2	1	0	0	2	1	0	0	2	1	0	0	2	1	0	0	2	777280	0	0	16743000	0.114669			1.91127
F4KDU5	Ribosomal protein L4/L1 family OS=Arabidopsis thaliana OX=3702 GN=AT5G02870 PE=1 SV=1	AT5G02870	44.592	33.5	19	11	3	11	0	0	11	8	1	0	10	7	0	0	2	2	1	0	10	7	456590	0	48226000	32987000	0.021675		1.7715	1.21172	81.73
F4KEK8	Proteasome component (PCI) domain protein OS=Arabidopsis thaliana OX=3702 GN=AT5G45620 PE=1 SV=1	AT5G45620	40.141	2.9	2	1	1	1	0	0	1	1	0	0	1	1	0	0	1	1	0	0	1	1	0	0	502050	362410			1.16153	0.838466
F4KGU2	Ribosomal protein S6e OS=Arabidopsis thaliana OX=3702 GN=AT5G10360 PE=1 SV=1	AT5G10360	22.097	21.8	7	4	1	4	0	0	2	5	0	0	2	4	0	0	0	1	0	0	2	4	0	0	30424000	36103000			0.914636	1.08536
F4KHF4	Beta-ketoacyl-[acyl-carrier-protein] synthase I OS=Arabidopsis thaliana OX=3702 GN=AT5G46290 PE=1 SV=1	AT5G46290	52.094	12.3	2	3	3	3	0	0	1	1	0	0	2	1	0	0	2	1	0	0	2	1	0	0	1168500	1046600			1.05503	0.944969
G1C2R4	Mitochondrial protein YMF19 OS=Arabidopsis thaliana OX=3702 GN=atp8 PE=1 SV=1	atp8	18.211	5.1	0	1	1	1	0	0	0	0	0	1	0	0	0	1	0	0	0	1	0	0	0	0	0	0
O03042	Ribulose bisphosphate carboxylase large chain OS=Arabidopsis thaliana OX=3702 GN=ATCG00490 PE=1 SV=1	ATCG00490	52.954	58.9	103	27	27	27	23	19	30	31	19	17	24	23	19	17	24	23	19	17	24	23	227540000	223810000	591200000	668340000	0.687505	0.680063	1.3822	1.56255	2.154	0.0945435
O04310	Jacalin-related lectin 34 OS=Arabidopsis thaliana OX=3702 GN=AT3G16460 PE=1 SV=1	AT3G16460	72.473	4	2	2	2	2	0	0	1	1	0	0	1	1	0	0	1	1	0	0	1	1	0	0	0	1101000				1
O04313	PYK10-binding protein 2 OS=Arabidopsis thaliana OX=3702 GN=AT3G16430 PE=1 SV=1	AT3G16430	32.233	4.1	2	1	1	1	0	1	1	0	0	1	1	0	0	1	1	0	0	1	1	0	0	128980	444690	0		0.584416	1.55033
O04603	50S ribosomal protein L5, chloroplastic OS=Arabidopsis thaliana OX=3702 GN=AT4G01310 PE=2 SV=1	AT4G01310	28.343	26.7	11	7	7	7	0	0	8	3	0	0	7	3	0	0	7	3	0	0	7	3	0	0	19322000	5501200			1.55677	0.443231
O23049	50S ribosomal protein L6, chloroplastic OS=Arabidopsis thaliana OX=3702 GN=AT1G05190 PE=2 SV=1	AT1G05190	24.705	18.4	4	4	4	4	0	0	3	1	0	0	3	1	0	0	3	1	0	0	3	1	0	0	1454100	2757700			0.690489	1.30951
Q8VYF1	60S ribosomal protein L15-2 OS=Arabidopsis thaliana OX=3702 GN=AT4G17390 PE=2 SV=1	AT4G17390	24.239	35.3	13	7	7	7	1	0	6	6	1	0	5	5	1	0	5	5	1	0	5	5	1833700	0	37669000	59355000	0.071915		1.14313	1.80123	15.896
O23629	Histone H2B.6 OS=Arabidopsis thaliana OX=3702 GN=AT3G45980 PE=1 SV=3	AT3G45980	16.436	35.3	1	5	1	1	0	0	0	1	0	0	3	4	0	0	0	1	0	0	0	1	0	0	0	11281000				1
O24456	Receptor for activated C kinase 1A OS=Arabidopsis thaliana OX=3702 GN=AT1G18080 PE=1 SV=2	AT1G18080	35.747	10.7	4	3	3	3	0	0	3	1	0	0	3	1	0	0	3	1	0	0	3	1	0	0	3201000	1898300			1.25547	0.744534
O24457	Pyruvate dehydrogenase E1 component subunit alpha-3, chloroplastic OS=Arabidopsis thaliana OX=3702 GN=AT1G01090 ALPHA PE=2 SV=1	AT1G01090	47.173	4.9	1	2	2	2	0	1	0	0	1	1	0	0	1	1	0	0	1	1	0	0	461090	0	0	0	1.29235
O48549	40S ribosomal protein S6-1 OS=Arabidopsis thaliana OX=3702 GN=AT4G31700 PE=1 SV=2	AT4G31700	28.367	16	1	4	1	1	0	0	1	0	0	0	3	3	0	0	1	0	0	0	1	0	0	0	0	0
O48847	Transcriptional corepressor LEUNIG_HOMOLOG OS=Arabidopsis thaliana OX=3702 GN=AT2G32700 PE=1 SV=1	AT2G32700	85.514	12.5	10	6	6	6	0	0	6	4	0	0	5	3	0	0	5	3	0	0	5	3	0	0	11685000	8797000			1.141	0.858998
O48917	UDP-sulfoquinovose synthase, chloroplastic OS=Arabidopsis thaliana OX=3702 GN=AT4G33030 PE=1 SV=1	AT4G33030	53.113	2.3	2	1	1	1	1	1	0	0	1	1	0	0	1	1	0	0	1	1	0	0	644450	565640	0	0	1.37652	1.21502
O49006	Pectinesterase/pectinesterase inhibitor 3 OS=Arabidopsis thaliana OX=3702 GN=AT3G14310 PE=1 SV=2	AT3G14310	64.255	1.9	1	1	1	1	0	0	0	1	0	0	0	1	0	0	0	1	0	0	0	1	0	0	0	296780				1
O49160	Eukaryotic translation initiation factor 3 subunit C OS=Arabidopsis thaliana OX=3702 GN=AT3G56150 PE=1 SV=2	AT3G56150	102.95	2.6	2	2	2	2	0	0	0	2	0	0	1	2	0	0	1	2	0	0	1	2	0	0	181310	778350			0.377863	1.62214
O49344	Putative oxygen-evolving enhancer protein 2-2 OS=Arabidopsis thaliana OX=3702 GN=AT2G30790 PE=5 SV=3	AT2G30790	13.443	9.6	0	1	1	1	0	0	0	0	1	1	1	0	1	1	1	0	1	1	1	0	0	0	0	0
O50008	5-methyltetrahydropteroyltriglutamate--homocysteine methyltransferase 1 OS=Arabidopsis thaliana OX=3702 GN=AT5G17920 PE=1 SV=1	AT5G17920	84.356	21.3	25	13	6	13	5	3	8	9	5	4	9	11	2	1	3	5	5	4	9	11	3391300	1422800	12214000	12782000	0.58809	0.248126	1.63891	1.71512	4.85	0.601467
Q2V4Q4	AT1G07320 protein OS=Arabidopsis thaliana OX=3702 GN=AT1G07320 PE=1 SV=1	AT1G07320	30.142	12.6	7	3	3	3	1	0	2	4	1	0	2	3	1	0	2	3	1	0	2	3	618600	0	9035100	16742000	0.090861		1.02688	1.90281	11.302
O50071	Protein kinase superfamily protein OS=Arabidopsis thaliana OX=3702 GN=AT2G32850 PE=1 SV=2	AT2G32850	72.442	11.2	6	6	6	6	0	0	4	2	0	0	5	3	0	0	5	3	0	0	5	3	0	0	1489900	1329800			1.05678	0.943221
O64518	Metacaspase-5 OS=Arabidopsis thaliana OX=3702 GN=AT1G79330 PE=1 SV=1	AT1G79330	44.846	2.9	2	1	1	1	0	0	0	2	0	0	0	1	0	0	0	1	0	0	0	1	0	0	0	0
O65351	Subtilisin-like protease SBT1.7 OS=Arabidopsis thaliana OX=3702 GN=AT5G67360 PE=1 SV=1	AT5G67360	79.414	3.4	3	2	2	2	1	1	1	0	2	1	1	0	2	1	1	0	2	1	1	0	1419900	896000	1535300	0	1.42943	0.90712	1.19596		0.837
O65686	30S ribosomal protein S16-1, chloroplastic OS=Arabidopsis thaliana OX=3702 GN=AT4G34620 PE=2 SV=1	AT4G34620	12.699	13.3	2	1	1	1	0	0	1	1	0	0	1	1	0	0	1	1	0	0	1	1	0	0	8487300	7286400			1.07613	0.923867
O65719	Heat shock 70 kDa protein 3 OS=Arabidopsis thaliana OX=3702 GN=AT3G09440 PE=1 SV=1	AT3G09440	71.147	26.3	2	14	1	2	1	0	0	1	11	8	9	9	1	0	0	1	2	0	0	1	1364500	0	0	731480	1.68266			0.697984
O78310	Superoxide dismutase [Cu-Zn] 2, chloroplastic OS=Arabidopsis thaliana OX=3702 GN=AT2G28190 PE=1 SV=2	AT2G28190	22.244	6.9	2	1	1	1	1	0	1	0	1	0	1	0	1	0	1	0	1	0	1	0	2704100	0	0	0	1.29235
O80439	30S ribosomal protein S31, chloroplastic OS=Arabidopsis thaliana OX=3702 GN=AT2G38140 PE=1 SV=1	AT2G38140	12.783	7.6	1	1	1	1	0	0	0	1	0	0	0	1	0	0	0	1	0	0	0	1	0	0	0	0
O80448	Pyridoxal 5'-phosphate synthase subunit PDX1.1 OS=Arabidopsis thaliana OX=3702 GN=AT2G38230 PE=1 SV=1	AT2G38230	32.862	42.4	35	13	9	13	0	2	19	14	0	2	12	10	0	2	8	8	0	2	12	10	0	3662400	197630000	119350000		0.044534	1.84907	1.11667	25.074
O80576	At2g44060 OS=Arabidopsis thaliana OX=3702 GN=AT2G44060 embryogenesis abundant 26 PE=1 SV=1	AT2G44060	36.036	15.1	4	4	4	4	0	0	3	1	0	0	4	2	0	0	4	2	0	0	4	2	0	0	4177400	1749300			1.40969	0.590312
Q42134	Proteasome subunit alpha type-5-B OS=Arabidopsis thaliana OX=3702 GN=AT3G14290 PE=1 SV=2	AT3G14290	25.977	5.1	2	1	1	1	0	0	1	1	0	0	1	1	0	0	1	1	0	0	1	1	0	0	1862400	2438700			0.866011	1.13399
O82204	60S ribosomal protein L28-1 OS=Arabidopsis thaliana OX=3702 GN=AT2G19730 PE=1 SV=1	AT2G19730	15.895	20.3	6	2	2	2	1	1	2	2	1	1	2	2	1	1	2	2	1	1	2	2	3251500	1219700	11536000	15292000	0.537021	0.202587	1.47429	1.9543	6.196	0.787678
O82265	Sister-chromatid cohesion protein 3 OS=Arabidopsis thaliana OX=3702 GN=AT2G47980 PE=1 SV=2	AT2G47980	125.76	1	0	1	1	1	0	0	0	0	0	0	1	0	0	0	1	0	0	0	1	0	0	0	0	0
Q93V56	Soluble inorganic pyrophosphatase 1 OS=Arabidopsis thaliana OX=3702 GN=AT1G01050 PE=1 SV=1	AT1G01050	24.484	13.7	2	2	2	2	0	0	2	0	0	0	2	0	0	0	2	0	0	0	2	0	0	0	18267000	0			1
O82782	1-(5-phosphoribosyl)-5-[(5-phosphoribosylamino)methylideneamino] imidazole-4-carboxamide isomerase, chloroplastic OS=Arabidopsis thaliana OX=3702 GN=AT2G36230 PE=2 SV=1	AT2G36230	33.365	3.3	0	1	1	1	0	0	0	0	0	0	0	1	0	0	0	1	0	0	0	1	0	0	0	0
Q39141	Chlorophyll a-b binding protein, chloroplastic OS=Arabidopsis thaliana OX=3702 GN=AT2G34420 PE=1 SV=1	AT2G34420	28.054	10.6	7	3	3	3	3	0	1	3	3	0	2	3	3	0	2	3	3	0	2	3	12017000	0	27697000	40315000	0.582171		1.03826	1.51127	1.783
P0C7R0	Pentatricopeptide repeat-containing protein At1g32415, mitochondrial OS=Arabidopsis thaliana OX=3702 GN=AT1G32415 PE=2 SV=1	AT1G32415	85.016	3.9	0	1	1	1	0	0	0	0	1	0	0	1	1	0	0	1	1	0	0	1	0	0	0	0
P0C896	Pentatricopeptide repeat-containing protein At3g02650, mitochondrial OS=Arabidopsis thaliana OX=3702 GN=AT3G02650 PE=1 SV=1	AT3G02650	63.837	1.9	0	1	1	1	0	0	0	0	0	0	0	1	0	0	0	1	0	0	0	1	0	0	0	274040				1
P0DH85	B3 domain-containing protein REM10 OS=Arabidopsis thaliana OX=3702 GN=AT2G24700 PE=1 SV=1	AT2G24700	63.258	2	0	1	1	1	0	0	0	0	1	0	0	0	1	0	0	0	1	0	0	0	0	0	0	0
P10795	Ribulose bisphosphate carboxylase small subunit 1A, chloroplastic OS=Arabidopsis thaliana OX=3702 GN=AT1G67090 PE=1 SV=2	AT1G67090	20.216	38.3	22	7	5	7	4	5	5	8	4	4	4	6	3	3	3	4	4	4	4	6	32814000	101750000	44949000	196600000	0.451005	1.4064	0.478037	2.09086	1.274	0.23709
P10798	Ribulose bisphosphate carboxylase small subunit 3B, chloroplastic OS=Arabidopsis thaliana OX=3702 GN=AT5G38410 PE=1 SV=2	AT5G38410	20.284	38.1	19	7	5	5	3	4	7	5	3	4	6	6	2	3	5	4	2	3	5	4	60426000	43052000	77351000	147260000	0.952079	0.682171	0.943049	1.79537	1.812	0.640553
P15455	12S seed storage protein CRA1 OS=Arabidopsis thaliana OX=3702 GN=AT5G44120 PE=1 SV=2	AT5G44120	52.594	23.7	17	8	8	8	5	3	7	2	5	3	7	3	5	3	7	3	5	3	7	3	5896100	4392400	16338000	3538600	1.01042	0.756988	2.16648	0.469231	1.382	0.779762
P16127	Magnesium-chelatase subunit ChlI-1, chloroplastic OS=Arabidopsis thaliana OX=3702 GN=AT4G18480 PE=1 SV=1	AT4G18480	46.269	9.4	5	4	4	4	0	1	3	1	0	1	3	1	0	1	3	1	0	1	3	1	0	0	4526100	2259600			1.33401	0.665989
P16180	30S ribosomal protein S17, chloroplastic OS=Arabidopsis thaliana OX=3702 GN=AT1G79850 PE=1 SV=1	AT1G79850	16.282	12.8	3	2	2	2	0	0	1	2	0	0	1	2	0	0	1	2	0	0	1	2	0	0	2715600	7994600			0.507105	1.4929
P16181	40S ribosomal protein S11-1 OS=Arabidopsis thaliana OX=3702 GN=AT3G48930 PE=2 SV=1	AT3G48930	17.957	21.9	4	3	3	3	0	0	1	3	0	0	1	3	0	0	1	3	0	0	1	3	0	0	2852100	5496500			0.683252	1.31675
P17094	60S ribosomal protein L3-1 OS=Arabidopsis thaliana OX=3702 GN=AT1G43170 PE=1 SV=5	AT1G43170	44.559	28.8	22	11	11	11	1	0	10	11	1	0	7	8	1	0	7	8	1	0	7	8	1357900	0	24545000	36860000	0.083881		1.17322	1.76187	13.987
P17745	Elongation factor Tu, chloroplastic OS=Arabidopsis thaliana OX=3702 GN=AT4G20360 PE=1 SV=1	AT4G20360	51.63	53.4	52	19	19	19	9	7	21	15	8	6	16	13	8	6	16	13	8	6	16	13	10802000	13622000	113190000	83291000	0.252778	0.320573	2.04957	1.50818	6.406	0.3756
P19366	ATP synthase subunit beta, chloroplastic OS=Arabidopsis thaliana OX=3702 GN=ATCG00480 PE=1 SV=2	ATCG00480	53.933	50	60	18	17	18	9	9	22	20	9	8	17	16	8	7	16	15	9	8	17	16	20973000	16526000	96496000	65615000	0.54315	0.430405	1.93369	1.31486	3.308	0.107963
P21216	Soluble inorganic pyrophosphatase 2 OS=Arabidopsis thaliana OX=3702 GN=AT2G18230 PE=2 SV=2	AT2G18230	24.671	9.6	3	2	2	2	0	0	1	2	0	0	1	2	0	0	1	2	0	0	1	2	0	0	2902600	3044600			0.976123	1.02388
P21218	Protochlorophyllide reductase B, chloroplastic OS=Arabidopsis thaliana OX=3702 GN=AT4G27440 PE=1 SV=3	AT4G27440	43.359	2.7	2	1	1	1	0	0	1	1	0	0	1	1	0	0	1	1	0	0	1	1	0	0	388990	0			1
P21238	Chaperonin 60 subunit alpha 1, chloroplastic OS=Arabidopsis thaliana OX=3702 GN=AT2G28000 PE=1 SV=2	AT2G28000	62.071	27.3	27	11	11	11	7	3	10	7	6	4	9	7	6	4	9	7	6	4	9	7	4370800	3636400	10947000	5312700	0.931081	0.779021	1.80443	0.875711	1.531	0.375954
P21240	Chaperonin 60 subunit beta 1, chloroplastic OS=Arabidopsis thaliana OX=3702 GN=AT1G55490 PE=1 SV=3	AT1G55490	63.808	13.2	18	7	7	7	3	3	6	6	3	3	6	6	3	3	6	6	3	3	6	6	2507400	3387800	11049000	7975100	0.52015	0.706762	1.77357	1.28015	2.61	0.433122
P22953	Heat shock 70 kDa protein 1 OS=Arabidopsis thaliana OX=3702 GN=AT5G02500 PE=1 SV=3	AT5G02500	71.357	41.3	62	21	7	21	13	12	20	17	12	12	14	17	3	3	4	7	12	12	14	17	27053000	21863000	50675000	35319000	1.0366	0.842476	1.50248	1.04719	1.346	0.10822
Q9S841	Oxygen-evolving enhancer protein 1-2, chloroplastic OS=Arabidopsis thaliana OX=3702 GN=AT3G50820 PE=1 SV=1	AT3G50820	35.019	10.6	8	3	3	3	1	2	3	2	1	2	3	2	1	2	3	2	1	2	3	2	583240	2167800	3238600	1157500	0.421848	1.57681	1.81253	0.647812	2.354	1.1673
P29517	Tubulin beta-9 chain OS=Arabidopsis thaliana OX=3702 GN=AT4G20890 PE=1 SV=1	AT4G20890	49.657	26.8	22	10	1	10	2	4	8	8	2	3	8	8	0	0	1	0	2	3	8	8	2171900	4670200	32161000	34110000	0.153562	0.332072	1.75952	1.86615	8.539	0.483439
P25697	Phosphoribulokinase, chloroplastic OS=Arabidopsis thaliana OX=3702 GN=AT1G32060 PE=1 SV=1	AT1G32060	44.463	8.4	1	2	2	2	0	0	1	0	0	0	2	0	0	0	2	0	0	0	2	0	0	0	733330	0			1
P25856	Glyceraldehyde-3-phosphate dehydrogenase GAPA1, chloroplastic OS=Arabidopsis thaliana OX=3702 GN=AT3G26650 PE=1 SV=3	AT3G26650	42.489	35.9	45	14	5	11	8	7	14	16	10	9	13	14	3	1	4	5	8	6	10	11	40809000	41493000	202550000	168850000	0.464971	0.47544	1.78575	1.48864	3.486	0.144018
P25857	Glyceraldehyde-3-phosphate dehydrogenase GAPB, chloroplastic OS=Arabidopsis thaliana OX=3702 GN=AT1G42970 PE=1 SV=2	AT1G42970	47.659	40.7	55	17	14	17	10	12	17	16	8	12	13	16	6	9	10	13	8	12	13	16	20235000	29782000	204220000	147720000	0.260234	0.385182	2.03226	1.47001	5.812	0.48576
P25864	50S ribosomal protein L9, chloroplastic OS=Arabidopsis thaliana OX=3702 GN=AT3G44890 PE=2 SV=1	AT3G44890	22.134	17.3	5	3	3	3	0	0	2	3	0	0	2	3	0	0	2	3	0	0	2	3	0	0	8846600	10292000			0.924477	1.07552
P25873	50S ribosomal protein L15, chloroplastic OS=Arabidopsis thaliana OX=3702 GN=AT3G25920 PE=1 SV=2	AT3G25920	29.707	6.5	2	2	2	2	0	0	1	1	0	0	1	1	0	0	1	1	0	0	1	1	0	0	2481300	1992100			1.10936	0.890642
P27521	Chlorophyll a-b binding protein 4, chloroplastic OS=Arabidopsis thaliana OX=3702 GN=AT3G47470 PE=1 SV=1	AT3G47470	27.733	4.8	1	1	1	1	0	0	0	1	0	0	0	1	0	0	0	1	0	0	0	1	0	0	0	1314200				1
P29197	Chaperonin CPN60, mitochondrial OS=Arabidopsis thaliana OX=3702 GN=AT3G23990 PE=1 SV=2	AT3G23990	61.28	22.7	14	10	6	10	8	6	0	0	8	7	0	0	4	5	0	0	8	7	0	0	7406200	11718000	0	0	1.00097	1.59269
P29513	Tubulin beta-5 chain OS=Arabidopsis thaliana OX=3702 GN=AT1G20010 PE=2 SV=1	AT1G20010	50.342	24.5	2	9	0	1	0	0	1	1	2	3	7	8	0	0	0	0	0	0	1	1	0	0	2642600	2010100			1.13594	0.864057
P29514	Tubulin beta-6 chain OS=Arabidopsis thaliana OX=3702 GN=AT5G12250 PE=2 SV=1	AT5G12250	50.585	20.7	1	9	1	1	0	0	1	0	2	3	8	7	0	0	1	0	0	0	1	0	0	0	636650	0			1
P31167	ADP,ATP carrier protein 1, mitochondrial OS=Arabidopsis thaliana OX=3702 GN=AT3G08580 PE=1 SV=2	AT3G08580	41.475	19.2	8	6	3	6	0	0	2	6	0	0	2	6	0	0	0	3	0	0	2	6	0	0	2610200	9270100			0.439417	1.56058
P32961	Nitrilase 1 OS=Arabidopsis thaliana OX=3702 GN=AT3G44310 PE=1 SV=2	AT3G44310	38.152	4.3	1	1	1	1	1	0	0	0	1	0	0	0	1	0	0	0	1	0	0	0	1711500	0	0	0	1.29235
P34788	40S ribosomal protein S18 OS=Arabidopsis thaliana OX=3702 GN=AT1G22780 PE=1 SV=1	AT1G22780	17.545	27.6	5	3	3	3	0	1	2	2	0	1	3	2	0	1	3	2	0	1	3	2	0	1180500	23018000	16768000		0.112355	1.68562	1.22793	10.929
P36212	50S ribosomal protein L12-3, chloroplastic OS=Arabidopsis thaliana OX=3702 GN=AT3G27850 PE=2 SV=2	AT3G27850	19.682	23	9	4	4	4	2	0	4	3	2	0	4	3	2	0	4	3	2	0	4	3	10857000	0	37059000	40491000	0.476129		1.25756	1.37402	2.641
P38666	60S ribosomal protein L24-2 OS=Arabidopsis thaliana OX=3702 GN=AT3G53020 PE=1 SV=2	AT3G53020	18.632	7.4	2	1	1	1	0	0	1	1	0	0	1	1	0	0	1	1	0	0	1	1	0	0	9287800	12299000			0.860507	1.13949
P39697	40S ribosomal protein S19, mitochondrial OS=Arabidopsis thaliana OX=3702 GN=AT5G47320 PE=1 SV=2	AT5G47320	23.636	16	3	3	3	3	0	0	1	2	0	0	1	2	0	0	1	2	0	0	1	2	0	0	5762900	7444500			0.872677	1.12732
P40283	Histone H2B.11 OS=Arabidopsis thaliana OX=3702 GN=AT5G59910 PE=1 SV=5	AT5G59910	16.449	35.3	12	5	1	5	0	0	5	7	0	0	4	4	0	0	1	1	0	0	4	4	0	0	82541000	103620000			0.88677	1.11323
P40941	ADP,ATP carrier protein 2, mitochondrial OS=Arabidopsis thaliana OX=3702 GN=AT5G13490 PE=1 SV=2	AT5G13490	41.745	10.1	2	4	1	1	0	0	1	1	0	0	3	4	0	0	1	1	0	0	1	1	0	0	1715600	0			1
Q9SIH0	40S ribosomal protein S14-1 OS=Arabidopsis thaliana OX=3702 GN=AT2G36160 PE=1 SV=1	AT2G36160	16.257	8.7	3	1	1	1	1	0	1	1	1	0	1	1	1	0	1	1	1	0	1	1	3207600	0	16894000	8517100	0.434543		1.77094	0.892818	4.075
P42043	Ferrochelatase-1, chloroplastic/mitochondrial OS=Arabidopsis thaliana OX=3702 GN=AT5G26030 PE=2 SV=1	AT5G26030	52.032	3.4	0	1	1	1	0	0	0	0	0	1	0	0	0	1	0	0	0	1	0	0	0	0	0	0
P42737	Beta carbonic anhydrase 2, chloroplastic OS=Arabidopsis thaliana OX=3702 GN=AT5G14740 PE=1 SV=3	AT5G14740	36.615	24.2	7	6	3	3	2	0	2	3	3	3	5	5	2	0	2	3	2	0	2	3	1996800	0	4542000	4534200	0.699152		1.23056	1.22845	1.76
P42795	60S ribosomal protein L11-1 OS=Arabidopsis thaliana OX=3702 GN=AT2G42740 PE=2 SV=2	AT2G42740	20.831	29.1	8	5	5	5	0	0	3	5	0	0	3	5	0	0	3	5	0	0	3	5	0	0	13455000	31610000			0.597137	1.40286
P42798	40S ribosomal protein S15a-1 OS=Arabidopsis thaliana OX=3702 GN=AT1G07770 PE=2 SV=2	AT1G07770	14.804	17.7	2	2	2	2	0	0	0	2	0	0	0	2	0	0	0	2	0	0	0	2	0	0	0	20953000				1
P43297	Cysteine proteinase RD21A OS=Arabidopsis thaliana OX=3702 GN=AT1G47128 PE=1 SV=1	AT1G47128	50.966	4.3	1	1	1	1	0	0	0	1	0	0	0	1	0	0	0	1	0	0	0	1	0	0	0	2787200				1
P46010	Nitrilase 3 OS=Arabidopsis thaliana OX=3702 GN=AT3G44320 PE=1 SV=1	AT3G44320	38.022	5.5	2	1	1	1	0	1	0	1	0	1	0	1	0	1	0	1	0	1	0	1	0	717720	0	902670		1.15132		1.11414	0.968
P46286	60S ribosomal protein L8-1 OS=Arabidopsis thaliana OX=3702 GN=AT2G18020 PE=1 SV=2	AT2G18020	27.859	26.7	11	6	2	6	0	0	5	6	0	0	4	5	0	0	2	1	0	0	4	5	0	0	31575000	24256000			1.13109	0.868908
P46309	Glutamate--cysteine ligase, chloroplastic OS=Arabidopsis thaliana OX=3702 GN=AT4G23100 PE=1 SV=2	AT4G23100	58.562	2.5	1	1	1	1	0	0	0	1	0	0	0	1	0	0	0	1	0	0	0	1	0	0	0	1323000				1
P49200	40S ribosomal protein S20-1 OS=Arabidopsis thaliana OX=3702 GN=AT3G45030 PE=2 SV=2	AT3G45030	13.878	18.5	4	2	2	2	0	0	2	2	0	0	1	2	0	0	1	2	0	0	1	2	0	0	9620400	11553000			0.908725	1.09127
Q9SF35	40S ribosomal protein S23-1 OS=Arabidopsis thaliana OX=3702 GN=AT3G09680 PE=2 SV=2	AT3G09680	15.769	7.7	2	1	1	1	1	0	0	1	1	0	0	1	1	0	0	1	1	0	0	1	0	0	0	8071800				1
Q9SQZ1	40S ribosomal protein S17-3 OS=Arabidopsis thaliana OX=3702 GN=AT3G10610 PE=2 SV=3	AT3G10610	16.036	21.4	4	3	3	3	0	0	1	3	0	0	1	3	0	0	1	3	0	0	1	3	0	0	0	17922000				1
P49209	60S ribosomal protein L9-1 OS=Arabidopsis thaliana OX=3702 GN=AT1G33120 PE=1 SV=3	AT1G33120	22.017	18	5	3	3	3	1	0	3	1	1	0	2	1	1	0	2	1	1	0	2	1	0	0	11520000	6475700			1.28031	0.719694
Q9FHG2	60S ribosomal protein L32-2 OS=Arabidopsis thaliana OX=3702 GN=AT5G46430 PE=2 SV=1	AT5G46430	15.475	10.5	1	1	1	1	0	0	0	1	0	0	0	1	0	0	0	1	0	0	0	1	0	0	0	0
Q9LR33	60S ribosomal protein L27a-2 OS=Arabidopsis thaliana OX=3702 GN=AT1G23290 PE=2 SV=1	AT1G23290	16.292	17.1	2	2	2	2	0	0	0	2	0	0	0	2	0	0	0	2	0	0	0	2	0	0	0	10037000				1
P49688	40S ribosomal protein S2-3 OS=Arabidopsis thaliana OX=3702 GN=AT2G41840 PE=1 SV=2	AT2G41840	30.878	21.1	3	5	2	2	0	0	1	2	0	0	3	4	0	0	1	2	0	0	1	2	0	0	3796800	5621300			0.806277	1.19372
P49692	60S ribosomal protein L7a-1 OS=Arabidopsis thaliana OX=3702 GN=AT2G47610 PE=2 SV=2	AT2G47610	29.129	19.5	1	5	1	1	0	0	1	0	1	0	5	2	0	0	1	0	0	0	1	0	0	0	3387800	0			1
Q9LFH5	60S ribosomal protein L12-2 OS=Arabidopsis thaliana OX=3702 GN=AT3G53430 PE=1 SV=1	AT3G53430	17.97	13.3	4	2	2	2	1	1	1	1	1	1	1	1	1	1	1	1	1	1	1	1	2064500	0	4653100	11895000	0.43004		0.749992	1.91725	1.744
P51412	50S ribosomal protein L21, chloroplastic OS=Arabidopsis thaliana OX=3702 GN=AT1G35680 PE=2 SV=1	AT1G35680	24.038	27.3	5	4	4	4	0	0	3	2	0	0	3	2	0	0	3	2	0	0	3	2	0	0	10724000	2609500			1.60858	0.39142
P51414	60S ribosomal protein L26-1 OS=Arabidopsis thaliana OX=3702 GN=AT3G49910 PE=2 SV=2	AT3G49910	16.944	31.5	8	5	5	5	1	1	2	4	1	1	2	4	1	1	2	4	1	1	2	4	2384100	0	5660400	24018000	0.28829		0.529628	2.2473	1.837
P51427	40S ribosomal protein S5-2 OS=Arabidopsis thaliana OX=3702 GN=AT3G11940 PE=1 SV=2	AT3G11940	22.921	39.1	15	7	7	7	2	0	7	6	2	0	6	6	2	0	6	6	2	0	6	6	8919400	0	59696000	51863000	0.287031		1.48647	1.29143	5.179
P55737	Heat shock protein 90-2 OS=Arabidopsis thaliana OX=3702 GN=AT5G56030 PE=1 SV=1	AT5G56030	80.063	6.6	5	4	4	4	0	0	4	1	0	0	4	1	0	0	4	1	0	0	4	1	0	0	3123100	809370			1.58837	0.411634
P53492	Actin-7 OS=Arabidopsis thaliana OX=3702 GN=AT5G09810 PE=1 SV=1	AT5G09810	41.735	35.3	15	11	2	5	3	2	6	4	7	6	9	6	1	1	1	2	3	2	3	3	7293800	2907700	16192000	9802800	1.04167	0.417616	1.78935	1.08329	2.156	0.287303
P53497	Actin-12 OS=Arabidopsis thaliana OX=3702 GN=AT3G46520 PE=1 SV=1	AT3G46520	41.794	23.3	1	8	1	1	0	0	0	1	5	4	6	4	0	0	0	1	0	0	0	1	0	0	0	0
P54609	Cell division control protein 48 homolog A OS=Arabidopsis thaliana OX=3702 GN=AT3G09840 PE=1 SV=1	AT3G09840	89.392	4.8	7	4	4	4	0	0	4	3	0	0	3	3	0	0	3	3	0	0	3	3	0	0	1435700	1687500			0.919378	1.08062
P55228	Glucose-1-phosphate adenylyltransferase small subunit, chloroplastic OS=Arabidopsis thaliana OX=3702 GN=AT5G48300 PE=2 SV=2	AT5G48300	56.65	2.3	0	1	1	1	0	0	0	0	0	0	0	1	0	0	0	1	0	0	0	1	0	0	0	433750				1
P55229	Glucose-1-phosphate adenylyltransferase large subunit 1, chloroplastic OS=Arabidopsis thaliana OX=3702 GN=AT5G19220 PE=1 SV=3	AT5G19220	57.673	3.4	2	2	2	2	0	0	0	2	0	0	0	2	0	0	0	2	0	0	0	2	0	0	0	293080				1
P56757	ATP synthase subunit alpha, chloroplastic OS=Arabidopsis thaliana OX=3702 GN=ATCG00120 PE=1 SV=1	ATCG00120	55.328	31.6	46	12	12	12	9	8	15	14	9	8	11	10	9	8	11	10	9	8	11	10	28024000	42742000	239550000	221430000	0.272437	0.417871	1.80199	1.66568	5.3	0.350618
P56759	ATP synthase subunit b, chloroplastic OS=Arabidopsis thaliana OX=3702 GN=ATCG00130 PE=3 SV=1	ATCG00130	21.057	23.4	5	4	4	4	0	0	3	2	0	1	3	1	0	1	3	1	0	1	3	1	0	2387600	6935900	2814700		0.766938	1.71423	0.695663	0.907
P56791	50S ribosomal protein L2, chloroplastic OS=Arabidopsis thaliana OX=3702 GN=ATCG00830 PE=3 SV=1	ATCG00830	29.864	11.3	3	3	3	3	0	0	1	2	0	0	1	2	0	0	1	2	0	0	1	2	0	0	3467500	6370900			0.704891	1.29511
P56792	50S ribosomal protein L14, chloroplastic OS=Arabidopsis thaliana OX=3702 GN=ATCG00780 PE=3 SV=1	ATCG00780	13.582	32	7	4	4	4	0	0	3	4	0	0	3	4	0	0	3	4	0	0	3	4	0	0	5594200	18273000			0.468777	1.53122
P56795	50S ribosomal protein L22, chloroplastic OS=Arabidopsis thaliana OX=3702 GN=ATCG00810 PE=3 SV=1	ATCG00810	18.586	14.4	3	2	2	2	0	0	0	3	0	0	0	2	0	0	0	2	0	0	0	2	0	0	0	8966000				1
P56798	30S ribosomal protein S3, chloroplastic OS=Arabidopsis thaliana OX=3702 GN=ATCG00800 PE=3 SV=1	ATCG00800	25.188	14.7	4	3	3	3	0	0	3	1	0	0	3	1	0	0	3	1	0	0	3	1	0	0	3298800	1635900			1.33698	0.663019
P56799	30S ribosomal protein S4, chloroplastic OS=Arabidopsis thaliana OX=3702 GN=ATCG00380 PE=3 SV=1	ATCG00380	23.24	27.9	9	5	5	5	0	0	5	4	0	0	4	3	0	0	4	3	0	0	4	3	0	0	27918000	10009000			1.4722	0.527803
P56801	30S ribosomal protein S8, chloroplastic OS=Arabidopsis thaliana OX=3702 GN=ATCG00770 PE=3 SV=1	ATCG00770	15.479	14.9	1	1	1	1	0	0	0	1	0	0	0	1	0	0	0	1	0	0	0	1	0	0	0	1669000				1
P56802	30S ribosomal protein S11, chloroplastic OS=Arabidopsis thaliana OX=3702 GN=ATCG00750 PE=3 SV=1	ATCG00750	15.023	6.5	1	1	1	1	0	0	0	1	0	0	0	1	0	0	0	1	0	0	0	1	0	0	0	5609900				1
P59226	Histone H3.2 OS=Arabidopsis thaliana OX=3702 GN=AT1G09200 PE=1 SV=2	AT1G09200	15.268	11.8	3	2	1	2	0	0	1	2	0	0	1	2	0	0	0	1	0	0	1	2	0	0	16094000	143250000			0.202003	1.798
P59230	60S ribosomal protein L10a-2 OS=Arabidopsis thaliana OX=3702 GN=AT2G27530 PE=1 SV=1	AT2G27530	24.425	9.7	3	2	1	2	0	0	2	1	0	0	1	1	0	0	1	0	0	0	1	1	0	0	9572200	9512400			1.00313	0.996867
Q8VZB9	60S ribosomal protein L10a-1 OS=Arabidopsis thaliana OX=3702 GN=AT1G08360 PE=1 SV=1	AT1G08360	24.469	10.2	1	2	1	1	0	0	1	0	0	0	1	2	0	0	1	1	0	0	1	1	0	0	9665700	3636400			1.45326	0.546741
P59271	Ubiquitin-40S ribosomal protein S27a-1 OS=Arabidopsis thaliana OX=3702 GN=AT1G23410 PE=2 SV=2	AT1G23410	17.671	10.9	3	2	2	2	0	0	2	1	0	0	2	1	0	0	2	1	0	0	2	1	0	0	8603300	16691000			0.680256	1.31974
P59259	Histone H4 OS=Arabidopsis thaliana OX=3702 GN=AT1G07660 PE=1 SV=2	AT1G07660	11.409	50.5	11	5	5	5	0	0	4	7	0	0	3	5	0	0	3	5	0	0	3	5	0	0	39398000	203330000			0.324627	1.67537
P60040	60S ribosomal protein L7-2 OS=Arabidopsis thaliana OX=3702 GN=AT2G01250 PE=1 SV=1	AT2G01250	28.171	37.2	6	8	4	4	0	0	3	3	2	0	6	6	0	0	3	4	0	0	3	4	0	0	12023000	12360000			0.986179	1.01382
P61841	30S ribosomal protein S7, chloroplastic OS=Arabidopsis thaliana OX=3702 GN=ATCG00900 PE=1 SV=1	ATCG00900	17.357	11.6	3	2	2	2	0	0	1	2	0	0	1	2	0	0	1	2	0	0	1	2	0	0	2452800	3763900			0.7891	1.2109
P83483	ATP synthase subunit beta-1, mitochondrial OS=Arabidopsis thaliana OX=3702 GN=AT5G08670 PE=1 SV=1	AT5G08670	59.67	4.3	1	2	1	1	0	0	1	0	1	1	2	1	0	0	1	0	0	0	1	0	0	0	1035900	0			1
P92959	50S ribosomal protein L24, chloroplastic OS=Arabidopsis thaliana OX=3702 GN=AT5G54600 PE=2 SV=2	AT5G54600	21.976	24.2	4	4	4	4	1	0	1	2	1	0	1	2	1	0	1	2	1	0	1	2	4517700	0	849150	5475000	1.61553		0.234965	1.51496	0.145
P93014	30S ribosomal protein S5, chloroplastic OS=Arabidopsis thaliana OX=3702 GN=AT2G33800 PE=2 SV=1	AT2G33800	32.645	4	1	1	1	1	0	0	0	1	0	0	0	1	0	0	0	1	0	0	0	1	0	0	0	0
P93819	Malate dehydrogenase 1, cytoplasmic OS=Arabidopsis thaliana OX=3702 GN=AT1G04410 PE=1 SV=2	AT1G04410	35.571	9.6	5	2	2	2	1	1	2	1	1	1	2	1	1	1	2	1	1	1	2	1	787640	907410	2464000	997290	0.789636	0.914858	1.91143	0.773642	1.634	0.681783
P94072	Germin-like protein subfamily 3 member 3 OS=Arabidopsis thaliana OX=3702 GN=AT5G20630 PE=1 SV=1	AT5G20630	21.836	5.2	2	1	1	1	1	0	1	0	1	0	1	0	1	0	1	0	1	0	1	0	1703500	0	3017000	0	0.93275		1.27825		1.37
Q01908	ATP synthase gamma chain 1, chloroplastic OS=Arabidopsis thaliana OX=3702 GN=AT4G04640 PE=1 SV=1	AT4G04640	40.911	29	20	10	10	10	3	1	9	7	3	3	9	7	3	3	9	7	3	3	9	7	2255700	1537500	19939000	22444000	0.252524	0.173096	1.72721	1.9442	9.036	0.343693
Q03250	Glycine-rich RNA-binding protein 7 OS=Arabidopsis thaliana OX=3702 GN=AT2G21660 PE=1 SV=1	AT2G21660	16.89	17	4	2	2	2	1	1	1	1	1	1	1	1	1	1	1	1	1	1	1	1	3479900	1867500	1373400	4763700	1.56637	0.845357	0.478349	1.65918	1.134	1.03385
Q04836	31 kDa ribonucleoprotein, chloroplastic OS=Arabidopsis thaliana OX=3702 GN=AT4G24770 PE=1 SV=1	AT4G24770	35.787	5.2	2	2	2	2	0	0	2	0	0	0	2	0	0	0	2	0	0	0	2	0	0	0	2425700	0			1
Q0WLB5	Clathrin heavy chain 2 OS=Arabidopsis thaliana OX=3702 GN=AT3G08530 PE=1 SV=1	AT3G08530	193.27	2.3	3	4	4	4	0	0	2	1	0	1	3	2	0	1	3	2	0	1	3	2	0	107550	621970	388740		0.374991	1.66858	1.04289	2.781
Q0WM93	AAA-type ATPase family protein OS=Arabidopsis thaliana OX=3702 GN=AT4G02480 PE=1 SV=1	AT4G02480	136.52	2.8	4	3	3	3	0	0	2	2	0	0	2	2	0	0	2	2	0	0	2	2	0	0	642660	393390			1.2406	0.759404
Q0WUY1	Calmodulin calcium-dependent NAD kinase OS=Arabidopsis thaliana OX=3702 GN=AT1G04280 PE=1 SV=1	AT1G04280	59.977	2.2	0	1	1	1	0	0	0	0	0	0	1	0	0	0	1	0	0	0	1	0	0	0	0	0
Q0WVM7	Probable transcriptional regulator SLK1 OS=Arabidopsis thaliana OX=3702 GN=AT4G25520 PE=1 SV=1	AT4G25520	83.313	7	5	4	2	4	0	0	2	3	0	0	2	3	0	0	1	2	0	0	2	3	0	0	1120900	2288900			0.657458	1.34254
Q1ENB6	Folate synthesis bifunctional protein OS=Arabidopsis thaliana OX=3702 GN=AT1G69190 PE=1 SV=1	AT1G69190	54.11	2.9	0	1	1	1	0	0	0	0	0	1	0	0	0	1	0	0	0	1	0	0	0	0	0	0
Q2V3X4	Ribosomal protein L4/L1 family OS=Arabidopsis thaliana OX=3702 GN=AT3G09630 PE=1 SV=1	AT3G09630	44.572	28.1	1	9	1	1	0	0	0	1	1	0	8	6	0	0	0	1	0	0	0	1	0	0	0	1697400				1
Q39048	Protein ECERIFERUM 2 OS=Arabidopsis thaliana OX=3702 GN=AT4G24510 PE=1 SV=1	AT4G24510	47.237	7.4	4	2	2	2	0	0	3	1	0	0	2	1	0	0	2	1	0	0	2	1	0	0	2666700	0			1
Q39101	Ferritin-1, chloroplastic OS=Arabidopsis thaliana OX=3702 GN=AT5G01600 PE=1 SV=1	AT5G01600	28.178	32.2	19	6	5	6	0	0	11	8	0	0	6	4	0	0	5	3	0	0	6	4	0	0	147210000	83999000			1.27339	0.726607
Q9FH02	ATP-dependent zinc metalloprotease FTSH 5, chloroplastic OS=Arabidopsis thaliana OX=3702 GN=AT5G42270 PE=1 SV=1	AT5G42270	75.231	1.6	2	1	1	1	0	0	1	1	0	0	1	1	0	0	1	1	0	0	1	1	0	0	487350	529780			0.958285	1.04171
Q3ECH5	Pentatricopeptide repeat-containing protein At1g66345, mitochondrial OS=Arabidopsis thaliana OX=3702 GN=AT1G66345 PE=3 SV=1	AT1G66345	62.332	1.8	0	1	1	1	0	0	0	0	0	1	0	0	0	1	0	0	0	1	0	0	0	0	0	0
Q9XFT3	Oxygen-evolving enhancer protein 3-1, chloroplastic OS=Arabidopsis thaliana OX=3702 GN=AT4G21280 PE=1 SV=3	AT4G21280	23.866	4.5	2	1	1	1	0	1	0	1	0	1	0	1	0	1	0	1	0	1	0	1	0	2800100	0	2015500		1.51142		0.837071	0.554
Q42262	40S ribosomal protein S3a-2 OS=Arabidopsis thaliana OX=3702 GN=AT4G34670 PE=2 SV=3	AT4G34670	29.803	23.3	1	5	1	1	0	0	0	1	0	0	2	3	0	0	0	1	0	0	0	1	0	0	0	1532900				1
Q9FE65	60S ribosomal protein L34-2 OS=Arabidopsis thaliana OX=3702 GN=AT1G69620 PE=3 SV=1	AT1G69620	13.65	16.8	3	2	2	2	0	0	2	1	0	0	2	1	0	0	2	1	0	0	2	1	0	0	7730000	13190000			0.739006	1.26099
Q43127	Glutamine synthetase, chloroplastic/mitochondrial OS=Arabidopsis thaliana OX=3702 GN=AT5G35630 PE=1 SV=1	AT5G35630	47.41	22.3	23	8	8	8	7	2	8	6	6	2	7	5	6	2	7	5	6	2	7	5	29017000	5420100	35132000	19074000	1.69219	0.317874	1.58532	0.86071	1.823	0.687125
Q56YA5	Serine--glyoxylate aminotransferase OS=Arabidopsis thaliana OX=3702 GN=AT2G13360 PE=1 SV=2	AT2G13360	44.207	13.7	9	5	5	5	2	1	4	2	2	1	4	2	2	1	4	2	2	1	4	2	3542400	1934700	7124400	2964400	1.17643	0.646147	1.83077	0.761768	1.368	0.194939
Q9ASR0	Tubulin beta-3 chain OS=Arabidopsis thaliana OX=3702 GN=AT5G62700 PE=2 SV=2	AT5G62700	50.733	21.3	1	9	1	1	0	0	1	0	2	3	8	7	0	0	1	0	0	0	1	0	0	0	1129600	0			1
Q570C8	3-ketoacyl-CoA thiolase 5, peroxisomal OS=Arabidopsis thaliana OX=3702 GN=AT5G48880 PE=1 SV=2	AT5G48880	47.955	10.7	6	4	4	4	0	0	3	3	0	0	3	3	0	0	3	3	0	0	3	3	0	0	1635800	3160800			0.682066	1.31793
Q58G02	F-box/LRR protein OS=Arabidopsis thaliana OX=3702 GN=AT2G30615 PE=4 SV=1	AT2G30615	22.634	6.8	0	1	1	1	0	0	0	0	0	0	1	0	0	0	1	0	0	0	1	0	0	0	0	0
Q66GR6	Single-stranded DNA-binding protein WHY3, chloroplastic OS=Arabidopsis thaliana OX=3702 GN=AT2G02740 PE=1 SV=1	AT2G02740	29.728	17.9	3	4	2	2	0	0	2	1	0	0	4	2	0	0	2	1	0	0	2	1	0	0	6069700	323400			1.89883	0.101172
Q6GKU7	At1g64880 OS=Arabidopsis thaliana OX=3702 GN=AT1G64880 PE=1 SV=1	AT1G64880	60.235	7.4	5	3	3	3	0	0	3	2	0	0	3	2	0	0	3	2	0	0	3	2	0	0	2102500	2708200			0.874093	1.12591
Q6LA43	Two-component response regulator-like APRR2 OS=Arabidopsis thaliana OX=3702 GN=AT4G18020 PE=2 SV=2	AT4G18020	59.401	1.9	2	1	1	1	1	1	0	0	1	1	0	0	1	1	0	0	1	1	0	0	114700000	52693000	0	0	1.77107	0.818233
Q7DMA9	Peptidyl-prolyl cis-trans isomerase PASTICCINO1 OS=Arabidopsis thaliana OX=3702 GN=AT3G54010 PE=1 SV=2	AT3G54010	71.796	2.2	0	1	1	1	0	0	0	0	1	0	0	0	1	0	0	0	1	0	0	0	0	0	0	0
Q84K35	Indigoidine synthase A family protein OS=Arabidopsis thaliana OX=3702 GN=AT1G50510 PE=1 SV=1	AT1G50510	34.799	6.1	3	2	2	2	0	0	1	2	0	0	1	2	0	0	1	2	0	0	1	2	0	0	3063900	2201700			1.16374	0.836258
Q84TI2	AIR carboxylase OS=Arabidopsis thaliana OX=3702 GN=AT2G37690 PE=1 SV=1	AT2G37690	69.751	1.9	1	1	1	1	0	1	0	0	0	1	0	0	0	1	0	0	0	1	0	0	0	381340	0	0		1.29967
Q84VW2	At4g01650 OS=Arabidopsis thaliana OX=3702 GN=AT4G01650 PE=1 SV=1	AT4G01650	24.179	3.3	0	1	1	1	0	0	0	0	1	1	1	1	1	1	1	1	1	1	1	1	0	0	0	0
Q84W56	Ribonuclease J OS=Arabidopsis thaliana OX=3702 GN=AT5G63420 PE=1 SV=1	AT5G63420	100.55	3.7	4	3	3	3	0	0	1	3	0	0	1	3	0	0	1	3	0	0	1	3	0	0	352480	1271800			0.434014	1.56599
Q84WE9	Lysine histidine transporter-like 7 OS=Arabidopsis thaliana OX=3702 GN=AT4G35180 PE=2 SV=2	AT4G35180	52.294	1.9	0	1	1	1	0	0	0	0	1	1	0	0	1	1	0	0	1	1	0	0	0	0	0	0
Q8GUM2	Heat shock 70 kDa protein 9, mitochondrial OS=Arabidopsis thaliana OX=3702 GN=AT4G37910 PE=1 SV=1	AT4G37910	73.074	8.4	4	5	3	3	2	1	1	0	4	2	1	1	2	1	1	0	2	1	1	0	618730	272290	239570	0	2.12177	0.939031	0.635695		0.3
Q8GW20	Uncharacterized protein At5g03900, chloroplastic OS=Arabidopsis thaliana OX=3702 GN=AT5G03900 PE=2 SV=2	AT5G03900	59.5	3.6	4	2	2	2	0	0	2	2	0	0	2	2	0	0	2	2	0	0	2	2	0	0	2903400	2587200			1.05759	0.942411
Q8GXH5	37S ribosomal protein S27 OS=Arabidopsis thaliana OX=3702 GN=AT5G44710 PE=1 SV=1	AT5G44710	11.529	21.6	2	2	2	2	0	0	0	2	0	0	0	2	0	0	0	2	0	0	0	2	0	0	0	11647000				1
Q8GYM2	Pentatricopeptide repeat-containing protein At5g18950 OS=Arabidopsis thaliana OX=3702 GN=AT5G18950 PE=2 SV=2	AT5G18950	54.999	2.3	0	1	1	1	0	0	0	0	1	0	0	0	1	0	0	0	1	0	0	0	0	0	0	0
Q8L6Z4	30S ribosomal protein S9, mitochondrial OS=Arabidopsis thaliana OX=3702 GN=AT3G49080 PE=1 SV=1	AT3G49080	47.987	10.2	4	3	3	3	0	0	1	3	0	0	1	3	0	0	1	3	0	0	1	3	0	0	1510800	4218400			0.527403	1.4726
Q8L7C9	Glutathione S-transferase U20 OS=Arabidopsis thaliana OX=3702 GN=AT1G78370 PE=1 SV=1	AT1G78370	25.006	10.1	2	2	2	2	0	0	1	1	0	0	1	1	0	0	1	1	0	0	1	1	0	0	13945000	1151000			1.84751	0.152491
Q93VB8	40S ribosomal protein S2-2 OS=Arabidopsis thaliana OX=3702 GN=AT1G58684 PE=2 SV=1	AT1G58684	30.771	20.8	8	5	2	5	0	0	5	3	0	0	4	3	0	0	2	1	0	0	4	3	0	0	14087000	8635400			1.23992	0.760078
Q8L940	Pyridoxal 5'-phosphate synthase subunit PDX1.3 OS=Arabidopsis thaliana OX=3702 GN=AT5G01410 PE=1 SV=2	AT5G01410	33.216	29.8	6	9	5	5	0	0	5	1	0	0	9	4	0	0	5	2	0	0	5	2	0	0	17799000	7630300			1.39988	0.600119
Q8LBI1	60S ribosomal protein L5-1 OS=Arabidopsis thaliana OX=3702 GN=AT3G25520 PE=1 SV=2	AT3G25520	34.358	18.9	12	5	5	5	2	0	4	6	2	0	3	4	2	0	3	4	2	0	3	4	2742400	0	15089000	30273000	0.221028		0.941016	1.88796	4.257
Q8LD03	40S ribosomal protein S7-3 OS=Arabidopsis thaliana OX=3702 GN=AT5G16130 PE=1 SV=2	AT5G16130	22.06	9.5	3	2	2	2	0	0	2	1	0	0	2	1	0	0	2	1	0	0	2	1	0	0	7560100	6745000			1.05698	0.94302
Q8LEZ4	Protein NUCLEAR FUSION DEFECTIVE 5, mitochondrial OS=Arabidopsis thaliana OX=3702 GN=AT1G19520 PE=2 SV=1	AT1G19520	43.11	5.1	3	2	2	2	0	0	2	1	0	0	2	1	0	0	2	1	0	0	2	1	0	0	6664300	3677100			1.28886	0.711142
Q945K7	Isocitrate dehydrogenase [NAD] catalytic subunit 5, mitochondrial OS=Arabidopsis thaliana OX=3702 GN=AT5G03290 PE=1 SV=1	AT5G03290	40.624	2.7	1	1	1	1	0	0	0	1	0	0	0	1	0	0	0	1	0	0	0	1	0	0	0	0
Q8LPF1	Pentatricopeptide repeat-containing protein At5g15980, mitochondrial OS=Arabidopsis thaliana OX=3702 GN=AT5G15980 PE=2 SV=1	AT5G15980	75.298	1.5	1	1	1	1	0	0	1	0	0	0	1	0	0	0	1	0	0	0	1	0	0	0	271630	0			1
Q8LPJ7	40S ribosomal protein S26-2 OS=Arabidopsis thaliana OX=3702 GN=AT2G40510 PE=2 SV=2	AT2G40510	14.841	9.8	1	1	1	1	0	0	0	1	0	0	0	1	0	0	0	1	0	0	0	1	0	0	0	2595900				1
Q8LPR9	Protein TIC110, chloroplastic OS=Arabidopsis thaliana OX=3702 GN=AT1G06950 PE=1 SV=1	AT1G06950	112.12	2.1	1	1	1	1	0	0	0	1	0	0	0	1	0	0	0	1	0	0	0	1	0	0	0	112200				1
Q8RWN9	Dihydrolipoyllysine-residue acetyltransferase component 2 of pyruvate dehydrogenase complex, mitochondrial OS=Arabidopsis thaliana OX=3702 GN=AT3G13930 PE=1 SV=2	AT3G13930	58.467	5.2	4	3	3	3	2	1	0	1	2	1	0	1	2	1	0	1	2	1	0	1	649490	392240	0	518590	1.61384	0.980147		0.997084	1.017
Q8RWZ3	Probable acyl-CoA dehydrogenase IBR3 OS=Arabidopsis thaliana OX=3702 GN=AT3G06810 PE=1 SV=1	AT3G06810	91.712	1.1	1	1	1	1	0	0	0	1	0	0	0	1	0	0	0	1	0	0	0	1	0	0	0	150630				1
Q8RX22	MND1-interacting protein 1 OS=Arabidopsis thaliana OX=3702 GN=AT1G32530 PE=1 SV=1	AT1G32530	79.327	1.4	0	1	1	1	0	0	0	0	1	0	0	0	1	0	0	0	1	0	0	0	1781700	0	0	0	1.29235
Q8RXD9	4-alpha-glucanotransferase DPE2 OS=Arabidopsis thaliana OX=3702 GN=AT2G40840 PE=1 SV=1	AT2G40840	109.78	66.5	164	59	59	59	0	0	82	82	0	0	56	57	0	0	56	57	0	0	56	57	0	0	933080000	825720000			1.06104	0.938958
Q8RXN4	3-hydroxyisobutyryl-CoA hydrolase-like protein 2, mitochondrial OS=Arabidopsis thaliana OX=3702 GN=AT4G31810 PE=1 SV=1	AT4G31810	45.499	7.8	2	2	2	2	0	0	1	1	0	0	1	2	0	0	1	2	0	0	1	2	0	0	4515300	3138700			1.17985	0.820146
Q8RXU9	C2 calcium/lipid-binding plant phosphoribosyltransferase family protein OS=Arabidopsis thaliana OX=3702 GN=AT4G00700 PE=1 SV=1	AT4G00700	114.68	0.9	0	1	1	1	0	0	0	0	0	0	0	1	0	0	0	1	0	0	0	1	0	0	0	0
Q8S944	Dynamin-related protein 3A OS=Arabidopsis thaliana OX=3702 GN=AT4G33650 PE=1 SV=2	AT4G33650	89.626	54	80	38	30	38	0	0	42	38	0	0	35	30	0	0	27	24	0	0	35	30	0	0	105950000	105170000			1.0037	0.996305
Q8S9J6	Aspartyl protease family protein At5g10770 OS=Arabidopsis thaliana OX=3702 GN=AT5G10770 PE=2 SV=1	AT5G10770	49.864	7.6	7	2	2	2	2	1	2	2	2	1	2	2	2	1	2	2	2	1	2	2	4334000	3467400	5341300	5328500	1.21293	0.975889	1.15668	1.1539	1.068	0.150955
Q8VY10	Probable ubiquitin-conjugating enzyme E2 24 OS=Arabidopsis thaliana OX=3702 GN=AT2G33770 PE=1 SV=1	AT2G33770	100.48	2.1	0	1	1	1	0	0	0	0	0	0	0	1	0	0	0	1	0	0	0	1	0	0	0	0
Q8VYM4	30S ribosomal protein 2, chloroplastic OS=Arabidopsis thaliana OX=3702 GN=AT3G52150 PE=2 SV=1	AT3G52150	27.748	4	2	1	1	1	0	0	1	1	0	0	1	1	0	0	1	1	0	0	1	1	0	0	2954600	2235100			1.13864	0.86136
Q8VYZ8	Pentatricopeptide repeat (PPR) superfamily protein OS=Arabidopsis thaliana OX=3702 GN=AT1G64430 PE=1 SV=1	AT1G64430	61.621	2	1	1	1	1	0	0	1	0	0	0	1	0	0	0	1	0	0	0	1	0	0	0	326760	0			1
Q8VZE7	RAP domain-containing protein, chloroplastic OS=Arabidopsis thaliana OX=3702 GN=AT2G31890 PE=1 SV=1	AT2G31890	75.679	2.2	1	1	1	1	0	0	1	0	0	0	1	0	0	0	1	0	0	0	1	0	0	0	0	0
Q8VZT8	Probable ribosomal protein S11, mitochondrial OS=Arabidopsis thaliana OX=3702 GN=AT1G31817 PE=1 SV=1	AT1G31817	33.926	6.4	3	2	2	2	0	0	2	1	0	0	2	1	0	0	2	1	0	0	2	1	0	0	2497400	963100			1.44338	0.556625
Q8W234	Transcriptional corepressor SEUSS OS=Arabidopsis thaliana OX=3702 GN=AT1G43850 PE=1 SV=1	AT1G43850	96.231	9	9	6	6	6	0	0	5	4	0	0	4	4	0	0	4	4	0	0	4	4	0	0	3278200	5726000			0.728149	1.27185
Q8W4K2	Mitochondrial 28S ribosomal protein S29-like protein OS=Arabidopsis thaliana OX=3702 GN=AT1G16870 PE=1 SV=1	AT1G16870	53.783	21.9	13	8	8	8	0	0	7	6	0	0	6	5	0	0	6	5	0	0	6	5	0	0	8675200	8220700			1.0269	0.9731
Q93VC7	30S ribosomal protein S1, chloroplastic OS=Arabidopsis thaliana OX=3702 GN=AT5G30510 PE=1 SV=1	AT5G30510	45.11	7.5	4	3	3	3	1	0	2	1	1	0	3	1	1	0	3	1	1	0	3	1	0	0	2713500	1370600			1.32881	0.671188
Q93VG5	40S ribosomal protein S8-1 OS=Arabidopsis thaliana OX=3702 GN=AT5G20290 PE=1 SV=1	AT5G20290	24.993	39.6	15	7	7	7	2	0	8	5	2	0	7	5	2	0	7	5	2	0	7	5	1809400	0	77247000	61893000	0.049771		1.64414	1.31734	33.034
Q93VH2	Bifunctional nuclease 2 OS=Arabidopsis thaliana OX=3702 GN=AT1G19660 PE=2 SV=1	AT1G19660	37.051	10.6	1	4	1	1	1	0	0	0	4	0	2	0	1	0	0	0	1	0	0	0	0	0	0	0
Q93VI3	60S ribosomal protein L17-1 OS=Arabidopsis thaliana OX=3702 GN=AT1G27400 PE=2 SV=1	AT1G27400	19.897	25.6	11	5	1	5	1	0	4	6	1	0	3	5	0	0	1	1	1	0	3	5	2221500	0	30450000	28957000	0.139755		1.48227	1.40959	10.606
Q93VP3	Eukaryotic translation initiation factor 5A-2 OS=Arabidopsis thaliana OX=3702 GN=AT1G26630 PE=1 SV=1	AT1G26630	17.14	17.6	2	2	2	2	0	0	1	1	0	0	1	1	0	0	1	1	0	0	1	1	0	0	3625100	1245000			1.48872	0.511283
Q93VR3	GDP-mannose 3,5-epimerase OS=Arabidopsis thaliana OX=3702 GN=AT5G28840 PE=1 SV=1	AT5G28840	42.758	11.4	2	3	3	3	0	0	1	1	0	1	1	1	0	1	1	1	0	1	1	1	0	450480	1062300	871310		0.736726	1.33674	1.09641	1.488
Q93VT9	60S ribosomal protein L10-1 OS=Arabidopsis thaliana OX=3702 GN=AT1G14320 PE=1 SV=1	AT1G14320	24.917	15	4	3	3	3	0	0	3	1	0	0	3	1	0	0	3	1	0	0	3	1	0	0	11886000	6812300			1.27135	0.728654
Q93ZM7	Chaperonin CPN60-like 2, mitochondrial OS=Arabidopsis thaliana OX=3702 GN=AT3G13860 PE=1 SV=2	AT3G13860	60.466	2.3	2	1	1	1	1	1	0	0	1	1	0	0	1	1	0	0	1	1	0	0	217090	507420	0	0	0.774473	1.82048
Q940B8	Kinesin-like protein KIN-13A OS=Arabidopsis thaliana OX=3702 GN=AT3G16630 PE=1 SV=1	AT3G16630	89.081	2	1	1	1	1	0	0	0	1	0	0	0	1	0	0	0	1	0	0	0	1	0	0	0	230100				1
Q940Z1	Pentatricopeptide repeat-containing protein At1g19525 OS=Arabidopsis thaliana OX=3702 GN=AT1G19525 PE=2 SV=2	AT1G19525	35.252	2.8	1	1	1	1	0	0	1	0	0	0	1	0	0	0	1	0	0	0	1	0	0	0	1644100	0			1
Q944G9	Fructose-bisphosphate aldolase 2, chloroplastic OS=Arabidopsis thaliana OX=3702 GN=AT4G38970 PE=1 SV=2	AT4G38970	42.987	25.1	16	9	4	9	2	2	8	4	2	2	7	4	1	1	2	2	2	2	7	4	3098800	653060	17045000	6881600	0.578751	0.12266	2.46329	0.994506	6.182	0.440598
Q945P2	AT5g49210/K21P3_8 OS=Arabidopsis thaliana OX=3702 GN=AT5G49210 PE=1 SV=1	AT5G49210	23.504	11.3	2	2	2	2	0	0	2	0	0	0	2	0	0	0	2	0	0	0	2	0	0	0	3649800	0			1
Q94B60	ATP-dependent Clp protease proteolytic subunit 4, chloroplastic OS=Arabidopsis thaliana OX=3702 GN=AT5G45390 PE=1 SV=1	AT5G45390	31.498	12.3	4	2	2	2	0	1	2	1	0	1	2	1	0	1	2	1	0	1	2	1	0	1121300	3169800	4155100		0.517623	1.12588	1.47585	2.851
Q94B78	Glycine dehydrogenase (decarboxylating) 1, mitochondrial OS=Arabidopsis thaliana OX=3702 GN=AT4G33010 PE=1 SV=2	AT4G33010	112.92	4.1	6	4	4	4	2	1	2	1	2	1	2	1	2	1	2	1	2	1	2	1	499620	474830	598440	388860	1.31655	1.25831	1.22022	0.792884	0.778	0.269763
Q94BP0	Probable transcriptional regulator SLK2 OS=Arabidopsis thaliana OX=3702 GN=AT5G62090 PE=1 SV=1	AT5G62090	90.547	3.2	7	2	2	2	1	0	2	4	1	0	1	2	1	0	1	2	1	0	1	2	773380	0	0	2915100	0.541946			1.58065
Q94BV4	DEAD-box ATP-dependent RNA helicase 6 OS=Arabidopsis thaliana OX=3702 GN=AT2G45810 PE=2 SV=2	AT2G45810	60.42	26.5	12	10	10	10	0	0	3	9	0	0	3	10	0	0	3	10	0	0	3	10	0	0	9518900	18759000			0.67324	1.32676
Q94C15	At1g69680/T6C23_12 OS=Arabidopsis thaliana OX=3702 GN=AT1G69680 PE=1 SV=1	AT1G69680	21.87	5	0	1	1	1	0	0	0	0	0	0	0	1	0	0	0	1	0	0	0	1	0	0	0	0
Q94F49	Probable histone H2A.5 OS=Arabidopsis thaliana OX=3702 GN=AT5G27670 PE=1 SV=1	AT5G27670	15.908	29.3	3	3	2	3	0	0	1	2	0	0	1	2	0	0	1	1	0	0	1	2	0	0	2178200	24271000			0.164708	1.83529
Q94JZ8	Plant UBX domain-containing protein 7 OS=Arabidopsis thaliana OX=3702 GN=AT1G14570 PE=1 SV=1	AT1G14570	51.807	35.7	28	14	14	14	0	0	14	14	0	0	13	12	0	0	13	12	0	0	13	12	0	0	51549000	58051000			0.940675	1.05933
Q94K56	GrpE protein homolog OS=Arabidopsis thaliana OX=3702 GN=AT5G17710 PE=1 SV=1	AT5G17710	35.493	5.6	2	2	2	2	2	0	0	0	2	0	0	0	2	0	0	0	2	0	0	0	3715800	0	0	0	1.29235
Q96250	ATP synthase subunit gamma, mitochondrial OS=Arabidopsis thaliana OX=3702 GN=AT2G33040 PE=1 SV=1	AT2G33040	35.448	4.6	2	1	1	1	0	0	1	1	0	0	1	1	0	0	1	1	0	0	1	1	0	0	1284200	1459500			0.936108	1.06389
Q96528	Catalase-1 OS=Arabidopsis thaliana OX=3702 GN=AT1G20630 PE=1 SV=3	AT1G20630	56.761	34.1	33	14	9	14	1	1	15	16	1	2	11	11	0	0	7	7	1	2	11	11	1339200	3967700	111980000	93924000	0.032777	0.097659	2.12072	1.77877	41.458	0.792898
Q9ASR1	Elongation factor 2 OS=Arabidopsis thaliana OX=3702 GN=AT1G56070 PE=1 SV=1	AT1G56070	93.89	6.4	3	4	4	4	2	0	1	0	2	1	1	0	2	1	1	0	2	1	1	0	739220	542860	528230	0	1.58315	1.1692	0.875369		0.553
Q9ASZ4	AT3g17900/MEB5_12 OS=Arabidopsis thaliana OX=3702 GN=AT3G17900 PE=1 SV=1	AT3G17900	91.58	3.7	2	2	2	2	0	0	2	0	0	0	2	0	0	0	2	0	0	0	2	0	0	0	291660	0			1
Q9C5Z3	Eukaryotic translation initiation factor 3 subunit E OS=Arabidopsis thaliana OX=3702 GN=AT3G57290 PE=1 SV=1	AT3G57290	51.749	2.9	1	1	1	1	0	0	1	0	0	0	1	0	0	0	1	0	0	0	1	0	0	0	534250	0			1
Q9C8L9	At1g53640/F22G10.8 OS=Arabidopsis thaliana OX=3702 GN=AT1G53645 PE=1 SV=1	AT1G53645	56.918	13.4	10	6	6	6	0	0	5	5	0	0	4	5	0	0	4	5	0	0	4	5	0	0	5512800	3585900			1.21178	0.788222
Q9C8P0	Dihydrolipoyllysine-residue acetyltransferase component 5 of pyruvate dehydrogenase complex, chloroplastic OS=Arabidopsis thaliana OX=3702 GN=AT1G34430 PE=2 SV=1	AT1G34430	48.306	17	7	6	5	6	2	1	2	2	2	2	3	1	2	1	2	1	2	2	3	1	1267500	2249100	3454100	2119700	0.720785	1.28623	1.51989	0.93272	1.417	0.690639
Q9C9C6	60S ribosomal protein L6-2 OS=Arabidopsis thaliana OX=3702 GN=AT1G74060 PE=2 SV=1	AT1G74060	26.008	36.1	18	8	3	8	0	0	8	10	0	0	7	8	0	0	3	3	0	0	7	8	0	0	41321000	50506000			0.899975	1.10003
Q9CA19	Small ribosomal subunit protein S13, mitochondrial OS=Arabidopsis thaliana OX=3702 GN=AT1G77750 PE=1 SV=1	AT1G77750	17.272	13	2	2	2	2	0	0	2	0	0	0	2	0	0	0	2	0	0	0	2	0	0	0	4437600	0			1
Q9CA67	Geranylgeranyl diphosphate reductase, chloroplastic OS=Arabidopsis thaliana OX=3702 GN=AT1G74470 PE=1 SV=1	AT1G74470	51.837	4.7	1	2	2	2	0	0	1	0	0	0	1	1	0	0	1	1	0	0	1	1	0	0	938610	254010			1.57403	0.42597
Q9CAA4	Transcription factor BIM2 OS=Arabidopsis thaliana OX=3702 GN=AT1G69010 PE=1 SV=1	AT1G69010	34.487	41.5	20	10	10	10	0	0	11	9	0	0	9	8	0	0	9	8	0	0	9	8	0	0	55657000	28116000			1.32876	0.671243
Q9CAV0	40S ribosomal protein S3a-1 OS=Arabidopsis thaliana OX=3702 GN=AT3G04840 PE=1 SV=3	AT3G04840	29.85	26.3	6	6	2	6	0	0	3	3	0	0	3	3	0	0	1	1	0	0	3	3	0	0	5948100	10423000			0.726659	1.27334
Q9FDW8	Cytochrome b5 isoform A OS=Arabidopsis thaliana OX=3702 GN=AT1G26340 PE=1 SV=1	AT1G26340	15.22	7.4	0	1	1	1	0	0	0	0	0	0	0	1	0	0	0	1	0	0	0	1	0	0	0	0
Q9FDZ9	60S ribosomal protein L21-2 OS=Arabidopsis thaliana OX=3702 GN=AT1G57660 PE=2 SV=1	AT1G57660	18.709	11.6	3	2	2	2	0	0	1	2	0	0	1	2	0	0	1	2	0	0	1	2	0	0	2355500	0			1
Q9FI56	Chaperone protein ClpC1, chloroplastic OS=Arabidopsis thaliana OX=3702 GN=AT5G50920 PE=1 SV=1	AT5G50920	103.45	32.9	57	25	25	25	12	16	14	15	12	16	14	15	12	16	14	15	12	16	14	15	14535000	14841000	16328000	23285000	1.08912	1.11834	0.946702	1.35007	1.038	0.230252
Q9FJB5	Disease resistance RPP8-like protein 3 OS=Arabidopsis thaliana OX=3702 GN=AT5G35450 PE=2 SV=1	AT5G35450	103.77	2.1	0	1	1	1	0	0	0	0	1	1	1	1	1	1	1	1	1	1	1	1	0	0	0	0
Q9FJE8	Probable histone H2A.7 OS=Arabidopsis thaliana OX=3702 GN=AT5G59870 PE=1 SV=1	AT5G59870	15.966	21.3	2	2	1	1	0	0	1	1	0	0	1	2	0	0	1	1	0	0	1	1	0	0	4255300	8509500			0.666724	1.33328
Q9FJP3	50S ribosomal protein L29, chloroplastic OS=Arabidopsis thaliana OX=3702 GN=AT5G65220 PE=1 SV=1	AT5G65220	19.377	9.2	2	2	2	2	0	0	2	0	0	0	2	0	0	0	2	0	0	0	2	0	0	0	7517300	0			1
Q9FLN4	50S ribosomal protein L27, chloroplastic OS=Arabidopsis thaliana OX=3702 GN=AT5G40950 PE=2 SV=1	AT5G40950	21.737	15.7	7	3	3	3	0	0	3	4	0	0	2	3	0	0	2	3	0	0	2	3	0	0	5693200	7355700			0.872595	1.1274
Q9FLQ4	Dihydrolipoyllysine-residue succinyltransferase component of 2-oxoglutarate dehydrogenase complex 1, mitochondrial OS=Arabidopsis thaliana OX=3702 GN=AT5G55070 PE=1 SV=1	AT5G55070	50.133	5.2	2	2	2	2	1	1	0	0	1	1	0	0	1	1	0	0	1	1	0	0	0	382710	0	0		1.29967
Q9FMU6	Mitochondrial phosphate carrier protein 3, mitochondrial OS=Arabidopsis thaliana OX=3702 GN=AT5G14040 PE=1 SV=1	AT5G14040	40.089	9.9	3	3	3	3	0	0	0	3	0	0	0	3	0	0	0	3	0	0	0	3	0	0	0	2305000				1
Q9FNC4	HAD superfamily, subfamily IIIB acid phosphatase OS=Arabidopsis thaliana OX=3702 GN=AT5G44020 PE=1 SV=1	AT5G44020	31.056	23.2	8	5	5	5	0	0	4	4	0	0	5	4	0	0	5	4	0	0	5	4	0	0	7270500	6719200			1.03941	0.960592
Q9LF30	40S ribosomal protein S19-2 OS=Arabidopsis thaliana OX=3702 GN=AT5G15520 PE=2 SV=1	AT5G15520	15.817	7.7	2	1	1	1	0	0	1	1	0	0	1	1	0	0	1	1	0	0	1	1	0	0	3027700	4330500			0.822946	1.17705
Q9FT41	Uncharacterized protein AT5g24790 OS=Arabidopsis thaliana OX=3702 GN=AT5G24790 PE=4 SV=1	AT5G24790	27.808	4.1	0	1	1	1	0	0	0	0	1	0	0	0	1	0	0	0	1	0	0	0	0	0	0	0
Q9FWS6	Bifunctional nuclease 1 OS=Arabidopsis thaliana OX=3702 GN=AT1G75380 PE=2 SV=1	AT1G75380	36.173	21.5	7	6	3	6	3	0	4	0	4	0	4	0	1	0	2	0	4	0	4	0	6029800	0	11911000	0	0.868704		1.32781		1.528
Q9FX54	Glyceraldehyde-3-phosphate dehydrogenase GAPC2, cytosolic OS=Arabidopsis thaliana OX=3702 GN=AT1G13440 PE=1 SV=1	AT1G13440	36.913	58.9	66	16	16	16	10	12	22	22	9	10	12	14	9	10	12	14	9	10	12	14	42738000	50345000	330250000	276350000	0.315758	0.374065	1.888	1.57986	5.101	0.243419
Q9FXA2	Polyadenylate-binding protein 8 OS=Arabidopsis thaliana OX=3702 GN=AT1G49760 PE=1 SV=1	AT1G49760	72.779	3	1	2	2	2	0	0	0	1	0	0	1	1	0	0	1	1	0	0	1	1	0	0	224740	677190			0.498354	1.50165
Q9FY50	50S ribosomal protein L10, chloroplastic OS=Arabidopsis thaliana OX=3702 GN=AT5G13510 PE=2 SV=1	AT5G13510	24.736	6.8	3	1	1	1	0	0	2	1	0	0	1	1	0	0	1	1	0	0	1	1	0	0	6424300	2053800			1.51551	0.484495
Q9FZ27	Germin-like protein subfamily 2 member 2 OS=Arabidopsis thaliana OX=3702 GN=AT1G02335 PE=2 SV=1	AT1G02335	23.441	8.7	0	1	1	1	0	0	0	0	0	0	0	1	0	0	0	1	0	0	0	1	0	0	0	0
Q9FZ76	60S ribosomal protein L6-1 OS=Arabidopsis thaliana OX=3702 GN=AT1G18540 PE=2 SV=1	AT1G18540	26.152	33.5	5	8	3	3	0	0	3	2	0	0	6	7	0	0	2	2	0	0	2	2	0	0	12312000	7679400			1.23173	0.76827
Q9FZ84	Glycine-rich RNA-binding protein 6, mitochondrial OS=Arabidopsis thaliana OX=3702 GN=AT1G18630 PE=2 SV=1	AT1G18630	15.96	6.5	1	1	1	1	0	0	0	1	0	0	0	1	0	0	0	1	0	0	0	1	0	0	0	4873200				1
Q9GCB9	Ribosomal protein S2, mitochondrial OS=Arabidopsis thaliana OX=3702 GN=AT3G03600 PE=1 SV=1	AT3G03600	24.773	13.2	3	3	3	3	0	0	1	2	0	0	2	2	0	0	2	2	0	0	2	2	0	0	6776700	1373800			1.66289	0.337108
Q9LD55	Eukaryotic translation initiation factor 3 subunit A OS=Arabidopsis thaliana OX=3702 GN=AT4G11420 PE=1 SV=1	AT4G11420	114.3	1.8	0	2	2	2	0	0	0	0	0	0	1	1	0	0	1	1	0	0	1	1	0	0	11383	87866			0.229383	1.77062
Q9LD57	Phosphoglycerate kinase 1, chloroplastic OS=Arabidopsis thaliana OX=3702 GN=AT3G12780 PE=1 SV=1	AT3G12780	50.111	10.4	4	4	2	4	1	0	3	0	1	1	4	0	0	0	2	0	1	1	4	0	151270	303920	1274100	0	0.339147	0.685242	2.21033		6.517
Q9LDZ0	Heat shock 70 kDa protein 10, mitochondrial OS=Arabidopsis thaliana OX=3702 GN=AT5G09590 PE=1 SV=1	AT5G09590	72.99	13.9	13	9	7	9	6	2	4	1	6	2	4	2	4	1	4	1	6	2	4	2	2742600	645080	1405300	812460	2.52926	0.598267	1.00281	0.579765	0.682	0.593659
Q9LEV3	CBS domain-containing protein CBSX3, mitochondrial OS=Arabidopsis thaliana OX=3702 GN=AT5G10860 PE=1 SV=1	AT5G10860	22.729	10.2	2	2	2	2	1	0	1	0	1	0	1	1	1	0	1	1	1	0	1	1	1250600	0	932990	1775400	1.22472		0.706991	1.34534	0.577
Q9LF25	Bromodomain transcription factor OS=Arabidopsis thaliana OX=3702 GN=AT5G15570 PE=1 SV=1	AT5G15570	42.668	3.1	0	1	1	1	0	0	0	0	0	0	0	1	0	0	0	1	0	0	0	1	0	0	0	732720				1
Q9SJQ9	Fructose-bisphosphate aldolase 6, cytosolic OS=Arabidopsis thaliana OX=3702 GN=AT2G36460 PE=1 SV=1	AT2G36460	38.386	6.4	3	2	2	2	2	1	0	0	2	1	0	0	2	1	0	0	2	1	0	0	2774900	1777100	0	0	1.57563	1.01478
Q9LFC0	E3 ubiquitin-protein ligase HAKAI homolog OS=Arabidopsis thaliana OX=3702 GN=AT5G01160 PE=1 SV=1	AT5G01160	39.771	7.8	4	2	2	2	0	0	2	2	0	0	2	2	0	0	2	2	0	0	2	2	0	0	6851400	7386100			0.962444	1.03756
Q9LIK0	Plastidial pyruvate kinase 1, chloroplastic OS=Arabidopsis thaliana OX=3702 GN=AT3G22960 PE=1 SV=1	AT3G22960	65.13	8.1	4	3	3	3	0	0	2	2	0	0	2	2	0	0	2	2	0	0	2	2	0	0	265180	2937900			0.165578	1.83442
Q9LJL4	Adenylate isopentenyltransferase 8, chloroplastic OS=Arabidopsis thaliana OX=3702 GN=AT3G19160 PE=2 SV=1	AT3G19160	37.321	3.3	0	1	1	1	0	0	0	0	0	0	0	1	0	0	0	1	0	0	0	1	0	0	0	0
Q9LK61	30S ribosomal protein S10, chloroplastic OS=Arabidopsis thaliana OX=3702 GN=AT3G13120 PE=2 SV=1	AT3G13120	20.837	5.2	1	1	1	1	0	0	0	1	0	0	0	1	0	0	0	1	0	0	0	1	0	0	0	0
Q9LKA4	UBP1-associated protein 2C OS=Arabidopsis thaliana OX=3702 GN=AT3G15010 PE=2 SV=1	AT3G15010	41.779	14.9	6	5	5	5	0	0	2	4	0	0	2	4	0	0	2	4	0	0	2	4	0	0	6548700	9534000			0.814378	1.18562
Q9LP45	26S proteasome non-ATPase regulatory subunit 11 homolog OS=Arabidopsis thaliana OX=3702 GN=AT1G29150 PE=1 SV=1	AT1G29150	46.749	4.5	1	1	1	1	0	0	0	1	0	0	0	1	0	0	0	1	0	0	0	1	0	0	0	661260				1
Q9LR30	Glutamate--glyoxylate aminotransferase 1 OS=Arabidopsis thaliana OX=3702 GN=AT1G23310 PE=1 SV=1	AT1G23310	53.301	6.4	3	3	2	3	0	0	2	1	0	0	2	1	0	0	1	1	0	0	2	1	0	0	2506200	1800100			1.16397	0.836031
Q9LR69	Pentatricopeptide repeat-containing protein At1g03540 OS=Arabidopsis thaliana OX=3702 GN=AT1G03540 PE=2 SV=1	AT1G03540	67.401	3.3	1	1	1	1	0	0	0	1	0	0	0	1	0	0	0	1	0	0	0	1	0	0	0	3077700				1
Q9LRJ9	Cysteine-rich repeat secretory protein 38 OS=Arabidopsis thaliana OX=3702 GN=AT3G22060 PE=2 SV=1	AT3G22060	27.863	40.5	22	9	9	9	5	6	5	6	5	6	7	5	5	6	7	5	5	6	7	5	80771000	113400000	69705000	104860000	1.13235	1.59878	0.756151	1.13751	0.69	0.044098
Q9LRS0	(S)-2-hydroxy-acid oxidase GLO2 OS=Arabidopsis thaliana OX=3702 GN=AT3G14415 PE=1 SV=1	AT3G14415	40.306	39	5	13	3	3	1	1	1	2	6	3	9	11	1	1	1	2	1	1	1	2	1016400	1212600	1541800	1068600	1.08571	1.30262	1.27437	0.88325	0.926	0.378753
Q9LSH4	At3g17740 OS=Arabidopsis thaliana OX=3702 GN=AT3G17740 PE=1 SV=1	AT3G17740	130.07	1.7	2	1	1	1	1	0	0	1	1	0	0	1	1	0	0	1	1	0	0	1	1218600	0	0	2511800	0.844338			1.34667
Q9LT39	Leucine-rich repeat (LRR) family protein OS=Arabidopsis thaliana OX=3702 GN=AT3G20820 PE=1 SV=1	AT3G20820	39.862	6.6	1	2	2	2	0	0	0	1	0	0	1	1	0	0	1	1	0	0	1	1	0	0	1439000	2997100			0.648768	1.35123
Q9LTF2	40S ribosomal protein S10-3 OS=Arabidopsis thaliana OX=3702 GN=AT5G52650 PE=1 SV=2	AT5G52650	19.551	20.7	3	3	3	3	1	0	0	2	1	0	0	2	1	0	0	2	1	0	0	2	1914900	0	0	8656000	0.468214			1.6377
Q9LTS6	30S ribosomal protein S16-2, chloroplastic/mitochondrial OS=Arabidopsis thaliana OX=3702 GN=AT5G56940 PE=1 SV=1	AT5G56940	15.101	31.9	3	3	3	3	0	0	1	2	0	0	1	2	0	0	1	2	0	0	1	2	0	0	3688000	3473500			1.02995	0.970048
Q9LTX9	Heat shock 70 kDa protein 7, chloroplastic OS=Arabidopsis thaliana OX=3702 GN=AT5G49910 PE=2 SV=1	AT5G49910	76.996	38.3	61	25	9	25	15	11	19	16	18	11	21	15	8	4	7	6	18	11	21	15	62671000	25922000	83455000	49594000	1.46169	0.608006	1.50612	0.895029	1.251	0.249833
Q9LUT2	S-adenosylmethionine synthase 4 OS=Arabidopsis thaliana OX=3702 GN=AT3G17390 PE=1 SV=1	AT3G17390	42.795	30.8	18	8	8	8	5	1	8	4	3	1	6	4	3	1	6	4	3	1	6	4	11568000	932340	56875000	107600000	0.337898	0.027388	1.28549	2.43198	46.3	1.29802
Q9LV03	Glutamate synthase 1 [NADH], chloroplastic OS=Arabidopsis thaliana OX=3702 GN=AT5G53460 PE=1 SV=2	AT5G53460	241.9	2	6	4	4	4	0	0	4	2	0	0	3	2	0	0	3	2	0	0	3	2	0	0	486910	121530			1.60052	0.399481
Q9LV60	Cysteine-rich repeat secretory protein 55 OS=Arabidopsis thaliana OX=3702 GN=AT5G48540 PE=2 SV=1	AT5G48540	28.995	24.3	26	6	6	6	7	7	7	5	6	6	5	4	6	6	5	4	6	6	5	4	38103000	46057000	27830000	37694000	1.31591	1.5996	0.7437	1.0073	0.597	0.0769238
Q9LVA9	Protein GAMETE CELL DEFECTIVE 1, mitochondrial OS=Arabidopsis thaliana OX=3702 GN=AT5G62270 PE=1 SV=1	AT5G62270	48.313	10	5	4	4	4	0	0	2	3	0	0	2	3	0	0	2	3	0	0	2	3	0	0	1355600	2538200			0.696286	1.30371
Q9LVJ1	Subtilisin-like protease SBT1.4 OS=Arabidopsis thaliana OX=3702 GN=AT3G14067 PE=2 SV=1	AT3G14067	81.816	3.7	2	2	2	2	1	0	1	0	1	0	1	0	1	0	1	0	1	0	1	0	590090	0	678130	0	1.20264		1.06942		0.889
Q9LXG1	40S ribosomal protein S9-1 OS=Arabidopsis thaliana OX=3702 GN=AT5G15200 PE=1 SV=1	AT5G15200	23.036	31.8	9	6	6	6	1	0	4	4	1	1	4	4	1	1	4	4	1	1	4	4	1104000	1059400	28623000	13194000	0.129762	0.125225	2.60325	1.19999	14.823	0.4999
Q9LXX5	PsbP domain-containing protein 6, chloroplastic OS=Arabidopsis thaliana OX=3702 GN=AT3G56650 PE=1 SV=1	AT3G56650	28.63	45.4	18	9	9	9	0	0	10	8	0	0	8	7	0	0	8	7	0	0	8	7	0	0	69865000	50253000			1.16327	0.836727
Q9LY66	50S ribosomal protein L1, chloroplastic OS=Arabidopsis thaliana OX=3702 GN=AT3G63490 PE=1 SV=1	AT3G63490	37.632	19.4	6	5	5	5	1	0	5	0	1	0	5	0	1	0	5	0	1	0	5	0	1901700	0	15084000	0	0.289381		1.77608		6.138
Q9LYK9	40S ribosomal protein S26-3 OS=Arabidopsis thaliana OX=3702 GN=AT3G56340 PE=2 SV=1	AT3G56340	14.628	7.7	1	1	1	1	0	1	0	0	0	1	0	0	0	1	0	0	0	1	0	0	0	0	0	0
Q9LZ57	60S ribosomal protein L36-3 OS=Arabidopsis thaliana OX=3702 GN=AT5G02450 PE=3 SV=1	AT5G02450	12.189	10.2	2	1	1	1	0	0	1	1	0	0	1	1	0	0	1	1	0	0	1	1	0	0	5537700	7859800			0.826677	1.17332
Q9LZ97	Trafficking protein particle complex subunit OS=Arabidopsis thaliana OX=3702 GN=AT5G02280 PE=1 SV=1	AT5G02280	16.011	7.8	1	1	1	1	0	0	0	1	0	0	0	1	0	0	0	1	0	0	0	1	0	0	0	1321700				1
Q9LZH9	60S ribosomal protein L7a-2 OS=Arabidopsis thaliana OX=3702 GN=AT3G62870 PE=1 SV=1	AT3G62870	29.034	24.6	14	6	2	6	2	0	8	4	2	0	6	4	1	0	2	2	2	0	6	4	2687000	0	49033000	26094000	0.133879		1.89039	1.00601	14.12
Q9M0E0	40S ribosomal protein S15a-5 OS=Arabidopsis thaliana OX=3702 GN=AT4G29430 PE=1 SV=1	AT4G29430	14.916	20.9	3	3	3	3	0	0	0	3	0	0	0	3	0	0	0	3	0	0	0	3	0	0	0	5154800				1
Q9M0G0	Glutathione hydrolase 3 OS=Arabidopsis thaliana OX=3702 GN=AT4G29210 PE=2 SV=1	AT4G29210	69.148	2.4	0	1	1	1	0	0	0	0	1	0	0	1	1	0	0	1	1	0	0	1	0	0	0	0
Q9M0N1	Plant UBX domain-containing protein 10 OS=Arabidopsis thaliana OX=3702 GN=AT4G10790 PE=2 SV=1	AT4G10790	52.802	6.9	5	3	3	3	2	1	1	1	2	1	1	2	2	1	1	2	2	1	1	2	590130	1044100	1214100	1905500	0.641718	1.1418	1.02158	1.60334	1.498	0.0887424
Q9M1Q4	Putative endonuclease or glycosyl hydrolase OS=Arabidopsis thaliana OX=3702 GN=AT3G62200 PE=1 SV=1	AT3G62200	74.186	1.5	1	1	1	1	0	0	0	1	0	0	1	1	0	0	1	1	0	0	1	1	0	0	214390	393400			0.705474	1.29453
Q9M282	Transmembrane protein OS=Arabidopsis thaliana OX=3702 GN=AT3G44430 PE=4 SV=1	AT3G44430	22.651	4.9	0	1	1	1	0	0	0	0	0	0	0	1	0	0	0	1	0	0	0	1	0	0	0	0
Q9M8M9	30S ribosomal protein S15, chloroplastic OS=Arabidopsis thaliana OX=3702 GN=AT1G80620 PE=1 SV=1	AT1G80620	47.4	3.1	1	1	1	1	0	0	1	0	0	0	1	0	0	0	1	0	0	0	1	0	0	0	955650	0			1
Q9M9S3	Single-stranded DNA-binding protein WHY1, chloroplastic OS=Arabidopsis thaliana OX=3702 GN=AT1G14410 PE=1 SV=1	AT1G14410	29.058	17.1	8	4	2	4	1	1	4	2	1	1	4	2	1	1	2	1	1	1	4	2	1208800	1626200	16691000	16639000	0.172785	0.233764	1.84609	1.84034	9.278	0.214224
Q9MAP3	50S ribosomal protein L11, chloroplastic OS=Arabidopsis thaliana OX=3702 GN=AT1G32990 PE=2 SV=1	AT1G32990	23.148	9	3	2	2	2	0	0	1	2	0	0	1	2	0	0	1	2	0	0	1	2	0	0	2154900	4747500			0.624392	1.37561
Q9S726	Probable ribose-5-phosphate isomerase 3, chloroplastic OS=Arabidopsis thaliana OX=3702 GN=AT3G04790 PE=1 SV=1	AT3G04790	29.305	5.1	2	1	1	1	0	1	1	0	0	1	1	1	0	1	1	1	0	1	1	1	0	1626800	1388400	1405500		1.43482	0.942204	0.953808	0.665
Q9S756	Ferritin-4, chloroplastic OS=Arabidopsis thaliana OX=3702 GN=AT2G40300 PE=2 SV=1	AT2G40300	29.029	13.9	6	4	3	4	0	0	2	4	0	0	3	4	0	0	2	3	0	0	3	4	0	0	17008000	19383000			0.934737	1.06526
Q9S834	ATP-dependent Clp protease proteolytic subunit 5, chloroplastic OS=Arabidopsis thaliana OX=3702 GN=AT1G02560 PE=1 SV=1	AT1G02560	32.356	4	2	1	1	1	0	0	1	1	0	0	1	1	0	0	1	1	0	0	1	1	0	0	1343000	1709700			0.879877	1.12012
Q9SEI4	26S proteasome regulatory subunit 6B homolog OS=Arabidopsis thaliana OX=3702 GN=AT5G58290 PE=1 SV=1	AT5G58290	45.751	8.3	5	3	3	3	0	0	3	2	0	0	3	2	0	0	3	2	0	0	3	2	0	0	7937400	4838300			1.24258	0.757422
Q9SFH9	Delta-aminolevulinic acid dehydratase 1, chloroplastic OS=Arabidopsis thaliana OX=3702 GN=AT1G69740 PE=2 SV=1	AT1G69740	46.69	6.3	3	3	3	3	2	1	0	0	3	1	0	0	3	1	0	0	3	1	0	0	1891100	1689300	0	0	1.36519	1.22641
Q9SGA6	40S ribosomal protein S19-1 OS=Arabidopsis thaliana OX=3702 GN=AT3G02080 PE=2 SV=1	AT3G02080	15.828	7.7	2	1	1	1	0	0	1	1	0	0	1	1	0	0	1	1	0	0	1	1	0	0	3502600	4389400			0.887633	1.11237
Q9SIE1	Bifunctional aspartate aminotransferase and glutamate/aspartate-prephenate aminotransferase OS=Arabidopsis thaliana OX=3702 GN=AT2G22250 PE=1 SV=2	AT2G22250	50.999	3.2	1	1	1	1	0	0	0	1	0	0	0	1	0	0	0	1	0	0	0	1	0	0	0	617740				1
Q9SIF2	Heat shock protein 90-5, chloroplastic OS=Arabidopsis thaliana OX=3702 GN=AT2G04030 PE=1 SV=1	AT2G04030	88.662	4.7	4	3	3	3	0	1	2	1	0	1	2	1	0	1	2	1	0	1	2	1	0	0	1450700	0			1
Q9SIP7	40S ribosomal protein S3-1 OS=Arabidopsis thaliana OX=3702 GN=AT2G31610 PE=1 SV=1	AT2G31610	27.519	37.6	15	8	8	8	1	1	5	8	1	1	5	6	1	1	5	6	1	1	5	6	1593300	1120500	19089000	17707000	0.208465	0.147434	1.93258	1.79267	10.715	0.190586
Q9SIV2	26S proteasome non-ATPase regulatory subunit 2 homolog A OS=Arabidopsis thaliana OX=3702 GN=AT2G20580 PE=1 SV=2	AT2G20580	98.143	4.4	3	3	3	3	0	0	2	1	0	0	2	1	0	0	2	1	0	0	2	1	0	0	633050	225260			1.47511	0.524892
Q9SKK4	Probable 2-oxoacid dependent dioxygenase OS=Arabidopsis thaliana OX=3702 GN=AT2G25450 PE=1 SV=1	AT2G25450	40.351	16.2	4	5	5	5	0	0	3	1	0	0	5	1	0	0	5	1	0	0	5	1	0	0	7791400	1091200			1.75431	0.245694
Q9SKT0	Protein THYLAKOID FORMATION 1, chloroplastic OS=Arabidopsis thaliana OX=3702 GN=AT2G20890 PE=1 SV=1	AT2G20890	33.795	2.7	1	1	1	1	0	0	0	1	0	0	0	1	0	0	0	1	0	0	0	1	0	0	0	923440				1
Q9SKU8	At2g20690/F5H14.34 OS=Arabidopsis thaliana OX=3702 GN=AT2G20690 PE=1 SV=2	AT2G20690	29.639	31.4	22	8	8	8	0	0	11	11	0	0	7	8	0	0	7	8	0	0	7	8	0	0	313910000	229320000			1.15572	0.844283
Q9SKX4	50S ribosomal protein L3-1, chloroplastic OS=Arabidopsis thaliana OX=3702 GN=AT2G43030 PE=2 SV=1	AT2G43030	29.363	21.4	8	5	5	5	0	0	4	4	0	0	4	4	0	0	4	4	0	0	4	4	0	0	12150000	3258400			1.57706	0.422938
Q9SMT7	Oxalate--CoA ligase OS=Arabidopsis thaliana OX=3702 GN=AT3G48990 PE=1 SV=1	AT3G48990	55.544	4.5	4	2	2	2	2	0	1	1	2	0	1	1	2	0	1	1	2	0	1	1	931420	0	602740	0	1.56923		0.785759		0.501
Q9SN96	AT3g46430/F18L15_150 OS=Arabidopsis thaliana OX=3702 GN=AT3G46430 PE=1 SV=1	AT3G46430	6.5846	18.2	1	1	1	1	0	0	0	1	0	0	0	1	0	0	0	1	0	0	0	1	0	0	0	0
Q9SQI8	Dihydrolipoyllysine-residue acetyltransferase component 4 of pyruvate dehydrogenase complex, chloroplastic OS=Arabidopsis thaliana OX=3702 GN=AT3G25860 PE=2 SV=1	AT3G25860	50.08	12.1	7	4	3	3	2	2	1	2	2	3	2	2	2	2	1	2	2	2	1	2	2592600	2355700	5400500	1095100	1.17112	1.07013	1.88764	0.382772	0.985	0.900215
Q9SR37	Beta-glucosidase 23 OS=Arabidopsis thaliana OX=3702 GN=AT3G09260 PE=1 SV=1	AT3G09260	59.72	7.4	5	4	4	4	0	0	3	2	0	0	3	2	0	0	3	2	0	0	3	2	0	0	5360800	2113500			1.43446	0.565538
Q9SR73	40S ribosomal protein S28-1 OS=Arabidopsis thaliana OX=3702 GN=AT3G10090 PE=3 SV=1	AT3G10090	7.3705	29.7	2	2	2	2	0	0	0	2	0	0	0	2	0	0	0	2	0	0	0	2	0	0	0	18739000				1
Q9SRV5	5-methyltetrahydropteroyltriglutamate--homocysteine methyltransferase 2 OS=Arabidopsis thaliana OX=3702 GN=AT3G03780 PE=1 SV=1	AT3G03780	84.583	12.9	0	8	1	1	0	0	0	0	3	3	6	7	0	0	0	1	0	0	0	1	0	0	0	71057				1
Q9SRX2	60S ribosomal protein L19-1 OS=Arabidopsis thaliana OX=3702 GN=AT1G02780 PE=2 SV=1	AT1G02780	24.606	15.9	3	2	2	2	0	0	3	0	0	0	2	0	0	0	2	0	0	0	2	0	0	0	14776000	0			1
Q9SRX7	Putative 60S ribosomal protein L22-1 OS=Arabidopsis thaliana OX=3702 GN=AT1G02830 PE=3 SV=1	AT1G02830	14.45	6.3	1	1	1	1	0	1	0	0	0	1	0	0	0	1	0	0	0	1	0	0	0	0	0	0
Q9SRZ6	Cytosolic isocitrate dehydrogenase [NADP] OS=Arabidopsis thaliana OX=3702 GN=AT1G65930 PE=1 SV=1	AT1G65930	45.746	60.2	62	25	25	25	0	0	34	28	0	0	23	23	0	0	23	23	0	0	23	23	0	0	245370000	144950000			1.25728	0.742724
Q9SSB5	26S proteasome regulatory subunit 7 homolog A OS=Arabidopsis thaliana OX=3702 GN=AT1G53750 PE=1 SV=1	AT1G53750	47.803	3.1	1	1	1	1	0	0	1	0	0	0	1	0	0	0	1	0	0	0	1	0	0	0	592680	0			1
Q9SSS9	ATP synthase subunit delta, chloroplastic OS=Arabidopsis thaliana OX=3702 GN=AT4G09650 PE=1 SV=1	AT4G09650	25.668	3.8	2	1	1	1	0	0	1	1	0	0	1	1	0	0	1	1	0	0	1	1	0	0	1137900	0			1
Q9STF2	Protein PLASTID TRANSCRIPTIONALLY ACTIVE 16, chloroplastic OS=Arabidopsis thaliana OX=3702 GN=AT3G46780 PE=1 SV=1	AT3G46780	54.358	12	8	5	5	5	0	0	4	4	0	0	4	4	0	0	4	4	0	0	4	4	0	0	4165500	3439300			1.09549	0.904508
Q9STW6	Heat shock 70 kDa protein 6, chloroplastic OS=Arabidopsis thaliana OX=3702 GN=AT4G24280 PE=1 SV=1	AT4G24280	76.507	36.4	20	24	8	8	7	4	7	2	15	11	21	11	5	4	7	2	5	4	7	2	7437500	4229700	12809000	4011100	1.34963	0.771881	1.79856	0.563212	1.031	0.413364
Q9SXL4	Histidine kinase 1 OS=Arabidopsis thaliana OX=3702 GN=AT2G17820 PE=1 SV=2	AT2G17820	135.45	1.2	0	1	1	1	0	0	0	0	1	0	0	0	1	0	0	0	1	0	0	0	0	0	0	0
Q9SYM4	Alpha,alpha-trehalose-phosphate synthase [UDP-forming] 1 OS=Arabidopsis thaliana OX=3702 GN=AT1G78580 PE=1 SV=1	AT1G78580	105.97	1.3	1	1	1	1	0	0	0	1	0	0	0	1	0	0	0	1	0	0	0	1	0	0	0	516030				1
Q9SZ63	Nudix hydrolase 14, chloroplastic OS=Arabidopsis thaliana OX=3702 GN=AT4G11980 PE=1 SV=2	AT4G11980	34.253	51.5	27	12	12	12	0	0	14	13	0	0	11	8	0	0	11	8	0	0	11	8	0	0	229570000	164470000			1.16521	0.834788
Q9SZA7	Probable disease resistance protein At4g33300 OS=Arabidopsis thaliana OX=3702 GN=AT4G33300 PE=2 SV=3	AT4G33300	91.818	1.7	0	1	1	1	0	0	0	0	0	0	1	0	0	0	1	0	0	0	1	0	0	0	0	0
Q9SZJ5	Serine hydroxymethyltransferase 1, mitochondrial OS=Arabidopsis thaliana OX=3702 GN=AT4G37930 PE=1 SV=1	AT4G37930	57.4	8.3	7	4	4	4	2	1	1	3	2	1	1	3	2	1	1	3	2	1	1	3	1092700	0	1082200	1370400	1.19495		0.915748	1.15962	0.766
Q9T030	Phenylcoumaran benzylic ether reductase 1 OS=Arabidopsis thaliana OX=3702 GN=AT4G39230 PE=1 SV=1	AT4G39230	34.071	2.9	1	1	1	1	0	1	0	0	0	1	0	0	0	1	0	0	0	1	0	0	0	1680900	0	0		1.29967
Q9T041	Microtubule-associated protein TORTIFOLIA1 OS=Arabidopsis thaliana OX=3702 GN=AT4G27060 PE=1 SV=2	AT4G27060	94.003	1.3	1	1	1	1	0	0	0	1	0	0	0	1	0	0	0	1	0	0	0	1	0	0	0	164150				1
Q9T043	60S ribosomal protein L14-2 OS=Arabidopsis thaliana OX=3702 GN=AT4G27090 PE=1 SV=1	AT4G27090	15.505	29.9	5	4	4	4	0	0	1	4	0	0	1	4	0	0	1	4	0	0	1	4	0	0	1938000	32654000			0.112049	1.88795
Q9T0A7	UDP-glucose 4-epimerase 2 OS=Arabidopsis thaliana OX=3702 GN=AT4G23920 PE=1 SV=1	AT4G23920	38.382	7.4	4	2	2	2	2	2	0	0	1	2	0	0	1	2	0	0	1	2	0	0	2561300	3201200	0	0	1.14884	1.44399
Q9XF89	Chlorophyll a-b binding protein CP26, chloroplastic OS=Arabidopsis thaliana OX=3702 GN=AT4G10340 PE=1 SV=1	AT4G10340	30.156	13.6	4	4	4	4	1	0	1	2	2	0	1	2	2	0	1	2	2	0	1	2	765570	0	1019300	4715800	0.456593		0.470398	2.1763	1.03
Q9XFH4	ATP-dependent DNA helicase DDM1 OS=Arabidopsis thaliana OX=3702 GN=AT5G66750 PE=1 SV=1	AT5G66750	86.637	1.8	1	1	1	1	1	0	0	0	1	0	0	0	1	0	0	0	1	0	0	0	1433500	0	0	0	1.29235
Q9XJ35	ATP-dependent Clp protease proteolytic subunit-related protein 1, chloroplastic OS=Arabidopsis thaliana OX=3702 GN=AT1G49970 PE=1 SV=1	AT1G49970	42.627	2.8	2	1	1	1	1	1	0	0	1	1	0	0	1	1	0	0	1	1	0	0	229690	255290	0	0	1.22413	1.36827
Q9XJ36	ATP-dependent Clp protease proteolytic subunit-related protein 2, chloroplastic OS=Arabidopsis thaliana OX=3702 GN=AT1G12410 PE=1 SV=1	AT1G12410	31.208	7.9	1	2	2	2	0	0	0	1	0	0	1	1	0	0	1	1	0	0	1	1	0	0	439550	453600			0.984269	1.01573
Q9ZNZ7	Ferredoxin-dependent glutamate synthase 1, chloroplastic/mitochondrial OS=Arabidopsis thaliana OX=3702 GN=AT5G04140 PE=1 SV=3	AT5G04140	176.75	0.7	0	1	1	1	0	0	0	0	0	1	0	0	0	1	0	0	0	1	0	0	0	151410	0	0		1.29967
Q9ZR03	Cytochrome b6-f complex iron-sulfur subunit, chloroplastic OS=Arabidopsis thaliana OX=3702 GN=AT4G03280 PE=1 SV=1	AT4G03280	24.366	5.2	1	1	1	1	0	0	1	0	0	0	1	0	0	0	1	0	0	0	1	0	0	0	2876400	0			1
Q9ZUX0	At2g27680/F15K20.22 OS=Arabidopsis thaliana OX=3702 GN=AT2G27680 PE=1 SV=1	AT2G27680	43.154	2.9	1	1	1	1	0	0	1	0	0	0	1	0	0	0	1	0	0	0	1	0	0	0	752170	0			1
Q9ZV24	Outer envelope pore protein 16-1, chloroplastic OS=Arabidopsis thaliana OX=3702 GN=AT2G28900 PE=1 SV=1	AT2G28900	15.482	8.8	2	1	1	1	0	0	1	1	0	0	1	1	0	0	1	1	0	0	1	1	0	0	0	0
