# Supplementary material for: N6-methyladenosine RNA modification regulates photosynthesis during photodamage in plants
Source: Nat Commun. 2022 Dec 2;13:7441. doi: 10.1038/s41467-022-35146-z (PMC9718803; doi:10.1038/s41467-022-35146-z)
Supplement: Supplementary file 19 — Source Data [file 41467_2022_35146_MOESM19_ESM.zip › Source Data/Figures.xlsx]

## Sheet: Figure 1
Figure 1b
						Ave.	SE
	0-h HL	0.601	0.631	0.575	0.547	0.5885	0.00897566
	4-h HL	0.669	0.73	0.707	0.609	0.67875	0.0132167
	12-h HL	0.649	0.728	0.782	0.685	0.711	0.0143251
Figure 1g
		0h HL			4h HL			8h HL			12h HL			12h recovery
	MTA	23.12	24.04	23.58	22.76	25.17	23.73	23.17	23.67	23.58	23.45	24.31	23.27	23.08	24.23	23.51
	MTB	23.23	24.14	23.61	22.91	25.26	24.08	23.11	23.78	23.61	23.08	24.01	22.81	23.04	24.19	23.55
	FIP37	21.38	22.26	21.8	21.47	23.21	21.85	21.66	22.24	21.98	21.59	22.56	21.54	21.5	22.62	21.88
	VIR	21.56	22.49	21.88	21.8	23.98	22.57	21.68	22.39	22.1	22.01	22.61	21.53	21.28	22.42	21.78
	HAKAI	23.8	24.8	24.09	23.93	26.49	25.21	23.82	24.59	24.23	23.9	24.81	23.76	23.21	24.37	23.69
	UBQ10	15.78	16.83	16.37	17.11	19.7	18.05	18.58	19.05	18.83	18.68	19.33	18.33	17.39	18	17.41
Figure 1h
		0h HL			4h HL			8h HL			12h HL			12h recovery
	ECT2	19.57	19.56	19.58	19.28	19.37	19.3	19.53	19.46	19.37	19.59	19.18	19.24	19	18.83	18.9
	ECT3	20.68	20.71	20.76	19.75	19.9	19.69	20.11	20.01	19.98	20.37	20.56	19.91	21.21	21	21.08
	ECT4	24.49	24.48	24.49	22.56	22.62	22.53	22.89	22.93	23.01	23.58	24	23.55	24.45	24.47	24.5
	ALKBH10B	22.35	22.37	22.46	23.11	23.17	23.17	23.14	23.16	23.22	23.11	23.18	22.74	22.94	23.17	23.04
	TUB2	22.11	22.13	22.17	22.92	22.89	22.94	22.81	22.83	22.83	23.18	23.82	23.1	23.23	23.15	23.34
	UBQ10	16.23	16.26	16.29	17.13	17.23	17.17	17.35	17.19	17.23	17.22	17.96	17.43	17.67	17.68	17.61
Figure 1i
		1 week			3 week			4 week-mature			4 week-young
	MTA	23.05	23.17	23.09	23.59	23.99	23.63	23.92	23.94	23.99	23.91	23.95	24.34
	MTB	23.74	23.91	23.73	24.42	24.75	24.44	24.91	25.01	25.01	24.83	24.86	25.16
	FIP37	21.94	21.77	21.77	22.02	22.34	22.15	21.95	21.77	21.91	21.6	21.63	21.92
	VIR	21.61	21.65	21.73	22.08	22.67	22.21	22.11	21.96	22.02	21.75	21.4	21.87
	HAKAI	24.32	24.42	24.52	25.23	25.58	25.44	24.74	24.65	24.73	25.11	25.16	25.4
	UBQ10	16.09	16.16	16.13	16.17	16.49	16.24	15.13	15.01	15.08	15.38	15.44	15.92
Figure 1j
		1 week			3 week			4 week-mature			4 week-young
	ECT2	22.06	22.18	22.3	22.58	22.73	22.89	22.18	22.09	22.06	22.14	22.24	22.22
	ECT3	24.07	24.29	24.22	25.21	25.77	25.22	26.08	26.31	26.21	24.95	24.99	24.96
	ECT4	25.46	25.57	25.66	25.5	25.66	25.67	25.21	25.11	25.11	25.13	25.36	25.51
	ALKBH10B	22.58	22.83	22.79	22.39	22.83	22.55	22.6	22.66	22.44	22.25	22.33	22.75
	UBQ10	17.23	17.32	17.3	17.24	17.43	17.34	16.08	15.98	15.93	16.42	16.83	16.82

## Sheet: Figure 2
Figure 2b
					Ave.	SE
	Col-0	0.0656	0.066	0.0716	0.0677333	0.0011182
	vir-1	0.051	0.0476	0.0478	0.0488	0.000635959
	complement	0.0672	0.0668	0.06	0.0646667	0.0013488
Figure 2c
		Col-0			Ave.	SE	vir-1			Ave.	SE	complement			Ave.	SE
	0h HL	0.78	0.784	0.781	0.781667	0.000693889	0.776	0.776	0.792	0.781333	0.0030792	0.775	0.781	0.785	0.780333	0.00167774
	4h HL	0.555	0.569	0.588	0.570667	0.005521	0.391	0.39	0.414	0.398333	0.00452565	0.552	0.575	0.613	0.58	0.0102686
	2 day recovery	0.787	0.782	0.781	0.783333	0.00107152	0.78	0.782	0.787	0.783	0.00120185	0.782	0.775	0.78	0.779	0.00120185
Figure 2d
	Before HL																	P value	P value
		φPSII	Col-0			Ave.	SE	vir-1			Ave.	SE	complemented			Ave.	SE	Col-0 vs vir-1	complemented vs vir-1
		0	0.812	0.807	0.807	0.808667	0.00096225	0.798	0.814	0.814	0.808667	0.0030792	0.813	0.812	0.807	0.810667	0.00107152	>0.9999	0.7411
		24	0.463	0.443	0.468	0.458	0.00440959	0.406	0.466	0.457	0.443	0.0107858	0.48	0.507	0.447	0.478	0.0100167	0.4986	0.2417
		83	0.316	0.3	0.289	0.301667	0.00452565	0.218	0.222	0.274	0.238	0.0104137	0.317	0.344	0.322	0.327667	0.0047881	0.0318	0.0107
		130	0.26	0.308	0.28	0.282667	0.00803695	0.207	0.233	0.246	0.228667	0.00661928	0.299	0.309	0.234	0.280667	0.0135742	0.0402	0.1177
		192	0.252	0.261	0.291	0.268	0.00680686	0.169	0.219	0.199	0.195667	0.0083887	0.283	0.322	0.251	0.285333	0.0118525	0.0181	0.0235
		264	0.29	0.279	0.248	0.272333	0.00725973	0.187	0.256	0.177	0.206667	0.0143385	0.284	0.293	0.277	0.284667	0.0026736	0.0777	0.0367
		348	0.259	0.258	0.257	0.258	0.000333333	0.162	0.162	0.224	0.182667	0.0119319	0.27	0.267	0.273	0.27	0.001	0.0219	0.0136
		444	0.227	0.222	0.223	0.224	0.000881917	0.111	0.169	0.159	0.146333	0.0103351	0.241	0.223	0.197	0.220333	0.00737363	0.0124	0.0282
		671	0.138	0.163	0.175	0.158667	0.00629226	0.105	0.13	0.095	0.11	0.00600925	0.224	0.181	0.143	0.182667	0.0135086	0.032	0.047
		908	0.117	0.132	0.102	0.117	0.005	0.086	0.108	0.12	0.104667	0.00574779	0.179	0.096	0.162	0.145667	0.0146148	0.4029	0.2062
																		P value	P value
		ETR	Col-0			Ave.	SE	vir-1			Ave.	SE	complemented			Ave.	SE	Col-0 vs vir-1	complemented vs vir-1
		0	0	0	0	0	0	0	0	0	0	0	0	0	0	0	0
		24	5.6	5.3	5.6	5.5	0.057735	5.2	5.6	5.5	5.43333	0.0693889	5.6	6.1	5.9	5.86667	0.083887	0.6918	0.0831
		83	13.1	12.4	12	12.5	0.185592	9.9	9.2	11.4	10.1667	0.37466	12.6	14.3	14.5	13.8	0.34801	0.0322	0.0148
		130	16.9	20	18.2	18.3667	0.518902	15.8	15.2	16	15.6667	0.138778	16	20.1	21.2	19.1	0.913479	0.044	0.0985
		192	24.2	25.1	27.9	25.7333	0.643198	17.5	21.1	19.1	19.2333	0.601233	24.2	30.9	28.8	27.9667	1.14228	0.013	0.0175
		264	38.3	36.9	32.7	35.9667	0.971444	26.7	33.9	23.3	27.9667	1.80411	33.1	38.7	41.3	37.7	1.39682	0.0872	0.0695
		348	45	44.9	44.7	44.8667	0.0509175	27.4	28.3	38.9	31.5333	2.13186	37.3	46.5	45	42.9333	1.64531	0.0226	0.0709
		444	50.3	49.2	49.5	49.6667	0.189541	33.8	37.5	35.4	35.5667	0.618541	42.2	49.5	59.3	50.3333	2.86013	0.0002	0.0435
		671	46.4	54.5	58.8	53.2333	2.09877	35.2	43.8	31.8	36.9333	2.06164	41.7	60.6	63.4	55.2333	3.93451	0.0329	0.0761
		908	53.2	60.1	46.4	53.2333	2.28335	40.2	49	54.4	47.8667	2.38917	41.7	43.4	64.6	49.9	4.25297	0.4016	0.8217
																		P value	P value
		Y(NO)	Col-0			Ave.	SE	vir-1			Ave.	SE	complemented			Ave.	SE	Col-0 vs vir-1	complemented vs vir-1
		0	0.267	0.27	0.279	0.272	0.00208167	0.293	0.274	0.291	0.286	0.0034801	0.268	0.265	0.257	0.263333	0.00189541	0.117	0.0299
		24	0.333	0.376	0.333	0.347333	0.00827535	0.486	0.433	0.395	0.438	0.0152352	0.346	0.333	0.336	0.338333	0.00226895	0.0392	0.0202
		83	0.289	0.339	0.305	0.311	0.00851143	0.393	0.4	0.333	0.375333	0.0122761	0.303	0.286	0.282	0.290333	0.00371683	0.0677	0.0187
		130	0.283	0.305	0.282	0.29	0.00433333	0.356	0.348	0.315	0.339667	0.00724441	0.282	0.276	0.282	0.28	0.0011547	0.0274	0.0093
		192	0.284	0.319	0.274	0.292333	0.00787636	0.349	0.339	0.316	0.334667	0.00564046	0.286	0.271	0.275	0.277333	0.00258915	0.0652	0.006
		264	0.278	0.317	0.286	0.293667	0.00686645	0.337	0.328	0.315	0.326667	0.00368681	0.282	0.277	0.273	0.277333	0.00150308	0.0709	0.002
		348	0.28	0.312	0.269	0.287	0.0074461	0.335	0.334	0.302	0.323667	0.00625685	0.286	0.267	0.269	0.274	0.0034801	0.0951	0.0161
		444	0.275	0.314	0.279	0.289333	0.00715179	0.346	0.344	0.305	0.331667	0.00770522	0.287	0.281	0.271	0.279667	0.0026943	0.0807	0.0212
		671	0.277	0.305	0.28	0.287333	0.00512438	0.347	0.356	0.323	0.342	0.00568624	0.264	0.268	0.277	0.269667	0.00221944	0.0146	0.0024
		908	0.27	0.293	0.278	0.280333	0.00389206	0.339	0.347	0.311	0.332333	0.00630109	0.262	0.251	0.256	0.256333	0.00183586	0.0154	0.0026
	After 4h HL																	P value	P value
		φPSII	Col-0			Ave.	SE	vir-1			Ave.	SE	complemented			Ave.	SE	Col-0 vs vir-1	complemented vs vir-1
		0	0.565	0.533	0.532	0.543333	0.00625685	0.437	0.449	0.39	0.425333	0.0103941	0.582	0.553	0.525	0.553333	0.00950049	0.0049	0.0063
		24	0.522	0.552	0.533	0.535667	0.00505891	0.488	0.486	0.489	0.487667	0.000509175	0.555	0.557	0.531	0.547667	0.00482279	0.0055	0.002
		83	0.558	0.568	0.566	0.564	0.00176383	0.445	0.475	0.476	0.465333	0.00587209	0.54	0.533	0.55	0.541	0.002848	0.0007	0.0026
		130	0.535	0.519	0.536	0.53	0.0031798	0.391	0.421	0.453	0.421667	0.0103351	0.511	0.498	0.516	0.508333	0.00309719	0.0044	0.0098
		192	0.492	0.471	0.534	0.499	0.0106927	0.368	0.366	0.407	0.380333	0.00770522	0.485	0.48	0.501	0.488667	0.00365655	0.0065	0.0018
		264	0.518	0.485	0.523	0.508667	0.00688261	0.32	0.377	0.363	0.353333	0.00990137	0.471	0.514	0.465	0.483333	0.00890901	0.0017	0.0049
		348	0.474	0.471	0.466	0.470333	0.00134715	0.295	0.359	0.334	0.329333	0.0107514	0.475	0.429	0.456	0.453333	0.00770522	0.0017	0.0056
		444	0.434	0.426	0.507	0.455667	0.0148785	0.313	0.329	0.328	0.323333	0.00298763	0.433	0.473	0.449	0.451667	0.00671096	0.0073	0.0005
		671	0.341	0.348	0.339	0.342667	0.00157527	0.198	0.237	0.223	0.219333	0.00658562	0.327	0.337	0.301	0.321667	0.00619438	0.0005	0.0028
		908	0.284	0.248	0.266	0.266	0.006	0.147	0.144	0.191	0.160667	0.00877074	0.311	0.255	0.253	0.273	0.0109747	0.0046	0.0099
																		P value	P value
		ETR	Col-0			Ave.	SE	vir-1			Ave.	SE	complemented			Ave.	SE	Col-0 vs vir-1	complemented vs vir-1
		0	0	0	0	0	0	0	0	0	0	0	0	0	0	0	0
		24	6.3	6.6	6.4	6.43333	0.0509175	5.9	5.8	5.9	5.86667	0.019245	6.7	6.7	6.4	6.6	0.057735	0.0039	0.0022
		83	23.2	23.6	23.5	23.4333	0.0693889	18.5	19.7	19.8	19.3333	0.241139	22.4	22.1	22.8	22.4333	0.117063	0.0007	0.0026
		130	34.8	33.7	34.8	34.4333	0.211695	25.4	27.4	29.4	27.4	0.666667	33.2	32.4	33.5	33.0333	0.189541	0.0044	0.0094
		192	47.2	45.3	51.3	47.9333	1.02216	35.3	35.1	39	36.4667	0.73207	46.6	46.1	48.1	46.9333	0.346944	0.0062	0.0017
		264	68.4	64	69.1	67.1667	0.921553	42.2	49.7	48	46.6333	1.31078	62.2	67.9	61.4	63.8333	1.18149	0.0018	0.0049
		348	82.4	82	81.1	81.8333	0.221944	51.3	62.5	58.2	57.3333	1.88336	82.7	74.6	79.4	78.9	1.35769	0.0017	0.0058
		444	96.5	94.5	112.5	101.167	3.28859	69.5	73	72.8	71.7667	0.655179	96.1	104.9	99.7	100.233	1.47473	0.0072	0.0005
		671	114.3	116.7	113.6	114.867	0.541944	66.4	79.6	74.7	73.5667	2.22419	109.7	112.9	101	107.867	2.05273	0.0005	0.0028
		908	129.1	112.4	120.6	120.7	2.78348	66.9	65.2	86.6	72.9	3.96499	141.4	115.8	114.8	124	5.02571	0.0047	0.01
																		P value	P value
		Y(NO)	Col-0			Ave.	SE	vir-1			Ave.	SE	complemented			Ave.	SE	Col-0 vs vir-1	complemented vs vir-1
		0	0.455	0.491	0.497	0.481	0.00757188	0.604	0.584	0.637	0.608333	0.00892147	0.444	0.478	0.5	0.474	0.00940449	0.0033	0.0039
		24	0.53	0.506	0.526	0.520667	0.00428607	0.583	0.582	0.599	0.588	0.0031798	0.493	0.507	0.528	0.509333	0.00587209	0.0019	0.0024
		83	0.502	0.498	0.511	0.503667	0.00221944	0.6	0.577	0.599	0.592	0.00433333	0.521	0.537	0.522	0.526667	0.00298763	0.0005	0.002
		130	0.515	0.532	0.539	0.528667	0.00411411	0.635	0.616	0.599	0.616667	0.00600309	0.535	0.558	0.536	0.543	0.00433333	0.0022	0.0046
		192	0.549	0.564	0.518	0.543667	0.00781973	0.646	0.647	0.619	0.637333	0.005295	0.549	0.564	0.547	0.553333	0.00309719	0.0046	0.0014
		264	0.514	0.537	0.523	0.524667	0.00386341	0.681	0.631	0.652	0.654667	0.00836881	0.546	0.517	0.557	0.54	0.00688799	0.0012	0.0036
		348	0.535	0.526	0.556	0.539	0.0051316	0.664	0.636	0.669	0.656333	0.00592859	0.525	0.577	0.547	0.549667	0.00870079	0.001	0.0043
		444	0.539	0.517	0.497	0.517667	0.00700265	0.62	0.606	0.661	0.629	0.00952774	0.518	0.502	0.525	0.515	0.00392994	0.0056	0.0031
		671	0.527	0.497	0.565	0.529667	0.0113594	0.625	0.633	0.663	0.640333	0.00667777	0.513	0.517	0.532	0.520667	0.00333888	0.0083	0.0008
		908	0.492	0.501	0.528	0.507	0.006245	0.634	0.652	0.639	0.641667	0.00309719	0.459	0.487	0.492	0.479333	0.00592859	0.0004	0.0002
	After 24h HL																	P value	P value
		φPSII	Col-0			Ave.	SE	vir-1			Ave.	SE	complemented			Ave.	SE	Col-0 vs vir-1	complemented vs vir-1
		0	0.525	0.5	0.556	0.527	0.00935117	0.289	0.254	0.212	0.251667	0.012851	0.571	0.51	0.525	0.535333	0.0105952	0.0006	0.0006
		24	0.59	0.592	0.593	0.591667	0.000509175	0.417	0.3	0.339	0.352	0.0198578	0.594	0.575	0.563	0.577333	0.00521039	0.0022	0.0032
		83	0.608	0.551	0.617	0.592	0.0119304	0.394	0.322	0.34	0.352	0.01249	0.622	0.585	0.59	0.599	0.00669162	0.0013	0.0005
		130	0.558	0.538	0.597	0.564333	0.0100019	0.347	0.291	0.271	0.303	0.0131318	0.595	0.522	0.571	0.562667	0.0124022	0.0008	0.0012
		192	0.56	0.517	0.558	0.545	0.00808977	0.336	0.289	0.273	0.299333	0.0109155	0.563	0.546	0.513	0.540667	0.00847436	0.0005	0.0005
		264	0.544	0.45	0.527	0.507	0.0166966	0.299	0.285	0.224	0.269333	0.013293	0.54	0.473	0.474	0.495667	0.012799	0.003	0.0021
		348	0.504	0.481	0.512	0.499	0.00536449	0.264	0.198	0.205	0.222333	0.0120846	0.472	0.474	0.495	0.480333	0.004247	0.0003	0.0003
		444	0.483	0.433	0.468	0.461333	0.00855267	0.263	0.235	0.198	0.232	0.0108679	0.491	0.486	0.464	0.480333	0.0047881	0.0007	0.0003
		671	0.415	0.331	0.389	0.378333	0.0143346	0.192	0.187	0.13	0.169667	0.0114811	0.356	0.331	0.373	0.353333	0.0070422	0.0028	0.0014
		908	0.322	0.358	0.354	0.344667	0.00657718	0.141	0.146	0.142	0.143	0.000881917	0.387	0.327	0.33	0.348	0.0112694	6.2e-05	0.0005
																		P value	P value
		ETR	Col-0			Ave.	SE	vir-1			Ave.	SE	complemented			Ave.	SE	Col-0 vs vir-1	complemented vs vir-1
		0	0	0	0	0	0	0	0	0	0	0	0	0	0	0	0
		24	7.1	7.1	7.1	7.1	3.62597e-16	5	3.6	4.1	4.23333	0.236487	7.1	6.9	6.8	6.93333	0.0509175	0.0022	0.003
		83	25.2	22.9	25.6	24.5667	0.485722	16.4	13.4	14.1	14.6333	0.523167	25.8	24.3	24.5	24.8667	0.271484	0.0013	0.0006
		130	36.3	35	38.8	36.7	0.643774	22.6	18.9	17.6	19.7	0.864741	38.7	33.9	37.1	36.5667	0.81468	0.0008	0.0012
		192	53.7	49.6	53.6	52.3	0.779601	32.2	27.8	26.3	28.7667	1.02216	54	52.4	49.3	51.9	0.79652	0.0005	0.0005
		264	71.8	59.5	69.6	66.9667	2.18641	39.5	37.6	29.6	35.5667	1.7513	71.2	62.4	62.5	65.3667	1.68402	0.0029	0.0021
		348	87.7	83.6	89.1	86.8	0.952774	45.9	34.5	35.6	38.6667	2.09612	82.2	82.5	86.2	83.6333	0.742618	0.0003	0.0003
		444	107.2	96.2	104	102.467	1.88601	58.4	52.3	43.9	51.5333	2.42678	108.9	107.8	103	106.567	1.0458	0.0007	0.0003
		671	139.1	111.2	130.4	126.9	4.7585	64.6	62.8	43.5	56.9667	3.89905	119.4	111	125.1	118.5	2.36432	0.0028	0.0015
		908	146.3	162.7	160.9	156.633	2.99802	64	66.5	64.5	65	0.440959	175.7	148.7	149.9	158.1	5.08462	6.3e-05	0.0005
																		P value	P value
		Y(NO)	Col-0			Ave.	SE	vir-1			Ave.	SE	complemented			Ave.	SE	Col-0 vs vir-1	complemented vs vir-1
		0	0.475	0.5	0.444	0.473	0.00935117	0.711	0.746	0.788	0.748333	0.012851	0.429	0.49	0.475	0.464667	0.0105952	0.0006	0.0006
		24	0.475	0.5	0.444	0.473	0.00935117	0.711	0.746	0.788	0.748333	0.012851	0.446	0.49	0.475	0.470333	0.00745604	0.0006	0.0004
		83	0.477	0.526	0.444	0.482333	0.0137531	0.711	0.746	0.788	0.748333	0.012851	0.429	0.49	0.475	0.464667	0.0105952	0.0012	0.0006
		130	0.511	0.53	0.444	0.495	0.0150591	0.711	0.746	0.788	0.748333	0.012851	0.434	0.516	0.475	0.475	0.0136667	0.0018	0.0011
		192	0.497	0.527	0.444	0.489333	0.0140093	0.711	0.746	0.788	0.748333	0.012851	0.435	0.49	0.481	0.468667	0.0098338	0.0014	0.0006
		264	0.495	0.574	0.471	0.513333	0.017964	0.711	0.746	0.788	0.748333	0.012851	0.453	0.524	0.462	0.479667	0.0128855	0.0036	0.001
		348	0.52	0.53	0.46	0.503333	0.0126198	0.692	0.795	0.742	0.743	0.0171691	0.469	0.488	0.448	0.468333	0.00666944	0.0029	0.001
		444	0.519	0.562	0.459	0.513333	0.0172444	0.694	0.756	0.743	0.731	0.0108985	0.447	0.462	0.435	0.448	0.00450925	0.0035	0.0002
		671	0.527	0.554	0.495	0.525333	0.0098451	0.671	0.711	0.743	0.708333	0.0120247	0.472	0.498	0.45	0.473333	0.00800925	0.0024	0.0007
		908	0.504	0.471	0.439	0.471333	0.0108338	0.661	0.699	0.732	0.697333	0.0118431	0.4	0.426	0.427	0.417667	0.00510265	0.0012	0.0002
	After 4h HL and 2 day recovery																	P value	P value
		φPSII	Col-0			Ave.	SE	vir-1			Ave.	SE	complemented			Ave.	SE	Col-0 vs vir-1	complemented vs vir-1
		0	0.808	0.796	0.799	0.801	0.00208167	0.806	0.805	0.808	0.806333	0.000509175	0.805	0.792	0.807	0.801333	0.00271484	0.2241	0.355
		24	0.565	0.531	0.531	0.542333	0.0065433	0.514	0.503	0.525	0.514	0.00366667	0.533	0.512	0.567	0.537333	0.00925163	0.0946	0.2473
		83	0.378	0.32	0.35	0.349333	0.00966858	0.268	0.254	0.277	0.266333	0.00386341	0.308	0.322	0.377	0.335667	0.0121579	0.01	0.0349
		130	0.364	0.283	0.337	0.328	0.0137477	0.246	0.262	0.254	0.254	0.00266667	0.313	0.281	0.375	0.323	0.0159304	0.038	0.0692
		192	0.349	0.264	0.312	0.308333	0.0142062	0.217	0.209	0.227	0.217667	0.00300617	0.27	0.264	0.332	0.288667	0.0125492	0.0227	0.0336
		264	0.356	0.263	0.31	0.309667	0.0155003	0.213	0.233	0.219	0.221667	0.00342107	0.294	0.267	0.358	0.306333	0.015579	0.0329	0.0375
		348	0.327	0.291	0.294	0.304	0.00665833	0.2	0.213	0.199	0.204	0.00260342	0.282	0.265	0.353	0.3	0.0155599	0.0013	0.0246
		444	0.333	0.261	0.267	0.287	0.0133167	0.228	0.212	0.184	0.208	0.00742369	0.259	0.279	0.314	0.284	0.00927961	0.0403	0.021
		671	0.23	0.179	0.189	0.199333	0.00900823	0.137	0.14	0.096	0.124333	0.0081944	0.195	0.231	0.242	0.222667	0.0081944	0.0237	0.0081
		908	0.186	0.127	0.152	0.155	0.0098714	0.12	0.097	0.099	0.105333	0.004247	0.172	0.186	0.186	0.181333	0.0026943	0.0559	0.001
																		P value	P value
		ETR	Col-0			Ave.	SE	vir-1			Ave.	SE	complemented			Ave.	SE	Col-0 vs vir-1	complemented vs vir-1
		0	0	0	0	0	0	0	0	0	0	0	0	0	0	0	0
		24	6.8	6.4	6.4	6.53333	0.07698	6.2	6	6.3	6.16667	0.0509175	6.4	6.1	6.8	6.43333	0.117063	0.0835	0.2943
		83	15.7	13.3	14.5	14.5	0.4	11.1	10.5	11.5	11.0333	0.167774	12.8	13.4	15.6	13.9333	0.491408	0.0099	0.0321
		130	23.7	18.4	21.9	21.3333	0.898352	16	17.1	16.5	16.5333	0.183586	20.3	18.3	24.4	21	1.03655	0.0391	0.0705
		192	33.5	25.3	30	29.6	1.37154	20.8	20.1	21.8	20.9	0.2848	25.9	25.4	31.8	27.7	1.1865	0.023	0.0324
		264	47	34.7	40.9	40.8667	2.05002	28.1	30.8	29	29.3	0.458258	38.8	35.2	47.2	40.4	2.05264	0.0336	0.0381
		348	56.8	50.6	51.1	52.8333	1.14811	34.8	37	34.6	35.4667	0.443889	49.1	46.1	61.4	52.2	2.70247	0.0012	0.0243
		444	74	58	59.4	63.8	2.95372	50.5	47	40.8	46.1	1.63741	57.5	61.9	69.7	63.0333	2.05949	0.0389	0.0206
		671	77.2	60.1	63.3	66.8667	3.03028	46	46.9	32.1	41.6667	2.76573	65.5	77.4	81.1	74.6667	2.71709	0.0239	0.008
		908	84.2	57.7	69.1	70.3333	4.43099	54.7	43.9	45	47.8667	1.98111	78	84.6	84.4	82.3333	1.25137	0.0557	0.0011
																		P value	P value
		Y(NO)	Col-0			Ave.	SE	vir-1			Ave.	SE	complemented			Ave.	SE	Col-0 vs vir-1	complemented vs vir-1
		0	0.192	0.204	0.201	0.199	0.00208167	0.194	0.195	0.192	0.193667	0.000509175	0.195	0.208	0.193	0.198667	0.00271484	0.2241	0.355
		24	0.323	0.326	0.336	0.328333	0.00226895	0.374	0.379	0.35	0.367667	0.00516756	0.333	0.349	0.325	0.335667	0.0040734	0.0158	0.0484
		83	0.313	0.28	0.33	0.307667	0.00847436	0.39	0.429	0.378	0.399	0.00888819	0.327	0.305	0.338	0.323333	0.00560093	0.0127	0.0142
		130	0.299	0.261	0.318	0.292667	0.00967433	0.339	0.365	0.32	0.341333	0.00753019	0.281	0.275	0.318	0.291333	0.00776268	0.0837	0.0559
		192	0.31	0.254	0.325	0.296333	0.0124737	0.327	0.358	0.314	0.333	0.0075351	0.283	0.264	0.344	0.297	0.0139324	0.22	0.2597
		264	0.309	0.249	0.321	0.293	0.0128582	0.321	0.34	0.302	0.321	0.00633333	0.267	0.254	0.326	0.282333	0.0127903	0.3225	0.1928
		348	0.3	0.241	0.301	0.280667	0.011452	0.315	0.344	0.302	0.320333	0.00716731	0.271	0.253	0.316	0.28	0.0108167	0.1653	0.1472
		444	0.28	0.25	0.294	0.274667	0.00749321	0.307	0.333	0.301	0.313667	0.00566993	0.263	0.25	0.305	0.272667	0.009582	0.0747	0.1007
		671	0.284	0.258	0.289	0.277	0.00554777	0.328	0.354	0.319	0.333667	0.00605836	0.268	0.256	0.307	0.277	0.00888819	0.0164	0.0383
		908	0.275	0.254	0.275	0.268	0.00404145	0.326	0.358	0.307	0.330333	0.00859155	0.262	0.247	0.299	0.269333	0.00892147	0.0193	0.0467
Figure 2e
	Before HL-NPQ																	P value	P value
		Time (min)	Col-0			Ave.	SE	vir-1			Ave.	SE	complemented			Ave.	SE	Col-0 vs vir-1	complemented vs vir-1
		0	0	0	0	0	0	0	0	0	0	0	0	0	0	0	0
		1	0.302	0.325	0.31	0.312333	0.00389206	0.212	0.251	0.227	0.23	0.00655744	0.31	0.282	0.29	0.294	0.0048074	0.0034	0.0105
		2	0.443	0.447	0.439	0.443	0.00133333	0.302	0.337	0.329	0.322667	0.00611313	0.416	0.416	0.447	0.426333	0.00596595	0.0004	0.0022
		3	0.467	0.486	0.475	0.476	0.0031798	0.322	0.38	0.353	0.351667	0.00967433	0.471	0.455	0.522	0.482667	0.0116635	0.0021	0.0075
		4	0.424	0.451	0.467	0.447333	0.00724441	0.333	0.388	0.341	0.354	0.00990511	0.435	0.42	0.486	0.447	0.0115326	0.0118	0.0242
		5	0.431	0.498	0.459	0.462667	0.0112167	0.349	0.384	0.349	0.360667	0.00673575	0.486	0.431	0.455	0.457333	0.00919138	0.0108	0.0081
		6	0.435	0.478	0.475	0.462667	0.00800231	0.396	0.384	0.357	0.379	0.00665833	0.486	0.471	0.49	0.482333	0.00333888	0.0097	0.0013
		7	0.443	0.51	0.486	0.479667	0.0113153	0.4	0.396	0.396	0.397333	0.0007698	0.478	0.463	0.475	0.472	0.00264575	0.0138	0.0001
		8	0.435	0.478	0.463	0.458667	0.00727502	0.396	0.404	0.396	0.398667	0.0015396	0.443	0.439	0.447	0.443	0.00133333	0.0096	0.0002
		9	0.435	0.486	0.463	0.461333	0.00851361	0.439	0.431	0.431	0.433667	0.0015396	0.439	0.455	0.455	0.449667	0.0030792	0.1386	0.055
		10	0.42	0.49	0.482	0.464	0.0127715	0.443	0.451	0.447	0.447	0.00133333	0.443	0.463	0.431	0.445667	0.0053886	0.4873	0.8964
		11	0.42	0.498	0.463	0.460333	0.0130228	0.443	0.459	0.447	0.449667	0.00277555	0.478	0.443	0.455	0.458667	0.00592859	0.6678	0.4718
		12	0.424	0.494	0.482	0.466667	0.0124781	0.439	0.467	0.447	0.451	0.0048074	0.463	0.463	0.447	0.457667	0.0030792	0.5359	0.5371
		13	0.267	0.286	0.278	0.277	0.0031798	0.278	0.318	0.302	0.299333	0.00671096	0.275	0.282	0.267	0.274667	0.00250185	0.1575	0.1177
		14	0.251	0.259	0.251	0.253667	0.0015396	0.247	0.267	0.247	0.253667	0.003849	0.243	0.263	0.227	0.244333	0.00601233	>0.9999	0.4924
		15	0.239	0.255	0.243	0.245667	0.00277555	0.243	0.259	0.235	0.245667	0.0040734	0.227	0.251	0.22	0.232667	0.00541944	>0.9999	0.3304
		16	0.212	0.224	0.227	0.221	0.00264575	0.216	0.231	0.208	0.218333	0.00389206	0.208	0.224	0.196	0.209333	0.00468251	0.76	0.4415
		17	0.208	0.224	0.227	0.219667	0.00340479	0.22	0.224	0.216	0.22	0.00133333	0.204	0.22	0.196	0.206667	0.0040734	0.9605	0.1469
		18	0.204	0.212	0.212	0.209333	0.0015396	0.204	0.224	0.196	0.208	0.0048074	0.192	0.204	0.176	0.190667	0.00468251	0.8862	0.2102
		19	0.208	0.208	0.212	0.209333	0.0007698	0.204	0.22	0.208	0.210667	0.00277555	0.208	0.212	0.176	0.198667	0.00657718	0.8025	0.3868
		20	0.2	0.196	0.208	0.201333	0.0020367	0.184	0.204	0.204	0.197333	0.003849	0.196	0.196	0.176	0.189333	0.003849	0.624	0.4439
	After 4h HL-NPQ																	P value	P value
		Time (min)	Col-0			Ave.	SE	vir-1			Ave.	SE	complemented			Ave.	SE	Col-0 vs vir-1	complemented vs vir-1
		0	0	0	0	0	0	0	0	0	0	0	0	0	0	0	0
		1	1.552	1.476	1.696	1.57467	0.0372459	1.084	1.24	1.192	1.172	0.0266333	1.568	1.444	1.444	1.48533	0.0238638	0.0071	0.0072
		2	1.504	1.492	1.552	1.516	0.010583	1.144	1.24	1.24	1.208	0.0184752	1.52	1.412	1.492	1.47467	0.0186825	0.0011	0.0042
		3	1.332	1.364	1.476	1.39067	0.0252044	1.256	1.208	1.128	1.19733	0.0215544	1.38	1.24	1.332	1.31733	0.0237143	0.0282	0.0967
		4	1.208	1.176	1.396	1.26	0.0396204	1.128	1.224	1.208	1.18667	0.0171443	1.332	1.16	1.3	1.264	0.0304923	0.3823	0.2709
		5	1.176	1.084	1.224	1.16133	0.0237143	1.084	1.192	1.16	1.14533	0.0184912	1.128	1.036	1.176	1.11333	0.0237143	0.774	0.5722
		6	1.176	1.16	1.208	1.18133	0.0081468	1.144	1.144	1.144	1.144	0	1.112	0.956	1.112	1.06	0.0300222	0.0572	0.1815
		7	1.036	1.052	1.176	1.088	0.025543	1.02	1.128	1.112	1.08667	0.0194289	1.144	0.956	1.16	1.08667	0.0378144	0.982	>0.9999
		8	1.036	1.036	1.192	1.088	0.0300222	0.972	1.1	1.176	1.08267	0.0343662	1.128	0.956	1.112	1.06533	0.0316743	0.9494	0.8409
		9	1.068	1.02	1.16	1.08267	0.0237143	0.956	1.084	1.084	1.04133	0.0246336	1.144	1.004	1.112	1.08667	0.0244525	0.5237	0.4928
		10	1.052	1.052	1.128	1.07733	0.0146262	0.864	1.068	1.02	0.984	0.0355528	1.084	1.068	1.084	1.07867	0.0030792	0.2336	0.2004
		11	1.068	0.956	1.24	1.088	0.0476841	0.908	1.068	1.112	1.02933	0.0357854	1.112	1.052	1.084	1.08267	0.0100074	0.6003	0.4539
		12	1.1	1.084	1.092	1.092	0.00266667	0.988	1.036	1.012	1.012	0.008	1.004	1.036	1.02	1.02	0.00533333	0.0054	0.656
		13	0.58	0.548	0.644	0.590667	0.0162936	0.472	0.596	0.628	0.565333	0.0274658	0.628	0.516	0.66	0.601333	0.0252044	0.6707	0.6069
		14	0.488	0.5	0.548	0.512	0.010583	0.392	0.516	0.5	0.469333	0.0224829	0.596	0.516	0.532	0.548	0.0141107	0.3776	0.1622
		15	0.408	0.44	0.44	0.429333	0.0061584	0.344	0.424	0.456	0.408	0.0192296	0.5	0.456	0.5	0.485333	0.0084678	0.5748	0.1008
		16	0.392	0.424	0.456	0.424	0.0106667	0.344	0.44	0.408	0.397333	0.0162936	0.5	0.456	0.472	0.476	0.00742369	0.4734	0.0642
		17	0.376	0.344	0.376	0.365333	0.0061584	0.312	0.392	0.344	0.349333	0.0134219	0.424	0.408	0.408	0.413333	0.0030792	0.5655	0.055
		18	0.312	0.3	0.312	0.308	0.0023094	0.236	0.312	0.312	0.286667	0.0146262	0.328	0.3	0.36	0.329333	0.0100074	0.4523	0.2369
		19	0.284	0.268	0.312	0.288	0.00742369	0.252	0.312	0.312	0.292	0.011547	0.312	0.3	0.344	0.318667	0.00758165	0.8746	0.3275
		20	0.3	0.284	0.284	0.289333	0.0030792	0.204	0.312	0.328	0.281333	0.0224829	0.344	0.312	0.344	0.333333	0.0061584	0.8487	0.2672

## Sheet: Figure 3
Figure 3a
Figure 3b
	D1	Col-0			Ave.	SE	vir-1			Ave.	SE
	GL	1	1	1	1	0	1.13	1.02	0.95	1.03333	0.0302459
	HL	0.95	0.74	0.8	0.83	0.0360555	0.4	0.33	0.32	0.35	0.0145297
	D2	Col-0			Ave.	SE	vir-1			Ave.	SE
	GL	1	1	1	1	0	1	0.94	0.92	0.953333	0.0138778
	HL	0.69	0.84	0.73	0.753333	0.0258915	0.42	0.44	0.44	0.433333	0.003849
	CP43	Col-0			Ave.	SE	vir-1			Ave.	SE
	GL	1	1	1	1	0	0.99	1.13	1.1	1.07333	0.0245704
	HL	0.6	0.72	0.64	0.653333	0.020367	0.35	0.43	0.4	0.393333	0.0134715
	CP47	Col-0			Ave.	SE	vir-1			Ave.	SE
	GL	1	1	1	1	0	1.14	0.97	0.99	1.03333	0.0309719
	HL	0.6	0.4	0.55	0.516667	0.0346944	0.33	0.25	0.21	0.263333	0.020367
Figure 3c
Figure 3d
	D1	Col-0			Ave.	SE	vir-1			Ave.	SE
	GL	1	1	1	1	0	0.95	1.1	1.04	1.03	0.0251661
	HL	0.91	0.97	0.99	0.956667	0.0138778	0.49	0.52	0.62	0.543333	0.0226895
	D2	Col-0			Ave.	SE	vir-1			Ave.	SE
	GL	1	1	1	1	0	0.95	1.07	1	1.00667	0.0200924
	HL	0.93	0.98	0.99	0.966667	0.0107152	0.69	0.81	0.78	0.76	0.0208167
	CP43	Col-0			Ave.	SE	vir-1			Ave.	SE
	GL	1	1	1	1	0	1.1	0.95	1.06	1.03667	0.0258915
	HL	1.1	0.9	0.86	0.953333	0.0428607	0.6	0.57	0.5	0.556667	0.0171053
	CP47	Col-0			Ave.	SE	vir-1			Ave.	SE
	GL	1	1	1	1	0	0.95	0.97	1.17	1.03	0.0405518
	HL	0.82	0.95	0.92	0.896667	0.0226895	0.33	0.41	0.4	0.38	0.0145297
	PSBO	Col-0			Ave.	SE	vir-1			Ave.	SE
	GL	1	1	1	1	0	1.1	1	1	1.03333	0.019245
	HL	1	1.1	1	1.03333	0.019245	0.95	1.1	1.1	1.05	0.0288675
	PSAB	Col-0			Ave.	SE	vir-1			Ave.	SE
	GL	1	1	1	1	0	0.9	0.8	0.9	0.866667	0.019245
	HL	0.66	0.69	0.7	0.683333	0.00693889	0.6	0.66	0.63	0.63	0.01
	CYTF	Col-0			Ave.	SE	vir-1			Ave.	SE
	GL	1	1	1	1	0	0.65	0.64	0.6	0.63	0.00881917
	HL	1.02	1.01	1	1.01	0.00333333	0.5	0.52	0.55	0.523333	0.0083887
	LHCA1	Col-0			Ave.	SE	vir-1			Ave.	SE
	GL	1	1	1	1	0	1.1	1.01	0.95	1.02	0.0251661
	HL	1	0.99	0.94	0.976667	0.0107152	0.97	1.1	1.06	1.04333	0.0221944
	LHCB1	Col-0			Ave.	SE	vir-1			Ave.	SE
	GL	1	1	1	1	0	1.1	0.95	1	1.01667	0.0254588
	HL	0.95	1	1	0.983333	0.0096225	1	0.95	0.95	0.966667	0.0096225
	ATPB	Col-0			Ave.	SE	vir-1			Ave.	SE
	GL	1	1	1	1	0	1.1	1	0.95	1.01667	0.0254588
	HL	1	1	1	1	0	1	0.95	1.01	0.986667	0.0107152

## Sheet: Figure 6
Figure 6a
Figure 6b
	HHL1	Col-0			Ave.	SE	vir-1			Ave.	SE
	GL	1	1	1	1	0	0.2	0.4	0.2	0.266667	0.03849
	HL	0.9	0.86	0.87	0.876667	0.00693889	0.25	0.26	0.29	0.266667	0.00693889
	MPH1	Col-0			Ave.	SE	vir-1			Ave.	SE
	GL	1	1	1	1	0	0.19	0.3	0.27	0.253333	0.0189541
	HL	0.9	1	0.98	0.96	0.0176383	0.2	0.18	0.15	0.176667	0.0083887
	HCF244	Col-0			Ave.	SE	vir-1			Ave.	SE
	GL	1	1	1	1	0	0.58	0.68	0.7	0.653333	0.0214303
	HL	1.02	0.98	1.06	1.02	0.0133333	0.59	0.7	0.7	0.663333	0.0211695
	Deg1	Col-0			Ave.	SE	vir-1			Ave.	SE
	GL	1	1	1	1	0	0.4	0.3	0.49	0.396667	0.0316813
	HL	0.93	1.09	1.06	1.02667	0.0283497	0.47	0.4	0.45	0.44	0.0120185
	cpTatC	Col-0			Ave.	SE	vir-1			Ave.	SE
	GL	1	1	1	1	0	0.96	1	1.1	1.02	0.024037
	HL	0.8	0.7	0.77	0.756667	0.0171053	0.56	0.62	0.53	0.57	0.0152753
	STN8	Col-0			Ave.	SE	vir-1			Ave.	SE
	GL	1	1	1	1	0	0.39	0.42	0.48	0.43	0.0152753
	HL	1.03	0.95	1	0.993333	0.0134715	0.28	0.21	0.44	0.31	0.0392994
	ATPB	Col-0			Ave.	SE	vir-1			Ave.	SE
	GL	1	1	1	1	0	0.95	0.98	1.05	0.993333	0.0171053
	HL	0.93	0.98	1.12	1.01	0.0328295	0.95	1.04	0.96	0.983333	0.0164429
	Actin	Col-0			Ave.	SE	vir-1			Ave.	SE
	GL	1	1	1	1	0	0.98	1.07	0.97	1.00667	0.0183586
	HL	0.97	0.96	1.08	1.00333	0.0221944	0.96	1.05	0.95	0.986667	0.0183586
Figure 6c
		Col-0			vir
	UBQ10	17.62	17.14	17.32	18.11	18.1	18.17
	HHL1	18.7	18.23	18.25	19.7	21.02	19.93
	MPH1	19.73	19.24	18.94	22.05	21.55	21.04
Figure 6d
			Col-0			vir
	0h	18S	11.34	10.64	10.88	11.85	10.86	11.2
		HHL1	20.12	19.56	19.27	20.95	20.66	20.06
		MPH1	20.49	19.55	20.11	21.88	20.72	21.81
	2h	18S	11.66	11.1	11.05	10.87	10.39	11.16
		HHL1	20.98	20.79	19.93	21.11	22.05	21.21
		MPH1	21.06	20.57	20.49	22.46	21.14	22.85
	6h	18S	10.42	10.07	10.87	10.76	10.14	10.02
		HHL1	20.28	19.51	19.86	21.85	22.05	20.97
		MPH1	20.48	19.34	20.57	22.3	21.69	22.1
Figure 6f
	HHL1				Ave.	SE		MPH1				Ave.	SE
	Col-0	1	1	1	1	0		Col-0	1	1	1	1	0
	vir-1	0.78	0.75	0.82	0.783333	0.0117063		vir-1	0.86	0.76	0.87	0.83	0.0202759
Figure 6i
Figure 6j
		HHL1	A641, 661,670–G mutant	A670–G mutant	A661–G mutant	A641–G mutant
		1	0.2	0.4	0.36	0.5
		1	0.32	0.46	0.34	0.52
		1	0.24	0.47	0.33	0.58
	Ave.	1	0.253333	0.443333	0.343333	0.533333
	SE	0	0.020367	0.0126198	0.00509175	0.0138778
Figure 6k
			A641, 661,670–G mutant			HHL1
	0 h	18S	11.7	9.55	10.62	11.26	9.51	10.29
		HHL1	17.1	14.8	15.64	16.65	14.98	16.16
	2.5 h	18S	11.63	9.65	10.41	11.35	9.74	10.66
		HHL1	18.87	16.22	16.55	17.57	15.75	17.21
	5 h	18S	11.87	9.67	10.62	11.39	9.68	10.63
		HHL1	18.92	17.77	17.72	18.78	16.43	17.63

## Sheet: Figure 7
Figure 7b
Figure 7c
		VIR			Ave.	SE	IgG			Ave.	SE
	HHL1	55.33	49.87	56.49	53.8967	1.17837	10.06	14.52	14.37	12.9833	0.844264
	MPH1	99.04	93.7	101.1	97.9467	1.27308	19.03	15.24	19.84	18.0367	0.818538
	Deg1	34.54	33.59	36.25	34.7933	0.449325	0	0	0	0	0
	HCF244	42.81	48.17	47.84	46.2733	1.00129	27.86	35.51	35.26	32.8767	1.44879
	cpTatC	45.25	38.59	44.16	42.6667	1.19077	17.15	21.11	22.16	20.14	0.8807
	STN8	9.92	7.01	11.96	9.63	0.829237	0	0	0	0	0
	Actin	1.09	0.74	1.13	0.986667	0.0715179	0	0	0	0	0
