# Supplementary material for: N6-methyladenosine RNA modification regulates photosynthesis during photodamage in plants
Source: Nat Commun. 2022 Dec 2;13:7441. doi: 10.1038/s41467-022-35146-z (PMC9718803; doi:10.1038/s41467-022-35146-z)
Supplement: Supplementary file 19 — Source Data [file 41467_2022_35146_MOESM19_ESM.zip › Source Data/Supplementary Figures.xlsx]

## Sheet: Supplementary Figure 1
Supplementary Figure 1b
			Col-0 0h HL			Col-0 4h HL
	input	At1g06760	24.41	24.12	24.21	24.8	24.77	24.7
		At2g05070	17.75	17.93	17.81	20.68	20.6	20.6
		At3g60300	30.22	30.38	30.43	28.89	28.77	29.1
		At1g48850	29.96	29.93	30.04	29.65	29.72	29.71
		TUB2	26.53	26.39	27.28	26.43	26.67	26.49
	IP	At1g06760	28.33	26.83	27.49	27.56	27.78	27.79
		At2g05070	23.05	22.29	22.43	24.49	24.54	24.43
		At3g60300	30.92	30.56	30.89	29.39	29.32	29.76
		At1g48850	30.9	30.63	31.07	30.6	30.61	30.32
		TUB2	31.14	30.59	31.87	30.92	31.46	31.18

## Sheet: Supplementary Figure 2
Supplementary Figure 2
		0 h GL			4 h GL			8 h GL			12 h GL
	UBQ10	15.74	15.64	15.93	15.72	15.67	16.23	16.24	16.15	16.14	16.5	16.14	15.97
	MTA	21.12	21.08	21.59	21.7	21.69	22.03	21.59	21.55	21.49	21.66	21.46	21.68
	MTB	22.02	22.16	22.18	22.31	22.04	22.23	21.97	22.04	21.84	21.96	21.84	21.83
	FIP37	20.02	19.83	19.93	20.07	20.01	20.08	20.4	20.02	20.09	20.52	20.2	19.71
	VIR	20.91	20.83	20.93	20.96	20.81	20.94	20.93	20.9	20.85	21.12	21.12	20.75
	HAKAI	22.31	22.47	22.71	22.63	22.57	22.62	22.59	22.77	22.79	22.67	22.51	22.68
	ECT2	19.47	19.31	19.45	19.52	19.23	19.61	18.98	19.14	19.01	19.1	19.07	19.04
	ECT3	18.6	18.29	18.44	18.89	18.8	18.82	19.08	18.57	18.53	18.67	18.45	18.8
	ECT4	22.54	22.48	22.8	22.46	22.31	22.58	21.84	21.72	21.69	22.04	22.14	21.8
	ALKBH10B	20.5	20.53	20.85	21.75	21.76	22.1	22	22.02	21.86	21.48	21.46	21.3

## Sheet: Supplementary Figure 3
Supplementary Figure 3b
		Col-0			Ave.	SE	ect2-1			Ave.	SE
	0h HL	0.729	0.722	0.73	0.727	0.00145297	0.724	0.721	0.725	0.723333	0.000693889
	4h HL	0.564	0.584	0.62	0.589333	0.00945947	0.605	0.594	0.57	0.589667	0.00596595
		Col-0			Ave.	SE	ect3-1			Ave.	SE
	0h HL	0.744	0.74	0.741	0.741667	0.000693889	0.746	0.735	0.734	0.738333	0.00221944
	4h HL	0.565	0.546	0.617	0.576	0.012252	0.612	0.572	0.56	0.581333	0.00907581
		Col-0			Ave.	SE	ect4-2			Ave.	SE
	0h HL	0.724	0.724	0.727	0.725	0.00057735	0.734	0.733	0.729	0.732	0.000881917
	4h HL	0.546	0.577	0.604	0.575667	0.00967433	0.57	0.548	0.605	0.574333	0.009582
		ABI3:ctrl			Ave.	SE	ABI3:MTA			Ave.	SE
	0h HL	0.751	0.747	0.736	0.744667	0.00258915	0.747	0.738	0.737	0.740667	0.00183586
	4h HL	0.587	0.604	0.565	0.585333	0.00651778	0.527	0.489	0.458	0.491333	0.0115197
		RNAi-Ctrl			Ave.	SE	MTB-RNAi			Ave.	SE
	0h HL	0.729	0.728	0.724	0.727	0.000881917	0.725	0.724	0.724	0.724333	0.00019245
	4h HL	0.532	0.556	0.526	0.538	0.0052915	0.529	0.555	0.589	0.557667	0.0100296

## Sheet: Supplementary Figure 4
Supplementary Figure 4d
Supplementary Figure 4e
	PsaB	Col-0			Ave.	SE	vir-1			Ave.	SE
	GL	1	1	1	1	0	0.85	0.85	0.9	0.866667	0.0096225
	HL	0.39	0.4	0.4	0.396667	0.0019245	0.27	0.29	0.3	0.286667	0.00509175
	ATPB	Col-0			Ave.	SE	vir-1			Ave.	SE
	GL	1	1	1	1	0	0.9	0.88	1	0.926667	0.0214303
	HL	0.48	0.4	0.36	0.413333	0.020367	0.31	0.39	0.42	0.373333	0.0189541
	Cytf	Col-0			Ave.	SE	vir-1			Ave.	SE
	GL	1	1	1	1	0	0.51	0.4	0.4	0.436667	0.0211695
	HL	0.4	0.38	0.39	0.39	0.00333333	0.32	0.13	0.2	0.216667	0.0320301

## Sheet: Supplementary Figure 5
Supplementary Figure 5b
		Col-0-cotyledon			Ave.	SE	Col-0-true leaf			Ave.	SE	vir-1-cotyledon			Ave.	SE	vir-1-true leaf			Ave.	SE
	0h HL	0.787	0.782	0.773	0.780667	0.00236487	0.78	0.775	0.77	0.775	0.00166667	0.78	0.774	0.788	0.780667	0.00234126	0.764	0.762	0.756	0.760667	0.00138778
	4h HL	0.575	0.59	0.582	0.582333	0.00250185	0.655	0.594	0.616	0.621667	0.0102974	0.34	0.383	0.369	0.364	0.00731057	0.45	0.422	0.474	0.448667	0.00867521

## Sheet: Supplementary Figure 6
Supplementary Figure 6b
		RNAi-Ctrl			Ave.	SE	VIR-RNAi-1			Ave.	SE	VIR-RNAi-2			Ave.	SE
	0h HL	0.742	0.74	0.736	0.739333	0.00101835	0.741	0.738	0.734	0.737667	0.00117063	0.737	0.746	0.739	0.740667	0.00157527
	4h HL	0.648	0.641	0.64	0.643	0.00145297	0.575	0.577	0.572	0.574667	0.00083887	0.558	0.571	0.567	0.565333	0.00221944
Supplementary Figure 6c
		RNAi-Ctrl			VIR-RNAi-1			VIR-RNAi-2
	Actin	20.69	20.82	20.67	20.78	20.76	20.98	20.79	21.27	20.81
	VIR	22.88	23.03	22.83	23.99	23.88	24.25	24.33	24.48	23.88

## Sheet: Supplementary Figure 7
Supplementary Figure 7a
Supplementary Figure 7b
	D1(-CP)	Col-0			Ave.	SE	vir-1			Ave.	SE
	0	1	1	1	1	0	0.95	1.04	1	0.996667	0.0150308
	2	0.9	1.1	0.99	0.996667	0.0333888	0.9	0.99	0.95	0.946667	0.0150308
	4	0.85	0.92	0.85	0.873333	0.0134715	0.7	0.8	0.71	0.736667	0.0183586
	D1(+CP)	Col-0			Ave.	SE	vir-1			Ave.	SE
	0	1	1	1	1	0	0.99	1.07	1.01	1.02333	0.0138778
	2	0.74	0.7	0.6	0.68	0.024037	0.45	0.72	0.67	0.613333	0.047881
	4	0.65	0.6	0.58	0.61	0.0120185	0.57	0.5	0.49	0.52	0.0145297
	D2(-CP)	Col-0			Ave.	SE	vir-1			Ave.	SE
	0	1	1	1	1	0	0.86	1.1	0.95	0.97	0.0404145
	2	1.03	0.99	0.84	0.953333	0.0333888	0.96	1.01	0.85	0.94	0.0272845
	4	0.82	0.67	0.87	0.786667	0.0346944	0.76	0.65	0.83	0.746667	0.0302459
	D2(+CP)	Col-0			Ave.	SE	vir-1			Ave.	SE
	0	1	1	1	1	0	1.05	0.95	0.99	0.996667	0.0167774
	2	0.55	0.65	0.53	0.576667	0.0214303	0.48	0.58	0.45	0.503333	0.0226895
	4	0.19	0.34	0.22	0.25	0.0264575	0.14	0.35	0.17	0.22	0.0378594
	CP43(-CP)	Col-0			Ave.	SE	vir-1			Ave.	SE
	0	1	1	1	1	0	1.04	0.97	1.1	1.03667	0.021688
	2	0.79	0.78	0.85	0.806667	0.0126198	0.67	0.87	0.72	0.753333	0.0346944
	4	0.48	0.62	0.55	0.55	0.0233333	0.45	0.53	0.45	0.476667	0.015396
	CP43(+CP)	Col-0			Ave.	SE	vir-1			Ave.	SE
	0	1	1	1	1	0	0.98	1.1	0.95	1.01	0.0264575
	2	0.3	0.42	0.58	0.433333	0.0468251	0.43	0.43	0.38	0.413333	0.0096225
	4	0.16	0.24	0.21	0.203333	0.0134715	0.24	0.35	0.18	0.256667	0.0287389
	CP47(-CP)	Col-0			Ave.	SE	vir-1			Ave.	SE
	0	1	1	1	1	0	0.94	1.05	0.96	0.983333	0.0195316
	2	0.63	0.86	0.8	0.763333	0.0397678	0.66	0.9	0.8	0.786667	0.0401848
	4	0.57	0.5	0.6	0.556667	0.0171053	0.45	0.4	0.55	0.466667	0.0254588
	CP47(+CP)	Col-0			Ave.	SE	vir-1			Ave.	SE
	0	1	1	1	1	0	1	1.05	1.01	1.02	0.00881917
	2	0.97	1.06	1	1.01	0.0152753	0.98	0.85	1.05	0.96	0.0338296
	4	0.31	0.32	0.5	0.376667	0.0356423	0.29	0.34	0.34	0.323333	0.0096225
	ATPB(-CP)	Col-0			Ave.	SE	vir-1			Ave.	SE
	0	1	1	1	1	0	0.95	0.97	1.02	0.98	0.0120185
	2	1.06	1.01	1	1.02333	0.0107152	0.96	0.99	1.05	1	0.0152753
	4	1	0.95	1.1	1.01667	0.0254588	1.1	1	0.98	1.02667	0.0214303
	ATPB(+CP)	Col-0			Ave.	SE	vir-1			Ave.	SE
	0	1	1	1	1	0	0.99	0.95	1	0.98	0.00881917
	2	0.95	0.98	0.95	0.96	0.0057735	0.96	1	0.95	0.97	0.00881917
	4	1	1.01	0.9	0.97	0.0202759	0.95	1.03	0.92	0.966667	0.0189541

## Sheet: Supplementary Figure 8
Supplementary Figure 8h
			Col-0 GL			vir-1 GL			Col-0 HL			vir-1 HL
	input	HHL1	30.68	31.01	29.1	30.28	30.32	29.29	30.67	30.49	30.02	31.23	30.85	30.66
		MPH1	25.83	24.82	25.32	25.54	24.34	25.69	25.16	24.55	25.33	25.28	25.25	25.88
		HCF244	24.09	23.62	24.11	23.75	22.85	24.08	24.47	23.79	24.58	23.92	23.79	23.84
		Deg1	25.72	25.12	24.98	25.02	24.2	24.33	25.77	25.31	25.62	24.96	24.98	24.78
		cpTatC	24.91	24.19	24.14	24.41	23.9	24.18	25.07	24.41	24.72	24.15	24.52	24.28
		TUB2	28.19	27.47	27.51	27.3	26.11	26.18	27.93	27.1	26.84	27.49	26.96	26.78
	IP	HHL1	31.46	31.77	30.19	33.45	34.32	33.17	32.57	32.36	31.48	34.3	33.59	33.41
		MPH1	26.12	25.49	25.63	26.99	26.63	27.92	26.08	25.46	25.72	27.49	26.35	27.33
		HCF244	25.15	24.28	24.95	25.9	25.71	26.91	25.46	24.95	25	26.97	25.73	26.33
		Deg1	25.97	25.52	25.49	27.52	27.48	27.41	26.8	25.98	26.08	28.39	26.91	27.19
		cpTatC	26.1	25.9	25.78	27.31	27.02	27.47	26.61	26.09	26.12	27.81	26.69	27.16
		TUB2	31.92	31.02	31.1	30.44	29.73	30.02	31.99	31.7	30.72	30.77	29.34	29.77

## Sheet: Supplementary Figure 10
Supplementary Figure 10c
	Col-0-4h			Ave.	SE	vir-1-4h			Ave.	SE
	0.51	0.62	0.63	0.586667	0.0221944	0.7	0.69	0.64	0.676667	0.0107152

## Sheet: Supplementary Figure 13
Supplementary Figure 13e
		Col-0-0h			vir-1-0h			Col-0-4h			vir-1-4h			Col-0-24h			vir-1-24h
	UBQ10	17.48	17.14	17.62	17.74	16.74	18.11	17.72	17.95	17.86	17.95	17.86	17.71	21.58	23.81	21.48	20.73	21.7	20.89
	HCF243	22.83	22.92	23.09	22.78	23.35	23.42	22.69	23.03	22.79	23.31	23.82	23.36	25.97	28.13	25.68	25.76	27.56	25.91
	HCF136	18.51	18.11	18.7	19.51	19.89	20.16	18.37	18.78	18.6	19.54	20.52	20.22	22.35	24.35	22.32	22.25	24.1	22.99
		Col-0-0h			vir-1-0h			Col-0-4h			vir-1-4h			Col-0-24h			vir-1-24h
	UBQ10	17.79	17.96	16.84	18.22	18.28	17.71	17.97	18.04	17.7	18.07	18.14	17.6	21.62	21.66	23.71	20.75	20.76	21.74
	HCF173	19.65	19.87	19.44	20.84	20.88	20.56	21.29	21.24	21.85	22.56	22.17	22.75	24.8	24.72	27.39	23.96	23.96	26.03
	HCF244	20.48	20.66	20.27	20.86	20.57	21.12	20.47	20.49	20.97	21	21.33	21.58	23.95	23.48	26.33	23.5	23.38	25.24
	CtpA1	25.24	25.32	24.85	26.35	24.69	25.4	24.76	24.86	25.75	25.48	25.19	26.02	27.24	27.72	30.84	28.13	28.54	30.17
	MET1	19	19.11	18.6	19.5	19.27	19.55	18.73	18.65	19.03	19.5	19.67	19.73	22.21	22.17	25.18	22.37	22.2	23.93
	TRX-M4	18.71	19.6	18.51	18.53	19.19	19.13	17.61	18.25	18.47	18.4	19.35	18.8	20.98	21.79	24.05	21.26	22.43	22.71
	STN7	20.25	20.44	19.93	20.89	20.48	21.01	21.21	20.49	20.77	21.38	21.51	21.6	23.59	23.59	26.33	23.3	23.24	24.98
		Col-0-0h			vir-1-0h			Col-0-4h			vir-1-4h			Col-0-24h			vir-1-24h
	UBQ10	17.36	17.23	17.1	17.73	17.86	17.79	17.6	17.87	17.89	17.49	17.92	17.91	21.37	23.78	23.09	20.4	21.57	20.9
	Tha4	18.49	18.28	18.12	19.27	19.21	19.07	18.63	18.35	18.25	18.87	19.12	19.23	21.16	23.96	23.18	21.02	23.01	22.07
	CPRabA5e	24.97	24.88	24.91	26.19	25.87	26.34	25.21	24.9	25.42	25.9	25.75	26.5	27.43	29.01	28.7	27.82	28.42	28.23
		Col-0-0h			vir-1-0h			Col-0-4h			vir-1-4h			Col-0-24h			vir-1-24h
	UBQ10	17.81	17.14	17.32	18.11	16.74	18.17	17.86	17.95	17.7	17.71	17.86	17.48	21.48	23.81	22.98	20.89	21.7	21.37
	FtsH1	23.14	22.43	22.76	24.17	24.15	24.73	22.9	22.94	22.93	25.28	24.66	25.17	25.48	27.36	26.99	26.2	26.58	26.43
	FtsH2	19.55	18.75	18.84	19.6	20.29	19.73	18.97	19.07	18.41	19.8	20.49	19.97	22.01	24.73	23.48	21.62	23.94	22.07
	FtsH5	20.94	20.69	20.75	21.47	21.26	22.39	20.68	21.25	20.94	21.57	22.29	22.23	23.78	26.1	25.73	23.48	25.88	25.25

[truncated: 4 more sheets: Supplementary Figure 14, Supplementary Figure 15, Supplementary Figure 17, Supplementary Figure 18]
